# Supplementary material for: Single-cell and spatial analysis reveal interaction of FAP+ fibroblasts and SPP1+ macrophages in colorectal cancer
Source: Nat Commun. 2022 Apr 1;13:1742. doi: 10.1038/s41467-022-29366-6 (PMC8976074; doi:10.1038/s41467-022-29366-6)
Supplement: Supplementary file 5 — Supplementary Data 2 [file 41467_2022_29366_MOESM5_ESM.xlsx]

## Sheet: Epithelial cells
p_val	avg_logFC	pct.1	pct.2	p_val_adj	cluster	gene
0	1.65579	0.868	0.152	0	Stem-like	B3GNT7
0	1.60721	0.91	0.184	0	Stem-like	LEFTY1
0	1.41141	0.906	0.208	0	Stem-like	ADH1C
0	1.3181	0.829	0.151	0	Stem-like	LGALS2
0	1.24773	0.876	0.203	0	Stem-like	NXPE4
0	1.13793	0.721	0.112	0	Stem-like	SLC4A4
0	0.963371	0.883	0.204	0	Stem-like	MUC4
9.45806e-294	1.0587	0.747	0.152	2.32876e-289	Stem-like	NXPE1
5.84638e-293	0.986837	0.858	0.199	1.4395e-288	Stem-like	VSIG2
6.74772e-292	0.933203	0.734	0.141	1.66142e-287	Stem-like	RARRES1
9.69494e-282	1.12567	0.809	0.194	2.38709e-277	Stem-like	UGT2A3
3.65645e-272	1.13708	0.833	0.188	9.0029e-268	Stem-like	MT1M
2.95239e-269	1.10071	0.559	0.085	7.26936e-265	Stem-like	SPON1
7.54269e-261	1.07956	0.431	0.05	1.85716e-256	Stem-like	CLDN8
6.33767e-260	1.29749	0.933	0.31	1.56046e-255	Stem-like	MUC12
1.27119e-257	0.928407	0.878	0.242	3.12993e-253	Stem-like	CFTR
1.34352e-257	1.11479	0.473	0.062	3.30801e-253	Stem-like	SI
3.27751e-256	1.0306	0.89	0.25	8.0699e-252	Stem-like	MUC1
6.88304e-255	0.970026	0.836	0.211	1.69474e-250	Stem-like	MT1F
1.70658e-253	1.01258	0.876	0.249	4.20194e-249	Stem-like	MUC5B
1.96008e-253	0.910583	0.831	0.218	4.82611e-249	Stem-like	CA12
1.2331e-249	0.92152	0.754	0.184	3.03613e-245	Stem-like	NECTIN3
4.18088e-245	0.83206	0.888	0.266	1.02942e-240	Stem-like	HSBP1L1
8.46973e-243	1.00972	0.891	0.288	2.08542e-238	Stem-like	ATP8B1
1.19135e-241	0.933725	0.642	0.132	2.93334e-237	Stem-like	CPM
1.66653e-241	0.971951	0.543	0.088	4.10334e-237	Stem-like	GSTA1
9.63149e-241	0.645907	0.627	0.12	2.37147e-236	Stem-like	PLA2G10
3.12648e-240	0.754019	0.543	0.091	7.69801e-236	Stem-like	PLLP
5.65557e-238	0.718762	0.771	0.176	1.39251e-233	Stem-like	CA2
4.40043e-237	0.777533	0.853	0.243	1.08347e-232	Stem-like	GAS6
7.86409e-237	1.19306	0.498	0.076	1.9363e-232	Stem-like	SLC28A2
1.97632e-234	0.886957	0.652	0.138	4.8661e-230	Stem-like	IQGAP2
2.4331e-232	0.67304	0.778	0.201	5.99077e-228	Stem-like	ECI2
1.97283e-231	0.878429	0.645	0.14	4.85751e-227	Stem-like	TNFRSF11A
5.38198e-231	0.788321	0.843	0.255	1.32515e-226	Stem-like	ACADS
9.78804e-230	0.852538	0.672	0.141	2.41001e-225	Stem-like	MT1H
1.81604e-229	0.836229	0.647	0.138	4.47146e-225	Stem-like	RHBDL2
6.47683e-228	0.716972	0.9	0.282	1.59472e-223	Stem-like	MAOA
4.31164e-227	0.575777	0.54	0.092	1.06161e-222	Stem-like	HSD17B2
6.38181e-226	0.780379	0.737	0.185	1.57133e-221	Stem-like	CHP2
8.00501e-226	0.824508	0.796	0.234	1.97099e-221	Stem-like	FUCA1
4.90403e-225	1.27381	0.846	0.243	1.20747e-220	Stem-like	PLA2G2A
2.25793e-224	0.808506	0.796	0.21	5.55948e-220	Stem-like	RNF186
5.76788e-222	1.24898	0.99	0.573	1.42017e-217	Stem-like	PIGR
3.66051e-218	0.910027	0.935	0.313	9.01291e-214	Stem-like	AGR3
4.40341e-218	0.68674	0.813	0.218	1.08421e-213	Stem-like	SOD3
2.26336e-216	0.678241	0.702	0.163	5.57284e-212	Stem-like	KCTD12
1.82017e-214	0.731326	0.824	0.255	4.48162e-210	Stem-like	GALNT1
7.6811e-212	0.550176	0.863	0.264	1.89124e-207	Stem-like	IMPA2
2.14059e-211	0.919608	0.405	0.055	5.27055e-207	Stem-like	B3GALT5
2.89635e-211	0.767808	0.865	0.279	7.13139e-207	Stem-like	AMN
1.46272e-210	0.743128	0.594	0.121	3.60151e-206	Stem-like	KLF9
3.02122e-209	0.989682	0.888	0.307	7.43886e-205	Stem-like	CES2
3.26195e-209	0.732966	0.809	0.242	8.03157e-205	Stem-like	AKR1C3
8.09488e-209	0.597473	0.779	0.224	1.99312e-204	Stem-like	NDRG2
1.0745e-208	0.817365	0.806	0.253	2.64564e-204	Stem-like	FAM3C
3.61146e-208	0.872315	0.677	0.167	8.89213e-204	Stem-like	KCNN4
9.0351e-208	0.803142	0.773	0.223	2.22462e-203	Stem-like	NEO1
4.20878e-207	0.774847	0.727	0.197	1.03629e-202	Stem-like	ANG
4.55768e-207	0.713265	0.855	0.276	1.12219e-202	Stem-like	TMEM98
8.45466e-207	0.736232	0.679	0.171	2.08171e-202	Stem-like	PLCE1
1.39182e-206	1.05524	0.701	0.181	3.42694e-202	Stem-like	PDK4
1.98952e-206	1.10671	0.784	0.218	4.8986e-202	Stem-like	RARRES2
4.41255e-205	1.00182	0.906	0.314	1.08646e-200	Stem-like	MT1X
5.01355e-205	0.831402	0.46	0.076	1.23444e-200	Stem-like	MFSD4A
7.90015e-203	0.588984	0.858	0.279	1.94517e-198	Stem-like	NME3
9.67983e-201	0.490804	0.895	0.295	2.38337e-196	Stem-like	TCEA3
3.96076e-200	0.6766	0.763	0.227	9.75218e-196	Stem-like	SIAE
4.55561e-200	0.467366	0.773	0.22	1.12168e-195	Stem-like	DHRS4
8.43602e-200	0.777913	0.656	0.169	2.07712e-195	Stem-like	SEMA4G
1.2855e-199	0.567937	0.784	0.227	3.16515e-195	Stem-like	HOXB13
4.97771e-199	0.708269	0.674	0.173	1.22561e-194	Stem-like	ST6GAL1
6.50654e-199	0.683349	0.816	0.251	1.60204e-194	Stem-like	NRIP1
2.04697e-197	0.868556	0.871	0.288	5.04004e-193	Stem-like	SLPI
8.07078e-197	0.719343	0.753	0.225	1.98719e-192	Stem-like	GNPTAB
7.0679e-196	0.728473	0.589	0.128	1.74026e-191	Stem-like	PKDCC
2.1332e-195	0.772059	0.656	0.169	5.25236e-191	Stem-like	PPP1R12B
1.09272e-194	0.487297	0.679	0.177	2.69049e-190	Stem-like	SULT1B1
1.09422e-194	0.47	0.826	0.266	2.69418e-190	Stem-like	AKR7A2
4.35702e-194	0.583951	0.803	0.251	1.07278e-189	Stem-like	OAT
2.91242e-193	0.675303	0.729	0.2	7.17097e-189	Stem-like	TFCP2L1
7.44771e-193	0.463112	0.799	0.248	1.83377e-188	Stem-like	CKMT1A
1.04751e-191	0.693438	0.607	0.144	2.57919e-187	Stem-like	CES3
1.24931e-191	0.709449	0.851	0.284	3.07604e-187	Stem-like	PKP2
1.26439e-190	0.806929	0.94	0.355	3.11319e-186	Stem-like	APP
2.08401e-190	0.73211	0.809	0.257	5.13126e-186	Stem-like	AOC1
3.49138e-190	0.826958	0.503	0.094	8.59649e-186	Stem-like	AQP1
6.49089e-190	0.493497	0.729	0.195	1.59819e-185	Stem-like	CREB3L1
2.95503e-189	0.641021	0.89	0.313	7.27587e-185	Stem-like	LPP
6.3083e-189	0.511537	0.63	0.153	1.55323e-184	Stem-like	PADI2
8.0515e-189	0.501996	0.691	0.184	1.98244e-184	Stem-like	ERN2
1.19478e-188	0.640472	0.515	0.103	2.94179e-184	Stem-like	NR5A2
1.99973e-188	0.705678	0.736	0.214	4.92374e-184	Stem-like	CLMN
2.49614e-188	0.683476	0.488	0.092	6.146e-184	Stem-like	GPT
2.74771e-187	0.80991	0.697	0.197	6.7654e-183	Stem-like	ABO
3.32857e-187	0.599927	0.916	0.341	8.1956e-183	Stem-like	PDCD4
5.52381e-187	0.529594	0.712	0.202	1.36007e-182	Stem-like	EPHX2
8.38836e-187	0.678526	0.87	0.298	2.06538e-182	Stem-like	CCDC47
1.86613e-186	0.544936	0.671	0.181	4.59478e-182	Stem-like	LIMK2
7.30796e-186	0.439351	0.696	0.193	1.79936e-181	Stem-like	HMGCL
2.80538e-185	0.622254	0.423	0.069	6.9074e-181	Stem-like	ADTRP
7.1227e-185	0.993154	0.468	0.085	1.75375e-180	Stem-like	HLA-G
9.89207e-185	0.683244	0.587	0.141	2.43563e-180	Stem-like	ACVRL1
1.15794e-184	0.486543	0.349	0.046	2.85109e-180	Stem-like	LINC01752
1.4143e-184	0.753418	0.938	0.365	3.4823e-180	Stem-like	GOLM1
3.77035e-184	0.695063	0.878	0.302	9.28335e-180	Stem-like	PTPRF
1.60004e-182	0.860979	0.978	0.449	3.93961e-178	Stem-like	ITM2C
2.37854e-181	0.652669	0.746	0.223	5.85645e-177	Stem-like	ENTPD5
4.71824e-181	0.583104	0.784	0.249	1.16173e-176	Stem-like	SLC39A5
6.65352e-181	0.410192	0.783	0.239	1.63823e-176	Stem-like	PRKACB
3.58477e-179	0.530038	0.754	0.231	8.82642e-175	Stem-like	ATP2C2
5.6192e-179	0.680275	0.873	0.305	1.38356e-174	Stem-like	TRABD2A
6.43713e-179	0.537453	0.717	0.217	1.58495e-174	Stem-like	GLTP
1.41184e-178	0.411911	0.86	0.287	3.47624e-174	Stem-like	SMIM14
1.36896e-177	0.713496	0.47	0.09	3.37064e-173	Stem-like	TSPAN7
1.38765e-177	0.478483	0.732	0.214	3.41667e-173	Stem-like	TMEM238L
1.85021e-177	0.500464	0.764	0.239	4.55558e-173	Stem-like	DHRS11
2.27211e-177	0.611341	0.784	0.258	5.59439e-173	Stem-like	CASC4
3.95867e-177	0.510545	0.801	0.263	9.74704e-173	Stem-like	AFG3L2
1.79449e-176	0.488224	0.784	0.245	4.41839e-172	Stem-like	MECOM
5.57437e-176	0.611684	0.681	0.198	1.37252e-171	Stem-like	PAPSS2
1.00647e-175	0.973792	0.94	0.385	2.47814e-171	Stem-like	MT1E
1.76038e-175	0.598611	0.652	0.178	4.33442e-171	Stem-like	PQLC1
5.1055e-175	0.524243	0.886	0.327	1.25708e-170	Stem-like	DDOST
5.63641e-175	0.4185	0.814	0.268	1.3878e-170	Stem-like	PXMP2
6.40345e-175	0.437337	0.856	0.304	1.57666e-170	Stem-like	SDHA
5.47861e-174	0.976264	0.972	0.492	1.34894e-169	Stem-like	FAM3D
6.09016e-174	0.707137	0.821	0.273	1.49952e-169	Stem-like	SHROOM3
1.11406e-173	0.577535	0.766	0.255	2.74305e-169	Stem-like	TMEM9B
2.60832e-173	0.719827	0.692	0.208	6.42222e-169	Stem-like	LGR4
3.07694e-173	0.475426	0.841	0.296	7.57605e-169	Stem-like	DPM3
8.86325e-173	0.680576	0.903	0.339	2.18231e-168	Stem-like	GRN
9.14519e-173	0.660143	0.916	0.346	2.25173e-168	Stem-like	SLC44A4
2.46872e-172	0.466996	0.652	0.172	6.07849e-168	Stem-like	CCL28
4.33837e-172	0.270286	0.788	0.258	1.06819e-167	Stem-like	GLOD4
2.00886e-171	0.629713	0.918	0.363	4.9462e-167	Stem-like	ECH1
2.46246e-171	0.576511	0.49	0.1	6.06306e-167	Stem-like	SPINK5
4.17029e-171	0.554366	0.921	0.376	1.02681e-166	Stem-like	SUCLG2
4.52218e-171	0.422902	0.707	0.21	1.11345e-166	Stem-like	PCK2
4.77608e-171	0.484982	0.881	0.322	1.17597e-166	Stem-like	KRTCAP3
8.58113e-171	0.629917	0.915	0.331	2.11285e-166	Stem-like	DSG2
1.6571e-170	0.493566	0.816	0.27	4.08012e-166	Stem-like	DHRS7
2.94115e-170	0.6998	0.548	0.128	7.2417e-166	Stem-like	SEMA6A
7.88549e-170	0.583011	0.622	0.166	1.94156e-165	Stem-like	DEGS2
1.7511e-169	0.462003	0.716	0.208	4.31156e-165	Stem-like	ZG16B
2.13023e-169	0.633508	0.61	0.164	5.24505e-165	Stem-like	SLC35A1
2.80842e-169	0.390669	0.871	0.322	6.9149e-165	Stem-like	HADHB
4.04966e-169	0.426819	0.768	0.24	9.97106e-165	Stem-like	CTDSPL
6.45594e-169	0.396006	0.848	0.288	1.58958e-164	Stem-like	C9orf152
1.09453e-168	0.496138	0.515	0.113	2.69495e-164	Stem-like	ZDHHC2
9.67185e-168	0.579944	0.605	0.161	2.3814e-163	Stem-like	ACSM3
5.10781e-167	0.586597	0.681	0.201	1.25765e-162	Stem-like	FGD4
1.6537e-166	0.440722	0.87	0.316	4.07175e-162	Stem-like	CMBL
9.82239e-166	0.568296	0.865	0.3	2.41847e-161	Stem-like	SYNE2
4.11183e-165	0.421567	0.711	0.22	1.01242e-160	Stem-like	BDH1
7.72053e-165	0.467656	0.741	0.239	1.90095e-160	Stem-like	OXA1L
2.33203e-164	0.590115	0.425	0.079	5.74193e-160	Stem-like	LDHD
1.21782e-163	0.457568	0.791	0.266	2.99851e-159	Stem-like	TEX264
1.81747e-163	0.391941	0.799	0.273	4.47499e-159	Stem-like	SAT2
2.42332e-163	0.734306	0.952	0.392	5.96671e-159	Stem-like	KLF5
6.13628e-163	0.324849	0.788	0.267	1.51087e-158	Stem-like	COQ9
1.26185e-162	0.385676	0.776	0.256	3.10692e-158	Stem-like	CLCN3
2.18312e-162	0.399016	0.727	0.225	5.37529e-158	Stem-like	MAP2K6
7.96163e-162	0.569198	0.742	0.245	1.96031e-157	Stem-like	GALNT7
2.19753e-161	0.469148	0.462	0.094	5.41076e-157	Stem-like	ITPKA
2.38235e-161	0.364588	0.841	0.281	5.86583e-157	Stem-like	SERINC2
9.80288e-161	0.606021	0.351	0.054	2.41367e-156	Stem-like	HAGLR
1.1234e-160	0.660919	0.926	0.377	2.76604e-156	Stem-like	CTSS
2.83679e-160	0.468123	0.684	0.209	6.98475e-156	Stem-like	MTUS1
4.28875e-160	0.606298	0.542	0.134	1.05598e-155	Stem-like	ARHGAP44
6.32244e-160	0.331607	0.89	0.34	1.55671e-155	Stem-like	PNKD
6.56689e-159	0.506474	0.855	0.309	1.6169e-154	Stem-like	LMAN1
8.17258e-159	0.44593	0.801	0.272	2.01225e-154	Stem-like	CANT1
8.63049e-159	0.366434	0.855	0.31	2.125e-154	Stem-like	ASAH1
2.75149e-158	0.463186	0.676	0.207	6.77471e-154	Stem-like	HIF1A
3.83047e-158	0.398645	0.768	0.261	9.4314e-154	Stem-like	SLC25A11
3.88972e-158	0.294172	0.779	0.252	9.57727e-154	Stem-like	SNHG18
4.00936e-158	0.344327	0.863	0.313	9.87186e-154	Stem-like	CCNG1
5.91931e-158	0.48461	0.885	0.318	1.45745e-153	Stem-like	FOXP1
6.61816e-158	0.452064	0.676	0.209	1.62952e-153	Stem-like	CKMT1B
6.71709e-158	0.361532	0.865	0.311	1.65388e-153	Stem-like	FRYL
1.20597e-157	0.273907	0.808	0.281	2.96933e-153	Stem-like	BAD
1.24962e-157	0.307975	0.734	0.235	3.07681e-153	Stem-like	DHRS4L2
1.27613e-157	0.340293	0.722	0.206	3.14208e-153	Stem-like	BEX3
1.29847e-157	0.744337	0.943	0.394	3.1971e-153	Stem-like	ATP1A1
1.32844e-157	1.01103	0.609	0.161	3.2709e-153	Stem-like	CTGF
2.14487e-157	0.4136	0.758	0.254	5.28111e-153	Stem-like	CAT
4.98294e-157	0.551633	0.664	0.195	1.2269e-152	Stem-like	SLC39A8
5.83547e-157	0.513167	0.779	0.261	1.43681e-152	Stem-like	PPIC
7.71812e-156	0.548695	0.727	0.232	1.90036e-151	Stem-like	BCAP29
1.49885e-155	0.525003	0.747	0.25	3.69046e-151	Stem-like	SPPL2A
1.71094e-155	0.466068	0.891	0.329	4.21267e-151	Stem-like	SLC44A1
4.9551e-155	0.401266	0.682	0.211	1.22004e-150	Stem-like	KIAA1522
8.02436e-155	0.380835	0.667	0.201	1.97576e-150	Stem-like	MYO1A
9.63342e-155	0.530213	0.923	0.363	2.37194e-150	Stem-like	LIMA1
1.12258e-154	0.472326	0.921	0.372	2.76402e-150	Stem-like	CTSD
1.51837e-154	0.611583	0.941	0.382	3.73853e-150	Stem-like	LGALS3BP
1.81922e-154	0.332453	0.721	0.233	4.47928e-150	Stem-like	HIBCH
4.16009e-154	0.644879	0.751	0.254	1.0243e-149	Stem-like	HSD11B2
4.294e-154	0.618193	0.933	0.408	1.05727e-149	Stem-like	ATP5F1A
5.52074e-154	0.296322	0.722	0.231	1.35932e-149	Stem-like	TP53I3
1.46644e-153	0.385581	0.851	0.308	3.61068e-149	Stem-like	REEP5
2.9061e-153	0.417849	0.903	0.357	7.15539e-149	Stem-like	NAA38
3.05332e-153	0.414937	0.813	0.276	7.51787e-149	Stem-like	ATP10B
3.14315e-153	0.463672	0.931	0.38	7.73906e-149	Stem-like	PPP1R1B
3.77353e-153	0.66706	0.577	0.158	9.29119e-149	Stem-like	SMPDL3B
3.83636e-153	0.351626	0.706	0.223	9.44589e-149	Stem-like	AKR7A3
3.86261e-153	0.479298	0.898	0.335	9.51052e-149	Stem-like	IQGAP1
4.55848e-153	0.285538	0.751	0.252	1.12239e-148	Stem-like	TNFRSF14
5.25606e-153	0.456521	0.915	0.354	1.29415e-148	Stem-like	C12orf57
1.10819e-152	0.487607	0.467	0.1	2.72857e-148	Stem-like	MMP28
3.1901e-152	0.430055	0.661	0.189	7.85466e-148	Stem-like	PLCB4
6.8194e-152	0.518037	0.682	0.214	1.67907e-147	Stem-like	SLC44A3
8.18385e-152	0.369755	0.771	0.265	2.01503e-147	Stem-like	VPS4B
2.76028e-151	0.450987	0.823	0.292	6.79637e-147	Stem-like	UGDH
3.99941e-151	0.646163	0.672	0.208	9.84736e-147	Stem-like	TMEM30B
6.41037e-151	0.319165	0.737	0.246	1.57836e-146	Stem-like	NBEAL1
1.08455e-150	0.468969	0.91	0.331	2.67037e-146	Stem-like	MLXIP
1.10438e-150	0.481186	0.565	0.151	2.71921e-146	Stem-like	AC254629.1
1.46329e-150	0.44152	0.881	0.324	3.60292e-146	Stem-like	SLC35A3
2.95192e-150	0.318736	0.741	0.248	7.26823e-146	Stem-like	CNDP2
5.52991e-150	0.298673	0.839	0.318	1.36157e-145	Stem-like	NARS
7.98795e-150	0.363391	0.913	0.358	1.96679e-145	Stem-like	ACADVL
1.31331e-149	0.733304	0.91	0.364	3.23363e-145	Stem-like	LCN2
1.99456e-149	0.613334	0.61	0.178	4.91101e-145	Stem-like	JAG1
3.7654e-149	0.362699	0.801	0.282	9.27118e-145	Stem-like	SATB2
4.38986e-149	0.507077	0.811	0.281	1.08087e-144	Stem-like	CERS6
5.47128e-149	0.394989	0.88	0.328	1.34714e-144	Stem-like	HSD17B11
5.60511e-149	0.389215	0.726	0.237	1.38009e-144	Stem-like	ATP6AP1
6.71167e-149	0.607882	0.391	0.071	1.65255e-144	Stem-like	EDIL3
7.27952e-149	0.402108	0.719	0.23	1.79236e-144	Stem-like	CAMK2D
1.16823e-148	0.667783	0.664	0.202	2.87641e-144	Stem-like	CITED2
1.7744e-148	0.336225	0.801	0.26	4.36892e-144	Stem-like	CRIP1
2.20918e-148	0.606249	0.468	0.107	5.43944e-144	Stem-like	C2orf72
2.67537e-148	0.311975	0.833	0.304	6.5873e-144	Stem-like	STAP2
7.10715e-148	0.315109	0.895	0.349	1.74992e-143	Stem-like	NDUFS2
7.69846e-148	0.305796	0.672	0.21	1.89551e-143	Stem-like	PJA2
8.36534e-148	0.308179	0.923	0.374	2.05971e-143	Stem-like	CYB5A
1.13215e-147	0.360442	0.87	0.339	2.78759e-143	Stem-like	SQOR
1.44729e-147	0.321104	0.828	0.298	3.56352e-143	Stem-like	ACO2
1.60787e-147	0.418764	0.543	0.144	3.95891e-143	Stem-like	BDH2
2.54362e-147	0.289912	0.741	0.243	6.26289e-143	Stem-like	NEDD4L
3.26831e-147	0.663673	0.691	0.217	8.04723e-143	Stem-like	RETREG1
4.93392e-147	0.467496	0.776	0.266	1.21483e-142	Stem-like	TNFSF10
6.54438e-147	0.264206	0.849	0.322	1.61136e-142	Stem-like	SDHB
2.69444e-146	0.352548	0.671	0.209	6.63424e-142	Stem-like	SPAG16
4.02472e-146	0.74886	0.931	0.399	9.90966e-142	Stem-like	MT2A
4.13477e-146	0.419584	0.498	0.118	1.01806e-141	Stem-like	NEU4
4.42926e-146	0.390748	0.898	0.356	1.09057e-141	Stem-like	HADHA
7.35628e-146	0.302899	0.639	0.196	1.81126e-141	Stem-like	DNAJC4
8.31335e-146	0.566836	0.278	0.036	2.04691e-141	Stem-like	RBFOX1
8.34278e-146	0.363465	0.791	0.28	2.05416e-141	Stem-like	NDUFS1
8.48505e-146	0.341765	0.829	0.299	2.08919e-141	Stem-like	CHPT1
1.42133e-145	0.399315	0.594	0.164	3.49959e-141	Stem-like	AHCYL2
6.99432e-145	0.402226	0.753	0.258	1.72214e-140	Stem-like	SCAMP2
8.73882e-145	0.552903	0.49	0.118	2.15167e-140	Stem-like	ATP8A1
1.39077e-144	0.613763	0.664	0.215	3.42436e-140	Stem-like	PARM1
1.39734e-144	0.489056	0.564	0.156	3.44053e-140	Stem-like	WLS
1.51316e-144	0.25752	0.691	0.219	3.72571e-140	Stem-like	MXD4
1.7118e-144	0.57182	0.689	0.222	4.2148e-140	Stem-like	QSOX1
2.41338e-144	0.398281	0.776	0.271	5.94223e-140	Stem-like	DDRGK1
2.69197e-144	1.66098	0.567	0.151	6.62816e-140	Stem-like	OLFM4
3.8869e-144	0.447602	0.747	0.239	9.57032e-140	Stem-like	EPHB2
6.4712e-144	0.381741	0.91	0.364	1.59334e-139	Stem-like	MGST2
8.45123e-144	0.394725	0.774	0.272	2.08086e-139	Stem-like	GNAQ
9.41594e-144	0.582502	0.567	0.154	2.31839e-139	Stem-like	SORBS2
9.99845e-144	0.846152	0.916	0.418	2.46182e-139	Stem-like	MT1G
1.73618e-143	0.343233	0.684	0.224	4.27482e-139	Stem-like	SYNJ2BP
1.10308e-142	0.440632	0.911	0.359	2.716e-138	Stem-like	TMEM176B
1.17207e-142	0.505516	0.764	0.261	2.88588e-138	Stem-like	ACSL3
1.25001e-142	0.497926	0.627	0.195	3.07778e-138	Stem-like	RABGAP1
1.59246e-142	0.501553	0.779	0.276	3.92097e-138	Stem-like	DSC2
1.63284e-142	0.492603	0.632	0.187	4.02037e-138	Stem-like	METTL7A
2.45519e-142	0.306924	0.873	0.328	6.04517e-138	Stem-like	AP1M2
4.17617e-142	0.467024	0.754	0.258	1.02826e-137	Stem-like	FZD5
4.81744e-142	0.395443	0.523	0.133	1.18615e-137	Stem-like	GLIPR2
5.10212e-142	0.322788	0.901	0.347	1.25624e-137	Stem-like	SARAF
9.55791e-142	0.287121	0.676	0.216	2.35335e-137	Stem-like	GSR
1.22905e-141	0.453194	0.923	0.366	3.02617e-137	Stem-like	LAPTM4A
1.37589e-141	0.49659	0.547	0.146	3.38771e-137	Stem-like	ATP2A3
1.71193e-141	0.25786	0.786	0.282	4.21512e-137	Stem-like	CALCOCO2
3.49507e-141	0.272646	0.891	0.342	8.60557e-137	Stem-like	PLEKHJ1
4.48431e-141	0.399253	0.483	0.117	1.10413e-136	Stem-like	DENND2A
4.66809e-141	0.36824	0.801	0.283	1.14938e-136	Stem-like	TMEM45B
7.10522e-141	0.384298	0.824	0.293	1.74945e-136	Stem-like	ZBTB38
2.77523e-140	0.412131	0.645	0.198	6.83317e-136	Stem-like	TLN2
3.5969e-140	0.299348	0.783	0.267	8.85628e-136	Stem-like	TNRC6B
5.41593e-140	0.674057	0.952	0.449	1.33351e-135	Stem-like	TMEM59
6.88142e-140	0.308442	0.796	0.28	1.69434e-135	Stem-like	IGFBP4
8.46058e-140	0.467356	0.833	0.297	2.08316e-135	Stem-like	HMGCS2
1.22613e-139	0.485698	0.664	0.218	3.01899e-135	Stem-like	HEXA
1.33928e-139	0.444663	0.609	0.181	3.29758e-135	Stem-like	RAPGEFL1
1.96189e-139	0.313649	0.744	0.263	4.83056e-135	Stem-like	SLC35D2
1.96777e-139	0.30927	0.855	0.322	4.84504e-135	Stem-like	RALBP1
2.99294e-139	0.526039	0.548	0.153	7.36921e-135	Stem-like	ALDH6A1
4.83358e-139	0.292441	0.746	0.256	1.19012e-134	Stem-like	CASK
9.45997e-139	0.390095	0.888	0.336	2.32923e-134	Stem-like	GOLIM4
1.83032e-138	0.40886	0.794	0.282	4.50661e-134	Stem-like	ABCC3
2.07199e-138	0.344308	0.849	0.312	5.10165e-134	Stem-like	TMEM176A
3.00029e-138	0.324493	0.717	0.239	7.38732e-134	Stem-like	APPL1
3.15454e-138	0.312381	0.736	0.253	7.76711e-134	Stem-like	TMX2
3.65541e-138	0.448522	0.931	0.418	9.00034e-134	Stem-like	UQCRC2
4.14829e-138	0.32282	0.86	0.316	1.02139e-133	Stem-like	NBL1
4.8764e-138	0.456735	0.59	0.173	1.20067e-133	Stem-like	ARHGEF10L
6.0681e-138	0.339321	0.824	0.3	1.49409e-133	Stem-like	PRSS8
7.11677e-138	0.589357	0.513	0.135	1.75229e-133	Stem-like	CASD1
7.26569e-138	0.537814	0.629	0.193	1.78896e-133	Stem-like	MFHAS1
7.31e-138	0.367292	0.804	0.268	1.79987e-133	Stem-like	NFKBIZ
9.54154e-138	0.319601	0.921	0.392	2.34932e-133	Stem-like	GSTK1
1.07352e-137	0.299043	0.898	0.354	2.64323e-133	Stem-like	OCIAD1
1.11417e-137	0.321672	0.875	0.342	2.74331e-133	Stem-like	ATRAID
1.4085e-137	0.521179	0.579	0.167	3.468e-133	Stem-like	SLC9A2
1.73074e-137	0.290367	0.834	0.312	4.26143e-133	Stem-like	IDH1
2.00606e-137	0.396319	0.543	0.146	4.93931e-133	Stem-like	PID1
3.54486e-137	0.633108	0.457	0.107	8.72816e-133	Stem-like	CWH43
4.923e-137	0.390204	0.786	0.285	1.21214e-132	Stem-like	TMEM179B
5.18352e-137	0.544542	0.57	0.166	1.27629e-132	Stem-like	ADGRA3
6.13329e-137	0.380477	0.659	0.213	1.51014e-132	Stem-like	CAPN5
6.79853e-137	0.261766	0.737	0.261	1.67393e-132	Stem-like	MRPS18A
7.24351e-137	0.719504	0.925	0.376	1.7835e-132	Stem-like	PCK1
7.59866e-137	0.3603	0.865	0.323	1.87094e-132	Stem-like	KMT2E
7.97429e-137	0.398296	0.542	0.148	1.96343e-132	Stem-like	PDE9A
2.96338e-136	0.413634	0.816	0.295	7.29644e-132	Stem-like	TM9SF2
3.36943e-136	0.319644	0.858	0.315	8.29622e-132	Stem-like	ZKSCAN1
3.77421e-136	0.453158	0.789	0.281	9.29285e-132	Stem-like	SCARB2
5.22123e-136	0.446775	0.619	0.186	1.28557e-131	Stem-like	GALNT12
8.19765e-136	0.386709	0.816	0.301	2.01843e-131	Stem-like	ATP6AP2
9.66736e-136	0.323352	0.856	0.33	2.3803e-131	Stem-like	PSAP
9.69202e-136	0.37045	0.831	0.302	2.38637e-131	Stem-like	SLC26A2
1.1224e-135	0.370172	0.811	0.29	2.76357e-131	Stem-like	PUM1
1.42654e-135	0.547686	0.505	0.135	3.51244e-131	Stem-like	EPHX1
1.88187e-135	0.325444	0.886	0.342	4.63353e-131	Stem-like	TSPAN3
3.14173e-135	0.262649	0.602	0.183	7.73556e-131	Stem-like	GSTZ1
7.52847e-135	0.392975	0.711	0.238	1.85366e-130	Stem-like	NFIB
7.88426e-135	0.547966	0.244	0.03	1.94126e-130	Stem-like	PRKAR2B
1.40715e-134	0.312565	0.624	0.2	3.46468e-130	Stem-like	ALDH3A2
1.49154e-134	0.427832	0.896	0.357	3.67247e-130	Stem-like	TMBIM4
1.562e-134	0.271461	0.742	0.263	3.84596e-130	Stem-like	ALDH9A1
1.71478e-134	0.44162	0.794	0.285	4.22213e-130	Stem-like	ARID1B
1.77789e-134	0.363642	0.701	0.233	4.37751e-130	Stem-like	LGMN
2.04792e-134	0.451986	0.671	0.216	5.04239e-130	Stem-like	WNK2
2.34726e-134	0.336929	0.709	0.236	5.77942e-130	Stem-like	NFIA
3.4176e-134	0.643251	0.453	0.108	8.4148e-130	Stem-like	ISX
4.31748e-134	0.492194	0.47	0.112	1.06305e-129	Stem-like	LAMB1
4.73142e-134	0.437749	0.905	0.347	1.16497e-129	Stem-like	SEC62
5.17088e-134	0.37681	0.666	0.217	1.27317e-129	Stem-like	GGT6
5.21886e-134	0.354536	0.721	0.251	1.28499e-129	Stem-like	MYO1C
1.60005e-133	0.330043	0.849	0.328	3.93964e-129	Stem-like	NCOR1
2.09636e-133	0.50529	0.48	0.121	5.16167e-129	Stem-like	PDE3A
2.34579e-133	0.272313	0.891	0.327	5.77581e-129	Stem-like	ADD3
3.10647e-133	0.260168	0.731	0.251	7.64874e-129	Stem-like	TRPM4
3.58692e-133	0.265406	0.813	0.293	8.83171e-129	Stem-like	ARL6IP5
8.28125e-133	0.318403	0.903	0.364	2.03901e-128	Stem-like	NPC2
1.00017e-132	0.501109	0.589	0.181	2.46262e-128	Stem-like	MOB3B
1.25984e-132	0.339449	0.886	0.364	3.10197e-128	Stem-like	RABAC1
1.40615e-132	0.623889	0.943	0.437	3.46222e-128	Stem-like	MGST3
1.51238e-132	0.452957	0.167	0.012	3.72378e-128	Stem-like	B3GALT5-AS1
2.25384e-132	0.605309	0.741	0.261	5.5494e-128	Stem-like	LIPH
2.48614e-132	0.288292	0.706	0.247	6.12136e-128	Stem-like	SPINT1-AS1
2.54039e-132	0.358916	0.634	0.204	6.25495e-128	Stem-like	NPIPB15
3.29126e-132	0.401772	0.717	0.253	8.10374e-128	Stem-like	TMC4
4.01598e-132	0.531803	0.589	0.181	9.88814e-128	Stem-like	PCYOX1
6.77402e-132	0.482388	0.542	0.149	1.6679e-127	Stem-like	C4orf19
8.67357e-132	0.272722	0.841	0.328	2.13561e-127	Stem-like	CLINT1
1.02323e-131	0.459492	0.622	0.196	2.51939e-127	Stem-like	PLEKHA5
2.21615e-131	0.437608	0.731	0.253	5.45661e-127	Stem-like	IARS2
3.04168e-131	0.351627	0.901	0.372	7.48921e-127	Stem-like	PYCARD
3.2461e-131	0.441123	0.645	0.194	7.99254e-127	Stem-like	KIAA1324
5.76397e-131	0.500089	0.627	0.201	1.4192e-126	Stem-like	SNHG19
6.22615e-131	0.29054	0.926	0.381	1.533e-126	Stem-like	FAM177A1
8.39612e-131	0.422175	0.585	0.173	2.06729e-126	Stem-like	SVIL
1.08478e-130	0.394139	0.667	0.225	2.67096e-126	Stem-like	DICER1
1.32517e-130	0.302578	0.754	0.271	3.26283e-126	Stem-like	SUMF2
1.3837e-130	0.628572	0.487	0.129	3.40693e-126	Stem-like	LRIG3
1.90006e-130	0.272936	0.921	0.394	4.67832e-126	Stem-like	NDUFS7
2.05365e-130	0.360132	0.634	0.205	5.0565e-126	Stem-like	RAB40B
2.10343e-130	0.413126	0.584	0.181	5.17907e-126	Stem-like	ZDHHC7
2.42673e-130	0.485659	0.707	0.233	5.9751e-126	Stem-like	CKAP4
2.44802e-130	0.389857	0.597	0.176	6.02751e-126	Stem-like	ZFHX3
2.55799e-130	0.44936	0.943	0.398	6.29828e-126	Stem-like	TM9SF3
5.21584e-130	0.283467	0.891	0.359	1.28424e-125	Stem-like	MGAT4B
5.87029e-130	0.348491	0.742	0.263	1.44538e-125	Stem-like	EMC7
1.19247e-129	0.283011	0.816	0.3	2.93611e-125	Stem-like	ERP44
1.85515e-129	0.468145	0.52	0.14	4.56776e-125	Stem-like	SULF2
2.30059e-129	0.468875	0.575	0.175	5.66451e-125	Stem-like	SH3RF2
2.40528e-129	0.500537	0.62	0.196	5.92229e-125	Stem-like	ARSD
3.4807e-129	0.373391	0.622	0.198	8.57019e-125	Stem-like	MBP
3.6523e-129	0.645395	0.405	0.088	8.9927e-125	Stem-like	TMEM171
4.3078e-129	0.44445	0.589	0.185	1.06067e-124	Stem-like	KIF13A
6.92103e-129	0.365203	0.783	0.282	1.7041e-124	Stem-like	SERINC5
9.61942e-129	0.432773	0.478	0.121	2.36849e-124	Stem-like	CCDC68
1.25619e-128	0.329543	0.901	0.348	3.09298e-124	Stem-like	CD99
1.25804e-128	0.32476	0.714	0.249	3.09754e-124	Stem-like	SLC22A18
1.31822e-128	0.465989	0.647	0.204	3.24572e-124	Stem-like	ZBTB20
1.32971e-128	0.285065	0.726	0.255	3.27402e-124	Stem-like	TSPAN15
1.72791e-128	0.299663	0.898	0.346	4.25445e-124	Stem-like	TMED9
2.30865e-128	0.380878	0.801	0.294	5.68435e-124	Stem-like	TMEM87A
3.00192e-128	0.522301	0.674	0.234	7.39133e-124	Stem-like	ERBB2
4.06357e-128	0.585051	0.485	0.128	1.00053e-123	Stem-like	PPARGC1B
4.72448e-128	0.297064	0.712	0.247	1.16326e-123	Stem-like	PLPP5
8.90296e-128	0.330455	0.666	0.222	2.19209e-123	Stem-like	PHACTR4
2.09756e-127	0.468853	0.545	0.158	5.16462e-123	Stem-like	LRRC19
2.1788e-127	0.398617	0.751	0.273	5.36463e-123	Stem-like	ANKRD12
2.59561e-127	0.282901	0.905	0.371	6.39091e-123	Stem-like	TSTD1
3.19691e-127	0.309522	0.624	0.201	7.87143e-123	Stem-like	CMTM4
3.20332e-127	0.292218	0.885	0.333	7.88722e-123	Stem-like	RBM47
3.2453e-127	0.37143	0.928	0.399	7.99057e-123	Stem-like	CDX1
3.49231e-127	0.263829	0.824	0.312	8.59877e-123	Stem-like	TMED3
3.57369e-127	0.314604	0.768	0.28	8.79914e-123	Stem-like	ZNF91
3.66701e-127	0.266882	0.865	0.339	9.02891e-123	Stem-like	TMCO1
4.69773e-127	0.290162	0.774	0.286	1.15668e-122	Stem-like	SDF4
5.33296e-127	0.378243	0.565	0.166	1.31308e-122	Stem-like	FOXA1
7.58385e-127	0.445689	0.289	0.046	1.8673e-122	Stem-like	DPP10-AS1
1.46428e-126	0.330219	0.584	0.182	3.60534e-122	Stem-like	PRKAG2
1.48296e-126	0.48038	0.59	0.179	3.65135e-122	Stem-like	TENT5C
1.56619e-126	0.404107	0.276	0.041	3.85627e-122	Stem-like	EPB41L4A
2.46839e-126	0.283926	0.885	0.351	6.07767e-122	Stem-like	GLUL
3.14712e-126	0.514235	0.525	0.148	7.74884e-122	Stem-like	FOXD2
3.91073e-126	0.52277	0.441	0.108	9.62901e-122	Stem-like	B4GALNT3
5.44079e-126	0.294209	0.844	0.319	1.33963e-121	Stem-like	SPINT1
9.44899e-126	0.501147	0.343	0.064	2.32653e-121	Stem-like	SCN9A
1.01109e-125	0.419961	0.331	0.06	2.48951e-121	Stem-like	RNF152
1.09392e-125	0.61778	0.543	0.164	2.69345e-121	Stem-like	TMEM168
1.25074e-125	0.420118	0.221	0.026	3.07956e-121	Stem-like	ST6GALNAC6
2.15802e-125	0.256756	0.774	0.289	5.31348e-121	Stem-like	GDE1
6.62401e-125	0.391357	0.398	0.087	1.63096e-120	Stem-like	BEX4
7.46029e-125	0.402681	0.575	0.18	1.83687e-120	Stem-like	RALGAPA2
1.1484e-124	0.414501	0.702	0.249	2.82759e-120	Stem-like	PTPRK
1.56695e-124	0.260564	0.527	0.153	3.85813e-120	Stem-like	MED11
1.9134e-124	0.26516	0.584	0.18	4.71118e-120	Stem-like	ZSWIM7
3.89946e-124	0.479711	0.55	0.167	9.60125e-120	Stem-like	LPCAT4
4.96818e-124	0.29496	0.724	0.258	1.22327e-119	Stem-like	TMEM106B
6.45869e-124	0.253225	0.818	0.311	1.59026e-119	Stem-like	OS9
1.15161e-123	0.38865	0.443	0.109	2.83549e-119	Stem-like	CTSL
1.44656e-123	0.401428	0.948	0.408	3.56171e-119	Stem-like	MARCKS
1.45952e-123	0.260094	0.826	0.318	3.59363e-119	Stem-like	KRAS
1.90273e-123	0.347491	0.903	0.355	4.6849e-119	Stem-like	AKAP9
1.99464e-123	0.271677	0.794	0.306	4.91119e-119	Stem-like	GIPC1
2.97715e-123	0.463596	0.436	0.104	7.33033e-119	Stem-like	SATB1
6.94992e-123	0.561342	0.552	0.157	1.71121e-118	Stem-like	BMP2
7.96921e-123	0.275861	0.584	0.171	1.96218e-118	Stem-like	ASRGL1
1.0306e-122	0.33299	0.535	0.156	2.53753e-118	Stem-like	TMEM173
1.47837e-122	0.299094	0.649	0.22	3.64005e-118	Stem-like	MBTPS1
2.37935e-122	0.296155	0.838	0.323	5.85844e-118	Stem-like	TAPBP
2.92784e-122	0.384329	0.941	0.423	7.20893e-118	Stem-like	SUCLG1
4.6549e-122	0.314062	0.62	0.206	1.14613e-117	Stem-like	SH3RF1
9.37489e-122	0.361972	0.906	0.38	2.30828e-117	Stem-like	MT-ATP8
9.63817e-122	0.6361	0.617	0.201	2.37311e-117	Stem-like	NIPAL1
9.65541e-122	0.639343	0.482	0.132	2.37736e-117	Stem-like	TMEM246
1.27154e-121	0.281343	0.686	0.233	3.13079e-117	Stem-like	KRCC1
1.6494e-121	0.398534	0.607	0.201	4.06114e-117	Stem-like	GK5
2.28271e-121	0.343821	0.677	0.233	5.62048e-117	Stem-like	ADAM10
2.30232e-121	0.328988	0.57	0.174	5.66877e-117	Stem-like	FKBP5
2.91041e-121	0.322115	0.408	0.096	7.16601e-117	Stem-like	CERK
3.45298e-121	0.277717	0.672	0.222	8.50192e-117	Stem-like	METRNL
4.05304e-121	0.334524	0.843	0.31	9.9794e-117	Stem-like	AKAP1
4.79225e-121	0.253639	0.661	0.222	1.17995e-116	Stem-like	PIK3R1
5.09359e-121	0.359181	0.676	0.221	1.25414e-116	Stem-like	NOX1
6.35837e-121	0.294616	0.61	0.196	1.56556e-116	Stem-like	ENOSF1
7.02523e-121	0.352029	0.542	0.16	1.72975e-116	Stem-like	GSTM3
7.2505e-121	0.343081	0.716	0.257	1.78522e-116	Stem-like	MARCH6
7.36605e-121	0.574709	0.993	0.611	1.81367e-116	Stem-like	AGR2
1.00566e-120	0.282157	0.759	0.277	2.47614e-116	Stem-like	LEPROT
1.02558e-120	0.258271	0.744	0.271	2.52519e-116	Stem-like	ASH1L
1.13947e-120	0.408435	0.472	0.126	2.8056e-116	Stem-like	RFLNA
1.52194e-120	0.296507	0.841	0.317	3.74733e-116	Stem-like	TSPAN13
2.51621e-120	0.372238	0.694	0.245	6.19542e-116	Stem-like	GUSB
2.72253e-120	0.260203	0.624	0.205	6.70343e-116	Stem-like	TP53I11
3.31236e-120	0.308662	0.614	0.207	8.1557e-116	Stem-like	PRKAA1
5.34758e-120	0.267054	0.493	0.137	1.31668e-115	Stem-like	SLC22A18AS
5.99932e-120	0.622399	0.206	0.023	1.47715e-115	Stem-like	HOXD13
8.31562e-120	0.288835	0.587	0.187	2.04747e-115	Stem-like	KIF13B
9.42415e-120	0.374839	0.602	0.188	2.32041e-115	Stem-like	CHDH
9.88118e-120	0.700946	0.96	0.43	2.43294e-115	Stem-like	HSPA1A
1.20839e-119	0.365557	0.759	0.278	2.9753e-115	Stem-like	PCSK7
1.31346e-119	0.35764	0.928	0.38	3.234e-115	Stem-like	NUPR1
2.25523e-119	0.419392	0.918	0.415	5.55284e-115	Stem-like	ETHE1
2.25796e-119	0.60433	0.281	0.046	5.55954e-115	Stem-like	B3GALT1
2.43918e-119	0.422902	0.54	0.164	6.00574e-115	Stem-like	NNT
2.96396e-119	0.537287	0.46	0.119	7.29787e-115	Stem-like	FGFR4
5.0215e-119	0.339764	0.761	0.278	1.23639e-114	Stem-like	PRKAR2A
5.79281e-119	0.342071	0.691	0.246	1.4263e-114	Stem-like	MFSD10
5.86058e-119	0.306416	0.853	0.308	1.44299e-114	Stem-like	ERBB3
7.01252e-119	0.375544	0.915	0.356	1.72662e-114	Stem-like	GOLGB1
7.46522e-119	0.439946	0.62	0.21	1.83809e-114	Stem-like	KIAA2013
8.01178e-119	0.299766	0.635	0.213	1.97266e-114	Stem-like	VAMP2
1.0107e-118	0.37505	0.87	0.346	2.48855e-114	Stem-like	PTP4A1
1.23685e-118	0.473143	0.431	0.105	3.04538e-114	Stem-like	IL1R2
1.24473e-118	0.536779	0.995	0.975	3.06478e-114	Stem-like	MT-ND1
2.28267e-118	0.55651	0.209	0.025	5.62039e-114	Stem-like	LINC02023
2.66007e-118	0.483347	0.507	0.145	6.54963e-114	Stem-like	MARCH3
2.8368e-118	0.326145	0.567	0.172	6.98476e-114	Stem-like	TLE1
5.3814e-118	0.263153	0.92	0.41	1.32501e-113	Stem-like	NDUFA10
5.96213e-118	0.258705	0.564	0.178	1.468e-113	Stem-like	MPND
5.97511e-118	0.561778	0.52	0.157	1.47119e-113	Stem-like	SUMF1
6.15691e-118	0.453072	0.627	0.21	1.51596e-113	Stem-like	INSR
7.28366e-118	0.30235	0.9	0.363	1.79338e-113	Stem-like	IRF2BP2
1.22674e-117	0.347386	0.691	0.25	3.02047e-113	Stem-like	EMC3
1.98048e-117	0.432855	0.423	0.104	4.87633e-113	Stem-like	SLC2A10
2.31933e-117	0.523272	0.532	0.164	5.71065e-113	Stem-like	ACVR1B
3.25969e-117	0.262646	0.694	0.245	8.026e-113	Stem-like	TOX3
5.81111e-117	0.428832	0.672	0.238	1.43081e-112	Stem-like	TRIP11
7.82266e-117	0.357097	0.548	0.174	1.9261e-112	Stem-like	CPT2
8.40095e-117	0.302074	0.809	0.307	2.06848e-112	Stem-like	PIGT
1.1982e-116	0.426175	0.62	0.204	2.9502e-112	Stem-like	NFIC
1.23421e-116	0.281332	0.276	0.045	3.03886e-112	Stem-like	CD14
1.31847e-116	0.355256	0.564	0.168	3.24634e-112	Stem-like	SAMD5
1.45966e-116	0.364927	0.622	0.204	3.59398e-112	Stem-like	FNIP2
1.65829e-116	0.450916	0.629	0.212	4.08305e-112	Stem-like	F2RL1
2.30848e-116	0.303018	0.773	0.293	5.68394e-112	Stem-like	YIPF3
2.47925e-116	0.451442	0.624	0.213	6.10442e-112	Stem-like	GATA6
3.00078e-116	0.347321	0.95	0.409	7.38852e-112	Stem-like	ERP29
3.00294e-116	0.400668	0.823	0.299	7.39384e-112	Stem-like	NRARP
3.0426e-116	0.451864	0.458	0.123	7.4915e-112	Stem-like	SYT13
3.74912e-116	0.350157	0.497	0.144	9.23108e-112	Stem-like	SAMD13
5.26658e-116	0.418901	0.587	0.191	1.29674e-111	Stem-like	EXPH5
6.93475e-116	0.493209	0.94	0.457	1.70747e-111	Stem-like	NANS
7.10364e-116	0.333668	0.333	0.063	1.74906e-111	Stem-like	CA1
1.00277e-115	0.607832	0.423	0.108	2.46902e-111	Stem-like	FAS
1.24401e-115	0.264617	0.662	0.222	3.06299e-111	Stem-like	TINAGL1
1.75056e-115	0.475892	0.348	0.071	4.31024e-111	Stem-like	PRKAG2-AS1
3.08916e-115	0.299032	0.706	0.258	7.60613e-111	Stem-like	PGRMC2
3.92035e-115	0.398067	0.294	0.052	9.65268e-111	Stem-like	EDN3
5.6809e-115	0.392745	0.585	0.193	1.39875e-110	Stem-like	FAAH
7.30348e-115	0.340538	0.446	0.117	1.79826e-110	Stem-like	ACADSB
1.52772e-114	0.269726	0.635	0.217	3.76156e-110	Stem-like	FOXN3
1.61935e-114	0.444142	0.56	0.184	3.98717e-110	Stem-like	MAN2A1
3.46719e-114	0.308366	0.781	0.294	8.5369e-110	Stem-like	TMC5
4.14647e-114	0.312352	0.495	0.141	1.02094e-109	Stem-like	PLCD3
4.66039e-114	0.54635	0.289	0.051	1.14748e-109	Stem-like	FOXP2
5.25232e-114	0.276685	0.901	0.364	1.29323e-109	Stem-like	SELENOS
6.29047e-114	0.481677	0.615	0.211	1.54884e-109	Stem-like	CPD
1.04903e-113	0.573137	0.264	0.042	2.58293e-109	Stem-like	CNTN3
1.35511e-113	0.261217	0.89	0.353	3.33655e-109	Stem-like	FAM120A
1.47077e-113	0.486799	0.508	0.151	3.62132e-109	Stem-like	D2HGDH
1.51102e-113	0.46846	0.462	0.125	3.72044e-109	Stem-like	GJB2
1.80923e-113	0.384131	0.666	0.233	4.45468e-109	Stem-like	SPTLC1
1.89957e-113	0.378011	0.512	0.154	4.67713e-109	Stem-like	NHSL1
2.23876e-113	0.345602	0.587	0.192	5.51228e-109	Stem-like	ADAM9
2.57325e-113	0.310795	0.58	0.191	6.33586e-109	Stem-like	GPR108
2.91731e-113	0.287803	0.667	0.234	7.18299e-109	Stem-like	ILVBL
3.52004e-113	0.309763	0.62	0.21	8.66704e-109	Stem-like	DAAM1
3.77714e-113	0.410823	0.438	0.111	9.30008e-109	Stem-like	HOXA13
4.55362e-113	0.578089	0.97	0.486	1.12119e-108	Stem-like	CD9
4.66661e-113	0.380834	0.95	0.431	1.14901e-108	Stem-like	ITM2B
5.47198e-113	0.335056	0.853	0.334	1.34731e-108	Stem-like	CDH17
8.42916e-113	0.538094	0.574	0.185	2.07543e-108	Stem-like	GCNT1
9.66725e-113	0.253238	0.915	0.385	2.38027e-108	Stem-like	PHB2
1.75655e-112	0.325251	0.564	0.182	4.32499e-108	Stem-like	FBLIM1
1.92214e-112	0.377003	0.221	0.029	4.73269e-108	Stem-like	GLIS3
2.11406e-112	0.296256	0.883	0.345	5.20523e-108	Stem-like	ST14
2.5093e-112	0.300713	0.691	0.245	6.17839e-108	Stem-like	TMEM63A
3.38903e-112	0.410879	0.928	0.449	8.34446e-108	Stem-like	FAM162A
6.9906e-112	0.289728	0.629	0.217	1.72123e-107	Stem-like	UFL1
7.62312e-112	0.342675	0.926	0.392	1.87697e-107	Stem-like	CD164
1.2355e-111	0.291144	0.48	0.135	3.04204e-107	Stem-like	BX284668.5
1.30708e-111	0.283452	0.569	0.185	3.21829e-107	Stem-like	GJB1
1.79429e-111	0.273349	0.933	0.408	4.41789e-107	Stem-like	NDUFB9
2.11991e-111	0.359505	0.478	0.136	5.21964e-107	Stem-like	PBLD
2.27584e-111	0.274754	0.624	0.217	5.60357e-107	Stem-like	P4HTM
2.31911e-111	0.420729	0.61	0.205	5.71012e-107	Stem-like	SEMA3C
2.37383e-111	0.350901	0.587	0.196	5.84484e-107	Stem-like	KIAA1109
2.4324e-111	0.296782	0.569	0.187	5.98907e-107	Stem-like	LMBRD1
7.07061e-111	0.348748	0.647	0.23	1.74092e-106	Stem-like	ARID1A
1.26204e-110	0.26693	0.729	0.266	3.10738e-106	Stem-like	PDZD8
1.76686e-110	0.264122	0.935	0.438	4.35037e-106	Stem-like	NDUFB8
2.47345e-110	0.683393	0.311	0.059	6.09013e-106	Stem-like	HOXD1
2.57802e-110	0.341958	0.458	0.124	6.34761e-106	Stem-like	NR3C2
2.8682e-110	0.265441	0.719	0.264	7.06209e-106	Stem-like	SEC63
3.7795e-110	0.303116	0.744	0.278	9.30589e-106	Stem-like	GATAD1
7.38239e-110	0.527285	0.995	0.979	1.81769e-105	Stem-like	MT-CO1
1.13149e-109	0.497715	0.328	0.068	2.78595e-105	Stem-like	DPP4
2.57278e-109	0.532535	0.393	0.098	6.3347e-105	Stem-like	H6PD
2.60929e-109	0.270241	0.547	0.171	6.42458e-105	Stem-like	GNE
2.74439e-109	0.263311	0.577	0.192	6.75723e-105	Stem-like	TM7SF3
2.86292e-109	0.252997	0.736	0.274	7.04908e-105	Stem-like	TCEAL9
4.11902e-109	0.585277	0.985	0.556	1.01418e-104	Stem-like	TSPAN8
6.59955e-109	0.268826	0.921	0.383	1.62494e-104	Stem-like	SON
7.1983e-109	0.269248	0.707	0.265	1.77237e-104	Stem-like	LRRC75A
7.72189e-109	0.401931	0.61	0.215	1.90128e-104	Stem-like	RALGAPA1
9.22964e-109	0.353335	0.63	0.218	2.27252e-104	Stem-like	BACE2
9.55923e-109	0.251969	0.784	0.301	2.35367e-104	Stem-like	PRKCSH
1.15112e-108	0.358659	0.592	0.2	2.83429e-104	Stem-like	KDSR
1.45788e-108	0.399913	0.326	0.069	3.58959e-104	Stem-like	RMDN2
1.67778e-108	0.314452	0.574	0.193	4.13103e-104	Stem-like	PPIP5K2
2.42967e-108	0.310267	0.941	0.452	5.98234e-104	Stem-like	CYSTM1
2.44279e-108	0.349801	0.355	0.077	6.01463e-104	Stem-like	SNRPN
2.58276e-108	0.39048	0.62	0.219	6.35927e-104	Stem-like	PRPF8
3.7963e-108	0.28024	0.716	0.268	9.34724e-104	Stem-like	DDR1
5.79645e-108	0.461286	0.508	0.158	1.4272e-103	Stem-like	ACOT11
6.12762e-108	0.414455	0.941	0.406	1.50874e-103	Stem-like	PDIA3
6.38577e-108	0.550243	0.475	0.139	1.5723e-103	Stem-like	LRIG1
1.33457e-107	0.541789	0.48	0.143	3.28598e-103	Stem-like	FAM171A1
1.60166e-107	0.365415	0.51	0.158	3.9436e-103	Stem-like	NCOA1
1.00868e-106	0.697279	0.95	0.593	2.48357e-102	Stem-like	C15orf48
1.20579e-106	0.457486	0.316	0.064	2.9689e-102	Stem-like	PCSK5
1.32509e-106	0.383256	0.589	0.202	3.26263e-102	Stem-like	TMEM181
1.63895e-106	0.412289	0.651	0.238	4.03543e-102	Stem-like	CDK6
1.84255e-106	0.376708	0.61	0.216	4.53672e-102	Stem-like	NUMB
2.84029e-106	0.303391	0.421	0.105	6.99337e-102	Stem-like	PI3
4.30162e-106	0.276027	0.579	0.199	1.05914e-101	Stem-like	EIF4G3
1.4013e-105	0.252545	0.647	0.236	3.45028e-101	Stem-like	FEZ2
1.91683e-105	0.28866	0.535	0.174	4.71961e-101	Stem-like	ACO1
1.99796e-105	0.343048	0.946	0.438	4.91939e-101	Stem-like	STARD10
4.96432e-105	0.29104	0.612	0.214	1.22231e-100	Stem-like	KDM5B
5.6494e-105	0.271558	0.59	0.201	1.391e-100	Stem-like	ARSE
9.21805e-105	0.316312	0.582	0.202	2.26967e-100	Stem-like	ABR
1.23999e-104	0.436296	0.582	0.203	3.0531e-100	Stem-like	CDS1
1.39581e-104	0.27053	0.582	0.202	3.43676e-100	Stem-like	TP53TG1
1.592e-104	0.420294	0.567	0.198	3.91982e-100	Stem-like	SIAH2
2.23058e-104	0.465921	0.998	0.975	5.49213e-100	Stem-like	MT-ND4
2.40148e-104	0.27248	0.644	0.239	5.91294e-100	Stem-like	CRK
2.63069e-104	0.327399	0.45	0.129	6.47727e-100	Stem-like	TMEM254
5.59341e-104	0.296916	0.579	0.199	1.37721e-99	Stem-like	TMEM101
6.83679e-104	0.338537	0.416	0.108	1.68335e-99	Stem-like	IFI16
7.24176e-104	0.265684	0.938	0.42	1.78307e-99	Stem-like	SELENBP1
1.45709e-103	0.319134	0.674	0.251	3.58764e-99	Stem-like	HEPH
1.6993e-103	0.313804	0.522	0.171	4.18402e-99	Stem-like	AP5M1
3.55454e-103	0.34544	0.595	0.209	8.75198e-99	Stem-like	CRIM1
3.95336e-103	0.280931	0.605	0.213	9.73397e-99	Stem-like	IBTK
6.01722e-103	0.489188	0.408	0.109	1.48156e-98	Stem-like	ALDH5A1
6.43084e-103	0.277225	0.883	0.365	1.5834e-98	Stem-like	CEBPD
9.10505e-103	0.426787	0.49	0.155	2.24185e-98	Stem-like	CYP2J2
1.17401e-102	0.351984	0.559	0.189	2.89066e-98	Stem-like	PTAR1
1.26772e-102	0.288683	0.562	0.192	3.12137e-98	Stem-like	TMEM131
1.5851e-102	0.308692	0.639	0.231	3.90284e-98	Stem-like	TMEM87B
1.74098e-102	0.553634	0.313	0.066	4.28663e-98	Stem-like	SSPN
1.76438e-102	0.430996	0.445	0.126	4.34425e-98	Stem-like	CNFN
2.81036e-102	0.27006	0.495	0.152	6.91968e-98	Stem-like	CEP70
3.04029e-102	0.29737	0.599	0.205	7.48581e-98	Stem-like	GPRC5C
3.49244e-102	0.29823	0.687	0.262	8.59909e-98	Stem-like	TMED7
4.23426e-102	0.344309	0.64	0.234	1.04256e-97	Stem-like	RSBN1
7.9714e-102	0.314993	0.651	0.238	1.96272e-97	Stem-like	FOSL2
1.00421e-101	0.459354	0.338	0.077	2.47256e-97	Stem-like	PROM2
1.14746e-101	0.303234	0.612	0.218	2.82527e-97	Stem-like	CLSTN1
1.35043e-101	0.364083	0.6	0.215	3.32504e-97	Stem-like	EP300
2.04776e-101	0.42294	1	0.993	5.04198e-97	Stem-like	MT-CO3
2.81921e-101	0.251705	0.569	0.193	6.94147e-97	Stem-like	TM4SF5
4.62792e-101	0.281186	0.554	0.185	1.13949e-96	Stem-like	PFKFB2
5.94687e-101	0.363431	0.502	0.16	1.46424e-96	Stem-like	ZADH2
6.43368e-101	0.359766	0.557	0.193	1.5841e-96	Stem-like	FAM160A2
6.76775e-101	0.264237	0.589	0.207	1.66636e-96	Stem-like	PPARA
7.40619e-101	0.445341	0.972	0.468	1.82355e-96	Stem-like	CLDN7
7.74879e-101	0.38395	0.405	0.105	1.90791e-96	Stem-like	HOTAIRM1
8.21783e-101	0.359177	0.423	0.117	2.0234e-96	Stem-like	VIPR1
4.42946e-100	0.309888	0.677	0.255	1.09062e-95	Stem-like	KANSL1
4.58703e-100	0.435311	0.426	0.121	1.12942e-95	Stem-like	METTL17
4.81722e-100	0.320833	0.594	0.205	1.1861e-95	Stem-like	FUT3
5.22124e-100	0.264311	0.523	0.174	1.28557e-95	Stem-like	TMEM242
6.66249e-100	0.32017	0.37	0.091	1.64044e-95	Stem-like	MOGAT2
9.07371e-100	0.570694	0.893	0.411	2.23413e-95	Stem-like	PRAC1
2.48808e-99	0.518259	0.997	0.979	6.12616e-95	Stem-like	MT-ND3
4.62678e-99	0.410572	0.58	0.208	1.13921e-94	Stem-like	LNPEP
4.71688e-99	0.273714	0.453	0.135	1.16139e-94	Stem-like	OCEL1
3.77669e-98	0.253003	0.602	0.22	9.29897e-94	Stem-like	MYO5B
8.79155e-98	0.257327	0.472	0.145	2.16466e-93	Stem-like	DHRS4-AS1
7.67605e-97	0.27286	0.538	0.183	1.89e-92	Stem-like	BCL2L14
1.00479e-96	0.394377	0.95	0.456	2.47399e-92	Stem-like	TMEM238
1.23486e-96	0.278152	0.948	0.404	3.04047e-92	Stem-like	ATP1B1
1.47515e-96	0.350459	0.547	0.19	3.63211e-92	Stem-like	LPCAT3
3.30794e-96	0.384575	0.555	0.193	8.14481e-92	Stem-like	KIDINS220
5.69523e-96	0.483706	0.567	0.203	1.40228e-91	Stem-like	VSIG10
7.98967e-96	0.382193	0.375	0.099	1.96722e-91	Stem-like	NUDT12
9.4638e-96	0.379027	0.548	0.187	2.33018e-91	Stem-like	CCPG1
1.9246e-95	0.355517	0.622	0.227	4.73875e-91	Stem-like	ATP2B1
2.97191e-95	0.256271	0.532	0.177	7.31743e-91	Stem-like	SRGAP1
6.1083e-95	0.355536	0.938	0.434	1.50399e-90	Stem-like	FCGRT
8.21667e-95	0.321519	0.515	0.175	2.02311e-90	Stem-like	ERLIN2
9.38536e-95	0.518703	0.537	0.188	2.31086e-90	Stem-like	ATP6V1A
1.09085e-94	0.344442	0.448	0.137	2.68588e-90	Stem-like	BCAT2
1.53379e-94	0.333531	0.512	0.171	3.77651e-90	Stem-like	ENDOD1
2.74045e-94	0.305931	0.565	0.201	6.74754e-90	Stem-like	RREB1
3.48736e-94	0.462262	0.276	0.054	8.58658e-90	Stem-like	NTRK2
3.61323e-94	0.502629	0.493	0.165	8.89649e-90	Stem-like	OGFOD3
4.23633e-94	0.257331	0.94	0.443	1.04307e-89	Stem-like	TUFM
4.37529e-94	0.307417	0.926	0.428	1.07728e-89	Stem-like	C10orf99
1.12603e-93	0.273328	0.552	0.192	2.77251e-89	Stem-like	COQ8A
1.35354e-93	0.373384	0.995	0.991	3.33269e-89	Stem-like	MT-CO2
1.35635e-93	0.438988	0.393	0.111	3.33961e-89	Stem-like	HNF1B
2.85955e-93	0.334305	0.559	0.201	7.04078e-89	Stem-like	EDEM3
3.61703e-93	0.32926	0.572	0.201	8.90586e-89	Stem-like	MUM1
4.88238e-93	0.411249	0.468	0.15	1.20214e-88	Stem-like	TMEM192
5.62888e-93	0.449852	0.428	0.122	1.38594e-88	Stem-like	PTGDR
5.71957e-93	0.415921	0.308	0.068	1.40827e-88	Stem-like	FERMT3
9.00611e-93	0.252827	0.468	0.147	2.21748e-88	Stem-like	FNBP1
1.11221e-92	0.263544	0.547	0.191	2.73847e-88	Stem-like	PDE8A
1.38049e-92	0.309873	0.565	0.202	3.39905e-88	Stem-like	TRIM13
1.55791e-92	0.32833	0.457	0.144	3.83588e-88	Stem-like	SLC22A23
1.59976e-92	0.297199	0.607	0.228	3.93892e-88	Stem-like	SERINC1
2.22521e-92	0.470697	0.283	0.059	5.47892e-88	Stem-like	IL6R
2.68701e-92	0.478494	0.452	0.143	6.61597e-88	Stem-like	ETFDH
2.84197e-92	0.30167	0.38	0.104	6.99749e-88	Stem-like	VPS13D
2.91146e-92	0.269783	0.602	0.225	7.16861e-88	Stem-like	TTC17
3.40063e-92	0.463147	0.49	0.163	8.37303e-88	Stem-like	UGT8
3.61508e-92	0.260296	0.687	0.278	8.90104e-88	Stem-like	YTHDF2
4.12004e-92	0.273016	0.56	0.202	1.01444e-87	Stem-like	C1GALT1C1
1.35391e-91	0.466138	0.36	0.094	3.33359e-87	Stem-like	BLNK
2.41216e-91	0.297535	0.356	0.093	5.93923e-87	Stem-like	PTGR2
2.66405e-91	0.331356	0.338	0.084	6.55942e-87	Stem-like	SLC18B1
2.95303e-91	0.286983	0.363	0.095	7.27096e-87	Stem-like	HOXA11-AS
3.41188e-91	0.303104	0.468	0.148	8.40073e-87	Stem-like	PPP1R9A
3.47363e-91	0.281739	0.5	0.168	8.55276e-87	Stem-like	SIPA1L2
6.17777e-91	0.323678	0.585	0.216	1.52109e-86	Stem-like	TMX1
1.03808e-90	0.270473	0.953	0.458	2.55595e-86	Stem-like	CYC1
1.53697e-90	0.33084	0.38	0.104	3.78434e-86	Stem-like	RILP
2.11005e-90	0.318005	0.472	0.151	5.19537e-86	Stem-like	PRLR
7.09941e-90	0.48234	0.908	0.409	1.74802e-85	Stem-like	HES1
8.63425e-90	0.312592	0.629	0.239	2.12592e-85	Stem-like	GANAB
9.59726e-90	0.535534	0.316	0.073	2.36304e-85	Stem-like	PROM1
2.02465e-89	0.295142	0.425	0.126	4.9851e-85	Stem-like	SMPD3
3.03719e-89	0.386879	0.445	0.138	7.47816e-85	Stem-like	CNKSR1
3.14543e-89	0.435377	0.349	0.092	7.74467e-85	Stem-like	TWSG1
4.04105e-89	0.302547	0.462	0.151	9.94987e-85	Stem-like	DAB2IP
4.68323e-89	0.282718	0.575	0.209	1.1531e-84	Stem-like	OTULINL
5.03495e-89	0.516932	0.259	0.051	1.23971e-84	Stem-like	PRKAA2
1.25136e-88	0.271556	0.502	0.171	3.08111e-84	Stem-like	ITGA3
4.27883e-88	0.254228	0.512	0.179	1.05353e-83	Stem-like	SLC37A1
4.57295e-88	0.261356	0.523	0.182	1.12595e-83	Stem-like	SLC37A4
4.78564e-88	0.369014	0.457	0.149	1.17832e-83	Stem-like	GAA
5.36075e-88	0.297242	0.94	0.43	1.31992e-83	Stem-like	MLEC
6.05219e-88	0.646074	0.169	0.022	1.49017e-83	Stem-like	FRAS1
6.85813e-88	0.356291	0.386	0.112	1.68861e-83	Stem-like	ANO10
7.59881e-88	0.295838	0.51	0.179	1.87098e-83	Stem-like	C6orf136
1.12907e-87	0.387215	0.54	0.19	2.77999e-83	Stem-like	IHH
1.24164e-87	0.310772	0.438	0.139	3.05717e-83	Stem-like	AGL
1.50011e-87	0.400513	0.411	0.125	3.69356e-83	Stem-like	MTM1
1.81368e-87	0.377701	0.493	0.172	4.46564e-83	Stem-like	EFNA4
2.10253e-87	0.342519	0.465	0.154	5.17684e-83	Stem-like	SMAD4
4.09968e-87	0.332438	0.334	0.083	1.00942e-82	Stem-like	BCL2
6.30972e-87	0.355355	0.391	0.113	1.55358e-82	Stem-like	TSHZ1
6.42955e-87	0.282261	0.458	0.153	1.58308e-82	Stem-like	NIT1
7.09593e-87	0.356477	0.5	0.172	1.74716e-82	Stem-like	NCBP3
7.37868e-87	0.381584	0.435	0.137	1.81678e-82	Stem-like	LINC00667
7.72796e-87	0.293383	0.463	0.151	1.90278e-82	Stem-like	GLT8D1
9.13204e-87	0.471181	0.343	0.088	2.24849e-82	Stem-like	HOXA5
1.02526e-86	0.425651	0.503	0.176	2.52439e-82	Stem-like	IGSF8
1.16324e-86	0.416711	0.323	0.079	2.86414e-82	Stem-like	AC025580.1
2.05853e-86	0.267548	0.627	0.238	5.06851e-82	Stem-like	AVPI1
5.78783e-86	0.281478	0.56	0.211	1.42508e-81	Stem-like	ATAD1
9.2405e-86	0.444145	0.269	0.057	2.2752e-81	Stem-like	VPS35L
1.30242e-85	0.300931	0.396	0.115	3.20681e-81	Stem-like	APOBR
1.84874e-85	0.379799	1	0.992	4.55198e-81	Stem-like	MT-ATP6
1.87175e-85	0.363407	0.467	0.156	4.60862e-81	Stem-like	IGF1R
2.2218e-85	0.275316	0.485	0.164	5.47052e-81	Stem-like	TLCD2
3.96806e-85	0.358469	0.438	0.141	9.77017e-81	Stem-like	DHTKD1
4.70035e-85	0.293023	0.527	0.192	1.15732e-80	Stem-like	FAM234A
6.44812e-85	0.403416	0.625	0.23	1.58766e-80	Stem-like	EDN1
6.75597e-85	0.379713	0.152	0.018	1.66345e-80	Stem-like	ASPG
8.4809e-85	0.294244	0.48	0.165	2.08817e-80	Stem-like	MUT
9.47059e-85	0.393248	0.557	0.208	2.33185e-80	Stem-like	TMEM30A
9.69766e-85	0.28306	0.54	0.195	2.38776e-80	Stem-like	ZFP91
4.25047e-84	0.252168	0.426	0.137	1.04655e-79	Stem-like	PANK1
1.0014e-83	0.394588	0.375	0.109	2.46565e-79	Stem-like	PIGN
1.02277e-83	0.278336	0.936	0.454	2.51828e-79	Stem-like	MARCKSL1
1.37794e-83	0.317916	0.477	0.167	3.39277e-79	Stem-like	SLC35F2
1.5861e-83	0.361935	0.473	0.163	3.9053e-79	Stem-like	NAPEPLD
1.82482e-83	0.330899	0.303	0.073	4.49307e-79	Stem-like	RORC
4.33538e-83	0.307308	0.43	0.138	1.06746e-78	Stem-like	MCCC1
5.01989e-83	0.290509	0.39	0.115	1.236e-78	Stem-like	PIAS2
6.89356e-83	0.272597	0.343	0.092	1.69733e-78	Stem-like	DMXL2
7.12207e-83	0.261847	0.426	0.134	1.7536e-78	Stem-like	CHD3
8.76265e-83	0.434861	0.383	0.113	2.15754e-78	Stem-like	ARHGEF38
1.03971e-82	0.371932	0.46	0.156	2.55996e-78	Stem-like	TAPBPL
1.30343e-82	0.442678	0.37	0.105	3.2093e-78	Stem-like	SLC5A1
1.96946e-82	0.374187	0.346	0.094	4.84921e-78	Stem-like	PPARGC1A
2.02995e-82	0.348494	0.445	0.148	4.99814e-78	Stem-like	DGCR2
2.06272e-82	0.27907	0.562	0.209	5.07882e-78	Stem-like	SEL1L
3.03929e-82	0.408	0.411	0.129	7.48334e-78	Stem-like	APC
4.48743e-82	0.574805	0.281	0.064	1.1049e-77	Stem-like	ZBTB7C
5.19554e-82	0.364938	0.401	0.123	1.27925e-77	Stem-like	MAML2
5.49935e-82	0.427354	0.266	0.058	1.35405e-77	Stem-like	ZSCAN18
5.50418e-82	0.385462	0.967	0.541	1.35524e-77	Stem-like	CHCHD10
8.10963e-82	0.342253	0.395	0.121	1.99675e-77	Stem-like	KIAA1468
8.72432e-82	0.346226	0.502	0.179	2.1481e-77	Stem-like	DENND1B
1.73401e-81	0.267576	0.428	0.141	4.26947e-77	Stem-like	SLC35D1
2.77623e-81	0.325677	0.298	0.073	6.83564e-77	Stem-like	CYP4V2
3.04892e-81	0.432403	0.349	0.097	7.50706e-77	Stem-like	CAPN13
4.54897e-81	0.381147	0.93	0.406	1.12005e-76	Stem-like	RHOB
5.02571e-81	0.359937	0.498	0.182	1.23743e-76	Stem-like	EGFR
6.52162e-81	0.31167	0.396	0.124	1.60575e-76	Stem-like	EXD3
9.86848e-81	0.292651	0.492	0.175	2.42982e-76	Stem-like	TSPAN31
1.27125e-80	0.266293	0.507	0.183	3.13008e-76	Stem-like	ARHGAP12
2.04992e-80	0.256682	0.338	0.094	5.04731e-76	Stem-like	KBTBD11
2.09846e-80	0.374937	0.518	0.194	5.16682e-76	Stem-like	BTBD7
4.1562e-80	0.452376	0.45	0.155	1.02334e-75	Stem-like	MLH3
4.70701e-80	0.259101	0.448	0.153	1.15896e-75	Stem-like	C1orf210
5.09612e-80	0.338017	0.467	0.158	1.25477e-75	Stem-like	CLDN23
5.40305e-80	0.293868	0.381	0.116	1.33034e-75	Stem-like	PEX11A
6.06915e-80	0.331011	0.341	0.094	1.49435e-75	Stem-like	GATA6-AS1
2.16403e-79	0.380501	0.508	0.188	5.32828e-75	Stem-like	GUCY2C
2.69281e-79	0.376987	0.42	0.138	6.63023e-75	Stem-like	ADCY6
3.62727e-79	0.308952	0.408	0.132	8.93106e-75	Stem-like	MFSD1
6.09085e-79	0.301095	0.381	0.117	1.49969e-74	Stem-like	OXSM
6.28921e-79	0.311629	0.943	0.464	1.54853e-74	Stem-like	MGST1
6.91877e-79	0.329845	0.289	0.07	1.70354e-74	Stem-like	FN3K
7.71752e-79	0.266063	0.428	0.141	1.90021e-74	Stem-like	DOCK5
7.86143e-79	0.42558	0.472	0.167	1.93564e-74	Stem-like	C5orf15
9.63285e-79	0.341108	0.548	0.21	2.3718e-74	Stem-like	ATF6B
1.83926e-78	0.475251	0.299	0.074	4.52862e-74	Stem-like	HOXA7
1.87186e-78	0.393453	0.182	0.029	4.60889e-74	Stem-like	AKR1C2
2.11417e-78	0.597717	0.411	0.129	5.20551e-74	Stem-like	RGMB
2.18051e-78	0.326226	0.314	0.083	5.36886e-74	Stem-like	EPN3
3.63986e-78	0.282171	0.445	0.15	8.96207e-74	Stem-like	REV3L
3.66464e-78	0.363962	0.567	0.218	9.02309e-74	Stem-like	TENT5A
3.87857e-78	0.282405	0.38	0.115	9.54981e-74	Stem-like	KITLG
3.93037e-78	0.279342	0.45	0.155	9.67736e-74	Stem-like	DHRS7B
5.35788e-78	0.462837	0.289	0.07	1.31922e-73	Stem-like	HOTTIP
5.84005e-78	0.325872	0.533	0.2	1.43794e-73	Stem-like	ABHD3
1.27224e-77	0.313048	0.463	0.164	3.13252e-73	Stem-like	ALKBH5
1.48142e-77	0.296947	0.356	0.105	3.64756e-73	Stem-like	MECR
1.58182e-77	0.304714	0.416	0.135	3.89475e-73	Stem-like	MID1
2.99177e-77	0.290938	0.353	0.102	7.36634e-73	Stem-like	TNFRSF25
3.75832e-77	0.316171	0.254	0.056	9.25374e-73	Stem-like	PDE5A
5.12371e-77	0.420698	0.957	0.476	1.26156e-72	Stem-like	ZFP36L2
7.39115e-77	0.259941	0.386	0.12	1.81985e-72	Stem-like	AC027644.3
7.78097e-77	0.265971	0.36	0.107	1.91583e-72	Stem-like	SGMS1
1.0799e-76	0.295794	0.595	0.23	2.65894e-72	Stem-like	MYADM
1.08986e-76	0.322128	0.296	0.073	2.68346e-72	Stem-like	CPNE8
1.84403e-76	0.260829	0.294	0.072	4.54037e-72	Stem-like	LAMA1
2.74941e-76	0.280954	0.488	0.172	6.76959e-72	Stem-like	HIPK2
3.37749e-76	0.254329	0.457	0.16	8.31606e-72	Stem-like	B3GAT3
3.47954e-76	0.259947	0.45	0.156	8.56733e-72	Stem-like	STXBP5
4.57921e-76	0.329089	0.356	0.107	1.12749e-71	Stem-like	XK
5.85531e-76	0.288611	0.433	0.15	1.44169e-71	Stem-like	DELE1
6.81732e-76	0.277593	0.955	0.527	1.67856e-71	Stem-like	NDUFA1
6.90549e-76	0.348598	0.355	0.105	1.70027e-71	Stem-like	MRM3
7.04669e-76	0.312223	0.91	0.407	1.73504e-71	Stem-like	BTG2
8.16291e-76	0.34795	0.293	0.073	2.00987e-71	Stem-like	KIF12
1.11107e-75	0.265259	0.495	0.18	2.73567e-71	Stem-like	BSDC1
1.12038e-75	0.382382	0.415	0.139	2.75859e-71	Stem-like	CASZ1
1.47416e-75	0.438026	0.341	0.1	3.62969e-71	Stem-like	LPAR5
4.12252e-75	0.283835	0.52	0.192	1.01505e-70	Stem-like	PTGER4
4.74188e-75	0.287598	0.465	0.168	1.16754e-70	Stem-like	JKAMP
8.06047e-75	0.422042	0.375	0.119	1.98465e-70	Stem-like	ERMP1
1.07059e-74	0.379048	0.339	0.098	2.63601e-70	Stem-like	THSD4
1.78219e-74	0.318069	0.323	0.09	4.38812e-70	Stem-like	MARC2
1.98909e-74	0.332663	0.468	0.173	4.89754e-70	Stem-like	MFSD6
2.01484e-74	0.304819	0.497	0.185	4.96095e-70	Stem-like	MARVELD2
3.45903e-74	0.338015	0.341	0.099	8.51683e-70	Stem-like	PDZD3
8.17263e-74	0.334631	0.271	0.065	2.01226e-69	Stem-like	RNASE4
1.3645e-73	0.288355	0.308	0.083	3.35967e-69	Stem-like	CD302
2.24647e-73	0.258954	0.328	0.092	5.53125e-69	Stem-like	ST6GALNAC4
2.7656e-73	0.260566	0.472	0.173	6.80946e-69	Stem-like	ATF6
5.54016e-73	0.474588	0.251	0.058	1.3641e-68	Stem-like	PYROXD2
6.12783e-73	0.408629	0.323	0.092	1.50879e-68	Stem-like	PHLPP1
6.23724e-73	0.305675	0.261	0.062	1.53573e-68	Stem-like	RNF125
9.35162e-73	0.256738	0.278	0.068	2.30255e-68	Stem-like	HOXA10-AS
3.73934e-72	0.4067	0.194	0.036	9.207e-68	Stem-like	ANO5
4.45707e-72	0.33701	0.953	0.472	1.09742e-67	Stem-like	SPINT2
6.17186e-72	0.295868	0.341	0.099	1.51963e-67	Stem-like	HOXA3
6.19325e-72	0.328221	0.338	0.1	1.5249e-67	Stem-like	ST5
6.97409e-72	0.342504	0.244	0.056	1.71716e-67	Stem-like	SMIM32
9.48239e-72	0.429866	0.326	0.093	2.33475e-67	Stem-like	AP001816.1
1.50625e-71	0.271024	0.47	0.176	3.70869e-67	Stem-like	SNX14
1.56702e-71	0.348919	0.258	0.061	3.85833e-67	Stem-like	CPQ
1.83697e-71	0.369478	0.431	0.151	4.52299e-67	Stem-like	ZNF827
2.04861e-71	0.324914	0.378	0.121	5.04409e-67	Stem-like	TMEM44
3.38716e-71	0.2995	0.408	0.139	8.33987e-67	Stem-like	AGTRAP
4.15428e-71	0.386418	0.343	0.101	1.02287e-66	Stem-like	TMEM236
6.22964e-71	0.302295	0.329	0.095	1.53386e-66	Stem-like	TMCO4
6.42213e-71	0.368341	0.232	0.051	1.58126e-66	Stem-like	EPHA10
1.29595e-70	0.350939	0.236	0.053	3.19088e-66	Stem-like	CNNM2
3.85123e-70	0.468563	0.231	0.05	9.4825e-66	Stem-like	CPA6
1.10829e-69	0.256904	0.375	0.122	2.72883e-65	Stem-like	DHRS1
1.34813e-69	0.261192	0.395	0.133	3.31937e-65	Stem-like	YTHDC2
1.46302e-69	0.275394	0.333	0.1	3.60224e-65	Stem-like	FBXL17
1.54661e-69	0.328351	0.281	0.074	3.80807e-65	Stem-like	TIMM21
2.31878e-69	0.294175	0.965	0.545	5.70929e-65	Stem-like	ATP5IF1
3.34126e-69	0.383207	0.157	0.024	8.22685e-65	Stem-like	GCNT2
3.67728e-69	0.498586	0.216	0.045	9.0542e-65	Stem-like	EPHA4
4.7875e-69	0.311057	0.336	0.102	1.17878e-64	Stem-like	LHPP
8.59926e-69	0.434106	0.226	0.05	2.11731e-64	Stem-like	RBM24
9.18709e-69	0.258299	0.488	0.19	2.26205e-64	Stem-like	SF3A1
1.00947e-68	0.334431	0.388	0.129	2.48551e-64	Stem-like	RNF128
1.04913e-68	0.273027	0.266	0.067	2.58318e-64	Stem-like	AKAP5
1.07707e-68	0.457072	0.321	0.096	2.65196e-64	Stem-like	EMC1
1.15413e-68	0.293511	0.339	0.101	2.84169e-64	Stem-like	SOAT1
1.97482e-68	0.317581	0.316	0.092	4.8624e-64	Stem-like	RDH5
2.89996e-68	0.279888	0.388	0.13	7.14027e-64	Stem-like	TOR4A
3.82082e-68	0.371567	0.388	0.125	9.40761e-64	Stem-like	HOXA9
9.13078e-68	0.352957	0.291	0.079	2.24818e-63	Stem-like	CRACR2A
9.31539e-68	0.330767	0.963	0.495	2.29364e-63	Stem-like	TMBIM6
1.53819e-67	0.250366	0.321	0.096	3.78734e-63	Stem-like	LNX1
1.78562e-67	0.433033	0.344	0.107	4.39655e-63	Stem-like	SLC2A13
8.08427e-67	0.388716	0.361	0.118	1.99051e-62	Stem-like	NAALADL2
1.57664e-66	0.367056	0.371	0.123	3.88201e-62	Stem-like	PGAP1
1.65291e-66	0.295913	0.446	0.164	4.0698e-62	Stem-like	MMP15
1.69662e-66	0.313768	0.413	0.151	4.17742e-62	Stem-like	PPP5C
3.36313e-66	0.306009	0.968	0.519	8.28071e-62	Stem-like	CYBA
4.19931e-66	0.273502	0.428	0.156	1.03395e-61	Stem-like	SHPRH
5.03634e-66	0.385211	0.172	0.031	1.24005e-61	Stem-like	NDN
9.46206e-66	0.464629	0.234	0.054	2.32975e-61	Stem-like	HOXD11
1.19871e-65	0.2795	0.366	0.121	2.95146e-61	Stem-like	FHIT
1.36549e-65	0.31314	0.441	0.167	3.36211e-61	Stem-like	CNNM4
2.44382e-65	0.306385	0.247	0.061	6.01717e-61	Stem-like	BST1
2.53693e-65	0.424426	0.294	0.084	6.24644e-61	Stem-like	ROGDI
3.30815e-65	0.305262	0.408	0.148	8.14533e-61	Stem-like	UXS1
3.47961e-65	0.452623	0.96	0.589	8.56749e-61	Stem-like	MT-ND4L
3.97475e-65	0.332663	0.177	0.033	9.78663e-61	Stem-like	AC130456.2
6.23603e-65	0.358944	0.353	0.116	1.53543e-60	Stem-like	GGT7
1.87094e-64	0.336741	0.446	0.17	4.60663e-60	Stem-like	TCTN3
1.98093e-64	0.506112	0.841	0.398	4.87744e-60	Stem-like	GDF15
2.22426e-64	0.326324	0.349	0.111	5.47658e-60	Stem-like	ZNF462
2.68245e-64	0.291863	0.125	0.017	6.60473e-60	Stem-like	ROR1
3.14552e-64	0.271112	0.411	0.143	7.74489e-60	Stem-like	PTPRO
5.70107e-64	0.285777	0.458	0.178	1.40372e-59	Stem-like	TTC14
1.23536e-63	0.43766	0.184	0.036	3.0417e-59	Stem-like	GPR161
4.05274e-63	0.286491	0.331	0.106	9.97865e-59	Stem-like	TMEM164
4.1449e-63	0.280781	0.406	0.149	1.02056e-58	Stem-like	RCOR3
6.8157e-63	0.265177	0.957	0.546	1.67816e-58	Stem-like	TSPO
4.53893e-62	0.387002	0.258	0.067	1.11758e-57	Stem-like	RASSF10
5.93431e-62	0.266263	0.242	0.062	1.46115e-57	Stem-like	ACOT2
7.59234e-62	0.272097	0.341	0.113	1.86939e-57	Stem-like	SLC17A5
8.01844e-62	0.365511	0.415	0.157	1.9743e-57	Stem-like	RGP1
1.0716e-61	0.311715	0.236	0.059	2.6385e-57	Stem-like	PRH1
1.79868e-61	0.278595	0.418	0.156	4.42872e-57	Stem-like	IL17RE
3.03974e-61	0.31677	0.49	0.196	7.48444e-57	Stem-like	SERTAD3
5.85579e-61	0.252321	0.393	0.144	1.44181e-56	Stem-like	PIGS
1.19082e-60	0.265291	0.401	0.15	2.93204e-56	Stem-like	PRCP
2.7145e-60	0.250359	0.473	0.19	6.68364e-56	Stem-like	SLC25A38
4.57511e-60	0.309593	0.226	0.055	1.12648e-55	Stem-like	MESP1
1.14597e-59	0.337385	0.977	0.753	2.8216e-55	Stem-like	MT-ND5
1.58917e-59	0.311399	0.952	0.532	3.91285e-55	Stem-like	COX6A1
2.84362e-59	0.266794	0.433	0.169	7.00155e-55	Stem-like	RBM4
3.59342e-59	0.308321	0.975	0.564	8.84771e-55	Stem-like	CD63
7.86605e-59	0.26568	0.214	0.051	1.93678e-54	Stem-like	ALDH3A1
8.76358e-59	0.255243	0.321	0.105	2.15777e-54	Stem-like	PIGL
1.42839e-58	0.288579	0.304	0.095	3.51698e-54	Stem-like	NOXA1
2.18454e-58	0.25425	0.303	0.096	5.37878e-54	Stem-like	MBNL3
3.06545e-58	0.336186	0.314	0.102	7.54776e-54	Stem-like	SCMH1
3.26825e-58	0.319833	0.346	0.119	8.04709e-54	Stem-like	RIN2
4.8227e-58	0.269584	0.418	0.164	1.18744e-53	Stem-like	SBF2
6.0657e-58	0.28539	0.271	0.079	1.4935e-53	Stem-like	SGPP1
8.30523e-58	0.27653	0.356	0.127	2.04491e-53	Stem-like	DBT
1.159e-57	0.414634	0.191	0.042	2.85369e-53	Stem-like	MFSD6L
1.71496e-57	0.26163	0.341	0.117	4.22257e-53	Stem-like	ZNF397
1.78418e-57	0.349286	0.259	0.073	4.393e-53	Stem-like	HR
3.35495e-57	0.267011	0.253	0.071	8.26057e-53	Stem-like	PEX6
4.29161e-57	0.394773	0.383	0.143	1.05668e-52	Stem-like	CLDN12
4.36941e-57	0.288263	0.13	0.02	1.07584e-52	Stem-like	BMP3
4.65699e-57	0.363763	0.304	0.098	1.14664e-52	Stem-like	LMBRD2
5.06235e-57	0.317883	0.308	0.099	1.24645e-52	Stem-like	OSBPL7
5.24744e-57	0.366791	0.145	0.025	1.29202e-52	Stem-like	DANT2
5.71785e-57	0.256682	0.452	0.182	1.40785e-52	Stem-like	DAG1
3.53744e-56	0.259809	0.348	0.122	8.70988e-52	Stem-like	EIF3J-DT
6.48567e-56	0.284302	0.876	0.41	1.5969e-51	Stem-like	FOSB
7.73489e-56	0.314321	0.985	0.744	1.90449e-51	Stem-like	COX4I1
9.73141e-56	0.290402	0.199	0.046	2.39607e-51	Stem-like	HOXA6
9.75887e-56	0.279776	0.206	0.049	2.40283e-51	Stem-like	ADCY9
4.0418e-55	0.289421	0.973	0.573	9.95172e-51	Stem-like	CST3
4.14104e-55	0.287588	0.239	0.065	1.01961e-50	Stem-like	PLSCR4
1.16594e-54	0.350634	0.142	0.025	2.87079e-50	Stem-like	ST6GAL2
1.77567e-54	0.255524	0.304	0.1	4.37206e-50	Stem-like	SELENON
2.2349e-54	0.251021	0.224	0.058	5.50277e-50	Stem-like	STYK1
3.84161e-54	0.310946	0.294	0.096	9.4588e-50	Stem-like	DNAJC16
4.04637e-54	0.285512	0.222	0.059	9.96297e-50	Stem-like	ILDR1
7.01271e-54	0.261302	0.284	0.089	1.72667e-49	Stem-like	FGFR3
8.11059e-54	0.292815	0.358	0.131	1.99699e-49	Stem-like	GAB1
1.39307e-53	0.291396	0.871	0.42	3.43003e-49	Stem-like	DUSP1
1.46148e-53	0.252153	0.333	0.112	3.59845e-49	Stem-like	CLU
1.88075e-53	0.259934	0.328	0.114	4.63079e-49	Stem-like	PPP1R13B
2.88234e-53	0.301864	0.251	0.073	7.09691e-49	Stem-like	ZNF888
5.33672e-53	0.316029	0.403	0.16	1.31401e-48	Stem-like	DUSP18
6.54106e-53	0.303087	0.978	0.561	1.61054e-48	Stem-like	GPX2
6.74383e-53	0.316876	0.998	0.986	1.66047e-48	Stem-like	MT-CYB
7.87098e-53	0.289371	0.294	0.097	1.93799e-48	Stem-like	DNAL4
1.19728e-52	0.332867	0.127	0.021	2.94793e-48	Stem-like	AC027031.2
1.34242e-52	0.265801	0.318	0.109	3.30531e-48	Stem-like	NGEF
3.0668e-52	0.261169	0.269	0.083	7.55109e-48	Stem-like	FAM83B
6.83436e-52	0.252583	0.192	0.045	1.68276e-47	Stem-like	SCGB2A1
7.20233e-52	0.25801	0.318	0.109	1.77336e-47	Stem-like	MAP3K5
1.2137e-51	0.291198	0.259	0.078	2.98838e-47	Stem-like	SLC43A2
1.02451e-50	0.312872	0.256	0.079	2.52256e-46	Stem-like	TMED6
1.2276e-50	0.32677	0.246	0.073	3.02259e-46	Stem-like	ZNF69
1.39437e-50	0.322307	0.328	0.117	3.43322e-46	Stem-like	SUN2
1.72459e-50	0.337059	0.259	0.081	4.2463e-46	Stem-like	MUL1
2.0986e-50	0.255789	0.266	0.083	5.16716e-46	Stem-like	PPP2R3A
3.59183e-50	0.257055	0.316	0.109	8.84379e-46	Stem-like	MUC20
8.72061e-50	0.401484	0.196	0.049	2.14719e-45	Stem-like	EFNA5
1.2054e-49	0.290808	0.135	0.025	2.96794e-45	Stem-like	SGSM1
1.49511e-49	0.269033	0.435	0.185	3.68126e-45	Stem-like	COQ7
2.48201e-49	0.259699	0.373	0.147	6.1112e-45	Stem-like	ZNF280D
4.55851e-49	0.324759	0.273	0.089	1.1224e-44	Stem-like	EHHADH
5.00686e-49	0.270338	0.181	0.043	1.23279e-44	Stem-like	MIPOL1
5.63328e-49	0.30627	0.288	0.097	1.38703e-44	Stem-like	ACVR1C
5.84042e-49	0.31194	0.187	0.046	1.43803e-44	Stem-like	PRKG1
1.89271e-48	0.30034	0.254	0.079	4.66024e-44	Stem-like	P2RY1
3.57463e-48	0.34433	0.157	0.034	8.80146e-44	Stem-like	GP2
4.72476e-48	0.266955	0.201	0.053	1.16333e-43	Stem-like	ZNF429
1.55964e-47	0.261019	0.254	0.08	3.84015e-43	Stem-like	B3GALT4
4.17727e-47	0.279542	0.253	0.079	1.02853e-42	Stem-like	SPSB1
5.39189e-47	0.406106	0.983	0.554	1.32759e-42	Stem-like	FOS
5.44922e-47	0.280719	0.154	0.033	1.34171e-42	Stem-like	NXPE2
3.54744e-46	0.344761	0.234	0.069	8.7345e-42	Stem-like	RRAD
3.80309e-46	0.331954	0.286	0.098	9.36396e-42	Stem-like	VSIR
4.10916e-46	0.286143	0.351	0.138	1.01176e-41	Stem-like	MPP5
5.07407e-46	0.267183	0.992	0.949	1.24934e-41	Stem-like	MT-ND2
5.17044e-46	0.366198	0.169	0.041	1.27307e-41	Stem-like	LCN12
1.51172e-45	0.330535	0.978	0.623	3.72216e-41	Stem-like	KRT19
1.52506e-45	0.310388	0.202	0.056	3.75501e-41	Stem-like	PPM1L
2.36792e-45	0.295251	0.273	0.094	5.8303e-41	Stem-like	CYB5D2
2.63595e-45	0.291489	0.182	0.046	6.49024e-41	Stem-like	NOV
4.16462e-45	0.273381	0.344	0.133	1.02541e-40	Stem-like	C3orf58
4.80643e-45	0.27064	0.289	0.103	1.18344e-40	Stem-like	RRNAD1
5.48082e-45	0.313883	0.169	0.04	1.34949e-40	Stem-like	SLC13A2
9.29781e-45	0.25275	0.14	0.029	2.28931e-40	Stem-like	TTLL6
1.64478e-44	0.26727	0.278	0.097	4.04977e-40	Stem-like	AL450998.2
1.77759e-44	0.261426	0.276	0.094	4.37678e-40	Stem-like	ZNF254
5.51232e-44	0.262182	0.237	0.075	1.35724e-39	Stem-like	DOPEY1
6.14393e-44	0.339634	0.309	0.118	1.51276e-39	Stem-like	ALG1
7.45474e-44	0.32363	0.204	0.058	1.83551e-39	Stem-like	MEGF8
2.33145e-43	0.319107	0.207	0.06	5.7405e-39	Stem-like	SIDT1
3.70841e-43	0.329346	0.226	0.07	9.13086e-39	Stem-like	ZNF775
8.1266e-43	0.309983	0.234	0.075	2.00093e-38	Stem-like	ASB13
1.12822e-42	0.3536	0.246	0.082	2.7779e-38	Stem-like	PGAP3
1.19116e-42	0.263642	0.323	0.129	2.93288e-38	Stem-like	VPS54
1.86333e-42	0.27337	0.254	0.086	4.5879e-38	Stem-like	ACE
2.17006e-42	0.266474	0.266	0.093	5.34312e-38	Stem-like	CTDP1
5.59921e-42	0.270787	0.263	0.091	1.37864e-37	Stem-like	PRR26
1.07276e-41	0.320663	0.164	0.041	2.64135e-37	Stem-like	SERTAD4
1.4932e-41	0.317756	0.308	0.118	3.67657e-37	Stem-like	MBD5
2.323e-41	0.252044	0.269	0.097	5.71969e-37	Stem-like	BOLA1
6.35909e-41	0.252384	0.247	0.083	1.56574e-36	Stem-like	LINC02086
7.55948e-41	0.270568	0.242	0.081	1.86129e-36	Stem-like	GAREM1
8.6991e-41	0.377536	0.187	0.053	2.14189e-36	Stem-like	SLC16A10
3.08948e-40	0.340767	0.284	0.106	7.60693e-36	Stem-like	LRRK1
3.38629e-40	0.264568	0.162	0.042	8.33773e-36	Stem-like	CDKL1
5.60461e-40	0.364208	0.253	0.088	1.37997e-35	Stem-like	PRAG1
6.56957e-40	0.328991	0.256	0.092	1.61756e-35	Stem-like	TMEM51
8.74678e-40	0.278504	0.202	0.061	2.15363e-35	Stem-like	ZBTB8A
1.59117e-39	0.316664	0.179	0.05	3.91778e-35	Stem-like	SLC19A3
2.35305e-39	0.358998	0.217	0.07	5.79367e-35	Stem-like	CPLANE1
6.37331e-39	0.32448	0.167	0.044	1.56924e-34	Stem-like	ZC3H12C
1.36709e-38	0.301353	0.211	0.067	3.36605e-34	Stem-like	EFHC1
1.4109e-38	0.289994	0.98	0.608	3.47391e-34	Stem-like	CLDN3
2.80084e-37	0.273231	0.219	0.073	6.89624e-33	Stem-like	ACAD10
9.40976e-37	0.285111	0.209	0.068	2.31687e-32	Stem-like	METAP1D
1.06934e-36	0.315652	0.246	0.088	2.63293e-32	Stem-like	AKAP10
1.07709e-36	0.313154	0.239	0.085	2.65201e-32	Stem-like	TMEM8B
7.25074e-36	0.250365	0.224	0.078	1.78528e-31	Stem-like	BMP1
2.67397e-35	0.293846	0.174	0.051	6.58385e-31	Stem-like	ADH6
2.98618e-35	0.261441	0.154	0.042	7.35258e-31	Stem-like	C7orf31
1.09567e-34	0.27048	0.177	0.054	2.69776e-30	Stem-like	PEX11G
5.45146e-34	0.323536	0.171	0.051	1.34226e-29	Stem-like	CASP9
5.69748e-34	0.255053	0.259	0.1	1.40283e-29	Stem-like	FAM43A
7.83339e-34	0.25939	0.212	0.074	1.92874e-29	Stem-like	CLCN5
1.0681e-33	0.32014	0.249	0.096	2.62988e-29	Stem-like	ZNF224
1.4505e-33	0.329325	0.144	0.038	3.57143e-29	Stem-like	SSTR1
6.73169e-33	0.310759	0.288	0.121	1.65748e-28	Stem-like	NNT-AS1
1.64029e-32	0.326127	0.196	0.066	4.03873e-28	Stem-like	MTMR9
1.80299e-32	0.268609	0.211	0.075	4.43932e-28	Stem-like	POMT1
1.87993e-32	0.33234	0.129	0.032	4.62876e-28	Stem-like	LINC02256
1.88343e-32	0.267226	0.189	0.062	4.63737e-28	Stem-like	AC018647.2
2.30982e-32	0.281006	0.204	0.071	5.68724e-28	Stem-like	FBXO42
3.9851e-32	0.27863	0.145	0.041	9.81212e-28	Stem-like	ARSK
4.35904e-32	0.254908	0.187	0.061	1.07328e-27	Stem-like	ZFP14
6.35576e-32	0.261081	0.234	0.088	1.56492e-27	Stem-like	RNASEK
1.6723e-31	0.291478	0.194	0.066	4.11754e-27	Stem-like	ATP7A
1.76724e-31	0.25657	0.219	0.081	4.35131e-27	Stem-like	PPP1R26
5.89903e-31	0.391091	0.217	0.08	1.45246e-26	Stem-like	CACNB3
8.24997e-31	0.275937	0.232	0.09	2.03131e-26	Stem-like	WDFY3
3.20453e-30	0.264091	0.147	0.043	7.89019e-26	Stem-like	ZSCAN30
4.04721e-30	0.266471	0.177	0.06	9.96505e-26	Stem-like	GPAM
4.18289e-30	0.328206	0.167	0.054	1.02991e-25	Stem-like	SLC45A3
7.14819e-28	0.251401	0.204	0.078	1.76003e-23	Stem-like	MEMO1
1.06394e-27	1.19425	0.117	0.031	2.61963e-23	Stem-like	DMBT1
1.23264e-27	0.288721	0.117	0.031	3.035e-23	Stem-like	ATP10D
5.3917e-27	0.279746	0.204	0.079	1.32754e-22	Stem-like	ZNF513
1.61024e-26	0.267753	0.246	0.106	3.96474e-22	Stem-like	CLCC1
1.78506e-26	0.304713	0.149	0.048	4.39517e-22	Stem-like	LEAP2
1.0666e-25	0.254055	0.161	0.055	2.62619e-21	Stem-like	ARIH2OS
2.55398e-25	0.294477	0.246	0.107	6.2884e-21	Stem-like	ZNF844
2.13118e-24	0.282043	0.189	0.073	5.2474e-20	Stem-like	USP45
1.2158e-23	0.259331	0.166	0.061	2.99355e-19	Stem-like	ZNF236
1.34258e-22	0.31881	0.139	0.047	3.30571e-18	Stem-like	TNK1
8.49323e-22	0.270545	0.151	0.055	2.0912e-17	Stem-like	PGBD2
9.55671e-22	0.282426	0.132	0.045	2.35305e-17	Stem-like	DET1
6.31633e-21	0.250998	0.117	0.038	1.55521e-16	Stem-like	AC004233.3
5.41236e-14	0.303288	0.107	0.042	1.33263e-09	Stem-like	AC006504.5
6.23622e-14	0.37045	0.189	0.093	1.53548e-09	Stem-like	EGR2
1.51637e-12	0.277143	0.151	0.072	3.73362e-08	Stem-like	SIK1B
0	1.49276	0.865	0.115	0	TA	TYMS
0	1.44872	0.87	0.093	0	TA	HELLS
0	1.32273	0.78	0.057	0	TA	BRCA1
0	1.30096	0.854	0.123	0	TA	TK1
0	1.29412	0.788	0.065	0	TA	FAM111B
0	1.26867	0.891	0.132	0	TA	MCM4
0	1.25149	0.838	0.097	0	TA	ATAD2
0	1.20135	0.822	0.104	0	TA	MCM5
0	1.19964	0.674	0.073	0	TA	RRM2
0	1.18015	0.748	0.075	0	TA	ORC6
0	1.17755	0.711	0.042	0	TA	CLSPN
0	1.16906	0.714	0.051	0	TA	BRCA2
0	1.16053	0.727	0.05	0	TA	ASF1B
0	1.13732	0.676	0.061	0	TA	FANCA
0	1.12239	0.533	0.028	0	TA	ZNF367
0	1.11452	0.761	0.071	0	TA	ATAD5
0	1.11028	0.512	0.03	0	TA	ESCO2
0	1.08531	0.599	0.025	0	TA	UHRF1
0	1.0838	0.671	0.045	0	TA	E2F1
0	1.08168	0.671	0.049	0	TA	CENPU
0	1.05255	0.782	0.087	0	TA	CENPK
0	1.05213	0.748	0.088	0	TA	MCM6
0	1.04575	0.793	0.085	0	TA	CDT1
0	1.04423	0.841	0.099	0	TA	GINS2
0	1.02913	0.806	0.087	0	TA	FEN1
0	1.02708	0.523	0.029	0	TA	RECQL4
0	1.02202	0.761	0.095	0	TA	CENPM
0	0.997262	0.512	0.031	0	TA	E2F8
0	0.993035	0.557	0.026	0	TA	DTL
0	0.983857	0.7	0.077	0	TA	LIG1
0	0.96354	0.729	0.052	0	TA	CDC6
0	0.945568	0.491	0.019	0	TA	PKMYT1
0	0.942027	0.724	0.069	0	TA	RMI2
0	0.939624	0.56	0.035	0	TA	TCF19
0	0.917957	0.507	0.016	0	TA	MCM10
0	0.916289	0.584	0.045	0	TA	MYBL2
0	0.911529	0.573	0.027	0	TA	CDC45
0	0.908206	0.761	0.09	0	TA	RFC4
0	0.902817	0.618	0.038	0	TA	WDR76
0	0.837582	0.682	0.066	0	TA	FANCI
0	0.824551	0.814	0.124	0	TA	CHEK1
0	0.821554	0.679	0.07	0	TA	CHAF1A
0	0.816256	0.523	0.041	0	TA	POLA2
0	0.81388	0.528	0.044	0	TA	TIMELESS
0	0.802691	0.533	0.034	0	TA	DSCC1
0	0.782228	0.467	0.025	0	TA	BRIP1
0	0.775241	0.708	0.078	0	TA	RFC3
0	0.773754	0.623	0.057	0	TA	MND1
0	0.772233	0.69	0.074	0	TA	MCM2
0	0.769913	0.454	0.023	0	TA	BLM
0	0.769831	0.695	0.062	0	TA	RAD51AP1
0	0.759539	0.615	0.062	0	TA	PAQR4
0	0.739738	0.52	0.041	0	TA	CDCA5
0	0.71246	0.416	0.021	0	TA	XRCC2
0	0.689309	0.369	0.008	0	TA	EXO1
0	0.684491	0.358	0.014	0	TA	ZGRF1
0	0.591741	0.406	0.021	0	TA	TEDC2
0	0.583342	0.459	0.029	0	TA	PLK4
0	0.517104	0.321	0.011	0	TA	E2F7
9.07716e-308	0.564385	0.387	0.02	2.23498e-303	TA	CHAF1B
1.94536e-307	0.595503	0.533	0.045	4.78988e-303	TA	KNTC1
6.09567e-305	0.478475	0.676	0.072	1.50088e-300	TA	CDK1
2.06044e-304	0.707575	0.525	0.043	5.07322e-300	TA	DIAPH3
1.43025e-303	0.742879	0.398	0.022	3.52157e-299	TA	POLQ
7.42952e-303	1.13854	0.889	0.15	1.8293e-298	TA	PCLAF
6.04593e-296	0.637686	0.374	0.02	1.48863e-291	TA	ORC1
1.49616e-295	0.895465	0.83	0.134	3.68386e-291	TA	ZWINT
2.30692e-295	1.02455	0.621	0.069	5.68009e-291	TA	MMS22L
1.11918e-294	0.532685	0.483	0.037	2.75564e-290	TA	POLE2
6.17615e-294	0.539864	0.546	0.048	1.52069e-289	TA	SGO1
9.87966e-294	1.21404	0.851	0.149	2.43257e-289	TA	DHFR
6.76453e-292	0.710132	0.607	0.065	1.66556e-287	TA	PRIM1
5.74671e-291	0.752163	0.459	0.034	1.41495e-286	TA	GINS4
1.11771e-289	0.990953	0.562	0.055	2.75202e-285	TA	C21orf58
1.42912e-287	0.809567	0.523	0.046	3.51877e-283	TA	MELK
3.08e-287	1.00438	0.878	0.168	7.58357e-283	TA	MCM3
5.09022e-287	0.735652	0.711	0.097	1.25331e-282	TA	DSN1
2.98976e-286	0.955165	0.897	0.177	7.36139e-282	TA	DNMT1
3.75658e-283	0.886911	0.517	0.047	9.24944e-279	TA	MCM8
4.84629e-283	1.03812	0.865	0.166	1.19325e-278	TA	RRM1
3.17948e-279	0.476529	0.477	0.038	7.82851e-275	TA	NCAPG
4.80293e-279	0.670054	0.767	0.118	1.18258e-274	TA	RFC2
9.31098e-274	0.739133	0.753	0.116	2.29255e-269	TA	VRK1
2.1499e-272	0.505732	0.369	0.022	5.29347e-268	TA	CENPP
2.62806e-269	0.656833	0.578	0.062	6.4708e-265	TA	PRC1
5.96098e-264	0.671877	0.679	0.093	1.46771e-259	TA	CENPH
2.70599e-262	0.702429	0.432	0.034	6.66268e-258	TA	MNS1
3.52104e-262	0.450645	0.34	0.018	8.6695e-258	TA	RAD54L
2.20229e-261	0.648475	0.454	0.038	5.42249e-257	TA	WDHD1
7.54626e-261	0.893037	0.841	0.155	1.85804e-256	TA	SMC2
1.27462e-260	0.685744	0.639	0.083	3.13838e-256	TA	RFC5
1.71539e-260	0.562979	0.462	0.039	4.22364e-256	TA	NCAPG2
3.75767e-258	0.695083	0.477	0.043	9.25214e-254	TA	FANCD2
4.04527e-258	0.784046	0.844	0.156	9.96028e-254	TA	LMNB1
5.79568e-258	0.558732	0.374	0.024	1.42701e-253	TA	PSMC3IP
2.01254e-256	0.568284	0.416	0.031	4.95527e-252	TA	NCAPH
2.89037e-255	0.747986	0.467	0.042	7.11668e-251	TA	GINS1
1.98587e-253	0.428526	0.294	0.013	4.8896e-249	TA	TICRR
5.09972e-253	1.04293	0.944	0.229	1.25565e-248	TA	MCM7
6.11496e-253	0.705403	0.377	0.025	1.50563e-248	TA	FAM161A
1.00143e-252	0.525298	0.48	0.043	2.46572e-248	TA	SPC25
2.06989e-251	0.617733	0.79	0.138	5.09647e-247	TA	ITGB3BP
2.87017e-251	0.749017	0.745	0.117	7.06694e-247	TA	KIF20B
6.88518e-251	0.805725	0.523	0.055	1.69527e-246	TA	RBL1
2.90631e-250	0.758276	0.485	0.047	7.15592e-246	TA	DONSON
5.44576e-249	0.496076	0.475	0.044	1.34085e-244	TA	SKA3
1.86545e-247	0.557657	0.472	0.044	4.5931e-243	TA	CHTF18
1.79343e-246	0.811497	0.745	0.127	4.41579e-242	TA	BARD1
1.89418e-246	0.743769	0.438	0.038	4.66385e-242	TA	FANCG
1.98637e-246	0.731428	0.422	0.034	4.89085e-242	TA	LINC01224
8.70474e-246	0.458014	0.355	0.023	2.14328e-241	TA	SHCBP1
1.12737e-244	1.31143	0.923	0.238	2.7758e-240	TA	PCNA
3.23263e-242	0.532937	0.65	0.085	7.95938e-238	TA	NUSAP1
1.9812e-241	0.637568	0.687	0.107	4.87812e-237	TA	MSH2
5.06262e-241	0.678932	0.83	0.163	1.24652e-236	TA	UBE2T
5.61895e-239	0.758385	0.727	0.122	1.3835e-234	TA	MSH6
6.92532e-238	0.679493	0.767	0.14	1.70515e-233	TA	CTNNAL1
6.80102e-237	0.558295	0.61	0.082	1.67455e-232	TA	NCAPD3
7.0324e-237	0.554824	0.398	0.032	1.73152e-232	TA	E2F2
4.1976e-236	0.538276	0.504	0.052	1.03353e-231	TA	PBK
7.27628e-235	0.353656	0.321	0.019	1.79157e-230	TA	FANCB
8.34371e-234	0.580364	0.438	0.039	2.05439e-229	TA	KIFC1
1.68223e-231	0.750999	0.464	0.046	4.142e-227	TA	CCNE2
1.06669e-230	0.499646	0.525	0.058	2.62641e-226	TA	TACC3
4.27892e-229	0.672536	0.509	0.057	1.05356e-224	TA	POLD1
1.66463e-225	0.623187	0.812	0.172	4.09865e-221	TA	DNAJC9
8.24051e-225	0.69011	0.443	0.043	2.02898e-220	TA	FIGNL1
4.11336e-224	0.730029	0.578	0.079	1.01279e-219	TA	CDCA4
8.72939e-224	0.607447	0.645	0.098	2.14935e-219	TA	CEP78
9.88098e-224	0.454645	0.499	0.056	2.4329e-219	TA	CENPQ
1.03578e-223	0.987777	0.812	0.179	2.55029e-219	TA	UNG
8.4743e-223	0.476802	0.34	0.023	2.08654e-218	TA	DNA2
6.52994e-222	0.702062	0.708	0.123	1.6078e-217	TA	POLD3
6.62303e-222	0.569594	0.411	0.036	1.63072e-217	TA	KIF15
1.10835e-220	0.599446	0.692	0.119	2.72898e-216	TA	TUBG1
1.2508e-219	0.566986	0.512	0.061	3.07971e-215	TA	CENPJ
3.606e-219	0.611635	0.867	0.192	8.87869e-215	TA	DTYMK
1.81618e-218	0.413085	0.313	0.02	4.4718e-214	TA	MTFR2
1.12371e-216	0.616829	0.56	0.076	2.76679e-212	TA	SASS6
5.62816e-216	0.838564	0.485	0.056	1.38576e-211	TA	FBXO5
6.09187e-212	0.586715	0.544	0.071	1.49994e-207	TA	PRTFDC1
1.52224e-211	0.641791	0.427	0.043	3.74805e-207	TA	MASTL
1.66679e-211	0.5579	0.483	0.054	4.10396e-207	TA	FOXM1
2.56529e-211	0.777874	0.764	0.158	6.31626e-207	TA	MTHFD1
4.60241e-211	0.387346	0.501	0.06	1.1332e-206	TA	POC1A
1.49639e-210	0.801016	0.753	0.151	3.6844e-206	TA	MYO19
6.51968e-210	0.725573	0.692	0.113	1.60528e-205	TA	MKI67
1.21815e-209	0.384839	0.446	0.045	2.99934e-205	TA	NUF2
4.47858e-209	0.575964	0.411	0.039	1.10272e-204	TA	CIP2A
8.87187e-209	0.560423	0.761	0.154	2.18443e-204	TA	EZH2
5.44514e-208	0.742825	0.377	0.033	1.3407e-203	TA	C1orf112
1.38734e-207	0.546416	0.369	0.031	3.41591e-203	TA	CNTLN
4.3059e-207	0.615467	0.838	0.195	1.0602e-202	TA	WDR34
1.24928e-206	0.499245	0.573	0.083	3.07597e-202	TA	TIPIN
7.17666e-206	0.715808	0.873	0.225	1.76704e-201	TA	PSIP1
2.42159e-205	0.40364	0.485	0.055	5.96243e-201	TA	CCNA2
2.70808e-205	0.653366	0.456	0.052	6.66784e-201	TA	NUP210
7.31115e-205	0.51696	0.536	0.073	1.80015e-200	TA	TEX30
1.50741e-204	0.539888	0.398	0.038	3.71155e-200	TA	CDC25A
6.69815e-203	0.615023	0.618	0.099	1.64922e-198	TA	RBBP8
2.18027e-201	0.502269	0.743	0.147	5.36825e-197	TA	MIS18A
3.04793e-201	0.830401	0.865	0.219	7.50462e-197	TA	SMC4
8.28234e-201	0.775838	0.581	0.089	2.03928e-196	TA	RMI1
1.84541e-200	0.573153	0.597	0.093	4.54377e-196	TA	RFWD3
3.3108e-200	0.686784	0.332	0.026	8.15186e-196	TA	NRM
3.23679e-199	0.851295	0.329	0.025	7.96963e-195	TA	SPC24
5.87128e-199	0.32986	0.26	0.014	1.44563e-194	TA	ERCC6L
6.20509e-198	0.662779	0.584	0.091	1.52782e-193	TA	PRIM2
9.89312e-198	0.607488	0.347	0.028	2.43588e-193	TA	HJURP
1.44823e-197	0.701336	0.44	0.049	3.56582e-193	TA	ANLN
2.16648e-197	0.502689	0.798	0.169	5.3343e-193	TA	MAD2L1
2.42305e-197	0.516684	0.666	0.107	5.96602e-193	TA	TOP2A
2.94623e-197	0.668183	0.576	0.088	7.25421e-193	TA	LRRC45
4.01842e-197	0.480406	0.804	0.168	9.89416e-193	TA	CENPW
3.8882e-196	0.650692	0.695	0.132	9.57353e-192	TA	NUP107
4.20983e-196	0.376421	0.363	0.032	1.03654e-191	TA	BUB1B
4.93266e-195	0.723726	0.666	0.123	1.21452e-190	TA	SHMT1
6.50282e-195	0.687566	0.618	0.105	1.60112e-190	TA	KDELC2
1.72396e-194	0.484321	0.366	0.033	4.24474e-190	TA	HAUS5
4.84456e-192	0.627186	0.883	0.239	1.19283e-187	TA	SLBP
7.82849e-191	0.287611	0.271	0.017	1.92753e-186	TA	DDIAS
1.61907e-189	0.468894	0.581	0.091	3.98647e-185	TA	CENPN
5.12364e-189	0.620749	0.801	0.193	1.26154e-184	TA	HAT1
1.24179e-187	0.474536	0.565	0.087	3.05753e-183	TA	SLF1
1.25011e-187	0.440464	0.838	0.198	3.07802e-183	TA	NUDT1
1.7322e-185	0.339063	0.462	0.057	4.26501e-181	TA	HAUS8
5.04175e-184	0.648921	0.759	0.168	1.24138e-179	TA	NSD2
1.92906e-183	0.53235	0.515	0.075	4.74974e-179	TA	WDR90
3.30085e-183	0.38024	0.31	0.025	8.12734e-179	TA	RNASEH2A
1.28945e-182	0.534415	0.493	0.068	3.17487e-178	TA	DDX11
2.3746e-182	0.492658	0.695	0.141	5.84673e-178	TA	TOPBP1
8.54081e-182	0.856524	0.846	0.208	2.10292e-177	TA	CDCA7
1.02537e-181	0.423623	0.557	0.086	2.52468e-177	TA	KHK
2.0098e-181	0.559073	0.796	0.185	4.94854e-177	TA	ACYP1
5.48495e-181	0.997469	0.897	0.243	1.3505e-176	TA	STMN1
6.20995e-181	0.79212	0.881	0.245	1.52901e-176	TA	GMNN
6.90449e-181	0.704919	0.456	0.059	1.70002e-176	TA	STIL
1.16298e-180	0.312351	0.18	0.006	2.86348e-176	TA	DMC1
1.11221e-179	0.613369	0.865	0.24	2.73847e-175	TA	USP1
2.41266e-179	0.55312	0.753	0.17	5.94044e-175	TA	TCOF1
2.88717e-179	0.461578	0.666	0.129	7.1088e-175	TA	HAUS1
4.46787e-179	0.531266	0.618	0.112	1.10008e-174	TA	RECQL
1.04418e-178	0.858461	0.875	0.254	2.57097e-174	TA	BRI3BP
1.53578e-178	0.377113	0.438	0.052	3.78139e-174	TA	CDCA8
2.09351e-178	0.688221	0.833	0.208	5.15463e-174	TA	TMEM97
2.52875e-178	0.374601	0.507	0.071	6.2263e-174	TA	SGO2
4.26234e-178	0.46595	0.382	0.041	1.04947e-173	TA	CCNE1
9.61464e-178	0.581411	0.817	0.204	2.36732e-173	TA	SMC1A
2.88008e-177	0.552879	0.528	0.081	7.09134e-173	TA	CENPS
1.55138e-176	0.516393	0.353	0.034	3.8198e-172	TA	OIP5
1.04228e-175	0.575453	0.504	0.075	2.5663e-171	TA	POLE
3.71656e-175	0.467266	0.531	0.082	9.15091e-171	TA	CTPS1
3.75466e-175	0.422874	0.578	0.098	9.24472e-171	TA	RAD51C
3.88517e-175	0.416083	0.305	0.025	9.56607e-171	TA	CDC7
1.1424e-174	0.548537	0.626	0.116	2.81282e-170	TA	FANCL
1.41825e-174	0.583952	0.711	0.155	3.49201e-170	TA	LRRCC1
1.94065e-174	0.504235	0.247	0.015	4.77828e-170	TA	ZNF724
2.37121e-174	0.264215	0.393	0.042	5.83839e-170	TA	TTK
1.70662e-173	0.393538	0.427	0.05	4.20203e-169	TA	ASPM
2.30168e-173	0.914594	0.947	0.342	5.6672e-169	TA	NASP
2.26507e-172	0.477239	0.39	0.044	5.57706e-168	TA	KANK2
3.404e-171	0.499817	0.647	0.127	8.38132e-167	TA	CDCA7L
3.85419e-171	0.425168	0.645	0.116	9.48978e-167	TA	TPX2
4.84431e-171	0.615068	0.851	0.237	1.19277e-166	TA	CBX5
8.89504e-171	0.449142	0.517	0.081	2.19014e-166	TA	RAD18
9.07948e-171	0.584956	0.735	0.166	2.23555e-166	TA	FN3KRP
3.26e-170	0.39965	0.716	0.158	8.02677e-166	TA	SAC3D1
2.04938e-169	0.426887	0.231	0.014	5.04599e-165	TA	NRGN
2.49804e-169	0.343106	0.469	0.066	6.15067e-165	TA	CDK2
6.2233e-169	0.298854	0.626	0.116	1.5323e-164	TA	PHF19
1.02431e-168	0.434408	0.69	0.147	2.52206e-164	TA	NR2C2AP
6.58511e-168	0.541002	0.727	0.167	1.62139e-163	TA	SMC6
2.59537e-167	0.468335	0.403	0.047	6.39033e-163	TA	KIF11
9.07097e-167	0.437663	0.793	0.201	2.23346e-162	TA	HPRT1
1.73275e-165	0.679146	0.618	0.12	4.26637e-161	TA	RPA1
2.40167e-165	0.403171	0.833	0.229	5.91339e-161	TA	SNRNP25
4.04621e-164	0.481583	0.358	0.038	9.96257e-160	TA	CIT
5.74556e-164	0.315409	0.69	0.146	1.41467e-159	TA	BCL2L12
7.73176e-164	0.459998	0.907	0.27	1.90371e-159	TA	CKS1B
9.18255e-164	0.580838	0.618	0.122	2.26093e-159	TA	ICMT
1.76053e-163	0.551853	0.716	0.167	4.33477e-159	TA	MCMBP
4.2319e-163	0.479088	0.35	0.037	1.04198e-158	TA	NEMP1
1.16009e-162	0.293296	0.228	0.014	2.85638e-158	TA	WDR62
1.41193e-162	0.351901	0.568	0.102	3.47646e-158	TA	NCAPH2
1.45961e-162	0.643625	0.822	0.229	3.59384e-158	TA	CKLF
3.44859e-162	0.699393	0.477	0.072	8.49111e-158	TA	IL17RB
4.84616e-162	0.750146	0.889	0.288	1.19322e-157	TA	HACD3
6.32847e-162	0.441246	0.573	0.103	1.55819e-157	TA	DDB2
1.03572e-161	0.32771	0.509	0.081	2.55015e-157	TA	ZWILCH
4.10354e-161	0.441663	0.334	0.033	1.01037e-156	TA	NDC80
5.89882e-161	0.515683	0.79	0.213	1.45241e-156	TA	TFDP1
7.17497e-161	0.594216	0.39	0.046	1.76662e-156	TA	KNL1
1.94196e-160	0.383924	0.39	0.047	4.7815e-156	TA	POLA1
2.42086e-159	0.397228	0.462	0.067	5.96065e-155	TA	ACD
7.02823e-159	0.45254	0.462	0.068	1.73049e-154	TA	UBR7
8.44745e-159	0.499581	0.414	0.054	2.07993e-154	TA	C4orf46
1.62058e-157	0.25835	0.61	0.108	3.9902e-153	TA	CENPF
8.48043e-157	0.423263	0.263	0.02	2.08805e-152	TA	STMND1
9.57025e-157	0.370736	0.284	0.024	2.35639e-152	TA	GINS3
9.89983e-157	0.396671	0.857	0.244	2.43754e-152	TA	CCDC34
1.00733e-156	0.361519	0.342	0.036	2.48025e-152	TA	KIF23
1.54469e-156	0.352763	0.671	0.146	3.80335e-152	TA	EXOSC9
3.93207e-156	0.514322	0.711	0.165	9.68153e-152	TA	SLC2A4RG
9.03538e-156	0.437501	0.642	0.139	2.22469e-151	TA	RPA2
1.56653e-155	0.347956	0.353	0.039	3.85711e-151	TA	SPAG5
4.30837e-155	0.564616	0.817	0.229	1.06081e-150	TA	GCHFR
5.24159e-155	0.366976	0.782	0.209	1.29058e-150	TA	GMPS
9.40328e-155	0.547015	0.422	0.058	2.31527e-150	TA	PARP2
1.27495e-154	0.739852	0.897	0.287	3.13918e-150	TA	PRKDC
2.45494e-154	0.686191	0.639	0.139	6.04454e-150	TA	CASP8AP2
2.66002e-154	0.465033	0.35	0.039	6.5495e-150	TA	DCLRE1B
3.91439e-154	0.602755	0.422	0.058	9.63801e-150	TA	CCDC18
4.46362e-154	0.627466	0.836	0.245	1.09903e-149	TA	SMC3
9.19241e-154	0.319717	0.655	0.137	2.26335e-149	TA	ECT2
2.67514e-153	0.452386	0.897	0.282	6.58673e-149	TA	CDK4
3.41469e-153	0.492358	0.345	0.038	8.40765e-149	TA	RAD54B
4.87662e-153	0.559416	0.841	0.246	1.20072e-148	TA	SUPT16H
5.47124e-153	0.266843	0.382	0.048	1.34713e-148	TA	RPL39L
5.8029e-153	0.533035	0.74	0.186	1.42879e-148	TA	RNF168
7.704e-153	0.371155	0.305	0.029	1.89688e-148	TA	IQGAP3
2.00927e-152	0.786154	0.936	0.368	4.94724e-148	TA	SIVA1
4.13902e-152	0.768359	0.769	0.208	1.01911e-147	TA	NFIC
4.72373e-152	0.770226	0.841	0.248	1.16308e-147	TA	NUCB2
6.23817e-152	0.49702	0.912	0.302	1.53596e-147	TA	RBBP7
1.8484e-151	0.555724	0.867	0.267	4.55113e-147	TA	SUZ12
9.8074e-151	0.498698	0.894	0.282	2.41478e-146	TA	TMPO
2.75946e-150	0.430972	0.844	0.247	6.79433e-146	TA	PGP
8.60555e-150	0.771054	0.963	0.383	2.11886e-145	TA	CENPX
1.39834e-149	0.655277	0.836	0.246	3.443e-145	TA	RBBP4
1.92163e-149	0.395789	0.838	0.245	4.73144e-145	TA	SAMD1
6.72283e-149	0.34976	0.687	0.159	1.6553e-144	TA	HMCES
2.32466e-148	0.586242	0.507	0.088	5.72377e-144	TA	CEP152
1.08287e-147	0.488812	0.637	0.139	2.66623e-143	TA	IPO9
2.99858e-147	0.507292	0.703	0.168	7.3831e-143	TA	KLHL23
9.8681e-147	0.512119	0.387	0.051	2.42972e-142	TA	CENPL
1.00678e-146	0.498963	0.589	0.12	2.4789e-142	TA	TELO2
4.73593e-146	0.398972	0.499	0.085	1.16608e-141	TA	RNF157
6.74665e-146	0.488354	0.565	0.108	1.66116e-141	TA	NDC1
8.71868e-145	0.343892	0.684	0.162	2.14671e-140	TA	HPF1
1.10513e-144	0.564693	0.825	0.248	2.72105e-140	TA	RIF1
1.39121e-144	0.519382	0.716	0.179	3.42543e-140	TA	KIF22
1.39928e-144	0.314719	0.642	0.142	3.44531e-140	TA	LMNB2
1.64573e-144	0.38836	0.878	0.265	4.05211e-140	TA	C19orf48
3.13136e-144	0.371162	0.432	0.064	7.71004e-140	TA	ADCY3
3.31379e-144	0.394072	0.833	0.248	8.15921e-140	TA	POLE3
4.11639e-144	0.34642	0.79	0.223	1.01354e-139	TA	HSPB11
4.56112e-144	0.46898	0.729	0.187	1.12304e-139	TA	TOR3A
6.06448e-144	0.379008	0.764	0.205	1.4932e-139	TA	SAE1
7.01263e-144	0.884091	0.95	0.384	1.72665e-139	TA	DUT
1.44606e-143	0.455631	0.674	0.157	3.56049e-139	TA	PRADC1
1.70113e-143	0.295991	0.814	0.235	4.18852e-139	TA	RFC1
2.54335e-143	0.323671	0.194	0.011	6.26225e-139	TA	C17orf53
2.71677e-143	0.633164	0.825	0.239	6.68924e-139	TA	H2AFX
3.62155e-143	0.538091	0.833	0.242	8.91698e-139	TA	BAZ1B
4.38403e-143	0.405966	0.851	0.26	1.07944e-138	TA	PRPS2
4.72639e-143	0.253524	0.751	0.191	1.16373e-138	TA	CMSS1
5.11379e-143	0.812535	0.592	0.123	1.25912e-138	TA	PTGDR
1.86125e-142	0.593257	0.748	0.202	4.58278e-138	TA	MIS18BP1
2.26571e-142	0.482913	0.385	0.05	5.57863e-138	TA	AURKB
3.14516e-142	0.444293	0.79	0.225	7.74402e-138	TA	CSE1L
5.44005e-142	0.480353	0.812	0.237	1.33945e-137	TA	PARP1
1.434e-141	0.435469	0.552	0.108	3.5308e-137	TA	NUP155
1.96261e-141	0.402521	0.886	0.296	4.83234e-137	TA	POLD2
3.83904e-141	0.500644	0.605	0.131	9.4525e-137	TA	CEP295
8.0121e-141	0.270625	0.851	0.265	1.97274e-136	TA	EXOSC8
8.16782e-141	0.371867	0.247	0.02	2.01108e-136	TA	C5orf34
1.38005e-140	0.28288	0.825	0.249	3.39796e-136	TA	RNASEH2B
6.30433e-140	0.260919	0.634	0.145	1.55225e-135	TA	ATAD3A
9.66266e-140	0.283724	0.546	0.098	2.37914e-135	TA	BIRC5
1.46406e-139	0.40621	0.854	0.263	3.6048e-135	TA	SSRP1
1.80026e-139	0.325958	0.39	0.054	4.43261e-135	TA	MDC1
5.57782e-139	0.48768	0.562	0.114	1.37337e-134	TA	FOXRED1
1.13907e-138	0.433053	0.446	0.072	2.80463e-134	TA	GLB1L2
1.43164e-138	0.436554	0.22	0.016	3.52499e-134	TA	KIF18B
1.62727e-138	0.31986	0.472	0.081	4.00666e-134	TA	MCUB
7.08555e-138	0.332166	0.751	0.2	1.7446e-133	TA	JPT2
1.38902e-137	0.586688	0.714	0.189	3.42006e-133	TA	PM20D2
1.51858e-137	0.409415	0.581	0.123	3.73905e-133	TA	DCK
7.32042e-137	0.330558	0.385	0.053	1.80243e-132	TA	SPDL1
8.49017e-137	0.386791	0.194	0.012	2.09045e-132	TA	CCDC150
1.00321e-136	0.257822	0.618	0.137	2.47011e-132	TA	RAD1
2.26114e-136	0.603607	0.459	0.078	5.56738e-132	TA	OXCT1
2.96868e-136	0.382203	0.862	0.286	7.30948e-132	TA	COMMD4
4.53778e-136	0.50059	0.573	0.12	1.11729e-131	TA	TMEM109
1.02197e-135	0.458619	0.91	0.327	2.5163e-131	TA	CARHSP1
1.17973e-135	0.364291	0.668	0.157	2.90474e-131	TA	HILPDA
1.09631e-134	0.363102	0.554	0.113	2.69934e-130	TA	HAUS6
1.35103e-134	0.315725	0.276	0.027	3.32652e-130	TA	CDCA2
1.83705e-134	0.60438	0.708	0.183	4.52318e-130	TA	SLC37A4
2.13014e-134	0.28374	0.146	0.006	5.24483e-130	TA	RIBC2
2.8221e-134	0.492658	0.467	0.081	6.94856e-130	TA	INAFM1
5.0789e-134	0.641522	0.928	0.348	1.25053e-129	TA	TMEM106C
2.28509e-133	0.446549	0.552	0.112	5.62635e-129	TA	TTF2
2.35845e-133	0.268818	0.448	0.074	5.80699e-129	TA	RACGAP1
2.37707e-133	0.324055	0.281	0.029	5.85282e-129	TA	CENPO
5.31826e-133	0.428863	0.602	0.132	1.30946e-128	TA	ING2
1.45526e-132	0.394553	0.706	0.187	3.58313e-128	TA	NUP58
2.50721e-132	0.471065	0.793	0.238	6.17325e-128	TA	NFATC2IP
3.02638e-132	0.401431	0.812	0.251	7.45155e-128	TA	CEP57
3.39242e-132	0.35228	0.268	0.026	8.35282e-128	TA	CKAP2L
4.29227e-132	0.594629	0.703	0.185	1.05684e-127	TA	ARL6IP6
7.27894e-132	0.314556	0.756	0.206	1.79222e-127	TA	YEATS4
1.53417e-131	0.399963	0.265	0.025	3.77744e-127	TA	HIST1H3B
1.56904e-131	0.474756	0.721	0.194	3.86328e-127	TA	SIGMAR1
1.57629e-131	0.298052	0.162	0.008	3.88115e-127	TA	EME1
1.69441e-131	0.356164	0.597	0.13	4.17199e-127	TA	LRR1
8.90945e-131	0.318192	0.361	0.049	2.19368e-126	TA	RTKN2
1.08797e-130	0.264047	0.438	0.072	2.67881e-126	TA	CHAC2
2.33393e-130	0.493571	0.355	0.047	5.7466e-126	TA	HIST1H1B
2.77899e-130	0.305502	0.889	0.307	6.84243e-126	TA	PAXX
2.91066e-130	0.316565	0.891	0.318	7.16662e-126	TA	RPA3
4.19667e-130	0.324159	0.711	0.179	1.0333e-125	TA	MAP3K20
8.21092e-130	0.692509	0.971	0.39	2.02169e-125	TA	TUBB
1.38198e-129	0.539897	0.769	0.221	3.40272e-125	TA	SCML1
1.40283e-129	0.497881	0.663	0.164	3.45404e-125	TA	THEM6
8.2694e-129	0.415486	0.764	0.224	2.03609e-124	TA	COPS3
9.19229e-129	0.335952	0.562	0.121	2.26333e-124	TA	METTL21A
1.03355e-128	0.490006	0.615	0.144	2.54481e-124	TA	CASP2
1.34546e-128	0.33983	0.454	0.08	3.31279e-124	TA	SKP2
1.68136e-128	0.585119	0.849	0.28	4.13985e-124	TA	PXMP2
4.696e-128	0.271933	0.233	0.02	1.15625e-123	TA	SKA1
5.83036e-128	0.350573	0.477	0.088	1.43555e-123	TA	SLC25A19
7.35773e-128	0.278978	0.663	0.166	1.81162e-123	TA	PIGX
1.40009e-127	0.333266	0.427	0.071	3.4473e-123	TA	CHEK2
2.94278e-127	0.298411	0.729	0.204	7.2457e-123	TA	THOC3
4.53021e-127	0.321683	0.732	0.204	1.11543e-122	TA	NUP54
1.04127e-126	0.374396	0.541	0.113	2.56382e-122	TA	SPATA33
1.24255e-126	0.3086	0.663	0.167	3.05941e-122	TA	SLC25A10
2.60793e-126	0.295656	0.761	0.216	6.42125e-122	TA	NUDT8
4.61766e-126	0.359671	0.528	0.108	1.13696e-121	TA	ORC3
3.75202e-125	0.354543	0.875	0.301	9.23821e-121	TA	ALYREF
8.26318e-125	0.49562	0.907	0.336	2.03456e-120	TA	NOP56
1.11593e-124	0.488404	0.915	0.341	2.74764e-120	TA	KPNB1
1.21428e-124	0.534462	0.281	0.031	2.98981e-120	TA	DERL3
1.49826e-124	0.306055	0.732	0.202	3.68902e-120	TA	PRPF19
1.72039e-124	0.407008	0.613	0.144	4.23596e-120	TA	SLC27A2
2.7256e-124	0.412005	0.838	0.27	6.71097e-120	TA	KHSRP
3.22098e-124	0.282352	0.801	0.239	7.93069e-120	TA	NT5DC1
3.75941e-124	0.396769	0.523	0.108	9.25643e-120	TA	NUP85
8.73636e-124	0.350273	0.873	0.292	2.15107e-119	TA	EIF4EBP1
1.10132e-123	0.392079	0.34	0.046	2.71168e-119	TA	HIST1H3G
1.49536e-123	0.436368	0.631	0.156	3.68187e-119	TA	RB1
2.71962e-123	0.389442	0.769	0.222	6.69626e-119	TA	NXT1
2.77956e-123	0.391947	0.56	0.123	6.84384e-119	TA	RCC1
3.22333e-123	0.29147	0.584	0.131	7.93647e-119	TA	ACAD9
3.53842e-123	0.351573	0.833	0.27	8.71229e-119	TA	ZDHHC12
4.52921e-123	0.310814	0.316	0.039	1.11518e-118	TA	DEPDC1B
6.76786e-123	0.37395	0.711	0.194	1.66638e-118	TA	HMGXB4
8.96311e-123	0.310741	0.788	0.247	2.2069e-118	TA	CMC2
1.83261e-122	0.290352	0.883	0.303	4.51225e-118	TA	PAICS
2.01251e-122	0.266538	0.828	0.264	4.95521e-118	TA	CISD2
2.09585e-122	0.485437	0.56	0.126	5.16039e-118	TA	LMF2
3.91351e-122	0.337401	0.7	0.197	9.63586e-118	TA	TPGS2
4.78359e-122	0.319502	0.769	0.222	1.17782e-117	TA	RCC2
5.31542e-122	0.413814	0.305	0.038	1.30876e-117	TA	PASK
5.36584e-122	0.308712	0.761	0.219	1.32118e-117	TA	CRYBG1
6.42775e-122	0.508848	0.276	0.031	1.58264e-117	TA	TMPO-AS1
1.41906e-121	0.458897	0.626	0.157	3.494e-117	TA	RBFA
1.47705e-121	0.259984	0.828	0.263	3.63678e-117	TA	DDX39A
1.65676e-121	0.42633	0.788	0.246	4.07927e-117	TA	DNAJC1
3.84914e-121	0.436322	0.515	0.107	9.47734e-117	TA	TONSL
4.65414e-121	0.594976	0.602	0.141	1.14594e-116	TA	PTPRO
5.69981e-121	0.57709	0.926	0.356	1.40341e-116	TA	HMGB2
8.91703e-121	0.368794	0.751	0.214	2.19555e-116	TA	UPF3B
9.82672e-121	0.39328	0.687	0.177	2.41953e-116	TA	ASRGL1
1.12971e-120	0.473938	0.403	0.066	2.78157e-116	TA	GEN1
1.60678e-120	0.414173	0.756	0.226	3.9562e-116	TA	VKORC1
2.04938e-120	0.252696	0.642	0.163	5.04599e-116	TA	DBF4
2.53345e-120	0.266788	0.867	0.302	6.23786e-116	TA	BCL7C
2.71601e-120	0.288149	0.891	0.314	6.68737e-116	TA	NAP1L4
3.30816e-120	0.296388	0.759	0.228	8.14536e-116	TA	C1orf35
6.00104e-120	0.436819	0.873	0.297	1.47758e-115	TA	HADH
1.11746e-119	0.556242	0.562	0.129	2.75142e-115	TA	GJB2
1.13845e-119	0.279069	0.801	0.243	2.8031e-115	TA	NOLC1
2.79014e-119	0.285986	0.589	0.138	6.86989e-115	TA	NUP160
2.97007e-119	0.321635	0.504	0.101	7.31289e-115	TA	NCAPD2
3.12059e-119	0.446362	0.305	0.038	7.68352e-115	TA	PLCXD1
3.19378e-119	0.380004	0.891	0.32	7.86373e-115	TA	TOMM40
3.73092e-119	0.306211	0.727	0.209	9.18627e-115	TA	MTAP
5.73174e-119	0.444274	0.462	0.087	1.41127e-114	TA	SLC25A40
8.8859e-119	0.459417	0.639	0.163	2.18789e-114	TA	IFI27L1
1.48328e-118	0.334769	0.828	0.272	3.65212e-114	TA	SCCPDH
1.52351e-118	0.279648	0.857	0.286	3.75119e-114	TA	TRAP1
1.80578e-118	0.5715	0.353	0.052	4.4462e-114	TA	CHRNA5
4.12838e-118	0.259189	0.668	0.179	1.01649e-113	TA	ARL3
4.50602e-118	0.387175	0.424	0.075	1.10947e-113	TA	HIRIP3
5.69782e-118	0.342473	0.682	0.183	1.40292e-113	TA	SPATS2
8.10563e-118	0.266899	0.637	0.163	1.99577e-113	TA	CPSF3
8.63008e-118	0.335881	0.838	0.284	2.1249e-113	TA	TFAM
1.09365e-117	0.407821	0.446	0.082	2.69278e-113	TA	USP37
1.3576e-117	0.416218	0.806	0.246	3.34269e-113	TA	NFIB
2.20256e-117	0.262487	0.202	0.016	5.42315e-113	TA	REXO5
2.27526e-117	0.291842	0.78	0.242	5.60216e-113	TA	NUBP2
3.2914e-117	0.447147	0.83	0.271	8.1041e-113	TA	ALDH9A1
3.83323e-117	0.380679	0.812	0.251	9.43819e-113	TA	CTDSPL
4.58583e-117	0.574475	0.83	0.276	1.12912e-112	TA	CCDC14
5.92266e-117	0.373144	0.653	0.168	1.45828e-112	TA	COQ2
1.24913e-116	0.339025	0.82	0.269	3.07562e-112	TA	MRPL37
1.44913e-116	0.358407	0.35	0.052	3.56804e-112	TA	DLEU2
1.59936e-116	0.395741	0.82	0.271	3.93793e-112	TA	FGD5-AS1
1.80192e-116	0.508454	0.509	0.106	4.43668e-112	TA	SLCO3A1
1.98485e-116	0.35346	0.825	0.263	4.88709e-112	TA	GPAA1
2.71731e-116	0.36328	0.419	0.073	6.69056e-112	TA	MPHOSPH9
2.81998e-116	0.442506	0.377	0.061	6.94337e-112	TA	RAD51D
5.95653e-116	0.290482	0.833	0.281	1.46662e-111	TA	DHX9
7.75782e-116	0.299306	0.156	0.009	1.91013e-111	TA	KIF24
8.52689e-116	0.468804	0.279	0.033	2.09949e-111	TA	EPB41L3
8.65172e-116	0.353031	0.61	0.149	2.13023e-111	TA	PPP5C
1.06202e-115	0.536182	0.408	0.071	2.6149e-111	TA	HLTF
1.17092e-115	0.299822	0.597	0.148	2.88305e-111	TA	CNOT9
1.5498e-115	0.293279	0.305	0.039	3.81592e-111	TA	CCDC77
2.52369e-115	0.351278	0.366	0.057	6.21384e-111	TA	SLC1A4
2.61251e-115	0.31006	0.698	0.192	6.43252e-111	TA	NUP62
2.85802e-115	0.373248	0.467	0.091	7.03702e-111	TA	HDGFL3
2.97303e-115	0.303043	0.202	0.016	7.3202e-111	TA	ZNF519
3.3219e-115	0.326031	0.525	0.116	8.17919e-111	TA	SSX2IP
3.56559e-115	0.333109	0.692	0.192	8.7792e-111	TA	SMCHD1
3.57874e-115	0.379698	0.48	0.095	8.81156e-111	TA	MARC1
6.75291e-115	0.468576	0.857	0.282	1.6627e-110	TA	LBR
6.86039e-115	0.284394	0.438	0.081	1.68917e-110	TA	XRCC1
7.26767e-115	0.359449	0.626	0.161	1.78945e-110	TA	SMPD4
9.49965e-115	0.361705	0.562	0.132	2.339e-110	TA	PPAT
1.18236e-114	0.390829	0.456	0.09	2.9112e-110	TA	MLH1
1.19624e-114	0.405812	0.668	0.179	2.94538e-110	TA	FKBP5
1.24668e-114	0.468482	0.838	0.286	3.06958e-110	TA	MESD
1.79131e-114	0.632317	0.772	0.242	4.41057e-110	TA	CKAP4
1.91658e-114	0.441715	0.66	0.181	4.719e-110	TA	MGME1
3.88541e-114	0.415559	0.764	0.237	9.56666e-110	TA	CREBZF
5.40876e-114	0.294271	0.247	0.025	1.33175e-109	TA	HIST1H2AL
8.45029e-114	0.263675	0.828	0.279	2.08063e-109	TA	FH
9.79951e-114	0.438119	0.785	0.244	2.41284e-109	TA	ALDH7A1
1.32661e-113	0.564152	0.812	0.26	3.26637e-109	TA	WEE1
1.62133e-113	0.277271	0.859	0.299	3.99203e-109	TA	PPIF
3.52628e-113	0.456387	0.671	0.186	8.68242e-109	TA	NUP50
3.76077e-113	0.350429	0.281	0.034	9.25978e-109	TA	KIF14
7.09637e-113	0.334681	0.653	0.176	1.74727e-108	TA	C12orf65
8.00163e-113	0.317663	0.706	0.201	1.97016e-108	TA	SNRNP40
1.21131e-112	0.423196	0.92	0.343	2.98249e-108	TA	GGH
1.56255e-112	0.387886	0.801	0.268	3.84732e-108	TA	XPO1
2.19346e-112	0.446307	0.674	0.187	5.40074e-108	TA	DHCR24
3.28707e-112	0.327257	0.79	0.249	8.09343e-108	TA	TMEM18
3.50658e-112	0.295967	0.775	0.239	8.63389e-108	TA	PITHD1
5.62558e-112	0.364404	0.658	0.18	1.38513e-107	TA	PDS5B
5.77097e-112	0.37593	0.538	0.123	1.42093e-107	TA	EXOSC2
6.02226e-112	0.482217	0.424	0.077	1.4828e-107	TA	KIF5C
6.12561e-112	0.31831	0.923	0.352	1.50825e-107	TA	YWHAH
7.1831e-112	0.252358	0.727	0.212	1.76862e-107	TA	TP53
7.62012e-112	0.396947	0.923	0.39	1.87623e-107	TA	GGCT
8.61492e-112	0.266885	0.706	0.201	2.12117e-107	TA	MTHFD2
1.4378e-111	0.455479	0.78	0.245	3.54015e-107	TA	NFIA
1.51725e-111	0.290847	0.788	0.244	3.73577e-107	TA	SNRPA
2.08676e-111	0.521416	0.427	0.081	5.13801e-107	TA	SLC29A1
2.13123e-111	0.34343	0.695	0.197	5.24751e-107	TA	PNKP
2.22325e-111	0.331714	0.512	0.112	5.47409e-107	TA	GGA2
2.45967e-111	0.333525	0.236	0.024	6.05619e-107	TA	CCDC15
3.51656e-111	0.269512	0.61	0.157	8.65847e-107	TA	PYCR2
3.74913e-111	0.326319	0.501	0.107	9.2311e-107	TA	ZBED3
4.05484e-111	0.521463	0.647	0.175	9.98382e-107	TA	SAMD5
4.48098e-111	0.383998	0.326	0.047	1.10331e-106	TA	SPATA5
4.59838e-111	0.311309	0.814	0.26	1.13221e-106	TA	MRPS2
6.64592e-111	0.513111	0.737	0.221	1.63636e-106	TA	PRRG4
1.15323e-110	0.403245	0.599	0.151	2.83948e-106	TA	CTDSPL2
1.25246e-110	0.34222	0.798	0.266	3.0838e-106	TA	CHID1
1.47347e-110	0.374344	0.61	0.157	3.62798e-106	TA	LRP11
1.82361e-110	0.293049	0.602	0.152	4.4901e-106	TA	SFXN1
1.97626e-110	0.55592	0.788	0.25	4.86594e-106	TA	EPHB2
2.38264e-110	0.255062	0.435	0.082	5.86655e-106	TA	MT3
3.0894e-110	0.361222	0.761	0.231	7.60671e-106	TA	TMEM223
7.67655e-110	0.363208	0.592	0.151	1.89012e-105	TA	CCHCR1
1.23667e-109	0.441197	0.889	0.339	3.04493e-105	TA	EBP
1.4397e-109	0.311232	0.732	0.229	3.54483e-105	TA	ACADM
1.4923e-109	0.262436	0.512	0.114	3.67434e-105	TA	HAUS2
1.89446e-109	0.392258	0.796	0.252	4.66454e-105	TA	GUSB
2.58376e-109	0.367899	0.366	0.061	6.36174e-105	TA	FAM57A
2.68609e-109	0.283244	0.406	0.073	6.61369e-105	TA	ZW10
3.36115e-109	0.395968	0.663	0.187	8.27583e-105	TA	PHF10
3.45625e-109	0.333489	0.204	0.018	8.50998e-105	TA	ARHGAP33
3.88677e-109	0.25272	0.769	0.236	9.57e-105	TA	AHI1
4.51684e-109	0.251376	0.782	0.249	1.11214e-104	TA	SMC5
5.06739e-109	0.296292	0.894	0.326	1.24769e-104	TA	TRIM28
5.18722e-109	0.374429	0.629	0.166	1.2772e-104	TA	GSTM3
5.5949e-109	0.324414	0.82	0.271	1.37758e-104	TA	PNP
8.13556e-109	0.485726	0.507	0.112	2.00314e-104	TA	NPAT
9.57913e-109	0.355035	0.899	0.365	2.35857e-104	TA	PPM1G
1.94673e-108	0.268402	0.822	0.286	4.79323e-104	TA	GCSH
3.12218e-108	0.263195	0.897	0.324	7.68744e-104	TA	ILF3
3.43839e-108	0.284296	0.812	0.258	8.46602e-104	TA	FAR1
3.45886e-108	0.322447	0.374	0.063	8.51639e-104	TA	TTPA
4.11634e-108	0.32952	0.321	0.045	1.01353e-103	TA	GTSE1
4.38711e-108	0.426514	0.928	0.366	1.08019e-103	TA	SRSF10
5.73668e-108	0.281906	0.584	0.144	1.41249e-103	TA	CENPB
7.88332e-108	0.404164	0.676	0.189	1.94103e-103	TA	OSGEP
8.75125e-108	0.378126	0.759	0.24	2.15473e-103	TA	BTG3
1.23578e-107	0.286156	0.536	0.124	3.04275e-103	TA	E2F3
4.90215e-107	0.444134	0.663	0.187	1.20701e-102	TA	CLDN15
5.42562e-107	0.264456	0.512	0.117	1.3359e-102	TA	H2AFY2
6.4353e-107	0.255059	0.759	0.235	1.5845e-102	TA	GOT2
7.48014e-107	0.457374	0.483	0.105	1.84176e-102	TA	ITGA1
8.81555e-107	0.340728	0.613	0.16	2.17057e-102	TA	MT1A
9.34511e-107	0.385142	0.894	0.343	2.30095e-102	TA	DDX46
9.41726e-107	0.274106	0.427	0.083	2.31872e-102	TA	NUP188
1.16731e-106	0.293564	0.374	0.064	2.87414e-102	TA	SUV39H2
1.91716e-106	0.452947	0.926	0.38	4.72043e-102	TA	IDH2
1.93295e-106	0.375583	0.544	0.128	4.7593e-102	TA	DIS3L
2.5497e-106	0.380282	0.61	0.16	6.27786e-102	TA	MAP3K21
5.37408e-106	0.325459	0.663	0.19	1.32321e-101	TA	LNPK
5.4369e-106	0.266754	0.464	0.096	1.33867e-101	TA	ZMYND19
6.02856e-106	0.324211	0.573	0.143	1.48435e-101	TA	C9orf40
7.54032e-106	0.373379	0.276	0.035	1.85658e-101	TA	XRCC3
7.98763e-106	0.385396	0.796	0.266	1.96671e-101	TA	PHIP
8.96068e-106	0.279271	0.52	0.119	2.2063e-101	TA	FBXO45
1.20782e-105	0.328664	0.618	0.165	2.97389e-101	TA	DDX55
1.72533e-105	0.359286	0.703	0.21	4.24812e-101	TA	TCAF1
2.02116e-105	0.300636	0.764	0.247	4.97651e-101	TA	LUC7L2
6.06623e-105	0.255444	0.393	0.071	1.49363e-100	TA	PIDD1
7.15572e-105	0.538615	0.703	0.208	1.76188e-100	TA	NIPAL1
9.3247e-105	0.415191	0.377	0.067	2.29593e-100	TA	AP3M2
1.15442e-104	0.341956	0.698	0.206	2.84242e-100	TA	ADAM15
2.0384e-104	0.264033	0.841	0.295	5.01896e-100	TA	CENPV
2.10517e-104	0.350341	0.695	0.207	5.18335e-100	TA	TP53I13
2.15244e-104	0.271299	0.485	0.106	5.29973e-100	TA	TMEM107
2.29726e-104	0.309276	0.39	0.071	5.65632e-100	TA	SPIN4
2.36731e-104	0.356684	0.472	0.101	5.8288e-100	TA	MMD
2.86584e-104	0.303515	0.806	0.269	7.05626e-100	TA	FUCA2
3.89977e-104	0.498704	0.687	0.202	9.60202e-100	TA	PLAGL1
4.74324e-104	0.336013	0.881	0.332	1.16788e-99	TA	RNPS1
4.80352e-104	0.532587	0.812	0.282	1.18272e-99	TA	IMPA2
4.83469e-104	0.319415	0.663	0.187	1.1904e-99	TA	AGPAT5
7.16466e-104	0.423292	0.501	0.113	1.76408e-99	TA	RPP25
8.31379e-104	0.425565	0.313	0.046	2.04702e-99	TA	MANEAL
8.73838e-104	0.404221	0.61	0.163	2.15157e-99	TA	ERLIN1
1.03205e-103	0.601328	0.642	0.18	2.54112e-99	TA	KCTD12
1.32122e-103	0.420913	0.653	0.185	3.25311e-99	TA	TMEM245
1.38536e-103	0.318462	0.48	0.106	3.41104e-99	TA	GTPBP3
1.51334e-103	0.43513	0.923	0.375	3.72615e-99	TA	TECR
3.49511e-103	0.332961	0.721	0.227	8.60566e-99	TA	LRRC58
4.58521e-103	0.437625	0.223	0.023	1.12897e-98	TA	SLC43A3
5.34935e-103	0.393472	0.525	0.125	1.31712e-98	TA	TUBGCP4
6.24957e-103	0.469769	0.748	0.229	1.53877e-98	TA	NOX1
6.5326e-103	0.326247	0.599	0.156	1.60846e-98	TA	DHRS7B
7.50202e-103	0.400033	0.411	0.08	1.84715e-98	TA	MORC4
8.57146e-103	0.510617	0.241	0.028	2.11047e-98	TA	OLFM1
8.83711e-103	0.264112	0.406	0.077	2.17587e-98	TA	SFR1
9.52057e-103	0.401137	0.395	0.073	2.34415e-98	TA	LRP3
1.49085e-102	0.283176	0.857	0.303	3.67078e-98	TA	DNAJC21
2.216e-102	0.258587	0.485	0.11	5.45625e-98	TA	NUP93
3.40507e-102	0.40124	0.753	0.236	8.38395e-98	TA	ARID1A
4.16696e-102	0.379098	0.692	0.206	1.02599e-97	TA	KIF21A
4.36775e-102	0.271388	0.711	0.216	1.07543e-97	TA	PMM1
4.87369e-102	0.288015	0.841	0.291	1.2e-97	TA	NDUFS1
5.21951e-102	0.41197	0.597	0.158	1.28515e-97	TA	COLGALT1
8.6402e-102	0.254634	0.721	0.223	2.12739e-97	TA	ACBD6
9.35226e-102	0.277484	0.353	0.059	2.30271e-97	TA	C9orf64
9.55127e-102	0.491032	0.573	0.151	2.35171e-97	TA	FAM111A
1.07182e-101	0.282994	0.623	0.171	2.63904e-97	TA	F12
1.09151e-101	0.290614	0.504	0.116	2.68752e-97	TA	CNOT10
1.93103e-101	0.353839	0.833	0.29	4.75457e-97	TA	STT3B
3.43415e-101	0.453939	0.753	0.244	8.45556e-97	TA	BCAP29
3.985e-101	0.349696	0.308	0.045	9.81187e-97	TA	CDKN2C
5.90465e-101	0.303599	0.806	0.273	1.45384e-96	TA	TRMT10C
6.85329e-101	0.411482	0.414	0.081	1.68742e-96	TA	S100PBP
7.93939e-101	0.320617	0.859	0.317	1.95484e-96	TA	CD320
9.76436e-101	0.407472	0.629	0.175	2.40418e-96	TA	PHF6
1.00006e-100	0.274716	0.751	0.239	2.46235e-96	TA	SRPRB
1.03143e-100	0.429127	0.204	0.02	2.53958e-96	TA	SLFN13
1.05169e-100	0.339622	0.464	0.101	2.58946e-96	TA	HSD3B7
1.06602e-100	0.328408	0.448	0.094	2.62475e-96	TA	NPNT
1.22422e-100	0.280763	0.668	0.204	3.01427e-96	TA	GART
1.56823e-100	0.29264	0.57	0.146	3.8613e-96	TA	TMEM186
2.03283e-100	0.330811	0.101	0.004	5.00522e-96	TA	MYO3A
2.4373e-100	0.314058	0.416	0.083	6.00111e-96	TA	TRIM37
3.01517e-100	0.288811	0.629	0.173	7.42394e-96	TA	STAG1
3.40911e-100	0.374608	0.549	0.138	8.39392e-96	TA	TRMT6
3.4771e-100	0.418433	0.862	0.304	8.56131e-96	TA	RPN1
4.22494e-100	0.399091	0.501	0.116	1.04026e-95	TA	NNT-AS1
4.60818e-100	0.390681	0.714	0.221	1.13463e-95	TA	ATP13A3
4.68804e-100	0.252237	0.735	0.228	1.15429e-95	TA	CTCF
6.87134e-100	0.257774	0.671	0.208	1.69186e-95	TA	CFAP20
6.9633e-100	0.356194	0.944	0.389	1.7145e-95	TA	SRRM1
8.69371e-100	0.39546	0.411	0.081	2.14057e-95	TA	ATG16L2
8.8211e-100	0.393954	0.671	0.204	2.17193e-95	TA	ENOSF1
8.95558e-100	0.3204	0.671	0.194	2.20504e-95	TA	BRD3
9.88889e-100	0.518232	0.918	0.364	2.43484e-95	TA	TRA2B
1.24683e-99	0.362821	0.891	0.329	3.06994e-95	TA	TPR
1.36336e-99	0.327834	0.814	0.277	3.35686e-95	TA	AFG3L2
1.40558e-99	0.609425	0.859	0.314	3.46081e-95	TA	SYNE2
1.4425e-99	0.304082	0.695	0.219	3.55173e-95	TA	SF3B3
1.7789e-99	0.373117	0.676	0.203	4.38001e-95	TA	ZC3H14
1.90737e-99	0.428547	0.854	0.293	4.69633e-95	TA	CERS6
2.50007e-99	0.280739	0.844	0.302	6.15567e-95	TA	ALG5
2.73544e-99	0.397552	0.671	0.198	6.73521e-95	TA	FBXO21
2.81937e-99	0.413648	0.536	0.132	6.94185e-95	TA	PELP1
4.28689e-99	0.433098	0.599	0.165	1.05552e-94	TA	PTDSS1
4.54147e-99	0.382358	0.764	0.257	1.1182e-94	TA	TCERG1
6.24859e-99	0.615458	0.687	0.204	1.53853e-94	TA	KIAA1324
7.37777e-99	0.255576	0.761	0.246	1.81655e-94	TA	M6PR
8.54776e-99	0.291807	0.294	0.043	2.10463e-94	TA	CYB5RL
8.68803e-99	0.330365	0.714	0.224	2.13917e-94	TA	P4HTM
8.95562e-99	0.256104	0.602	0.165	2.20505e-94	TA	HSD17B8
1.13566e-98	0.487642	0.666	0.196	2.79622e-94	TA	CHDH
1.43104e-98	0.28608	0.586	0.158	3.52352e-94	TA	PDSS1
1.5967e-98	0.460808	0.806	0.281	3.93138e-94	TA	AKR7A2
3.20103e-98	0.410913	0.875	0.313	7.88157e-94	TA	CCDC47
4.90611e-98	0.321808	0.703	0.214	1.20798e-93	TA	FASN
5.41861e-98	0.338003	0.91	0.356	1.33417e-93	TA	PRDX4
6.81316e-98	0.406818	0.493	0.117	1.67754e-93	TA	SMIM13
7.94967e-98	0.454948	0.727	0.23	1.95737e-93	TA	RAB3IP
9.34863e-98	0.254307	0.578	0.156	2.30182e-93	TA	PIEZO1
1.14073e-97	0.438279	0.873	0.322	2.8087e-93	TA	LMAN1
1.15239e-97	0.258199	0.883	0.331	2.83742e-93	TA	NOP58
1.51767e-97	0.369702	0.446	0.096	3.73682e-93	TA	BLMH
1.86449e-97	0.395595	0.618	0.172	4.59076e-93	TA	SLC35B2
2.62149e-97	0.323203	0.459	0.101	6.45463e-93	TA	PMS1
2.72403e-97	0.361816	0.507	0.123	6.7071e-93	TA	KLHL42
2.86653e-97	0.382498	0.233	0.027	7.05796e-93	TA	ELAVL2
2.99863e-97	0.321679	0.875	0.323	7.38323e-93	TA	RTN3
3.34635e-97	0.37959	0.947	0.414	8.23938e-93	TA	H2AFV
3.94594e-97	0.345953	0.544	0.136	9.71568e-93	TA	RPS6KA5
4.5126e-97	0.310096	0.557	0.142	1.11109e-92	TA	ADCK2
5.14236e-97	0.320133	0.836	0.293	1.26615e-92	TA	LAPTM4B
5.1614e-97	0.269774	0.928	0.408	1.27084e-92	TA	SNRPD1
5.80088e-97	0.371804	0.753	0.244	1.42829e-92	TA	CDK6
5.91977e-97	0.3657	0.682	0.206	1.45757e-92	TA	SLC39A8
6.14431e-97	0.309561	0.557	0.146	1.51285e-92	TA	IQCB1
6.3943e-97	0.289361	0.912	0.358	1.5744e-92	TA	HNRNPR
9.41098e-97	0.420968	0.745	0.244	2.31717e-92	TA	GANAB
9.66604e-97	0.312528	0.793	0.273	2.37997e-92	TA	SLC25A11
2.05425e-96	0.463026	0.772	0.263	5.05796e-92	TA	GAS6
2.53958e-96	0.428284	0.695	0.221	6.25295e-92	TA	BEX3
2.92565e-96	0.303139	0.764	0.238	7.20352e-92	TA	GNPTAB
2.95399e-96	0.345862	0.745	0.25	7.27332e-92	TA	APPL1
3.42453e-96	0.275663	0.822	0.282	8.43188e-92	TA	HEXB
3.51342e-96	0.334421	0.475	0.109	8.65075e-92	TA	CDK5RAP2
3.7496e-96	0.265748	0.634	0.182	9.23226e-92	TA	USP48
4.33161e-96	0.437243	0.562	0.148	1.06653e-91	TA	UXS1
6.05736e-96	0.326583	0.297	0.044	1.49144e-91	TA	CNTNAP2
8.74273e-96	0.313649	0.812	0.281	2.15264e-91	TA	SUMF2
1.05384e-95	0.251383	0.745	0.243	2.59476e-91	TA	PDCD7
1.13891e-95	0.534434	0.971	0.487	2.80422e-91	TA	DEK
1.15823e-95	0.26405	0.721	0.224	2.85179e-91	TA	FIP1L1
1.45121e-95	0.324623	0.544	0.14	3.57317e-91	TA	AGTRAP
1.88882e-95	0.438474	0.605	0.171	4.65065e-91	TA	SLC7A1
2.54077e-95	0.273029	0.456	0.102	6.25589e-91	TA	CSTF2T
5.02846e-95	0.544569	0.618	0.177	1.23811e-90	TA	EPHB3
5.34039e-95	0.329463	0.462	0.104	1.31491e-90	TA	MEX3D
5.66546e-95	0.325881	0.56	0.148	1.39495e-90	TA	GPD2
6.08735e-95	0.260778	0.663	0.199	1.49883e-90	TA	ANKLE2
7.13468e-95	0.256518	0.79	0.269	1.7567e-90	TA	BDP1
8.32713e-95	0.283514	0.801	0.268	2.05031e-90	TA	SDC1
2.8217e-94	0.367821	0.841	0.296	6.9476e-90	TA	ARID1B
3.41835e-94	0.356089	0.788	0.28	8.41665e-90	TA	SREK1
6.5158e-94	0.36979	0.531	0.135	1.60432e-89	TA	MFSD14C
8.66386e-94	0.350262	0.385	0.075	2.13322e-89	TA	SYCE1L
8.75359e-94	0.267722	0.862	0.324	2.15531e-89	TA	THRAP3
1.02594e-93	0.303137	0.692	0.212	2.52606e-89	TA	TMEM41A
1.1411e-93	0.475664	0.897	0.346	2.80962e-89	TA	MLXIP
1.37866e-93	0.325496	0.695	0.217	3.39454e-89	TA	AUTS2
1.54104e-93	0.347004	0.846	0.309	3.79436e-89	TA	NKTR
1.57894e-93	0.378319	0.353	0.063	3.88767e-89	TA	PTK7
1.59853e-93	0.31862	0.7	0.219	3.9359e-89	TA	MTF2
1.68318e-93	0.25998	0.703	0.222	4.14432e-89	TA	NAA15
1.68931e-93	0.353325	0.329	0.056	4.15942e-89	TA	SLC19A1
1.96712e-93	0.27212	0.793	0.28	4.84345e-89	TA	HOOK1
2.2614e-93	0.274443	0.56	0.147	5.56802e-89	TA	SLC39A3
2.75491e-93	0.355641	0.249	0.033	6.78313e-89	TA	TMEM201
2.98253e-93	0.304363	0.825	0.294	7.34359e-89	TA	RCN1
3.0172e-93	0.474557	0.668	0.206	7.42896e-89	TA	MUM1
3.0531e-93	0.276617	0.525	0.132	7.51735e-89	TA	WDR5
3.36772e-93	0.323154	0.687	0.212	8.292e-89	TA	VKORC1L1
3.50445e-93	0.355254	0.496	0.12	8.62866e-89	TA	SLC25A28
3.52202e-93	0.294606	0.804	0.279	8.67193e-89	TA	SLC25A36
3.58779e-93	0.278453	0.865	0.314	8.83385e-89	TA	AK3
7.17158e-93	0.310868	0.581	0.162	1.76579e-88	TA	NUP153
8.98297e-93	0.280276	0.631	0.187	2.21179e-88	TA	SNTB2
9.57769e-93	0.297764	0.639	0.188	2.35822e-88	TA	CELF2
1.01822e-92	0.430546	0.533	0.136	2.50707e-88	TA	PIGU
1.23108e-92	0.34086	0.496	0.121	3.03117e-88	TA	THOC1
1.56978e-92	0.400209	0.706	0.226	3.86511e-88	TA	PRPF8
1.60856e-92	0.30639	0.679	0.211	3.9606e-88	TA	SFT2D2
1.83233e-92	0.300018	0.796	0.279	4.51157e-88	TA	TEX264
2.27658e-92	0.271405	0.737	0.233	5.60539e-88	TA	ATP2B1
2.34263e-92	0.282828	0.796	0.279	5.76803e-88	TA	ZNF644
3.42297e-92	0.327109	0.44	0.098	8.42803e-88	TA	NEDD1
4.10042e-92	0.35356	0.719	0.228	1.00961e-87	TA	ZNF131
4.69384e-92	0.264328	0.666	0.199	1.15572e-87	TA	FAAH
4.843e-92	0.277526	0.91	0.359	1.19244e-87	TA	MAZ
5.36376e-92	0.328046	0.438	0.098	1.32066e-87	TA	PCNT
5.82043e-92	0.261671	0.146	0.011	1.43311e-87	TA	DDX11-AS1
6.27002e-92	0.292383	0.398	0.082	1.5438e-87	TA	TCTEX1D2
6.86649e-92	0.31695	0.716	0.238	1.69067e-87	TA	PUS7L
1.02175e-91	0.369637	0.544	0.142	2.51576e-87	TA	SIN3A
1.34774e-91	0.285424	0.525	0.132	3.31841e-87	TA	FAM210A
1.62652e-91	0.553924	0.525	0.136	4.00482e-87	TA	LRIG3
2.2476e-91	0.289039	0.782	0.263	5.53404e-87	TA	IARS2
2.48249e-91	0.322718	0.316	0.053	6.1124e-87	TA	CCDC138
3.25106e-91	0.344288	0.912	0.368	8.00477e-87	TA	PPIG
3.79807e-91	0.258168	0.284	0.043	9.3516e-87	TA	LIN9
3.85856e-91	0.444948	0.525	0.134	9.50055e-87	TA	RAD9A
4.24201e-91	0.276777	0.499	0.123	1.04447e-86	TA	RCCD1
5.78614e-91	0.477614	0.374	0.074	1.42466e-86	TA	MELTF
7.34027e-91	0.435633	0.599	0.176	1.80732e-86	TA	NOTCH1
8.12877e-91	0.258262	0.496	0.122	2.00147e-86	TA	DHX33
8.17768e-91	0.284907	0.581	0.165	2.01351e-86	TA	PKP4
8.40979e-91	0.339146	0.719	0.226	2.07066e-86	TA	WNK2
8.68332e-91	0.368995	0.308	0.051	2.13801e-86	TA	TMEM237
8.71475e-91	0.357919	0.92	0.38	2.14575e-86	TA	PRDX3
8.88681e-91	0.350032	0.682	0.213	2.18811e-86	TA	BSPRY
9.78409e-91	0.353222	0.74	0.246	2.40904e-86	TA	ATP2C2
9.93292e-91	0.396448	0.3	0.049	2.44568e-86	TA	PPP2R3B
1.0126e-90	0.257284	0.676	0.203	2.49323e-86	TA	SLC25A37
1.22484e-90	0.279459	0.844	0.314	3.01581e-86	TA	CD47
1.31959e-90	0.474201	0.491	0.123	3.2491e-86	TA	ZDHHC23
1.55693e-90	0.325419	0.512	0.128	3.83347e-86	TA	ANKRD26
2.42376e-90	0.33136	0.668	0.204	5.96778e-86	TA	ZNF704
2.82089e-90	0.332207	0.706	0.222	6.94559e-86	TA	CERS2
3.10981e-90	0.258871	0.324	0.056	7.65697e-86	TA	MAD2L2
3.15337e-90	0.312234	0.523	0.136	7.76422e-86	TA	QSER1
4.58408e-90	0.344878	0.496	0.123	1.12869e-85	TA	FLVCR1
5.77531e-90	0.26103	0.676	0.215	1.422e-85	TA	CTBP1
7.0139e-90	0.517584	0.398	0.081	1.72696e-85	TA	CD83
8.74872e-90	0.31548	0.65	0.198	2.15411e-85	TA	HDHD5
8.79865e-90	0.443232	0.687	0.221	2.1664e-85	TA	TMX1
8.98359e-90	0.349738	0.3	0.048	2.21194e-85	TA	GRM8
1.30428e-89	0.267931	0.642	0.198	3.21139e-85	TA	ATPAF1
1.39911e-89	0.46433	0.568	0.157	3.44489e-85	TA	TMEM161A
1.43858e-89	0.421451	0.958	0.425	3.54206e-85	TA	NUCKS1
1.48025e-89	0.347895	0.952	0.416	3.64467e-85	TA	NAP1L1
1.51809e-89	0.275585	0.581	0.159	3.73783e-85	TA	IGF1R
1.92316e-89	0.278269	0.777	0.259	4.73522e-85	TA	MECOM
2.03183e-89	0.308882	0.782	0.266	5.00278e-85	TA	OAT
2.48749e-89	0.339586	0.607	0.175	6.12471e-85	TA	SLC25A13
2.80235e-89	0.299131	0.549	0.144	6.89995e-85	TA	SEMA5A
2.8672e-89	0.336643	0.477	0.115	7.05963e-85	TA	ALG8
3.43901e-89	0.260308	0.905	0.363	8.46752e-85	TA	U2SURP
4.1797e-89	0.335095	0.79	0.272	1.02913e-84	TA	ACSL3
5.59582e-89	0.286762	0.34	0.062	1.3778e-84	TA	GSTCD
5.86185e-89	0.387396	0.902	0.371	1.4433e-84	TA	NAA38
6.3749e-89	0.253319	0.894	0.347	1.56963e-84	TA	BCLAF1
7.33512e-89	0.431122	0.769	0.273	1.80605e-84	TA	GALNT1
8.12108e-89	0.351036	0.65	0.205	1.99957e-84	TA	SRFBP1
8.23876e-89	0.285491	0.536	0.143	2.02855e-84	TA	GLA
9.32787e-89	0.330538	0.647	0.198	2.29671e-84	TA	APMAP
1.07005e-88	0.334852	0.408	0.089	2.63468e-84	TA	DBR1
1.14416e-88	0.330786	0.268	0.039	2.81714e-84	TA	AADAT
1.28107e-88	0.323164	0.509	0.13	3.15426e-84	TA	ANKRD36
1.54399e-88	0.402356	0.647	0.198	3.8016e-84	TA	HSD17B7
1.79914e-88	0.320699	0.865	0.327	4.42984e-84	TA	PRPF38B
2.46598e-88	0.441589	0.469	0.113	6.07174e-84	TA	AC092683.1
2.59251e-88	0.322323	0.538	0.143	6.38327e-84	TA	EPHX1
3.99069e-88	0.382229	0.642	0.194	9.82587e-84	TA	STT3A
4.86012e-88	0.288868	0.626	0.19	1.19666e-83	TA	EPB41
6.88949e-88	0.309824	0.56	0.153	1.69633e-83	TA	REV3L
7.59776e-88	0.328338	0.597	0.174	1.87072e-83	TA	SYK
1.47875e-87	0.472163	0.883	0.333	3.64098e-83	TA	MYC
1.52621e-87	0.51256	0.353	0.067	3.75784e-83	TA	CTSV
1.56687e-87	0.355473	0.907	0.371	3.85796e-83	TA	EMP2
1.71189e-87	0.362653	0.761	0.268	4.21501e-83	TA	SNHG15
1.74898e-87	0.289666	0.844	0.302	4.30633e-83	TA	RSBN1L
1.86027e-87	0.364746	0.692	0.228	4.58036e-83	TA	SF3B4
2.09934e-87	0.381679	0.881	0.319	5.16899e-83	TA	TRABD2A
2.14435e-87	0.638451	0.512	0.132	5.27981e-83	TA	RGMB
2.19806e-87	0.33994	0.631	0.186	5.41206e-83	TA	ELF2
2.73825e-87	0.321346	0.796	0.283	6.74211e-83	TA	TCEAL9
2.79374e-87	0.255567	0.751	0.253	6.87874e-83	TA	DHRS11
3.49198e-87	0.269833	0.833	0.3	8.59796e-83	TA	WAC
3.94471e-87	0.280858	0.806	0.289	9.71266e-83	TA	PRKAR2A
4.2276e-87	0.400406	0.355	0.068	1.04092e-82	TA	ELOVL7
4.97574e-87	0.282464	0.687	0.22	1.22513e-82	TA	MAGEF1
5.59582e-87	0.251259	0.721	0.241	1.3778e-82	TA	PBRM1
5.70151e-87	0.299691	0.602	0.174	1.40383e-82	TA	TRIM24
6.17853e-87	0.272811	0.578	0.164	1.52128e-82	TA	ORAI1
6.83865e-87	0.321621	0.955	0.424	1.68381e-82	TA	HNRNPD
6.86293e-87	0.297865	0.782	0.275	1.68979e-82	TA	PDZD8
7.88133e-87	0.306207	0.164	0.015	1.94054e-82	TA	AC011447.3
9.69852e-87	0.254302	0.554	0.154	2.38797e-82	TA	CPNE2
9.89642e-87	0.373223	0.66	0.208	2.4367e-82	TA	DGKH
1.04779e-86	0.258978	0.488	0.123	2.57987e-82	TA	SPIDR
1.80321e-86	0.379767	0.491	0.125	4.43986e-82	TA	ESYT1
1.88571e-86	0.26899	0.645	0.201	4.643e-82	TA	ZNF451
2.22294e-86	0.343528	0.607	0.18	5.47333e-82	TA	ACO1
2.47356e-86	0.355229	0.618	0.19	6.09039e-82	TA	FBRSL1
2.54834e-86	0.306849	0.528	0.141	6.27452e-82	TA	BX284668.5
3.8618e-86	0.387507	0.772	0.268	9.50852e-82	TA	NRIP1
4.35903e-86	0.265659	0.432	0.1	1.07328e-81	TA	TAF1B
5.47531e-86	0.36236	0.446	0.106	1.34813e-81	TA	RBM15
6.35378e-86	0.288097	0.806	0.294	1.56443e-81	TA	MAT2A
9.99369e-86	0.372532	0.525	0.143	2.46065e-81	TA	GLIPR2
1.14723e-85	0.288563	0.637	0.195	2.82471e-81	TA	LIMK2
1.15011e-85	0.266045	0.414	0.091	2.8318e-81	TA	NF2
1.18524e-85	0.262307	0.867	0.32	2.91829e-81	TA	TMED4
1.48178e-85	0.848083	0.501	0.133	3.64845e-81	TA	CYR61
1.53671e-85	0.320825	0.854	0.328	3.78368e-81	TA	H1FX
1.65858e-85	0.275192	0.79	0.263	4.08376e-81	TA	CFTR
1.76705e-85	0.29918	0.737	0.252	4.35082e-81	TA	KMT2A
2.07202e-85	0.265436	0.674	0.214	5.10172e-81	TA	MYO5C
2.37329e-85	0.308037	0.432	0.1	5.84351e-81	TA	SELENON
2.86126e-85	0.272921	0.865	0.318	7.045e-81	TA	PIGT
3.06753e-85	0.267984	0.207	0.025	7.55287e-81	TA	FOXRED2
5.28276e-85	0.295017	0.313	0.056	1.30072e-80	TA	MTFP1
5.35619e-85	0.347188	0.576	0.166	1.3188e-80	TA	WLS
5.88425e-85	0.267148	0.562	0.159	1.44882e-80	TA	SELENOI
6.0705e-85	0.376797	0.286	0.047	1.49468e-80	TA	CEP97
8.35649e-85	0.294867	0.645	0.201	2.05753e-80	TA	SNHG12
1.22272e-84	0.260112	0.318	0.057	3.01059e-80	TA	HAUS7
1.89548e-84	0.388781	0.576	0.167	4.66705e-80	TA	UGT8
2.63818e-84	0.262804	0.499	0.132	6.49572e-80	TA	HIST2H2AC
3.25344e-84	0.252364	0.883	0.348	8.01063e-80	TA	EI24
3.84491e-84	0.266599	0.825	0.307	9.46694e-80	TA	ZBTB38
4.06757e-84	0.381876	0.353	0.07	1.00152e-79	TA	ZNF714
4.24076e-84	0.275636	0.279	0.045	1.04416e-79	TA	YBX2
4.29089e-84	0.371912	0.233	0.032	1.0565e-79	TA	CCNF
8.07535e-84	0.318213	0.578	0.171	1.98831e-79	TA	TRPM7
1.27749e-83	0.31539	0.639	0.197	3.14544e-79	TA	COQ8A
1.31472e-83	0.601922	0.34	0.065	3.23709e-79	TA	FAM83D
1.51379e-83	0.317683	0.379	0.079	3.72725e-79	TA	CCP110
2.50579e-83	0.377894	0.329	0.061	6.16976e-79	TA	OGFRL1
3.05556e-83	0.317766	0.714	0.243	7.52339e-79	TA	ILVBL
3.14782e-83	0.424801	0.947	0.417	7.75057e-79	TA	FUS
3.22575e-83	0.278273	0.44	0.106	7.94244e-79	TA	FAM20B
5.14845e-83	0.299311	0.456	0.112	1.26765e-78	TA	SCLT1
5.24929e-83	0.369363	0.507	0.136	1.29248e-78	TA	PODXL2
5.74835e-83	0.322818	0.912	0.361	1.41536e-78	TA	CD99
5.75107e-83	0.290521	0.679	0.219	1.41603e-78	TA	MBOAT7
5.91099e-83	0.320775	0.671	0.215	1.4554e-78	TA	SEL1L3
7.3309e-83	0.363008	0.196	0.023	1.80502e-78	TA	BMP8B
1.08493e-82	0.320499	0.546	0.151	2.67132e-78	TA	HCFC1
1.17862e-82	0.299635	0.403	0.09	2.90201e-78	TA	ABCB10
1.27236e-82	0.307375	0.501	0.135	3.13281e-78	TA	ERAP1
2.04079e-82	0.611279	0.96	0.46	5.02484e-78	TA	HMGN2
2.23826e-82	0.258431	0.355	0.071	5.51104e-78	TA	FBXO4
2.352e-82	0.37784	0.615	0.185	5.7911e-78	TA	EGFR
2.59526e-82	0.3227	0.623	0.19	6.39004e-78	TA	MOB3B
3.41101e-82	0.25996	0.239	0.034	8.39858e-78	TA	C9orf24
3.76401e-82	0.317716	0.83	0.319	9.26775e-78	TA	SDHA
3.89724e-82	0.331227	0.467	0.117	9.59578e-78	TA	SFMBT1
4.70548e-82	0.44095	0.626	0.188	1.15858e-77	TA	ST6GAL1
4.93556e-82	0.261652	0.446	0.107	1.21523e-77	TA	TLCD1
5.63362e-82	0.278729	0.645	0.201	1.38711e-77	TA	SMARCC2
6.53933e-82	0.250268	0.74	0.251	1.61011e-77	TA	SLC20A1
6.73898e-82	0.272163	0.464	0.115	1.65927e-77	TA	SAPCD2
7.45654e-82	0.26485	0.419	0.097	1.83595e-77	TA	HPDL
8.88886e-82	0.292605	0.629	0.19	2.18861e-77	TA	PCYOX1
1.44602e-81	0.258215	0.809	0.294	3.56038e-77	TA	TMEM205
1.5025e-81	0.411631	0.294	0.051	3.69946e-77	TA	TOP3A
1.69761e-81	0.375764	0.711	0.24	4.17986e-77	TA	NEO1
2.13437e-81	0.255292	0.467	0.118	5.25526e-77	TA	TCF7
3.24555e-81	0.299301	0.809	0.293	7.99119e-77	TA	TMEM98
3.51305e-81	0.265253	0.732	0.252	8.64984e-77	TA	OXA1L
4.44447e-81	0.261994	0.398	0.089	1.09432e-76	TA	NAV2
5.69299e-81	0.258018	0.509	0.138	1.40173e-76	TA	COBLL1
7.19888e-81	0.454732	0.671	0.216	1.77251e-76	TA	UGT2A3
7.58281e-81	0.329868	0.912	0.368	1.86704e-76	TA	PNN
8.79114e-81	0.975599	0.679	0.238	2.16456e-76	TA	RARRES2
9.80409e-81	0.372321	0.602	0.182	2.41396e-76	TA	DAG1
1.2477e-80	0.289174	0.708	0.24	3.0721e-76	TA	SLC5A3
1.41057e-80	0.452898	0.531	0.15	3.4731e-76	TA	FAM171A1
1.42038e-80	0.282738	0.379	0.082	3.49726e-76	TA	L3MBTL2
1.68303e-80	0.338094	0.496	0.137	4.14396e-76	TA	C2orf69
[truncated: 12,747 more rows]

## Sheet: T Cells
p_val	avg_logFC	pct.1	pct.2	p_val_adj	cluster	gene
0	0.553229	0.996	0.996	0	Naive CD4+ T	RPS6
0	0.536434	0.996	0.997	0	Naive CD4+ T	RPS3A
0	0.521631	0.986	0.975	0	Naive CD4+ T	RPL22
0	0.494078	0.998	0.998	0	Naive CD4+ T	RPL32
0	0.479632	0.999	0.999	0	Naive CD4+ T	RPS12
0	0.456955	0.996	0.997	0	Naive CD4+ T	RPL34
0	0.45673	0.998	0.996	0	Naive CD4+ T	RPL9
0	0.4566	0.996	0.995	0	Naive CD4+ T	RPS8
0	0.456461	0.998	0.997	0	Naive CD4+ T	RPL11
0	0.448093	0.995	0.995	0	Naive CD4+ T	RPL21
0	0.438954	0.999	0.997	0	Naive CD4+ T	RPS23
0	0.428096	0.996	0.998	0	Naive CD4+ T	RPL30
0	0.42684	0.996	0.996	0	Naive CD4+ T	RPL37
0	0.426168	0.997	0.997	0	Naive CD4+ T	RPL3
0	0.425564	0.996	0.998	0	Naive CD4+ T	RPL19
0	0.42491	0.992	0.995	0	Naive CD4+ T	RPL35A
0	0.41758	0.996	0.998	0	Naive CD4+ T	RPS14
0	0.413396	0.993	0.995	0	Naive CD4+ T	RPL36
0	0.408478	0.998	0.999	0	Naive CD4+ T	RPL13
0	0.393815	1	0.998	0	Naive CD4+ T	RPS18
0	0.392796	0.997	0.997	0	Naive CD4+ T	RPS28
0	0.390258	0.999	0.999	0	Naive CD4+ T	RPS27A
0	0.379082	0.997	0.998	0	Naive CD4+ T	RPL39
0	0.37099	0.998	0.996	0	Naive CD4+ T	RPLP2
0	0.366343	0.996	0.998	0	Naive CD4+ T	RPS3
0	0.345859	0.999	0.999	0	Naive CD4+ T	RPS27
8.30603e-308	0.375933	0.999	0.999	2.04511e-303	Naive CD4+ T	EEF1A1
1.70859e-293	0.383299	0.995	0.994	4.2069e-289	Naive CD4+ T	RPS25
4.41304e-291	0.466918	0.993	0.994	1.08658e-286	Naive CD4+ T	RPS13
1.40957e-290	0.3274	0.997	0.998	3.47064e-286	Naive CD4+ T	RPS15A
9.67793e-288	0.330526	0.998	0.999	2.3829e-283	Naive CD4+ T	RPL10
8.33359e-263	0.41605	0.99	0.99	2.0519e-258	Naive CD4+ T	RPL5
1.33588e-261	0.448259	0.988	0.986	3.28919e-257	Naive CD4+ T	RPS5
1.20763e-255	0.393145	0.989	0.99	2.97342e-251	Naive CD4+ T	RPL38
1.96141e-254	0.358185	0.993	0.996	4.82939e-250	Naive CD4+ T	RPL18
1.14381e-247	0.383984	0.995	0.996	2.81628e-243	Naive CD4+ T	RPS4X
1.30131e-241	0.322804	0.998	1	3.20408e-237	Naive CD4+ T	TPT1
2.86211e-241	1.2773	0.35	0.084	7.0471e-237	Naive CD4+ T	LEF1
7.54017e-241	0.501143	0.98	0.964	1.85654e-236	Naive CD4+ T	EEF1B2
3.14747e-239	0.322436	0.996	0.996	7.7497e-235	Naive CD4+ T	RPL37A
2.24252e-236	0.388678	0.991	0.99	5.52153e-232	Naive CD4+ T	RPL10A
4.9331e-233	0.328314	0.999	0.998	1.21463e-228	Naive CD4+ T	RPS29
5.26895e-230	0.348133	0.992	0.994	1.29732e-225	Naive CD4+ T	RPL14
2.9293e-229	0.360353	0.993	0.993	7.21252e-225	Naive CD4+ T	RPL29
6.24911e-229	0.368551	0.996	0.996	1.53866e-224	Naive CD4+ T	RPL18A
3.77383e-226	0.472397	0.975	0.958	9.29193e-222	Naive CD4+ T	RPL7
9.61908e-224	0.352506	0.991	0.994	2.36841e-219	Naive CD4+ T	RPS9
1.18328e-217	0.438316	0.987	0.974	2.91346e-213	Naive CD4+ T	RPSA
5.08983e-217	0.403238	0.985	0.986	1.25322e-212	Naive CD4+ T	RPS21
2.50003e-210	0.294221	0.996	0.996	6.15558e-206	Naive CD4+ T	RPL26
2.48993e-201	0.285926	0.999	0.998	6.1307e-197	Naive CD4+ T	RPS2
1.17828e-199	0.335766	0.994	0.995	2.90116e-195	Naive CD4+ T	RPS16
8.4042e-196	0.280708	0.995	0.996	2.06928e-191	Naive CD4+ T	RPL7A
3.65204e-194	0.389756	0.982	0.984	8.99205e-190	Naive CD4+ T	RPS10
9.07757e-191	0.26424	0.997	0.997	2.23508e-186	Naive CD4+ T	RPS15
1.26233e-189	0.324324	0.992	0.995	3.10811e-185	Naive CD4+ T	RPL27A
1.15935e-187	0.679595	0.854	0.649	2.85454e-183	Naive CD4+ T	LDHB
2.27491e-187	0.959304	0.452	0.159	5.60128e-183	Naive CD4+ T	CCR7
2.17293e-186	0.301507	0.994	0.993	5.35018e-182	Naive CD4+ T	RPL8
1.03364e-185	0.310687	0.997	0.993	2.54502e-181	Naive CD4+ T	RPL12
4.12269e-174	0.326399	0.99	0.989	1.01509e-169	Naive CD4+ T	RPS11
1.34218e-169	0.336508	0.99	0.987	3.30471e-165	Naive CD4+ T	NACA
5.13463e-169	0.281777	0.994	0.997	1.26425e-164	Naive CD4+ T	RPL23A
1.15959e-168	0.326746	0.989	0.985	2.85514e-164	Naive CD4+ T	RPL27
2.04899e-167	0.299813	0.987	0.989	5.04503e-163	Naive CD4+ T	UBA52
4.89942e-165	0.284477	0.992	0.993	1.20633e-160	Naive CD4+ T	RPL24
2.44789e-161	1.15222	0.335	0.106	6.0272e-157	Naive CD4+ T	SELL
1.25218e-160	1.18617	0.263	0.068	3.08313e-156	Naive CD4+ T	TSHZ2
5.03898e-154	1.11693	0.251	0.064	1.2407e-149	Naive CD4+ T	TRABD2A
8.26983e-146	0.402316	0.964	0.954	2.0362e-141	Naive CD4+ T	RPL23
1.79767e-143	1.08935	0.174	0.034	4.42622e-139	Naive CD4+ T	SCML1
1.55674e-141	1.16055	0.211	0.05	3.83302e-137	Naive CD4+ T	C1orf162
8.91929e-140	0.884998	0.484	0.218	2.19611e-135	Naive CD4+ T	PLAC8
5.13039e-137	0.368398	0.968	0.958	1.2632e-132	Naive CD4+ T	RPS20
1.00672e-136	0.252655	0.993	0.991	2.47874e-132	Naive CD4+ T	RPL35
1.17077e-129	0.960429	0.285	0.091	2.88266e-125	Naive CD4+ T	MAL
5.08322e-129	0.359188	0.959	0.933	1.25159e-124	Naive CD4+ T	TOMM7
3.12086e-128	0.869254	0.469	0.215	7.68418e-124	Naive CD4+ T	TCF7
1.55276e-127	0.323198	0.99	0.992	3.82321e-123	Naive CD4+ T	RPL13A
8.22726e-127	1.02998	0.143	0.026	2.02572e-122	Naive CD4+ T	ACTN1
2.62574e-117	1.07303	0.15	0.031	6.46509e-113	Naive CD4+ T	ANKRD55
2.32404e-106	0.259947	0.981	0.983	5.72224e-102	Naive CD4+ T	RACK1
1.72337e-102	0.262069	0.989	0.989	4.24329e-98	Naive CD4+ T	RPL6
3.09354e-102	0.874377	0.336	0.139	7.61691e-98	Naive CD4+ T	TXK
1.15605e-101	0.377903	0.972	0.904	2.84641e-97	Naive CD4+ T	TXNIP
2.85027e-100	0.349535	0.951	0.906	7.01794e-96	Naive CD4+ T	RPL4
3.8158e-98	0.290242	0.963	0.954	9.39526e-94	Naive CD4+ T	PFDN5
9.20148e-98	0.343785	0.944	0.916	2.26559e-93	Naive CD4+ T	RPL31
9.61173e-98	0.459948	0.851	0.724	2.3666e-93	Naive CD4+ T	EIF3E
1.98733e-95	1.03836	0.178	0.049	4.89321e-91	Naive CD4+ T	AIF1
1.66996e-86	0.383514	0.903	0.828	4.11177e-82	Naive CD4+ T	NOP53
3.52051e-84	0.257344	0.974	0.966	8.66819e-80	Naive CD4+ T	EEF1D
3.43636e-80	0.426427	0.784	0.584	8.46099e-76	Naive CD4+ T	HSPA1B
1.10545e-78	0.476118	0.79	0.6	2.72183e-74	Naive CD4+ T	GIMAP7
3.18061e-78	0.668203	0.516	0.306	7.83129e-74	Naive CD4+ T	ATM
2.26978e-75	0.82851	0.355	0.174	5.58864e-71	Naive CD4+ T	AC025164.1
1.19564e-72	0.288663	0.78	0.561	2.94391e-68	Naive CD4+ T	LTB
2.39484e-69	0.760072	0.218	0.084	5.89659e-65	Naive CD4+ T	LINC01550
1.25648e-67	0.777252	0.219	0.086	3.0937e-63	Naive CD4+ T	LDLRAP1
1.71855e-64	0.323169	0.886	0.816	4.23141e-60	Naive CD4+ T	CD48
1.14246e-63	0.768132	0.13	0.038	2.81297e-59	Naive CD4+ T	LMO7
3.73289e-62	0.475012	0.572	0.389	9.19113e-58	Naive CD4+ T	KLF2
1.15811e-61	0.352965	0.863	0.785	2.85149e-57	Naive CD4+ T	RPL36A
1.1464e-60	0.545367	0.568	0.396	2.82268e-56	Naive CD4+ T	RNASET2
1.37925e-60	0.421904	0.66	0.463	3.396e-56	Naive CD4+ T	GIMAP4
4.89105e-59	0.809387	0.153	0.052	1.20428e-54	Naive CD4+ T	ARMH1
4.58661e-57	0.64533	0.323	0.166	1.12931e-52	Naive CD4+ T	SORL1
5.09766e-57	0.835584	0.117	0.034	1.25515e-52	Naive CD4+ T	FBLN5
5.842e-55	0.777939	0.144	0.05	1.43842e-50	Naive CD4+ T	LINC00402
2.94214e-52	0.863536	0.227	0.106	7.24415e-48	Naive CD4+ T	LPAR6
5.58456e-52	0.710664	0.396	0.246	1.37503e-47	Naive CD4+ T	NOSIP
5.19998e-51	0.662709	0.229	0.106	1.28034e-46	Naive CD4+ T	SH3YL1
8.73962e-51	0.669654	0.265	0.132	2.15187e-46	Naive CD4+ T	SERINC5
1.03127e-49	0.658697	0.277	0.142	2.53919e-45	Naive CD4+ T	RETREG1
2.26501e-49	0.793346	0.128	0.044	5.5769e-45	Naive CD4+ T	SDR42E2
2.74968e-49	0.679124	0.202	0.089	6.77025e-45	Naive CD4+ T	RIC3
2.16986e-47	0.679112	0.554	0.442	5.34263e-43	Naive CD4+ T	NDFIP1
2.77424e-47	0.369574	0.755	0.625	6.83072e-43	Naive CD4+ T	C12orf57
1.57434e-46	0.320223	0.796	0.685	3.87634e-42	Naive CD4+ T	PIK3IP1
5.70305e-46	0.57723	0.309	0.169	1.40421e-41	Naive CD4+ T	PRKCA
8.8136e-46	0.263424	0.893	0.822	2.17008e-41	Naive CD4+ T	COMMD6
2.86081e-45	0.514391	0.376	0.224	7.04389e-41	Naive CD4+ T	CD40LG
1.63378e-44	0.662338	0.159	0.065	4.02269e-40	Naive CD4+ T	HSBP1L1
1.95102e-43	0.619123	0.126	0.045	4.8038e-39	Naive CD4+ T	BEX3
1.957e-43	0.660217	0.133	0.05	4.81852e-39	Naive CD4+ T	SPINT2
3.08542e-42	0.469902	0.564	0.428	7.59692e-38	Naive CD4+ T	C6orf48
6.26604e-41	0.490068	0.49	0.338	1.54282e-36	Naive CD4+ T	IL6ST
8.94755e-40	0.726775	0.125	0.047	2.20307e-35	Naive CD4+ T	LINC02273
1.09446e-38	0.67013	0.143	0.059	2.69479e-34	Naive CD4+ T	AC087239.1
1.37068e-38	0.608695	0.244	0.13	3.37489e-34	Naive CD4+ T	TNFSF8
4.78358e-38	0.643096	0.108	0.039	1.17781e-33	Naive CD4+ T	BACH2
4.5051e-37	0.624186	0.243	0.132	1.10925e-32	Naive CD4+ T	PASK
6.37232e-37	0.361048	0.648	0.528	1.56899e-32	Naive CD4+ T	SMDT1
4.1748e-36	0.330349	0.721	0.591	1.02792e-31	Naive CD4+ T	IKZF1
1.24069e-35	0.62623	0.195	0.097	3.05484e-31	Naive CD4+ T	ADPRM
1.80906e-35	0.584668	0.218	0.113	4.45426e-31	Naive CD4+ T	CHRM3-AS2
2.60619e-35	0.49013	0.389	0.253	6.41697e-31	Naive CD4+ T	MCUB
3.75531e-32	0.456498	0.396	0.266	9.24632e-28	Naive CD4+ T	ALKBH7
2.34371e-31	0.614131	0.113	0.046	5.77069e-27	Naive CD4+ T	IL6R
6.91074e-31	0.463098	0.344	0.218	1.70156e-26	Naive CD4+ T	NUCB2
1.62679e-30	0.307529	0.694	0.568	4.00548e-26	Naive CD4+ T	FXYD5
2.17077e-30	0.578781	0.285	0.176	5.34488e-26	Naive CD4+ T	INPP4B
1.11248e-29	0.369256	0.562	0.436	2.73915e-25	Naive CD4+ T	HSPB1
1.9161e-28	0.257707	0.776	0.701	4.71783e-24	Naive CD4+ T	RPL17
3.05577e-27	0.492293	0.231	0.135	7.52391e-23	Naive CD4+ T	RASGRP2
7.97398e-27	0.278627	0.705	0.602	1.96335e-22	Naive CD4+ T	EIF3H
1.99155e-26	0.402584	0.433	0.317	4.90359e-22	Naive CD4+ T	EIF2S3
3.30517e-26	0.291796	0.694	0.602	8.13798e-22	Naive CD4+ T	NSA2
4.43762e-26	0.355805	0.464	0.342	1.09263e-21	Naive CD4+ T	TMEM123
7.49543e-26	0.482586	0.202	0.114	1.84552e-21	Naive CD4+ T	BEX2
1.77397e-25	0.360806	0.383	0.264	4.36787e-21	Naive CD4+ T	RIPOR2
1.86419e-25	0.475406	0.25	0.153	4.59001e-21	Naive CD4+ T	MSL3
6.97488e-24	0.572629	0.12	0.057	1.71735e-19	Naive CD4+ T	AL627171.1
9.86544e-24	0.477026	0.248	0.155	2.42907e-19	Naive CD4+ T	DGKA
1.00882e-23	0.510522	0.101	0.044	2.48391e-19	Naive CD4+ T	ANK3
1.01088e-23	0.419432	0.166	0.088	2.48899e-19	Naive CD4+ T	APBA2
1.03591e-23	0.465614	0.248	0.155	2.55061e-19	Naive CD4+ T	MAML2
1.51334e-23	0.519234	0.152	0.08	3.72615e-19	Naive CD4+ T	NDUFV2-AS1
6.35084e-23	0.314678	0.471	0.351	1.5637e-18	Naive CD4+ T	GIMAP1
3.77677e-22	0.587908	0.101	0.047	9.29917e-18	Naive CD4+ T	LY96
5.41803e-22	0.323921	0.483	0.373	1.33403e-17	Naive CD4+ T	TMEM243
5.51428e-22	0.260442	0.834	0.78	1.35773e-17	Naive CD4+ T	JUN
2.46687e-21	0.298745	0.793	0.711	6.07392e-17	Naive CD4+ T	FYB1
5.76678e-21	0.458571	0.128	0.066	1.4199e-16	Naive CD4+ T	SGK1
5.93947e-21	0.261368	0.659	0.58	1.46242e-16	Naive CD4+ T	UXT
1.28704e-20	0.378974	0.252	0.163	3.16896e-16	Naive CD4+ T	THEM4
1.65015e-20	0.281199	0.895	0.863	4.06299e-16	Naive CD4+ T	DNAJB1
4.81533e-20	0.267704	0.602	0.499	1.18563e-15	Naive CD4+ T	EIF4B
1.36254e-19	0.326427	0.345	0.24	3.35485e-15	Naive CD4+ T	SAMHD1
2.08561e-19	0.389732	0.263	0.176	5.13519e-15	Naive CD4+ T	FBXO32
2.03113e-17	0.478589	0.104	0.053	5.00104e-13	Naive CD4+ T	TMEM204
2.79336e-17	0.396176	0.224	0.146	6.87781e-13	Naive CD4+ T	SESN3
7.83019e-17	0.407548	0.12	0.065	1.92795e-12	Naive CD4+ T	CIAPIN1
9.23046e-17	0.445153	0.157	0.094	2.27273e-12	Naive CD4+ T	CHMP7
1.16625e-16	0.316132	0.426	0.333	2.87155e-12	Naive CD4+ T	TRAF3IP3
1.81596e-16	0.452594	0.191	0.122	4.47126e-12	Naive CD4+ T	TESPA1
3.53206e-16	0.426041	0.133	0.076	8.69665e-12	Naive CD4+ T	CASP6
4.04377e-16	0.496592	0.214	0.144	9.95657e-12	Naive CD4+ T	AC243960.1
8.69527e-16	0.407686	0.126	0.07	2.14095e-11	Naive CD4+ T	DPH5
1.15003e-15	0.276409	0.509	0.415	2.83161e-11	Naive CD4+ T	ATP5PO
7.55209e-15	0.43379	0.127	0.073	1.85948e-10	Naive CD4+ T	AC013264.1
1.47225e-14	0.441788	0.138	0.083	3.62497e-10	Naive CD4+ T	AC092683.1
1.71035e-14	0.33812	0.234	0.161	4.21122e-10	Naive CD4+ T	SFXN1
1.93705e-14	0.466267	0.281	0.209	4.76939e-10	Naive CD4+ T	RHOB
3.25394e-14	0.335804	0.128	0.074	8.01186e-10	Naive CD4+ T	RASA3
5.98204e-14	0.40594	0.122	0.071	1.4729e-09	Naive CD4+ T	SERPINB6
9.75621e-14	0.306158	0.368	0.282	2.40217e-09	Naive CD4+ T	VSIR
1.01092e-13	0.393934	0.135	0.081	2.48909e-09	Naive CD4+ T	RYK
1.05989e-13	0.386274	0.153	0.095	2.60967e-09	Naive CD4+ T	ZBTB10
1.36476e-13	0.39042	0.352	0.275	3.36032e-09	Naive CD4+ T	OTUD6B-AS1
3.31462e-13	0.32177	0.182	0.119	8.16126e-09	Naive CD4+ T	LINC00861
4.17029e-13	0.295492	0.298	0.22	1.02681e-08	Naive CD4+ T	DENND2D
4.7191e-13	0.323811	0.258	0.185	1.16194e-08	Naive CD4+ T	SYPL1
7.79224e-13	0.257351	0.397	0.31	1.91861e-08	Naive CD4+ T	EIF3L
1.68211e-12	0.368287	0.214	0.151	4.14169e-08	Naive CD4+ T	NCF1
1.81735e-12	0.392433	0.154	0.099	4.47469e-08	Naive CD4+ T	SNHG25
2.13194e-12	0.295681	0.29	0.216	5.24926e-08	Naive CD4+ T	AP3M2
5.04188e-12	0.275362	0.372	0.292	1.24141e-07	Naive CD4+ T	FCMR
1.01252e-11	0.322835	0.11	0.065	2.49301e-07	Naive CD4+ T	HSF2
1.42133e-11	0.392949	0.114	0.069	3.4996e-07	Naive CD4+ T	KCNA3
1.52264e-11	0.31807	0.211	0.148	3.74904e-07	Naive CD4+ T	ATP6V0E2
2.12941e-11	0.383543	0.107	0.064	5.24303e-07	Naive CD4+ T	AKAP7
2.24768e-11	0.379969	0.123	0.077	5.53423e-07	Naive CD4+ T	ZNF302
3.73716e-11	0.369689	0.107	0.064	9.20163e-07	Naive CD4+ T	PRH1
3.90388e-11	0.31444	0.181	0.124	9.61213e-07	Naive CD4+ T	CMTM8
6.32191e-11	0.428079	0.101	0.06	1.55658e-06	Naive CD4+ T	C22orf46
9.0301e-11	0.253306	0.388	0.315	2.22339e-06	Naive CD4+ T	PPP1R10
1.0917e-10	0.255314	0.335	0.262	2.68799e-06	Naive CD4+ T	TGFBR2
1.8731e-10	0.280173	0.278	0.211	4.61194e-06	Naive CD4+ T	ESD
1.96256e-10	0.299812	0.245	0.183	4.83221e-06	Naive CD4+ T	CFAP36
1.71867e-09	0.287319	0.252	0.191	4.23171e-05	Naive CD4+ T	ADD3
1.74269e-09	0.315556	0.156	0.107	4.29085e-05	Naive CD4+ T	PITPNA-AS1
2.32765e-09	0.306696	0.198	0.142	5.73113e-05	Naive CD4+ T	ABLIM1
2.89266e-09	0.3981	0.188	0.137	7.12231e-05	Naive CD4+ T	ID3
3.49948e-09	0.299133	0.125	0.082	8.61641e-05	Naive CD4+ T	EEF1G
3.85207e-09	0.294258	0.21	0.154	9.48457e-05	Naive CD4+ T	VPS51
4.53185e-09	0.266169	0.267	0.208	0.000111583	Naive CD4+ T	SCML4
7.96932e-09	0.281847	0.3	0.238	0.000196221	Naive CD4+ T	WDR74
1.73466e-08	0.407025	0.208	0.158	0.000427107	Naive CD4+ T	HIST1H1E
4.95831e-08	0.283166	0.166	0.12	0.00122083	Naive CD4+ T	ARHGAP5
4.97507e-08	0.279715	0.187	0.138	0.00122496	Naive CD4+ T	IL16
3.18869e-07	0.261095	0.186	0.14	0.0078512	Naive CD4+ T	TATDN1
3.34051e-07	0.276961	0.2	0.154	0.008225	Naive CD4+ T	ABHD14B
4.95331e-07	0.253118	0.223	0.173	0.012196	Naive CD4+ T	DHPS
6.83828e-07	0.318177	0.182	0.139	0.0168372	Naive CD4+ T	ILF3-DT
1.34836e-06	0.290252	0.177	0.137	0.0331992	Naive CD4+ T	CD4
1.80709e-06	0.308885	0.157	0.118	0.0444941	Naive CD4+ T	LRRC75A
2.67586e-06	0.457661	0.133	0.098	0.0658851	Naive CD4+ T	TNF
4.53076e-06	0.299861	0.153	0.116	0.111556	Naive CD4+ T	MYC
1.07478e-05	0.256779	0.506	0.528	0.264632	Naive CD4+ T	RPS4Y1
1.11912e-05	0.320907	0.104	0.075	0.275549	Naive CD4+ T	NMT2
1.13159e-05	0.278294	0.115	0.084	0.278621	Naive CD4+ T	RAB30-AS1
2.37391e-05	0.285742	0.105	0.076	0.584504	Naive CD4+ T	PATJ
3.17406e-05	0.276757	0.24	0.203	0.781517	Naive CD4+ T	ATP2B1-AS1
8.29603e-05	0.255087	0.221	0.185	1	Naive CD4+ T	KMT2E-AS1
0.000143445	0.270233	0.21	0.175	1	Naive CD4+ T	COA1
0.000235529	0.259429	0.121	0.094	1	Naive CD4+ T	CSAD
0.000982974	0.269312	0.13	0.105	1	Naive CD4+ T	MID1IP1
0	2.51588	0.157	0.007	0	Effector CD4+T	IL17A
0	2.44868	0.671	0.138	0	Effector CD4+T	CCL20
0	2.43335	0.136	0.003	0	Effector CD4+T	IL22
0	1.40687	0.536	0.126	0	Effector CD4+T	PRR5
0	0.941808	0.947	0.584	0	Effector CD4+T	RORA
0	0.46056	1	1	0	Effector CD4+T	RPLP1
3.16404e-292	1.49593	0.357	0.064	7.79049e-288	Effector CD4+T	ADAM19
1.05722e-290	1.43601	0.388	0.076	2.60308e-286	Effector CD4+T	TNFSF13B
6.73367e-287	1.4537	0.234	0.026	1.65796e-282	Effector CD4+T	PTPN13
1.7352e-280	1.13586	0.624	0.198	4.27242e-276	Effector CD4+T	CCR6
1.2037e-279	1.05787	0.841	0.406	2.96376e-275	Effector CD4+T	MGAT4A
2.10829e-278	1.45939	0.29	0.043	5.19102e-274	Effector CD4+T	CTSH
4.20169e-276	0.90323	0.933	0.53	1.03454e-271	Effector CD4+T	KLRB1
1.07261e-275	1.23241	0.485	0.124	2.64098e-271	Effector CD4+T	FURIN
5.27969e-270	1.70601	0.201	0.019	1.29996e-265	Effector CD4+T	AL139393.2
8.77908e-253	1.39933	0.225	0.027	2.16159e-248	Effector CD4+T	IL4I1
1.18952e-248	1.24944	0.133	0.007	2.92884e-244	Effector CD4+T	IL26
2.18255e-204	0.961155	0.817	0.466	5.37388e-200	Effector CD4+T	TANK
7.93172e-191	1.23945	0.158	0.017	1.95295e-186	Effector CD4+T	MSC
8.77259e-187	1.18745	0.393	0.112	2.15999e-182	Effector CD4+T	MAP3K4
7.57846e-186	0.604407	0.979	0.816	1.86597e-181	Effector CD4+T	IL7R
1.98074e-184	0.800705	0.702	0.303	4.87698e-180	Effector CD4+T	ANKRD28
5.68864e-182	0.985501	0.622	0.262	1.40066e-177	Effector CD4+T	TIFA
8.5315e-180	0.453668	0.994	0.951	2.10063e-175	Effector CD4+T	RPLP0
5.78434e-178	1.07692	0.519	0.19	1.42422e-173	Effector CD4+T	CEBPD
4.70628e-171	1.09283	0.155	0.019	1.15878e-166	Effector CD4+T	IL23R
4.75484e-170	1.10522	0.382	0.113	1.17074e-165	Effector CD4+T	IFI44
5.11967e-167	0.626572	0.979	0.77	1.26056e-162	Effector CD4+T	S100A4
5.28036e-166	1.23437	0.112	0.009	1.30013e-161	Effector CD4+T	RNF144B
1.83831e-162	0.89033	0.584	0.239	4.5263e-158	Effector CD4+T	CXCR6
1.18163e-156	0.284437	1	0.999	2.90942e-152	Effector CD4+T	TPT1
1.53282e-148	1.02319	0.112	0.011	3.77411e-144	Effector CD4+T	LTK
2.33255e-144	1.09577	0.109	0.01	5.7432e-140	Effector CD4+T	PROK2
2.4449e-144	1.07621	0.182	0.032	6.01982e-140	Effector CD4+T	B3GALT2
5.96936e-144	0.694914	0.712	0.355	1.46978e-139	Effector CD4+T	PDE4D
3.73488e-139	0.785462	0.672	0.338	9.19603e-135	Effector CD4+T	LGALS3
6.38906e-138	0.805245	0.524	0.214	1.57312e-133	Effector CD4+T	CD40LG
1.77677e-136	0.992676	0.285	0.077	4.37475e-132	Effector CD4+T	GNA15
5.20975e-132	0.673423	0.683	0.337	1.28275e-127	Effector CD4+T	LINC01871
1.28548e-130	0.679087	0.782	0.478	3.16512e-126	Effector CD4+T	ODF2L
1.07505e-128	1.02803	0.194	0.04	2.647e-124	Effector CD4+T	MCAM
7.80045e-126	1.02681	0.102	0.011	1.92063e-121	Effector CD4+T	PPARG
2.76985e-124	0.787121	0.564	0.257	6.81993e-120	Effector CD4+T	JAML
1.52408e-119	0.943423	0.219	0.052	3.75259e-115	Effector CD4+T	CYTH3
1.39922e-116	0.675021	0.698	0.38	3.44515e-112	Effector CD4+T	ERN1
7.25854e-116	0.989033	0.167	0.033	1.7872e-111	Effector CD4+T	NR1D1
1.21203e-115	0.97168	0.307	0.099	2.98427e-111	Effector CD4+T	TMIGD2
1.18417e-114	0.798347	0.547	0.265	2.91567e-110	Effector CD4+T	RBMS1
5.97028e-111	0.813458	0.452	0.187	1.47e-106	Effector CD4+T	AHR
6.04128e-108	0.708961	0.703	0.426	1.48748e-103	Effector CD4+T	OSTF1
1.26822e-103	0.858102	0.27	0.083	3.12261e-99	Effector CD4+T	ARL3
2.29918e-103	0.787092	0.416	0.171	5.66103e-99	Effector CD4+T	IL18R1
1.80918e-102	0.899378	0.3	0.102	4.45456e-98	Effector CD4+T	FAM241A
4.07599e-100	0.78731	0.56	0.295	1.00359e-95	Effector CD4+T	TMEM167A
6.50591e-99	0.797877	0.372	0.146	1.60189e-94	Effector CD4+T	TNFRSF25
3.5216e-98	0.768737	0.369	0.142	8.67088e-94	Effector CD4+T	SYTL2
2.62611e-97	0.705418	0.516	0.246	6.466e-93	Effector CD4+T	MIS18BP1
2.97393e-97	1.07471	0.203	0.055	7.3224e-93	Effector CD4+T	LRRN3
1.66217e-93	0.806115	0.291	0.101	4.09259e-89	Effector CD4+T	RUNX2
7.29606e-93	0.376695	0.968	0.879	1.79644e-88	Effector CD4+T	ITM2B
7.84977e-93	0.853219	0.195	0.052	1.93277e-88	Effector CD4+T	SMCO4
1.27012e-90	0.467727	0.948	0.789	3.12729e-86	Effector CD4+T	S100A6
3.40359e-90	0.603132	0.57	0.288	8.38031e-86	Effector CD4+T	FKBP11
5.15872e-90	0.802922	0.397	0.17	1.27018e-85	Effector CD4+T	MYBL1
3.43268e-88	0.656855	0.486	0.231	8.45196e-84	Effector CD4+T	YWHAH
2.392e-87	0.678824	0.476	0.227	5.88957e-83	Effector CD4+T	DYNLT3
1.44512e-85	0.826693	0.108	0.019	3.55817e-81	Effector CD4+T	HLF
2.21994e-84	0.801657	0.291	0.106	5.46593e-80	Effector CD4+T	AC020571.1
6.97042e-84	0.827689	0.26	0.09	1.71626e-79	Effector CD4+T	REEP3
1.2016e-83	0.635514	0.491	0.241	2.95857e-79	Effector CD4+T	RELB
1.16635e-81	0.815955	0.28	0.102	2.87178e-77	Effector CD4+T	CCNG2
1.87606e-81	0.645827	0.475	0.236	4.61924e-77	Effector CD4+T	SESN1
2.42245e-79	0.505083	0.762	0.498	5.96456e-75	Effector CD4+T	SPOCK2
2.54048e-78	0.613892	0.609	0.349	6.25517e-74	Effector CD4+T	LPIN2
1.52557e-77	0.743304	0.338	0.142	3.75626e-73	Effector CD4+T	TNFSF10
2.18864e-76	0.490889	0.714	0.446	5.38886e-72	Effector CD4+T	TRAT1
1.0756e-74	0.354297	0.953	0.824	2.64835e-70	Effector CD4+T	CD2
1.39603e-74	0.509423	0.736	0.491	3.4373e-70	Effector CD4+T	ABRACL
2.9148e-74	0.854154	0.617	0.381	7.17683e-70	Effector CD4+T	PLIN2
7.65265e-74	0.492154	0.859	0.674	1.88424e-69	Effector CD4+T	RAP1B
8.85608e-74	0.253019	1	0.999	2.18054e-69	Effector CD4+T	TMSB4X
1.30453e-72	0.809125	0.202	0.065	3.21202e-68	Effector CD4+T	DPP4
3.85754e-72	0.8172	0.107	0.021	9.49803e-68	Effector CD4+T	FSD1
4.44425e-72	0.593231	0.555	0.31	1.09426e-67	Effector CD4+T	CMTM6
5.70066e-72	0.722718	0.294	0.119	1.40362e-67	Effector CD4+T	CERK
6.83842e-69	0.504963	0.7	0.466	1.68376e-64	Effector CD4+T	SELENOT
9.5686e-69	0.933356	0.212	0.073	2.35598e-64	Effector CD4+T	CHN1
5.27809e-66	0.618528	0.389	0.186	1.29957e-61	Effector CD4+T	AQP3
1.7138e-64	0.798479	0.118	0.028	4.21972e-60	Effector CD4+T	GPR34
5.07306e-64	0.729993	0.169	0.052	1.24909e-59	Effector CD4+T	TMEM273
5.51612e-64	0.793626	0.215	0.078	1.35818e-59	Effector CD4+T	CFL2
8.96294e-64	0.722683	0.297	0.127	2.20685e-59	Effector CD4+T	MGAT5
2.20278e-63	0.768613	0.131	0.034	5.42368e-59	Effector CD4+T	NCDN
3.12516e-63	0.716166	0.147	0.042	7.69477e-59	Effector CD4+T	KIF5C
1.96943e-62	0.619662	0.344	0.157	4.84914e-58	Effector CD4+T	PERP
3.4509e-61	0.630078	0.365	0.174	8.4968e-57	Effector CD4+T	CAPG
3.77165e-61	0.77866	0.198	0.07	9.28656e-57	Effector CD4+T	AGPAT5
1.88118e-59	0.765296	0.223	0.086	4.63184e-55	Effector CD4+T	SPART
6.1735e-59	0.25862	0.808	0.563	1.52004e-54	Effector CD4+T	LTB
2.19983e-58	0.435912	0.779	0.568	5.41642e-54	Effector CD4+T	DEK
1.32123e-55	0.689115	0.11	0.028	3.25314e-51	Effector CD4+T	TTC39C-AS1
3.17923e-55	0.642425	0.299	0.136	7.8279e-51	Effector CD4+T	ZNRF1
6.35901e-55	0.689199	0.131	0.038	1.56571e-50	Effector CD4+T	DSE
2.7031e-54	0.426343	0.804	0.599	6.65557e-50	Effector CD4+T	S100A11
8.6296e-54	0.534836	0.416	0.219	2.12478e-49	Effector CD4+T	ZNF267
1.414e-53	0.444454	0.598	0.371	3.48155e-49	Effector CD4+T	PBXIP1
3.43281e-53	0.564966	0.342	0.165	8.45226e-49	Effector CD4+T	BHLHE40
5.4016e-53	0.441838	0.581	0.351	1.32998e-48	Effector CD4+T	GPR65
6.74601e-53	0.403755	0.777	0.586	1.661e-48	Effector CD4+T	NDUFV2
7.49434e-53	0.379712	0.85	0.675	1.84526e-48	Effector CD4+T	PDCD4
3.95945e-52	0.620715	0.311	0.148	9.74896e-48	Effector CD4+T	ARRDC2
1.32936e-51	0.514566	0.315	0.149	3.27314e-47	Effector CD4+T	ZC3H12D
4.46771e-51	0.516587	0.463	0.261	1.10004e-46	Effector CD4+T	FAS
7.77709e-51	0.432173	0.647	0.427	1.91488e-46	Effector CD4+T	YWHAQ
1.7071e-50	0.50849	0.405	0.217	4.20322e-46	Effector CD4+T	TP53INP1
2.00795e-50	0.395217	0.737	0.529	4.94398e-46	Effector CD4+T	H2AFV
4.6856e-50	0.486593	0.538	0.329	1.15369e-45	Effector CD4+T	TTC39C
3.00681e-49	0.284472	0.851	0.628	7.40337e-45	Effector CD4+T	GPR183
9.03305e-49	0.668662	0.152	0.052	2.22412e-44	Effector CD4+T	TMED8
1.01825e-48	0.635385	0.301	0.144	2.50713e-44	Effector CD4+T	CD83
1.06609e-48	0.575152	0.254	0.113	2.62493e-44	Effector CD4+T	SYNJ2
1.29925e-48	0.644511	0.174	0.064	3.19902e-44	Effector CD4+T	HIPK2
2.53501e-48	0.62008	0.153	0.052	6.2417e-44	Effector CD4+T	GRAMD1B
2.22455e-47	0.6153	0.223	0.094	5.47729e-43	Effector CD4+T	MAN1A1
2.59908e-47	0.636011	0.103	0.028	6.39946e-43	Effector CD4+T	ELOVL6
3.83029e-45	0.444281	0.453	0.256	9.43094e-41	Effector CD4+T	RPS6KA3
4.89419e-45	0.587808	0.183	0.072	1.20505e-40	Effector CD4+T	RNF19B
1.09069e-44	0.711942	0.221	0.096	2.68549e-40	Effector CD4+T	KIAA0319L
1.20573e-44	0.385619	0.7	0.491	2.96875e-40	Effector CD4+T	CD96
4.12074e-44	0.611691	0.167	0.064	1.01461e-39	Effector CD4+T	LST1
7.92565e-44	0.478195	0.229	0.1	1.95145e-39	Effector CD4+T	GADD45G
9.57223e-44	0.537325	0.351	0.187	2.35687e-39	Effector CD4+T	PIM1
1.23659e-43	0.47645	0.366	0.194	3.04473e-39	Effector CD4+T	STK24
1.54212e-43	0.438399	0.419	0.241	3.79701e-39	Effector CD4+T	NFKB1
2.19178e-43	0.608026	0.228	0.102	5.39661e-39	Effector CD4+T	CHD7
2.64827e-43	0.445505	0.671	0.479	6.52057e-39	Effector CD4+T	TXN
6.64154e-43	0.695516	0.158	0.059	1.63528e-38	Effector CD4+T	SH3TC1
8.8183e-43	0.493494	0.45	0.265	2.17124e-38	Effector CD4+T	CAMK4
1.03685e-42	0.365005	0.842	0.695	2.55292e-38	Effector CD4+T	ANKRD12
1.57561e-41	0.550044	0.324	0.17	3.87946e-37	Effector CD4+T	LMO4
2.6235e-41	0.535739	0.302	0.153	6.45958e-37	Effector CD4+T	TAB2
3.41968e-41	0.367927	0.607	0.402	8.41995e-37	Effector CD4+T	ICOS
6.0219e-41	0.487193	0.331	0.175	1.48271e-36	Effector CD4+T	ADAM10
1.00696e-40	0.49773	0.289	0.146	2.47934e-36	Effector CD4+T	NINJ1
1.8568e-40	0.349605	0.746	0.559	4.57182e-36	Effector CD4+T	ARL6IP5
2.90573e-40	0.465295	0.306	0.156	7.15448e-36	Effector CD4+T	PPP3CA
3.05104e-40	0.604205	0.199	0.086	7.51226e-36	Effector CD4+T	IL2
3.72151e-40	0.534652	0.328	0.174	9.1631e-36	Effector CD4+T	RGS14
1.00366e-39	0.305575	0.709	0.502	2.47121e-35	Effector CD4+T	TAGLN2
1.61653e-39	0.54431	0.234	0.109	3.98022e-35	Effector CD4+T	ARHGEF7
1.69321e-39	0.548777	0.186	0.078	4.16902e-35	Effector CD4+T	C3AR1
1.76145e-39	0.571643	0.254	0.122	4.33705e-35	Effector CD4+T	C1GALT1
2.45119e-39	0.299361	0.947	0.879	6.03533e-35	Effector CD4+T	VIM
3.18225e-39	0.499846	0.447	0.272	7.83534e-35	Effector CD4+T	GPRIN3
6.5454e-39	0.454879	0.288	0.144	1.61161e-34	Effector CD4+T	NR1D2
8.66147e-39	0.379982	0.777	0.597	2.13263e-34	Effector CD4+T	IRF1
1.47404e-38	0.631988	0.212	0.096	3.62938e-34	Effector CD4+T	GDE1
1.55719e-38	0.449415	0.379	0.215	3.83411e-34	Effector CD4+T	NFKB2
2.57867e-38	0.63722	0.121	0.042	6.3492e-34	Effector CD4+T	IFI44L
5.63708e-38	0.362396	0.568	0.377	1.38796e-33	Effector CD4+T	LIMS1
1.05999e-37	0.422583	0.48	0.302	2.60991e-33	Effector CD4+T	RBPJ
1.07099e-37	0.470916	0.351	0.194	2.63699e-33	Effector CD4+T	LYSMD2
1.91182e-37	0.579551	0.134	0.049	4.70729e-33	Effector CD4+T	PLCB1
2.31861e-37	0.36366	0.673	0.485	5.70889e-33	Effector CD4+T	ZFP36L1
2.70157e-37	0.513215	0.257	0.127	6.65179e-33	Effector CD4+T	ZBTB44
9.21633e-37	0.402407	0.438	0.267	2.26925e-32	Effector CD4+T	SPTY2D1
1.8126e-36	0.394575	0.445	0.268	4.46298e-32	Effector CD4+T	SNX9
2.17629e-36	0.412407	0.445	0.272	5.35847e-32	Effector CD4+T	IFNGR1
2.20933e-36	0.332336	0.555	0.355	5.43982e-32	Effector CD4+T	TGFB1
2.21108e-36	0.413207	0.37	0.208	5.44411e-32	Effector CD4+T	HELZ
2.79817e-36	0.502789	0.154	0.061	6.88964e-32	Effector CD4+T	TLE1
3.26491e-36	0.411978	0.352	0.195	8.03886e-32	Effector CD4+T	NMRK1
5.04264e-36	0.380784	0.527	0.338	1.2416e-31	Effector CD4+T	CCDC107
5.95044e-36	0.503679	0.189	0.083	1.46512e-31	Effector CD4+T	MKNK1
6.47327e-36	0.2973	0.85	0.701	1.59385e-31	Effector CD4+T	LAPTM5
1.30089e-35	0.575428	0.138	0.053	3.20305e-31	Effector CD4+T	GRAMD2B
2.14566e-35	0.813651	0.123	0.045	5.28305e-31	Effector CD4+T	CTSL
2.49814e-35	0.599106	0.109	0.037	6.15091e-31	Effector CD4+T	SLC1A4
4.58547e-35	0.310082	0.676	0.485	1.12904e-30	Effector CD4+T	GPR171
4.80601e-35	0.345336	0.567	0.385	1.18334e-30	Effector CD4+T	PIM3
5.61814e-35	0.309072	0.476	0.291	1.3833e-30	Effector CD4+T	MAF
1.00277e-34	0.455045	0.598	0.433	2.46902e-30	Effector CD4+T	CKLF
1.91051e-34	0.559599	0.225	0.11	4.70406e-30	Effector CD4+T	TRAF4
3.48759e-34	0.53934	0.193	0.088	8.58714e-30	Effector CD4+T	SUMO4
5.06389e-34	0.476381	0.232	0.115	1.24683e-29	Effector CD4+T	CHRM3-AS2
5.17744e-34	0.517217	0.215	0.103	1.27479e-29	Effector CD4+T	MAST4
6.58139e-34	0.253182	0.964	0.892	1.62047e-29	Effector CD4+T	SH3BGRL3
1.26017e-33	0.391034	0.354	0.198	3.10278e-29	Effector CD4+T	PHTF2
1.9037e-33	0.520028	0.161	0.068	4.68728e-29	Effector CD4+T	EPG5
2.95547e-33	0.3171	0.779	0.63	7.27696e-29	Effector CD4+T	CDC42SE2
5.49978e-33	0.504441	0.172	0.075	1.35416e-28	Effector CD4+T	NUSAP1
5.60375e-33	0.471062	0.212	0.1	1.37975e-28	Effector CD4+T	IL12RB1
7.98956e-33	0.316711	0.677	0.494	1.96719e-28	Effector CD4+T	AC058791.1
8.26634e-33	0.412279	0.284	0.153	2.03534e-28	Effector CD4+T	HPGD
8.97233e-33	0.485111	0.266	0.14	2.20917e-28	Effector CD4+T	MAP3K1
1.24138e-32	0.346337	0.638	0.458	3.05654e-28	Effector CD4+T	TMEM50A
1.32584e-32	0.320743	0.738	0.561	3.26448e-28	Effector CD4+T	CCNH
1.57648e-32	0.251682	0.88	0.753	3.88161e-28	Effector CD4+T	YBX1
1.91637e-32	0.328732	0.6	0.415	4.71848e-28	Effector CD4+T	PAK2
1.92616e-32	0.460792	0.239	0.12	4.74259e-28	Effector CD4+T	HDLBP
2.14942e-32	0.374071	0.505	0.334	5.2923e-28	Effector CD4+T	OSTC
2.16734e-32	0.558848	0.201	0.096	5.33642e-28	Effector CD4+T	MFHAS1
4.36732e-32	0.428743	0.163	0.071	1.07532e-27	Effector CD4+T	NRIP1
5.06904e-32	0.501624	0.372	0.225	1.2481e-27	Effector CD4+T	BCL2L11
5.93272e-32	0.562855	0.145	0.06	1.46075e-27	Effector CD4+T	GAB3
6.59106e-32	0.447075	0.278	0.148	1.62285e-27	Effector CD4+T	GLO1
1.15934e-31	0.574415	0.127	0.049	2.85453e-27	Effector CD4+T	ARHGEF12
1.98122e-31	0.504393	0.216	0.107	4.87816e-27	Effector CD4+T	ADA
2.44251e-31	0.395076	0.358	0.209	6.01395e-27	Effector CD4+T	LPXN
5.17764e-31	0.403448	0.346	0.2	1.27484e-26	Effector CD4+T	CLINT1
1.05782e-30	0.459669	0.279	0.151	2.60457e-26	Effector CD4+T	SLAIN2
1.09283e-30	0.34958	0.646	0.478	2.69078e-26	Effector CD4+T	FNBP1
3.11263e-30	0.385162	0.308	0.174	7.66391e-26	Effector CD4+T	PDCD1
3.71626e-30	0.429091	0.213	0.105	9.15018e-26	Effector CD4+T	SEPT11
5.59765e-30	0.382874	0.279	0.151	1.37825e-25	Effector CD4+T	TNIP1
6.62077e-30	0.265373	0.821	0.678	1.63017e-25	Effector CD4+T	ARL4C
9.64254e-30	0.310092	0.636	0.461	2.37419e-25	Effector CD4+T	BZW1
1.10192e-29	0.428926	0.303	0.174	2.71314e-25	Effector CD4+T	IRS2
3.24542e-29	0.38031	0.425	0.266	7.99088e-25	Effector CD4+T	CD6
3.99221e-29	0.337499	0.51	0.343	9.82963e-25	Effector CD4+T	HNRNPUL1
5.34021e-29	0.312183	0.678	0.501	1.31487e-24	Effector CD4+T	GLIPR1
6.83776e-29	0.448659	0.169	0.077	1.68359e-24	Effector CD4+T	SMAD7
7.94458e-29	0.434424	0.396	0.25	1.95611e-24	Effector CD4+T	TPM4
1.50246e-28	0.480958	0.146	0.064	3.69935e-24	Effector CD4+T	B4GALT5
2.90384e-28	0.369588	0.409	0.258	7.14984e-24	Effector CD4+T	NCOA7
3.38834e-28	0.406749	0.254	0.137	8.34278e-24	Effector CD4+T	PELO
4.9328e-28	0.337381	0.445	0.281	1.21455e-23	Effector CD4+T	G3BP1
5.44373e-28	0.300154	0.652	0.486	1.34036e-23	Effector CD4+T	NDUFB2
8.23466e-28	0.351198	0.595	0.434	2.02754e-23	Effector CD4+T	FOXP1
8.88453e-28	0.413425	0.251	0.135	2.18755e-23	Effector CD4+T	ERO1A
1.36641e-27	0.362833	0.404	0.255	3.36437e-23	Effector CD4+T	HIPK1
1.48673e-27	0.626475	0.101	0.038	3.66064e-23	Effector CD4+T	GFPT2
4.91784e-27	0.330943	0.138	0.059	1.21087e-22	Effector CD4+T	IL1R1
5.27467e-27	0.426305	0.159	0.073	1.29873e-22	Effector CD4+T	IL18RAP
7.73763e-27	0.426314	0.132	0.057	1.90516e-22	Effector CD4+T	RFLNB
8.45455e-27	0.356851	0.357	0.216	2.08168e-22	Effector CD4+T	C4orf48
1.00721e-26	0.281118	0.567	0.396	2.47996e-22	Effector CD4+T	GNG2
1.60999e-26	0.38762	0.277	0.157	3.96412e-22	Effector CD4+T	MPRIP
1.62603e-26	0.307755	0.582	0.414	4.00362e-22	Effector CD4+T	MINOS1
1.97882e-26	0.359784	0.633	0.487	4.87225e-22	Effector CD4+T	CAPZB
2.49657e-26	0.311456	0.487	0.326	6.14706e-22	Effector CD4+T	VPS13C
2.82595e-26	0.464231	0.189	0.095	6.95804e-22	Effector CD4+T	APOL3
2.96787e-26	0.423439	0.315	0.19	7.30749e-22	Effector CD4+T	ARL14EP
3.3708e-26	0.273396	0.654	0.483	8.29959e-22	Effector CD4+T	EML4
4.352e-26	0.355951	0.264	0.147	1.07155e-21	Effector CD4+T	NUTF2
6.03305e-26	0.335767	0.505	0.349	1.48546e-21	Effector CD4+T	NFKBIZ
6.48911e-26	0.303333	0.696	0.54	1.59775e-21	Effector CD4+T	TNFAIP8
8.01621e-26	0.321008	0.47	0.313	1.97375e-21	Effector CD4+T	RBM17
8.41128e-26	0.376304	0.197	0.1	2.07103e-21	Effector CD4+T	MID1IP1
1.54045e-25	0.477732	0.102	0.04	3.7929e-21	Effector CD4+T	NOTCH2
3.84582e-25	0.280522	0.643	0.48	9.46917e-21	Effector CD4+T	MSN
4.17538e-25	0.476475	0.13	0.057	1.02806e-20	Effector CD4+T	SNX25
4.34619e-25	0.289413	0.933	0.864	1.07012e-20	Effector CD4+T	CD3D
5.50941e-25	0.358367	0.278	0.159	1.35653e-20	Effector CD4+T	MPZL3
5.55411e-25	0.311358	0.514	0.353	1.36753e-20	Effector CD4+T	STAT4
6.0538e-25	0.352407	0.355	0.223	1.49057e-20	Effector CD4+T	RBL2
7.3026e-25	0.327899	0.395	0.251	1.79805e-20	Effector CD4+T	CDC42EP3
8.41233e-25	0.304581	0.526	0.366	2.07128e-20	Effector CD4+T	RAB8B
9.6779e-25	0.306033	0.452	0.303	2.38289e-20	Effector CD4+T	SATB1
1.61865e-24	0.406951	0.158	0.075	3.98545e-20	Effector CD4+T	ZBED4
2.36601e-24	0.462631	0.161	0.078	5.82559e-20	Effector CD4+T	DAPK2
5.64588e-24	0.310122	0.432	0.289	1.39013e-19	Effector CD4+T	CDC14A
5.96296e-24	0.482154	0.128	0.057	1.4682e-19	Effector CD4+T	WDFY2
5.97502e-24	0.433827	0.117	0.05	1.47117e-19	Effector CD4+T	GALC
6.01008e-24	0.324852	0.468	0.314	1.4798e-19	Effector CD4+T	ANP32E
7.16215e-24	0.416802	0.257	0.148	1.76346e-19	Effector CD4+T	YEATS4
7.36351e-24	0.261506	0.522	0.363	1.81304e-19	Effector CD4+T	AC016831.5
1.95009e-23	0.265011	0.618	0.454	4.80152e-19	Effector CD4+T	PSME2
1.99991e-23	0.448995	0.103	0.042	4.92417e-19	Effector CD4+T	LZTFL1
2.605e-23	0.390106	0.195	0.102	6.41403e-19	Effector CD4+T	ABHD13
3.01114e-23	0.412111	0.169	0.085	7.41402e-19	Effector CD4+T	BCL3
3.35218e-23	0.372596	0.376	0.246	8.25373e-19	Effector CD4+T	LDLRAD4
3.86579e-23	0.27977	0.385	0.244	9.51835e-19	Effector CD4+T	SLC7A5
4.00389e-23	0.404178	0.198	0.105	9.85838e-19	Effector CD4+T	CTDSP2
6.6045e-23	0.395193	0.244	0.139	1.62616e-18	Effector CD4+T	NEK7
6.69632e-23	0.319135	0.387	0.25	1.64877e-18	Effector CD4+T	SAR1B
7.72454e-23	0.470284	0.11	0.047	1.90194e-18	Effector CD4+T	KLHL5
8.68139e-23	0.430463	0.173	0.088	2.13753e-18	Effector CD4+T	NUP62
1.01809e-22	0.340781	0.281	0.165	2.50673e-18	Effector CD4+T	TPD52
1.30876e-22	0.359231	0.257	0.149	3.22243e-18	Effector CD4+T	ATP2B4
1.50416e-22	0.352543	0.308	0.19	3.70353e-18	Effector CD4+T	TRADD
1.53317e-22	0.281131	0.663	0.521	3.77498e-18	Effector CD4+T	HSP90B1
1.84531e-22	0.334576	0.269	0.157	4.54351e-18	Effector CD4+T	ADI1
2.14494e-22	0.364057	0.286	0.172	5.28128e-18	Effector CD4+T	TMEM156
2.25411e-22	0.385123	0.141	0.066	5.55008e-18	Effector CD4+T	P2RX4
2.45614e-22	0.349457	0.231	0.13	6.0475e-18	Effector CD4+T	ATF7IP2
2.57397e-22	0.368029	0.269	0.159	6.33762e-18	Effector CD4+T	NFKBIB
2.77401e-22	0.272386	0.548	0.394	6.83018e-18	Effector CD4+T	PPA1
4.06767e-22	0.288215	0.49	0.336	1.00154e-17	Effector CD4+T	TMEM230
4.7372e-22	0.324269	0.297	0.18	1.16639e-17	Effector CD4+T	FAM89B
5.26377e-22	0.391099	0.197	0.106	1.29605e-17	Effector CD4+T	RPS6KA5
5.88168e-22	0.26448	0.644	0.482	1.44819e-17	Effector CD4+T	G3BP2
6.40345e-22	0.295643	0.426	0.284	1.57666e-17	Effector CD4+T	CYTH1
9.4512e-22	0.316993	0.192	0.102	2.32707e-17	Effector CD4+T	NCF4
1.14525e-21	0.254904	0.561	0.402	2.81983e-17	Effector CD4+T	TCEA1
1.21766e-21	0.253191	0.762	0.626	2.99812e-17	Effector CD4+T	APRT
1.31283e-21	0.34181	0.104	0.044	3.23245e-17	Effector CD4+T	C15orf53
1.41862e-21	0.341902	0.334	0.213	3.49293e-17	Effector CD4+T	CUL3
1.42407e-21	0.383254	0.214	0.119	3.50634e-17	Effector CD4+T	MBNL2
2.32882e-21	0.334339	0.237	0.136	5.73401e-17	Effector CD4+T	CGAS
2.35967e-21	0.269398	0.51	0.359	5.80998e-17	Effector CD4+T	EIF5A
2.5475e-21	0.338116	0.208	0.115	6.27245e-17	Effector CD4+T	SMIM3
2.58481e-21	0.30596	0.666	0.532	6.36433e-17	Effector CD4+T	CDV3
3.92238e-21	0.359399	0.259	0.153	9.65769e-17	Effector CD4+T	LRRC8C
4.58148e-21	0.250467	0.609	0.455	1.12805e-16	Effector CD4+T	DRAP1
4.64332e-21	0.26177	0.453	0.306	1.14328e-16	Effector CD4+T	SUPT4H1
1.15475e-20	0.305146	0.389	0.257	2.84322e-16	Effector CD4+T	PTPN1
1.75449e-20	0.280441	0.536	0.387	4.3199e-16	Effector CD4+T	ALOX5AP
1.80328e-20	0.254196	0.425	0.284	4.44004e-16	Effector CD4+T	ABCF1
2.10016e-20	0.336892	0.334	0.218	5.17101e-16	Effector CD4+T	STAT1
2.16942e-20	0.301798	0.666	0.525	5.34155e-16	Effector CD4+T	SQSTM1
2.28701e-20	0.330369	0.245	0.144	5.63108e-16	Effector CD4+T	RRS1
2.59382e-20	0.358924	0.167	0.087	6.3865e-16	Effector CD4+T	ABCB1
2.65486e-20	0.267059	0.49	0.342	6.5368e-16	Effector CD4+T	TMEM123
3.45343e-20	0.357114	0.234	0.137	8.50304e-16	Effector CD4+T	KLHL28
3.49768e-20	0.309832	0.405	0.273	8.61198e-16	Effector CD4+T	ATP2B1
3.64887e-20	0.289301	0.3	0.184	8.98425e-16	Effector CD4+T	CCDC167
4.4076e-20	0.300816	0.392	0.262	1.08524e-15	Effector CD4+T	ELOVL5
4.8024e-20	0.313795	0.501	0.367	1.18245e-15	Effector CD4+T	KIF5B
4.94231e-20	0.410767	0.212	0.123	1.2169e-15	Effector CD4+T	CMTM8
5.24209e-20	0.293343	0.447	0.307	1.29071e-15	Effector CD4+T	VDAC1
5.32054e-20	0.292473	0.385	0.254	1.31002e-15	Effector CD4+T	UBE2H
6.60058e-20	0.294765	0.36	0.235	1.6252e-15	Effector CD4+T	SEPT2
8.0635e-20	0.32632	0.252	0.151	1.98539e-15	Effector CD4+T	AC016831.1
8.74029e-20	0.342117	0.232	0.135	2.15203e-15	Effector CD4+T	QKI
9.51247e-20	0.363669	0.244	0.146	2.34216e-15	Effector CD4+T	C15orf61
1.65879e-19	0.345779	0.189	0.104	4.08427e-15	Effector CD4+T	GYG1
1.84258e-19	0.34278	0.177	0.095	4.53679e-15	Effector CD4+T	CRY1
1.98238e-19	0.324767	0.217	0.124	4.88102e-15	Effector CD4+T	TNFSF12
2.58366e-19	0.32775	0.287	0.18	6.36148e-15	Effector CD4+T	CFAP36
3.29549e-19	0.381391	0.112	0.052	8.11415e-15	Effector CD4+T	WDR59
3.34044e-19	0.328163	0.229	0.134	8.22484e-15	Effector CD4+T	TRIM69
3.58945e-19	0.374478	0.185	0.103	8.83795e-15	Effector CD4+T	MINDY2
4.01722e-19	0.329418	0.197	0.111	9.8912e-15	Effector CD4+T	FLT3LG
4.49091e-19	0.37075	0.215	0.125	1.10575e-14	Effector CD4+T	ELK3
4.77171e-19	0.385762	0.206	0.119	1.17489e-14	Effector CD4+T	INPP4A
6.80622e-19	0.290927	0.4	0.272	1.67583e-14	Effector CD4+T	MYDGF
7.35968e-19	0.451159	0.175	0.097	1.8121e-14	Effector CD4+T	PLSCR1
8.65259e-19	0.337125	0.245	0.147	2.13044e-14	Effector CD4+T	STN1
8.83545e-19	0.324679	0.165	0.088	2.17546e-14	Effector CD4+T	ZZEF1
1.18189e-18	0.325468	0.225	0.132	2.91005e-14	Effector CD4+T	PNP
1.30206e-18	0.265482	0.301	0.188	3.20594e-14	Effector CD4+T	SDF4
1.56873e-18	0.373324	0.107	0.049	3.86252e-14	Effector CD4+T	SLC39A8
1.96144e-18	0.368014	0.12	0.058	4.82947e-14	Effector CD4+T	TATDN3
1.98545e-18	0.291002	0.361	0.239	4.88859e-14	Effector CD4+T	MRPL14
2.2525e-18	0.25885	0.316	0.201	5.5461e-14	Effector CD4+T	DUSP16
2.34885e-18	0.315202	0.288	0.182	5.78333e-14	Effector CD4+T	CALCOCO2
2.95262e-18	0.308993	0.263	0.16	7.26995e-14	Effector CD4+T	JAGN1
3.19746e-18	0.40304	0.122	0.059	7.87279e-14	Effector CD4+T	NBL1
3.97569e-18	0.275419	0.374	0.252	9.78894e-14	Effector CD4+T	TMED2
4.8702e-18	0.277506	0.271	0.169	1.19914e-13	Effector CD4+T	PMVK
6.21356e-18	0.290813	0.248	0.151	1.5299e-13	Effector CD4+T	RAPGEF1
6.45665e-18	0.266576	0.218	0.127	1.58976e-13	Effector CD4+T	CD82
6.74359e-18	0.25415	0.258	0.158	1.66041e-13	Effector CD4+T	ATOX1
8.37285e-18	0.343425	0.191	0.109	2.06156e-13	Effector CD4+T	BAD
8.39876e-18	0.282875	0.448	0.316	2.06794e-13	Effector CD4+T	ANXA5
9.62908e-18	0.300576	0.164	0.088	2.37087e-13	Effector CD4+T	AL133453.1
1.01623e-17	0.298472	0.295	0.19	2.50217e-13	Effector CD4+T	LUZP1
1.0836e-17	0.265281	0.399	0.273	2.66803e-13	Effector CD4+T	EFHD2
1.24881e-17	0.391573	0.146	0.077	3.07481e-13	Effector CD4+T	RELT
1.43048e-17	0.392554	0.176	0.099	3.52213e-13	Effector CD4+T	RAPGEF6
1.43771e-17	0.2775	0.274	0.172	3.53994e-13	Effector CD4+T	BOLA3
1.50092e-17	0.278824	0.223	0.133	3.69555e-13	Effector CD4+T	CD4
1.5598e-17	0.258153	0.387	0.263	3.84054e-13	Effector CD4+T	IRF2BP2
1.99066e-17	0.273568	0.317	0.205	4.9014e-13	Effector CD4+T	TMEM14C
2.42931e-17	0.339047	0.35	0.24	5.98144e-13	Effector CD4+T	UBE2K
2.56518e-17	0.328026	0.302	0.197	6.31599e-13	Effector CD4+T	PTPN4
2.80549e-17	0.297288	0.261	0.166	6.90768e-13	Effector CD4+T	POLR1E
3.31278e-17	0.339352	0.19	0.109	8.15673e-13	Effector CD4+T	RPN1
3.47208e-17	0.319874	0.124	0.062	8.54897e-13	Effector CD4+T	MOSPD3
3.59392e-17	0.346792	0.127	0.064	8.84896e-13	Effector CD4+T	SETD7
3.62674e-17	0.271844	0.297	0.187	8.92976e-13	Effector CD4+T	MMP24OS
3.90689e-17	0.268605	0.175	0.098	9.61953e-13	Effector CD4+T	TNFSF14
3.97591e-17	0.34915	0.186	0.106	9.78949e-13	Effector CD4+T	CBL
4.11792e-17	0.595558	0.163	0.093	1.01391e-12	Effector CD4+T	HES4
4.69435e-17	0.254698	0.432	0.305	1.15584e-12	Effector CD4+T	PDE3B
5.16166e-17	0.262985	0.519	0.385	1.2709e-12	Effector CD4+T	CYLD
5.87493e-17	0.370996	0.141	0.075	1.44653e-12	Effector CD4+T	B3GALT6
8.1212e-17	0.298153	0.266	0.167	1.9996e-12	Effector CD4+T	COMMD8
8.6437e-17	0.267346	0.445	0.313	2.12825e-12	Effector CD4+T	MBD2
9.68911e-17	0.398971	0.115	0.057	2.38565e-12	Effector CD4+T	LRRC8D
9.69124e-17	0.303972	0.36	0.243	2.38618e-12	Effector CD4+T	HIF1A
1.12458e-16	0.347249	0.173	0.098	2.76894e-12	Effector CD4+T	CTSB
1.42021e-16	0.268945	0.314	0.205	3.49684e-12	Effector CD4+T	TOMM5
2.23455e-16	0.268956	0.247	0.154	5.50191e-12	Effector CD4+T	PIM2
2.80262e-16	0.358371	0.132	0.069	6.90062e-12	Effector CD4+T	FAM104B
2.85305e-16	0.357727	0.115	0.058	7.02478e-12	Effector CD4+T	LRRC37B
2.92116e-16	0.377678	0.16	0.09	7.19247e-12	Effector CD4+T	IL23A
3.08028e-16	0.34529	0.299	0.198	7.58426e-12	Effector CD4+T	EHD1
3.18949e-16	0.300335	0.229	0.141	7.85316e-12	Effector CD4+T	ABLIM1
3.43261e-16	0.28975	0.167	0.094	8.45178e-12	Effector CD4+T	OGDH
3.70601e-16	0.287417	0.324	0.216	9.12494e-12	Effector CD4+T	NUTM2B-AS1
3.85575e-16	0.311946	0.149	0.081	9.49363e-12	Effector CD4+T	ACAA2
4.11011e-16	0.287326	0.249	0.155	1.01199e-11	Effector CD4+T	C5orf24
4.12528e-16	0.293962	0.183	0.106	1.01573e-11	Effector CD4+T	ARF3
7.00166e-16	0.256101	0.315	0.207	1.72395e-11	Effector CD4+T	MPC1
7.79894e-16	0.259444	0.228	0.139	1.92026e-11	Effector CD4+T	UQCC2
8.49526e-16	0.374955	0.158	0.089	2.0917e-11	Effector CD4+T	PPIF
8.96745e-16	0.264512	0.368	0.254	2.20797e-11	Effector CD4+T	RNF149
1.27228e-15	0.255277	0.294	0.193	3.13261e-11	Effector CD4+T	TBC1D15
1.33506e-15	0.38011	0.113	0.057	3.28718e-11	Effector CD4+T	STARD4
1.38105e-15	0.322299	0.139	0.075	3.40042e-11	Effector CD4+T	TEX30
1.46863e-15	0.321724	0.146	0.08	3.61607e-11	Effector CD4+T	RNF146
1.75738e-15	0.35364	0.107	0.053	4.32703e-11	Effector CD4+T	ATF5
2.13234e-15	0.250688	0.488	0.359	5.25026e-11	Effector CD4+T	SH3KBP1
2.18972e-15	0.301093	0.212	0.13	5.39152e-11	Effector CD4+T	GIMAP6
2.25027e-15	0.271323	0.22	0.134	5.54062e-11	Effector CD4+T	MAP7D1
2.27256e-15	0.315427	0.186	0.11	5.5955e-11	Effector CD4+T	GALNT10
2.79998e-15	0.362705	0.107	0.054	6.89412e-11	Effector CD4+T	AP1AR
5.23315e-15	0.305356	0.181	0.107	1.28851e-10	Effector CD4+T	CNOT9
5.31098e-15	0.292783	0.179	0.105	1.30767e-10	Effector CD4+T	RDX
5.40694e-15	0.287635	0.227	0.141	1.3313e-10	Effector CD4+T	GOLGA8A
5.93378e-15	0.285685	0.297	0.2	1.46102e-10	Effector CD4+T	REXO2
9.62908e-15	0.288333	0.249	0.16	2.37087e-10	Effector CD4+T	TIMP1
1.22857e-14	0.361632	0.155	0.089	3.02497e-10	Effector CD4+T	TMEM245
1.24223e-14	0.250418	0.393	0.282	3.05862e-10	Effector CD4+T	VSIR
1.55106e-14	0.286038	0.228	0.143	3.81902e-10	Effector CD4+T	CRELD2
2.11317e-14	0.301588	0.22	0.139	5.20304e-10	Effector CD4+T	SERINC5
2.78947e-14	0.277565	0.179	0.106	6.86822e-10	Effector CD4+T	NME1
3.0813e-14	0.280099	0.187	0.113	7.58677e-10	Effector CD4+T	SMAD2
3.79862e-14	0.297398	0.121	0.064	9.35296e-10	Effector CD4+T	PIGX
4.55826e-14	0.268668	0.268	0.175	1.12234e-09	Effector CD4+T	ARHGAP18
4.64102e-14	0.301633	0.136	0.076	1.14271e-09	Effector CD4+T	CAT
5.85246e-14	0.310738	0.113	0.06	1.44099e-09	Effector CD4+T	PKIA
6.31745e-14	0.262457	0.312	0.212	1.55548e-09	Effector CD4+T	SSBP4
8.30341e-14	0.313378	0.158	0.092	2.04446e-09	Effector CD4+T	GAPVD1
1.05199e-13	0.294441	0.106	0.054	2.5902e-09	Effector CD4+T	TMEM204
1.46458e-13	0.254443	0.306	0.21	3.6061e-09	Effector CD4+T	PRELID3B
1.49023e-13	0.314771	0.126	0.069	3.66925e-09	Effector CD4+T	POC1B
1.91778e-13	0.270683	0.252	0.166	4.72196e-09	Effector CD4+T	IMMT
2.05685e-13	0.263732	0.155	0.089	5.06437e-09	Effector CD4+T	ATG16L1
2.14516e-13	0.282695	0.196	0.122	5.28182e-09	Effector CD4+T	ARNTL
3.76086e-13	0.263238	0.174	0.105	9.26e-09	Effector CD4+T	NKAPD1
4.43595e-13	0.263507	0.181	0.111	1.09222e-08	Effector CD4+T	DAPP1
4.52991e-13	0.281352	0.166	0.099	1.11535e-08	Effector CD4+T	EZH2
4.67672e-13	0.260533	0.257	0.169	1.1515e-08	Effector CD4+T	ABCE1
6.40973e-13	0.272401	0.197	0.124	1.5782e-08	Effector CD4+T	HIVEP2
8.7297e-13	0.265013	0.245	0.162	2.14943e-08	Effector CD4+T	KIAA1109
1.02636e-12	0.338569	0.246	0.167	2.52711e-08	Effector CD4+T	TRAF1
1.31395e-12	0.262584	0.209	0.133	3.23522e-08	Effector CD4+T	LINC00513
1.48897e-12	0.305909	0.104	0.055	3.66614e-08	Effector CD4+T	UBASH3A
3.39842e-12	0.280261	0.118	0.065	8.36759e-08	Effector CD4+T	MGME1
3.81768e-12	0.250099	0.224	0.146	9.3999e-08	Effector CD4+T	ATP11B
8.79945e-12	0.286242	0.176	0.11	2.1666e-07	Effector CD4+T	CDK6
1.19972e-11	0.254713	0.107	0.058	2.95394e-07	Effector CD4+T	TESC
3.20595e-11	0.310266	0.13	0.077	7.89369e-07	Effector CD4+T	DTX3L
3.4113e-11	0.259487	0.116	0.066	8.39929e-07	Effector CD4+T	PHF21A
1.60965e-10	0.306014	0.124	0.073	3.96328e-06	Effector CD4+T	KDM5B
2.0793e-10	0.471469	0.149	0.095	5.11966e-06	Effector CD4+T	MIR155HG
3.71323e-10	0.295022	0.173	0.113	9.14271e-06	Effector CD4+T	PRR7
5.29003e-10	0.254252	0.127	0.077	1.30251e-05	Effector CD4+T	RNF41
5.87247e-10	0.260397	0.112	0.066	1.44592e-05	Effector CD4+T	SLC39A7
8.50038e-10	0.265952	0.118	0.071	2.09296e-05	Effector CD4+T	LACTB
5.66192e-09	0.254296	0.131	0.082	0.000139408	Effector CD4+T	EEF1G
3.85243e-08	0.254464	0.109	0.067	0.000948545	Effector CD4+T	SPTLC2
2.06877e-07	0.250036	0.172	0.119	0.00509374	Effector CD4+T	AK6
0	0.944586	0.498	0.174	0	Memory CD4+ T	CD40LG
0	0.816228	0.916	0.616	0	Memory CD4+ T	ANXA1
0	0.6425	0.982	0.791	0	Memory CD4+ T	IL7R
0	0.312288	1	0.999	0	Memory CD4+ T	TPT1
7.74446e-286	0.281363	1	1	1.90684e-281	Memory CD4+ T	RPLP1
1.95808e-248	0.627169	0.859	0.592	4.82119e-244	Memory CD4+ T	GPR183
3.8689e-232	0.584145	0.807	0.501	9.52601e-228	Memory CD4+ T	KLRB1
4.32249e-206	0.519977	0.998	0.986	1.06428e-201	Memory CD4+ T	FTH1
3.22348e-157	0.260387	0.986	0.96	7.93685e-153	Memory CD4+ T	EEF1B2
1.95733e-149	0.513859	0.785	0.573	4.81934e-145	Memory CD4+ T	S100A11
8.22381e-139	0.602741	0.418	0.201	2.02487e-134	Memory CD4+ T	PLAC8
4.59267e-131	0.40059	0.946	0.844	1.13081e-126	Memory CD4+ T	TNFAIP3
5.30145e-129	0.270215	0.98	0.949	1.30532e-124	Memory CD4+ T	RPLP0
2.94776e-113	0.708186	0.315	0.145	7.25797e-109	Memory CD4+ T	PTGER2
5.35708e-113	0.555167	0.791	0.625	1.31902e-108	Memory CD4+ T	FOS
3.53121e-108	0.56854	0.37	0.186	8.69455e-104	Memory CD4+ T	AP3M2
1.47657e-105	0.880711	0.195	0.07	3.63561e-101	Memory CD4+ T	IL2
1.0445e-99	0.483484	0.57	0.365	2.57176e-95	Memory CD4+ T	ERN1
4.52017e-91	0.293579	0.793	0.568	1.11296e-86	Memory CD4+ T	RORA
4.58922e-89	0.676672	0.189	0.073	1.12996e-84	Memory CD4+ T	SPART
3.01453e-86	0.570306	0.311	0.157	7.42238e-82	Memory CD4+ T	MYBL1
4.40251e-82	0.350831	0.628	0.427	1.08399e-77	Memory CD4+ T	TRAT1
2.97034e-81	0.303374	0.946	0.869	7.31356e-77	Memory CD4+ T	VIM
3.6355e-78	0.402755	0.887	0.784	8.95134e-74	Memory CD4+ T	NFKBIA
2.64908e-77	0.5241	0.349	0.195	6.52257e-73	Memory CD4+ T	ICAM2
3.08018e-77	0.44674	0.362	0.2	7.58403e-73	Memory CD4+ T	CCR6
4.94573e-77	0.365054	0.803	0.66	1.21774e-72	Memory CD4+ T	ARL4C
8.24358e-74	0.296772	0.764	0.582	2.02973e-69	Memory CD4+ T	GIMAP7
1.31684e-71	0.280903	0.868	0.739	3.24233e-67	Memory CD4+ T	S100A10
1.57521e-71	0.558623	0.219	0.102	3.87847e-67	Memory CD4+ T	DHRS3
8.51518e-71	0.382611	0.58	0.399	2.09661e-66	Memory CD4+ T	PTGER4
9.33642e-71	0.405638	0.498	0.326	2.29881e-66	Memory CD4+ T	ARL4A
1.57356e-68	0.506467	0.482	0.324	3.87442e-64	Memory CD4+ T	LMNA
3.24436e-67	0.613691	0.184	0.081	7.98825e-63	Memory CD4+ T	TNFSF13B
1.80994e-66	0.476026	0.199	0.089	4.45644e-62	Memory CD4+ T	MAL
3.74384e-64	0.443598	0.367	0.218	9.21809e-60	Memory CD4+ T	DYNLT3
2.68806e-61	0.426535	0.423	0.269	6.61854e-57	Memory CD4+ T	CDC14A
7.50635e-60	0.354582	0.612	0.45	1.84821e-55	Memory CD4+ T	AHNAK
2.59811e-59	0.41842	0.587	0.434	6.39708e-55	Memory CD4+ T	CEBPB
2.73822e-58	0.334288	0.69	0.537	6.74203e-54	Memory CD4+ T	RGCC
1.41387e-57	0.369274	0.512	0.35	3.48124e-53	Memory CD4+ T	MYADM
1.95876e-54	0.552818	0.167	0.077	4.82286e-50	Memory CD4+ T	IL23A
1.29716e-53	0.54482	0.109	0.04	3.19386e-49	Memory CD4+ T	GCSAM
3.02001e-51	0.404678	0.302	0.178	7.43588e-47	Memory CD4+ T	KLF3
5.59186e-51	0.256023	0.846	0.74	1.37683e-46	Memory CD4+ T	PPP1R2
7.39516e-50	0.352568	0.347	0.214	1.82084e-45	Memory CD4+ T	TCF7
1.59779e-49	0.256413	0.698	0.551	3.93407e-45	Memory CD4+ T	FXYD5
4.23021e-49	0.31339	0.426	0.282	1.04156e-44	Memory CD4+ T	FKBP11
5.43349e-49	0.332787	0.45	0.307	1.33783e-44	Memory CD4+ T	ANKRD28
7.07449e-49	0.513304	0.137	0.061	1.74188e-44	Memory CD4+ T	DPP4
1.28114e-48	0.520229	0.196	0.103	3.15441e-44	Memory CD4+ T	AC020571.1
4.5912e-48	0.334477	0.5	0.352	1.13045e-43	Memory CD4+ T	RCAN3
1.15873e-47	0.596835	0.275	0.167	2.85304e-43	Memory CD4+ T	CCR7
1.01463e-46	0.398382	0.253	0.145	2.49822e-42	Memory CD4+ T	TIMP1
2.38195e-46	0.27946	0.587	0.439	5.86483e-42	Memory CD4+ T	EMP3
2.88115e-46	0.458681	0.205	0.11	7.09396e-42	Memory CD4+ T	TESPA1
4.4088e-46	0.480119	0.244	0.141	1.08554e-41	Memory CD4+ T	ARRDC2
2.79068e-45	0.264791	0.637	0.489	6.8712e-41	Memory CD4+ T	TAGLN2
5.07576e-44	0.386251	0.351	0.231	1.24975e-39	Memory CD4+ T	SESN1
6.55089e-44	0.385342	0.294	0.179	1.61296e-39	Memory CD4+ T	AQP3
4.84124e-42	0.397172	0.203	0.112	1.19201e-37	Memory CD4+ T	CMTM8
2.2309e-41	0.344505	0.389	0.262	5.49293e-37	Memory CD4+ T	RBMS1
2.48453e-40	0.38698	0.382	0.262	6.1174e-36	Memory CD4+ T	IFNGR1
6.36456e-38	0.261294	0.612	0.475	1.56708e-33	Memory CD4+ T	ODF2L
8.01847e-38	0.415134	0.186	0.103	1.97431e-33	Memory CD4+ T	MYC
9.49733e-38	0.417276	0.193	0.108	2.33843e-33	Memory CD4+ T	ARHGAP5
6.85355e-37	0.433963	0.119	0.056	1.68748e-32	Memory CD4+ T	SFMBT1
8.01785e-37	0.379148	0.262	0.165	1.97416e-32	Memory CD4+ T	IRS2
9.17389e-37	0.261846	0.459	0.328	2.25879e-32	Memory CD4+ T	TMEM123
9.94221e-37	0.422189	0.181	0.1	2.44797e-32	Memory CD4+ T	RUNX2
5.68853e-36	0.301849	0.339	0.226	1.40063e-31	Memory CD4+ T	SC5D
7.94834e-36	0.459517	0.151	0.08	1.95704e-31	Memory CD4+ T	GNA15
1.59672e-35	0.306172	0.351	0.238	3.93145e-31	Memory CD4+ T	RELB
4.55318e-35	0.366694	0.215	0.127	1.12108e-30	Memory CD4+ T	RASGRP2
4.05284e-34	0.339948	0.247	0.153	9.97891e-30	Memory CD4+ T	THEM4
5.73645e-33	0.445849	0.158	0.087	1.41243e-28	Memory CD4+ T	AL121944.1
6.48324e-33	0.28267	0.381	0.269	1.5963e-28	Memory CD4+ T	TIFA
8.43234e-33	0.318258	0.278	0.18	2.07621e-28	Memory CD4+ T	TRADD
1.01214e-32	0.355473	0.18	0.103	2.49209e-28	Memory CD4+ T	FLT3LG
3.55629e-32	0.378909	0.202	0.121	8.7563e-28	Memory CD4+ T	MXI1
8.61114e-32	0.27602	0.408	0.292	2.12024e-27	Memory CD4+ T	SATB1
1.93601e-31	0.288452	0.436	0.318	4.76684e-27	Memory CD4+ T	DNAJB9
1.95059e-30	0.399141	0.112	0.056	4.80274e-26	Memory CD4+ T	SSBP2
1.57423e-29	0.341938	0.118	0.06	3.87608e-25	Memory CD4+ T	GRASP
4.98837e-29	0.31711	0.62	0.508	1.22824e-24	Memory CD4+ T	FOSB
2.93668e-27	0.340391	0.125	0.067	7.2307e-23	Memory CD4+ T	AC013264.1
6.83603e-26	0.334707	0.151	0.088	1.68317e-21	Memory CD4+ T	ZBTB10
1.15238e-24	0.308669	0.256	0.175	2.8374e-20	Memory CD4+ T	IL18R1
4.87657e-24	0.274736	0.256	0.172	1.20071e-19	Memory CD4+ T	CFAP36
1.05282e-23	0.313833	0.157	0.095	2.59225e-19	Memory CD4+ T	ZBTB16
2.77541e-23	0.292789	0.473	0.392	6.83362e-19	Memory CD4+ T	KLF2
8.05406e-23	0.340011	0.156	0.096	1.98307e-18	Memory CD4+ T	MID1IP1
3.18534e-22	0.283037	0.234	0.158	7.84294e-18	Memory CD4+ T	POLR1E
4.01035e-22	0.27224	0.292	0.207	9.87429e-18	Memory CD4+ T	PLK3
5.03103e-22	0.277362	0.195	0.127	1.23874e-17	Memory CD4+ T	MGAT5
8.18412e-22	0.258198	0.272	0.19	2.01509e-17	Memory CD4+ T	LYSMD2
2.81666e-21	0.284758	0.282	0.203	6.93518e-17	Memory CD4+ T	AC020916.1
2.02309e-19	0.251917	0.167	0.107	4.98124e-15	Memory CD4+ T	SH3YL1
6.97783e-19	0.332874	0.129	0.079	1.71808e-14	Memory CD4+ T	CFL2
1.02033e-18	0.274101	0.128	0.078	2.51226e-14	Memory CD4+ T	ADAM19
1.9948e-18	0.30871	0.175	0.116	4.91161e-14	Memory CD4+ T	RIPK2
7.44305e-18	0.286573	0.174	0.116	1.83263e-13	Memory CD4+ T	KDSR
1.26051e-17	0.277835	0.155	0.101	3.10364e-13	Memory CD4+ T	CHD7
2.52065e-17	0.272505	0.191	0.13	6.20636e-13	Memory CD4+ T	TMEM71
3.69167e-17	0.303617	0.133	0.084	9.08963e-13	Memory CD4+ T	CA5B
3.87922e-17	0.262974	0.221	0.156	9.5514e-13	Memory CD4+ T	MPZL3
4.52445e-17	0.294479	0.364	0.283	1.11401e-12	Memory CD4+ T	NEU1
6.50958e-15	0.263405	0.313	0.244	1.60279e-10	Memory CD4+ T	SOD2
6.8324e-15	0.261711	0.158	0.108	1.68227e-10	Memory CD4+ T	PRR7
7.70476e-14	0.279747	0.299	0.236	1.89707e-09	Memory CD4+ T	TOB1
1.18698e-11	0.254448	0.158	0.114	2.92258e-07	Memory CD4+ T	CDKN1A
0	1.80778	0.674	0.195	0	Effector CD8+ T	GZMK
0	1.21559	0.918	0.567	0	Effector CD8+ T	HSPA1B
0	0.991386	0.977	0.53	0	Effector CD8+ T	CCL5
0	0.981146	0.948	0.856	0	Effector CD8+ T	DNAJB1
0	0.93862	0.806	0.325	0	Effector CD8+ T	NKG7
2.08634e-283	2.05482	0.474	0.149	5.13699e-279	Effector CD8+ T	IFNG
9.24993e-278	1.05523	0.921	0.77	2.27752e-273	Effector CD8+ T	HSPA1A
1.03601e-277	0.980516	0.713	0.314	2.55085e-273	Effector CD8+ T	GZMA
1.35931e-268	0.693744	0.839	0.391	3.3469e-264	Effector CD8+ T	CCL4
3.85053e-259	0.868229	0.984	0.987	9.48078e-255	Effector CD8+ T	HSP90AA1
2.97663e-220	1.13731	0.496	0.182	7.32905e-216	Effector CD8+ T	CCL4L2
2.10971e-198	1.62517	0.4	0.136	5.19452e-194	Effector CD8+ T	TNFSF9
5.01585e-184	1.71142	0.45	0.183	1.235e-179	Effector CD8+ T	HSPA6
2.04383e-183	0.710658	0.957	0.953	5.03233e-179	Effector CD8+ T	UBB
1.96356e-180	0.82473	0.583	0.251	4.83467e-176	Effector CD8+ T	CD8A
1.83027e-179	1.01773	0.465	0.181	4.5065e-175	Effector CD8+ T	CD8B
1.56394e-177	0.792978	0.907	0.77	3.85074e-173	Effector CD8+ T	JUN
1.76799e-159	0.741445	0.914	0.875	4.35314e-155	Effector CD8+ T	HSPE1
3.16939e-147	1.30049	0.225	0.057	7.80367e-143	Effector CD8+ T	EOMES
1.4821e-139	0.632771	0.737	0.465	3.64922e-135	Effector CD8+ T	CST7
2.08379e-125	0.815882	0.606	0.368	5.13071e-121	Effector CD8+ T	HLA-DPB1
9.0582e-122	0.588955	0.828	0.685	2.23031e-117	Effector CD8+ T	HCST
1.29228e-120	1.0097	0.505	0.285	3.18185e-116	Effector CD8+ T	CMC1
2.34775e-119	1.23004	0.31	0.12	5.78063e-115	Effector CD8+ T	KLRG1
2.9054e-119	1.13675	0.542	0.329	7.15369e-115	Effector CD8+ T	ZFAND2A
2.87555e-115	1.24971	0.103	0.015	7.08017e-111	Effector CD8+ T	IFNG-AS1
1.50018e-114	0.788545	0.866	0.871	3.69374e-110	Effector CD8+ T	DNAJA1
1.17505e-113	1.11654	0.38	0.176	2.8932e-109	Effector CD8+ T	ITM2C
1.04179e-112	1.1402	0.203	0.058	2.56509e-108	Effector CD8+ T	PLEK
2.27004e-112	0.772369	0.617	0.422	5.58928e-108	Effector CD8+ T	GZMM
4.10909e-103	0.791196	0.778	0.704	1.01174e-98	Effector CD8+ T	HSPH1
6.18311e-103	0.684655	0.787	0.615	1.5224e-98	Effector CD8+ T	DUSP2
3.56187e-102	0.961194	0.515	0.312	8.77003e-98	Effector CD8+ T	DNAJB4
1.80815e-94	0.650664	0.91	0.941	4.45203e-90	Effector CD8+ T	HSP90AB1
4.96032e-94	0.987568	0.287	0.118	1.22133e-89	Effector CD8+ T	SAMD3
7.08895e-94	0.926745	0.346	0.152	1.74544e-89	Effector CD8+ T	GZMH
8.92923e-90	0.798604	0.604	0.43	2.19855e-85	Effector CD8+ T	HSPB1
5.03462e-89	0.58856	0.346	0.151	1.23962e-84	Effector CD8+ T	CRTAM
1.09691e-88	0.955766	0.387	0.204	2.7008e-84	Effector CD8+ T	APOBEC3G
4.06421e-86	0.786779	0.343	0.154	1.00069e-81	Effector CD8+ T	XCL2
1.32823e-84	0.896081	0.462	0.28	3.27038e-80	Effector CD8+ T	NEU1
1.30051e-83	0.731686	0.567	0.404	3.20211e-79	Effector CD8+ T	DEDD2
3.00309e-83	1.08065	0.367	0.196	7.39421e-79	Effector CD8+ T	NR4A1
2.12235e-82	1.35957	0.206	0.074	5.22566e-78	Effector CD8+ T	SERPINH1
3.78722e-82	0.943471	0.378	0.197	9.32488e-78	Effector CD8+ T	RHOB
6.80992e-82	1.04578	0.355	0.186	1.67674e-77	Effector CD8+ T	DNAJA4
4.33e-78	0.784591	0.769	0.738	1.06613e-73	Effector CD8+ T	HSPD1
1.03125e-77	0.489626	0.913	0.916	2.53915e-73	Effector CD8+ T	HSPA8
2.4877e-77	0.681007	0.508	0.32	6.12521e-73	Effector CD8+ T	HLA-DPA1
1.51801e-75	0.564742	0.431	0.232	3.73764e-71	Effector CD8+ T	TRGC2
3.40596e-67	0.929069	0.186	0.069	8.38616e-63	Effector CD8+ T	SLAMF7
1.04793e-64	0.916231	0.318	0.168	2.58021e-60	Effector CD8+ T	BAG3
1.46774e-64	1.14573	0.201	0.08	3.61388e-60	Effector CD8+ T	CCL3L1
2.68402e-62	0.543167	0.716	0.635	6.6086e-58	Effector CD8+ T	CACYBP
3.46847e-60	0.553814	0.821	0.751	8.54007e-56	Effector CD8+ T	CD69
1.46148e-59	0.478146	0.518	0.334	3.59846e-55	Effector CD8+ T	HLA-DRB1
8.29988e-55	0.881448	0.137	0.047	2.0436e-50	Effector CD8+ T	AC243829.1
1.7233e-54	0.800213	0.4	0.26	4.24311e-50	Effector CD8+ T	FKBP4
5.68326e-49	0.608475	0.325	0.185	1.39933e-44	Effector CD8+ T	CTSW
1.05439e-48	0.521424	0.808	0.786	2.59611e-44	Effector CD8+ T	DUSP1
1.10658e-48	0.438677	0.715	0.631	2.72462e-44	Effector CD8+ T	RARRES3
1.56015e-48	0.808255	0.267	0.142	3.84139e-44	Effector CD8+ T	IER5L
1.37813e-47	0.709472	0.549	0.45	3.39324e-43	Effector CD8+ T	MRPL18
1.05617e-44	0.594745	0.553	0.444	2.6005e-40	Effector CD8+ T	CD74
2.09598e-44	0.755049	0.212	0.104	5.16072e-40	Effector CD8+ T	DTHD1
3.07893e-43	0.543509	0.439	0.305	7.58095e-39	Effector CD8+ T	LYAR
2.02949e-41	0.355994	0.916	0.929	4.99702e-37	Effector CD8+ T	SRSF7
6.7754e-41	0.554818	0.578	0.493	1.66824e-36	Effector CD8+ T	CHORDC1
1.1477e-39	1.00067	0.186	0.092	2.82586e-35	Effector CD8+ T	TNF
1.24712e-39	0.75505	0.281	0.168	3.07065e-35	Effector CD8+ T	EGR1
5.0589e-39	0.747585	0.237	0.132	1.2456e-34	Effector CD8+ T	PLA2G16
3.47591e-38	0.740822	0.167	0.078	8.55838e-34	Effector CD8+ T	AOAH
4.97253e-38	0.329401	0.968	0.982	1.22434e-33	Effector CD8+ T	UBC
3.56992e-37	0.47142	0.586	0.513	8.78985e-33	Effector CD8+ T	AHSA1
3.85754e-37	0.447683	0.618	0.554	9.49805e-33	Effector CD8+ T	CD81
6.02766e-37	0.570202	0.527	0.432	1.48413e-32	Effector CD8+ T	DOK2
8.27377e-37	0.522682	0.594	0.502	2.03717e-32	Effector CD8+ T	RGS2
6.47075e-36	0.867648	0.121	0.05	1.59323e-31	Effector CD8+ T	CHI3L2
4.74532e-35	0.374584	0.332	0.197	1.16839e-30	Effector CD8+ T	KLRD1
2.96421e-32	0.302397	0.758	0.691	7.29847e-28	Effector CD8+ T	CD3G
8.90662e-32	0.768382	0.155	0.076	2.19299e-27	Effector CD8+ T	CCR5
2.17607e-31	0.736087	0.366	0.258	5.35792e-27	Effector CD8+ T	FABP5
2.89615e-31	0.499266	0.177	0.088	7.13091e-27	Effector CD8+ T	XCL1
3.80886e-31	0.772258	0.176	0.092	9.37817e-27	Effector CD8+ T	CCL3
8.31547e-31	0.67252	0.34	0.243	2.04744e-26	Effector CD8+ T	ITGB2
4.01551e-30	0.493877	0.544	0.464	9.88698e-26	Effector CD8+ T	IER2
1.68276e-29	0.451264	0.382	0.278	4.14329e-25	Effector CD8+ T	SH2D1A
2.08408e-29	0.348589	0.691	0.63	5.13141e-25	Effector CD8+ T	KIAA1551
3.9965e-28	0.610897	0.384	0.294	9.84017e-24	Effector CD8+ T	SERTAD1
3.40841e-27	0.492678	0.2	0.114	8.39219e-23	Effector CD8+ T	LAG3
1.67917e-26	0.329599	0.271	0.168	4.13445e-22	Effector CD8+ T	PRF1
1.7599e-26	0.550907	0.189	0.107	4.33324e-22	Effector CD8+ T	MATK
2.70288e-26	0.614435	0.183	0.103	6.65503e-22	Effector CD8+ T	TRG-AS1
3.95609e-26	0.309037	0.679	0.641	9.74068e-22	Effector CD8+ T	HLA-F
4.31734e-26	0.369037	0.612	0.545	1.06301e-21	Effector CD8+ T	RNF213
3.3389e-25	0.68223	0.396	0.311	8.22105e-21	Effector CD8+ T	ANKRD37
4.91574e-25	0.393436	0.591	0.523	1.21035e-20	Effector CD8+ T	FOSB
9.93719e-25	0.253745	0.822	0.818	2.44674e-20	Effector CD8+ T	MT-ND4L
1.49375e-24	0.624844	0.213	0.129	3.67792e-20	Effector CD8+ T	HLA-DQA1
2.45739e-24	0.602172	0.179	0.103	6.0506e-20	Effector CD8+ T	F2R
3.22319e-24	0.773342	0.339	0.25	7.93615e-20	Effector CD8+ T	ATF3
5.03898e-24	0.294346	0.874	0.862	1.2407e-19	Effector CD8+ T	KLF6
1.14064e-23	0.516206	0.287	0.196	2.80848e-19	Effector CD8+ T	ITGA1
1.85535e-23	0.502428	0.307	0.222	4.56825e-19	Effector CD8+ T	NUCB2
2.30934e-23	0.404288	0.49	0.394	5.68606e-19	Effector CD8+ T	CYTOR
5.34414e-23	0.568707	0.216	0.136	1.31583e-18	Effector CD8+ T	SLF1
1.11916e-22	0.361438	0.535	0.473	2.75559e-18	Effector CD8+ T	PAXX
1.18696e-22	0.42596	0.369	0.279	2.92253e-18	Effector CD8+ T	CD27
3.01354e-22	0.80881	0.167	0.097	7.41994e-18	Effector CD8+ T	TNFSF14
7.12768e-22	0.337691	0.678	0.659	1.75498e-17	Effector CD8+ T	PPP1R15A
9.99949e-22	0.615373	0.141	0.077	2.46207e-17	Effector CD8+ T	NKRF
2.36672e-21	0.645458	0.179	0.109	5.82733e-17	Effector CD8+ T	LRIF1
2.72654e-21	0.437022	0.368	0.278	6.71329e-17	Effector CD8+ T	HLA-DRA
5.12676e-21	0.644765	0.183	0.113	1.26231e-16	Effector CD8+ T	MIAT
1.27886e-20	0.707469	0.156	0.092	3.14881e-16	Effector CD8+ T	GBP3
2.10378e-20	0.491409	0.13	0.069	5.17993e-16	Effector CD8+ T	CD160
6.18045e-20	0.453517	0.293	0.213	1.52175e-15	Effector CD8+ T	STOM
3.32594e-19	0.467053	0.495	0.455	8.18913e-15	Effector CD8+ T	AMD1
3.46663e-19	0.431149	0.209	0.132	8.53554e-15	Effector CD8+ T	YBX3
5.36882e-19	0.669834	0.427	0.359	1.32191e-14	Effector CD8+ T	GADD45B
7.52736e-19	0.546469	0.161	0.097	1.85339e-14	Effector CD8+ T	MUM1
8.07206e-19	0.919095	0.103	0.052	1.9875e-14	Effector CD8+ T	CSF1
2.30675e-18	0.405039	0.491	0.439	5.67968e-14	Effector CD8+ T	TUBA4A
4.81933e-18	0.567996	0.169	0.106	1.18662e-13	Effector CD8+ T	PILRB
4.88247e-18	0.522592	0.29	0.221	1.20216e-13	Effector CD8+ T	DENND2D
6.40051e-18	0.589064	0.187	0.123	1.57593e-13	Effector CD8+ T	PHYH
2.13602e-17	0.4133	0.294	0.219	5.25931e-13	Effector CD8+ T	CD84
3.05081e-17	0.28309	0.594	0.56	7.5117e-13	Effector CD8+ T	ACAP1
4.82694e-17	0.580584	0.138	0.081	1.18849e-12	Effector CD8+ T	CXCR3
1.18902e-16	0.371647	0.44	0.385	2.9276e-12	Effector CD8+ T	BTN3A2
1.4191e-16	0.497405	0.479	0.4	3.49411e-12	Effector CD8+ T	KLF2
2.20737e-16	0.676876	0.269	0.205	5.43498e-12	Effector CD8+ T	PPP1R14B
4.36154e-16	0.387862	0.447	0.399	1.0739e-11	Effector CD8+ T	TCP1
1.78244e-15	0.414424	0.226	0.158	4.38872e-11	Effector CD8+ T	HLA-DQB1
2.46432e-15	0.268817	0.592	0.56	6.06765e-11	Effector CD8+ T	CD99
2.69617e-15	0.410386	0.359	0.297	6.63852e-11	Effector CD8+ T	STIP1
4.419e-15	0.4634	0.274	0.211	1.08805e-10	Effector CD8+ T	THEMIS
1.01223e-14	0.520765	0.182	0.123	2.49231e-10	Effector CD8+ T	MXD1
1.35072e-14	0.27511	0.6	0.571	3.32575e-10	Effector CD8+ T	COTL1
1.99546e-14	0.29236	0.605	0.581	4.91323e-10	Effector CD8+ T	PSMB9
3.47735e-14	0.516937	0.179	0.123	8.56194e-10	Effector CD8+ T	C17orf67
5.10516e-14	0.31782	0.701	0.68	1.25699e-09	Effector CD8+ T	CLEC2B
5.79235e-14	0.313752	0.574	0.56	1.42619e-09	Effector CD8+ T	TRA2B
1.19133e-13	0.483069	0.192	0.134	2.9333e-09	Effector CD8+ T	APMAP
2.25664e-13	0.282543	0.587	0.582	5.55629e-09	Effector CD8+ T	CLK1
3.22581e-13	0.46021	0.281	0.227	7.9426e-09	Effector CD8+ T	PSTPIP1
5.21083e-13	0.575378	0.194	0.141	1.28301e-08	Effector CD8+ T	NFATC2
7.57013e-13	0.283025	0.753	0.788	1.86392e-08	Effector CD8+ T	SOD1
1.71738e-12	0.40432	0.305	0.249	4.22854e-08	Effector CD8+ T	RAB27A
2.3743e-12	0.491224	0.154	0.105	5.846e-08	Effector CD8+ T	LPGAT1
2.47509e-12	0.328194	0.527	0.496	6.09417e-08	Effector CD8+ T	CLDND1
5.65685e-12	0.291212	0.575	0.566	1.39283e-07	Effector CD8+ T	TAF7
6.06389e-12	0.400428	0.109	0.065	1.49305e-07	Effector CD8+ T	LINC02446
1.15647e-11	0.456997	0.178	0.128	2.84746e-07	Effector CD8+ T	ABHD3
2.61532e-11	0.337541	0.388	0.342	6.43945e-07	Effector CD8+ T	CD63
3.59422e-11	0.458528	0.184	0.134	8.8497e-07	Effector CD8+ T	SLAMF6
3.68539e-11	0.433426	0.137	0.091	9.07417e-07	Effector CD8+ T	ARHGAP26
4.08759e-11	0.344935	0.247	0.19	1.00645e-06	Effector CD8+ T	ABI3
4.35727e-11	0.368137	0.346	0.301	1.07285e-06	Effector CD8+ T	PYHIN1
4.72279e-11	0.258822	0.525	0.478	1.16285e-06	Effector CD8+ T	GIMAP4
4.95166e-11	0.589471	0.11	0.07	1.2192e-06	Effector CD8+ T	TBCD
6.4168e-11	0.412143	0.254	0.203	1.57995e-06	Effector CD8+ T	GPR174
6.47142e-11	0.399359	0.222	0.171	1.59339e-06	Effector CD8+ T	BTN3A1
7.40169e-11	0.446073	0.262	0.215	1.82244e-06	Effector CD8+ T	FAM102A
8.42364e-11	0.292983	0.44	0.401	2.07407e-06	Effector CD8+ T	GSTP1
1.10088e-10	0.320986	0.438	0.411	2.71058e-06	Effector CD8+ T	NDUFA3
2.09818e-10	0.35227	0.357	0.313	5.16613e-06	Effector CD8+ T	ARRDC3
2.34908e-10	0.449354	0.193	0.145	5.78389e-06	Effector CD8+ T	GLIPR2
3.71481e-10	0.610741	0.15	0.105	9.1466e-06	Effector CD8+ T	TSC22D1
4.51222e-10	0.41691	0.251	0.203	1.111e-05	Effector CD8+ T	ITGAL
6.21156e-10	0.399436	0.238	0.189	1.52941e-05	Effector CD8+ T	SLC20A1
6.88995e-10	0.519758	0.246	0.2	1.69644e-05	Effector CD8+ T	SLC5A3
9.1997e-10	0.369599	0.11	0.07	2.26515e-05	Effector CD8+ T	HLA-DQA2
1.06992e-09	0.369821	0.35	0.315	2.63436e-05	Effector CD8+ T	ARPC5L
1.12516e-09	0.345772	0.46	0.448	2.77036e-05	Effector CD8+ T	CCT4
1.253e-09	0.448348	0.204	0.158	3.08514e-05	Effector CD8+ T	APOBEC3C
1.28835e-09	0.384284	0.228	0.177	3.17218e-05	Effector CD8+ T	C12orf75
1.50589e-09	0.290948	0.497	0.47	3.7078e-05	Effector CD8+ T	TSPYL2
1.71606e-09	0.419	0.111	0.073	4.22529e-05	Effector CD8+ T	PPP2R2B
1.86974e-09	0.320059	0.217	0.167	4.60367e-05	Effector CD8+ T	MIDN
2.97125e-09	0.540273	0.125	0.086	7.31581e-05	Effector CD8+ T	CYTH4
2.98303e-09	0.328071	0.151	0.106	7.34482e-05	Effector CD8+ T	CLIC3
3.40589e-09	0.416721	0.182	0.138	8.38599e-05	Effector CD8+ T	PTPN6
4.37774e-09	0.357217	0.356	0.318	0.000107789	Effector CD8+ T	PPP1R10
5.96942e-09	0.410613	0.166	0.124	0.000146979	Effector CD8+ T	MYO1F
9.5254e-09	0.417795	0.174	0.132	0.000234534	Effector CD8+ T	ARHGAP25
1.15717e-08	0.479191	0.225	0.184	0.00028492	Effector CD8+ T	KMT2E-AS1
1.1853e-08	0.40662	0.186	0.143	0.000291845	Effector CD8+ T	CHST12
1.26796e-08	0.557998	0.126	0.089	0.000312196	Effector CD8+ T	IGHG4
1.33467e-08	0.267411	0.401	0.37	0.000328623	Effector CD8+ T	TBC1D10C
3.00419e-08	0.394019	0.126	0.088	0.000739692	Effector CD8+ T	NFKBID
3.90007e-08	0.368037	0.207	0.165	0.000960276	Effector CD8+ T	CNN2
7.67252e-08	0.284148	0.543	0.543	0.00188913	Effector CD8+ T	UBE2S
9.68191e-08	0.405636	0.119	0.083	0.00238388	Effector CD8+ T	TRGC1
1.09241e-07	0.491783	0.102	0.071	0.00268973	Effector CD8+ T	NFKBIE
1.10035e-07	0.352072	0.275	0.235	0.00270928	Effector CD8+ T	LYST
1.10806e-07	0.440212	0.162	0.124	0.00272826	Effector CD8+ T	ZBTB7A
1.3106e-07	0.36926	0.236	0.197	0.00322695	Effector CD8+ T	SYNE1
1.44517e-07	0.386549	0.192	0.153	0.0035583	Effector CD8+ T	DIP2A
1.61966e-07	0.356006	0.306	0.274	0.00398793	Effector CD8+ T	TC2N
1.77209e-07	0.421389	0.49	0.489	0.00436324	Effector CD8+ T	TUBA1A
1.96462e-07	0.324433	0.307	0.274	0.00483728	Effector CD8+ T	DNAJC1
1.99089e-07	0.428222	0.102	0.07	0.00490196	Effector CD8+ T	KCNA3
2.17503e-07	0.318721	0.32	0.286	0.00535535	Effector CD8+ T	KLF13
3.66769e-07	0.291412	0.319	0.282	0.00903058	Effector CD8+ T	JMJD6
4.11932e-07	0.344506	0.237	0.201	0.0101426	Effector CD8+ T	SUN2
4.30442e-07	0.405559	0.139	0.104	0.0105983	Effector CD8+ T	LY9
7.00487e-07	0.400649	0.21	0.176	0.0172474	Effector CD8+ T	TUBA1C
7.03953e-07	0.345007	0.169	0.132	0.0173327	Effector CD8+ T	FAM173A
7.23028e-07	0.492702	0.155	0.12	0.0178024	Effector CD8+ T	IER3
7.26807e-07	0.274869	0.387	0.367	0.0178955	Effector CD8+ T	TAPBP
7.51196e-07	0.372544	0.189	0.154	0.0184959	Effector CD8+ T	NCF1
8.78341e-07	0.297222	0.323	0.292	0.0216265	Effector CD8+ T	CTSD
1.14214e-06	0.315235	0.313	0.282	0.0281218	Effector CD8+ T	PRKACB
1.17447e-06	0.368101	0.184	0.148	0.0289177	Effector CD8+ T	NIN
1.40358e-06	0.271378	0.379	0.351	0.034559	Effector CD8+ T	NABP1
1.43699e-06	0.354668	0.11	0.078	0.0353817	Effector CD8+ T	TBX21
2.14533e-06	0.37664	0.288	0.26	0.0528223	Effector CD8+ T	CDC42EP3
2.92544e-06	0.258499	0.497	0.505	0.0720301	Effector CD8+ T	NUDC
4.21287e-06	0.264698	0.339	0.314	0.103729	Effector CD8+ T	MT-ATP8
4.43192e-06	0.357673	0.145	0.112	0.109123	Effector CD8+ T	DUSP8
4.7037e-06	0.366266	0.219	0.19	0.115815	Effector CD8+ T	SHISA5
5.41341e-06	0.36349	0.106	0.078	0.133289	Effector CD8+ T	TSEN34
8.25865e-06	0.315687	0.215	0.183	0.203344	Effector CD8+ T	SIT1
8.82467e-06	0.386351	0.173	0.141	0.217281	Effector CD8+ T	CGAS
9.17838e-06	0.286807	0.249	0.215	0.22599	Effector CD8+ T	MAT2A
1.04606e-05	0.26183	0.329	0.309	0.257562	Effector CD8+ T	SYNRG
1.08181e-05	0.254479	0.207	0.17	0.266363	Effector CD8+ T	PTMS
1.19873e-05	0.376485	0.175	0.145	0.295152	Effector CD8+ T	HSD17B7
1.2689e-05	0.313765	0.263	0.235	0.31243	Effector CD8+ T	RASAL3
1.45603e-05	0.350165	0.179	0.151	0.358505	Effector CD8+ T	DGKZ
1.84298e-05	0.383686	0.116	0.088	0.45378	Effector CD8+ T	SLFN12L
2.37485e-05	0.351692	0.151	0.122	0.584736	Effector CD8+ T	CCDC117
2.62424e-05	0.286415	0.307	0.282	0.646139	Effector CD8+ T	ZBTB20
3.19772e-05	0.347437	0.355	0.34	0.787343	Effector CD8+ T	IFRD1
3.34082e-05	0.334471	0.333	0.316	0.822576	Effector CD8+ T	CKS2
3.4485e-05	0.291298	0.355	0.346	0.849089	Effector CD8+ T	DNTTIP2
3.52142e-05	0.348096	0.158	0.129	0.867044	Effector CD8+ T	HLA-DMA
3.76967e-05	0.322865	0.215	0.185	0.928167	Effector CD8+ T	ATP8A1
4.02088e-05	0.395156	0.123	0.097	0.990021	Effector CD8+ T	ZNF276
4.37792e-05	0.382138	0.177	0.151	1	Effector CD8+ T	UBL3
4.74128e-05	0.358143	0.157	0.128	1	Effector CD8+ T	TRPS1
5.26639e-05	0.299664	0.245	0.216	1	Effector CD8+ T	H2AFX
5.43947e-05	0.348822	0.531	0.556	1	Effector CD8+ T	BTG2
7.67481e-05	0.306739	0.15	0.123	1	Effector CD8+ T	PTPRE
7.98519e-05	0.31907	0.122	0.096	1	Effector CD8+ T	GGA2
8.01362e-05	0.304072	0.338	0.327	1	Effector CD8+ T	ATM
8.59428e-05	0.332863	0.126	0.1	1	Effector CD8+ T	DYRK2
8.89163e-05	0.289931	0.204	0.177	1	Effector CD8+ T	ANXA2R
9.12744e-05	0.336152	0.155	0.129	1	Effector CD8+ T	B3GNT2
0.000100143	0.313493	0.129	0.103	1	Effector CD8+ T	KIF21A
0.000100316	0.283573	0.305	0.286	1	Effector CD8+ T	PTPN7
0.000115164	0.357833	0.131	0.107	1	Effector CD8+ T	TTC39B
0.000132137	0.352009	0.153	0.128	1	Effector CD8+ T	NELFCD
0.000136877	0.45604	0.167	0.14	1	Effector CD8+ T	ID3
0.000137152	0.354723	0.201	0.176	1	Effector CD8+ T	COA1
0.000147088	0.342235	0.326	0.315	1	Effector CD8+ T	HSPA4
0.00016889	0.448405	0.166	0.142	1	Effector CD8+ T	MAP1LC3A
0.000213361	0.373984	0.129	0.105	1	Effector CD8+ T	MIB2
0.000236297	0.349768	0.142	0.118	1	Effector CD8+ T	ZFYVE28
0.000254058	0.297829	0.244	0.222	1	Effector CD8+ T	PLK3
0.000309396	0.476167	0.151	0.128	1	Effector CD8+ T	IGHG1
0.000322035	0.320378	0.114	0.091	1	Effector CD8+ T	CCDC14
0.000396604	0.312369	0.194	0.168	1	Effector CD8+ T	RASGEF1B
0.000520666	0.308788	0.212	0.192	1	Effector CD8+ T	IDH2
0.000597021	0.280995	0.167	0.144	1	Effector CD8+ T	PARVG
0.000651893	0.288481	0.206	0.186	1	Effector CD8+ T	SENP7
0.000662896	0.403052	0.111	0.09	1	Effector CD8+ T	AL135925.1
0.000753933	0.317198	0.125	0.103	1	Effector CD8+ T	BTN2A1
0.000791332	0.287778	0.105	0.084	1	Effector CD8+ T	DPP8
0.000859216	0.354127	0.211	0.191	1	Effector CD8+ T	AC025164.1
0.000977402	0.321869	0.163	0.141	1	Effector CD8+ T	GXYLT1
0.00100668	0.325868	0.199	0.18	1	Effector CD8+ T	SNHG9
0.00111042	0.262511	0.33	0.317	1	Effector CD8+ T	MYLIP
0.00111074	0.271787	0.186	0.164	1	Effector CD8+ T	FAM53C
0.0012976	0.336099	0.104	0.085	1	Effector CD8+ T	ING1
0.0016293	0.31292	0.157	0.137	1	Effector CD8+ T	LBR
0.00168713	0.291349	0.161	0.14	1	Effector CD8+ T	BCL2A1
0.00186999	0.306907	0.127	0.108	1	Effector CD8+ T	PPP6R2
0.00204246	0.285927	0.229	0.214	1	Effector CD8+ T	ERAP2
0.00215703	0.299673	0.192	0.176	1	Effector CD8+ T	ANKRD13D
0.0025166	0.250708	0.12	0.1	1	Effector CD8+ T	AL139246.5
0.0025473	0.325716	0.106	0.088	1	Effector CD8+ T	SASH3
0.00281928	0.411609	0.101	0.083	1	Effector CD8+ T	LDLR
0.00285092	0.320035	0.105	0.086	1	Effector CD8+ T	NECTIN3
0.00317629	0.295402	0.214	0.199	1	Effector CD8+ T	SLC9A3R1
0.00331141	0.337872	0.107	0.089	1	Effector CD8+ T	IKBIP
0.00342972	0.326357	0.126	0.108	1	Effector CD8+ T	LASP1
0.00360538	0.337646	0.109	0.091	1	Effector CD8+ T	NMRAL1
0.0036419	0.266199	0.236	0.217	1	Effector CD8+ T	AC020916.1
0.00405747	0.281541	0.169	0.152	1	Effector CD8+ T	FAM160B1
0.00408218	0.295587	0.105	0.087	1	Effector CD8+ T	GATAD1
0.00507553	0.255957	0.127	0.108	1	Effector CD8+ T	TUBB2A
0.00553668	0.256914	0.234	0.221	1	Effector CD8+ T	PPP1R18
0.00665931	0.31696	0.113	0.096	1	Effector CD8+ T	GCLM
0.00730394	0.253188	0.162	0.147	1	Effector CD8+ T	NLRC5
0.00762982	0.311291	0.134	0.118	1	Effector CD8+ T	PCBD1
0.00812944	0.272256	0.137	0.12	1	Effector CD8+ T	SMURF2
0	2.06497	0.564	0.115	0	Exhausted CD8+ T	CRTAM
0	1.82469	0.21	0.018	0	Exhausted CD8+ T	ENC1
0	1.718	0.581	0.164	0	Exhausted CD8+ T	CCL4L2
0	1.59044	0.547	0.119	0	Exhausted CD8+ T	GZMH
0	1.53764	0.802	0.167	0	Exhausted CD8+ T	GZMK
0	1.46634	0.924	0.369	0	Exhausted CD8+ T	CCL4
0	1.3461	0.895	0.436	0	Exhausted CD8+ T	CST7
0	1.31814	0.865	0.306	0	Exhausted CD8+ T	NKG7
0	1.24098	0.735	0.299	0	Exhausted CD8+ T	HLA-DRB1
0	1.18391	0.669	0.232	0	Exhausted CD8+ T	CD8A
0	1.1718	0.655	0.274	0	Exhausted CD8+ T	METRNL
0	1.07042	0.723	0.346	0	Exhausted CD8+ T	HLA-DPB1
0	1.05671	0.764	0.298	0	Exhausted CD8+ T	GZMA
0	1.04847	0.901	0.595	0	Exhausted CD8+ T	DUSP2
0	0.852621	0.969	0.522	0	Exhausted CD8+ T	CCL5
8.56004e-292	1.29376	0.528	0.198	2.10765e-287	Exhausted CD8+ T	LYST
1.01461e-285	1.1959	0.436	0.126	2.49818e-281	Exhausted CD8+ T	TNFSF9
1.64802e-278	1.84549	0.158	0.013	4.05776e-274	Exhausted CD8+ T	VCAM1
4.622e-267	1.09302	0.502	0.17	1.13803e-262	Exhausted CD8+ T	CD8B
3.77763e-266	1.28717	0.343	0.083	9.30129e-262	Exhausted CD8+ T	DTHD1
8.44331e-257	1.44604	0.457	0.156	2.07891e-252	Exhausted CD8+ T	GZMB
3.30444e-244	0.53813	0.991	0.965	8.1362e-240	Exhausted CD8+ T	CXCR4
1.24666e-237	1.06312	0.631	0.296	3.06952e-233	Exhausted CD8+ T	DUSP4
1.57878e-223	1.02184	0.507	0.199	3.88728e-219	Exhausted CD8+ T	ZEB2
2.60142e-223	1.28053	0.36	0.107	6.40522e-219	Exhausted CD8+ T	HLA-DQA1
3.5558e-222	1.06623	0.536	0.232	8.75509e-218	Exhausted CD8+ T	FABP5
1.63698e-216	1.19885	0.246	0.05	4.03058e-212	Exhausted CD8+ T	EOMES
3.66454e-213	1.23945	0.552	0.274	9.02282e-209	Exhausted CD8+ T	CMC1
1.64539e-208	1.12144	0.533	0.254	4.05129e-204	Exhausted CD8+ T	SH2D1A
1.1576e-203	1.09825	0.538	0.251	2.85023e-199	Exhausted CD8+ T	HLA-DRA
5.24416e-198	0.702669	0.814	0.555	1.29122e-193	Exhausted CD8+ T	RUNX3
1.84119e-196	0.891622	0.727	0.454	4.53337e-192	Exhausted CD8+ T	ZNF331
1.01627e-191	0.915671	0.589	0.305	2.50225e-187	Exhausted CD8+ T	HLA-DPA1
2.67054e-186	1.0697	0.337	0.107	6.5754e-182	Exhausted CD8+ T	SAMD3
4.74075e-180	0.49871	0.968	0.922	1.16727e-175	Exhausted CD8+ T	SRSF7
1.15486e-170	0.778321	0.717	0.48	2.84351e-166	Exhausted CD8+ T	CEMIP2
1.05082e-159	0.634628	0.853	0.657	2.58733e-155	Exhausted CD8+ T	CLEC2B
1.73179e-156	1.24286	0.322	0.114	4.264e-152	Exhausted CD8+ T	YBX3
2.85426e-151	0.769892	0.767	0.582	7.02775e-147	Exhausted CD8+ T	PIK3R1
4.23879e-150	0.838897	0.382	0.15	1.04367e-145	Exhausted CD8+ T	PRF1
6.94392e-149	0.843611	0.585	0.339	1.70973e-144	Exhausted CD8+ T	LITAF
4.8574e-146	0.719778	0.658	0.426	1.19599e-141	Exhausted CD8+ T	CD74
1.1278e-145	0.531784	0.912	0.831	2.77688e-141	Exhausted CD8+ T	ISG20
9.84871e-140	0.368662	0.979	0.943	2.42495e-135	Exhausted CD8+ T	OAZ1
1.68658e-138	1.39063	0.139	0.025	4.15269e-134	Exhausted CD8+ T	CXCL13
3.49215e-134	0.998601	0.345	0.139	8.59838e-130	Exhausted CD8+ T	HLA-DQB1
5.14008e-134	0.501864	0.842	0.68	1.26559e-129	Exhausted CD8+ T	HCST
4.88876e-132	1.03905	0.239	0.073	1.20371e-127	Exhausted CD8+ T	CCL3L1
3.11195e-131	0.906665	0.414	0.197	7.66225e-127	Exhausted CD8+ T	APOBEC3G
3.63559e-125	0.779289	0.458	0.224	8.95156e-121	Exhausted CD8+ T	TRGC2
5.2644e-124	0.746834	0.68	0.46	1.2962e-119	Exhausted CD8+ T	NR4A2
3.97642e-123	0.774394	0.479	0.258	9.79074e-119	Exhausted CD8+ T	NAA50
2.29228e-121	0.8108	0.387	0.173	5.64404e-117	Exhausted CD8+ T	CTSW
1.55408e-118	0.572176	0.91	0.778	3.82646e-114	Exhausted CD8+ T	RGS1
1.17835e-117	0.70407	0.597	0.393	2.90133e-113	Exhausted CD8+ T	AKNA
6.19394e-109	0.569031	0.753	0.619	1.52507e-104	Exhausted CD8+ T	TERF2IP
1.04902e-107	0.610765	0.613	0.418	2.58291e-103	Exhausted CD8+ T	GZMM
5.46772e-107	0.293987	0.981	0.962	1.34626e-102	Exhausted CD8+ T	HLA-E
1.47829e-106	1.05528	0.234	0.082	3.63984e-102	Exhausted CD8+ T	CCL3
6.53133e-106	0.361577	0.951	0.918	1.60814e-101	Exhausted CD8+ T	PTPRC
1.37412e-105	0.386821	0.9	0.837	3.38337e-101	Exhausted CD8+ T	SUB1
8.58279e-105	0.721235	0.514	0.312	2.11325e-100	Exhausted CD8+ T	GABARAPL1
4.79068e-103	0.444353	0.846	0.721	1.17956e-98	Exhausted CD8+ T	HERPUD1
3.91085e-101	0.292122	0.997	0.99	9.62929e-97	Exhausted CD8+ T	H3F3B
1.56144e-100	0.520287	0.358	0.159	3.84457e-96	Exhausted CD8+ T	IFNG
2.44686e-100	0.526683	0.756	0.602	6.02466e-96	Exhausted CD8+ T	RNF19A
1.92769e-99	0.768071	0.591	0.408	4.74635e-95	Exhausted CD8+ T	ATP1B3
5.36466e-99	0.845319	0.264	0.103	1.32089e-94	Exhausted CD8+ T	LAG3
1.3992e-98	0.830354	0.341	0.151	3.4451e-94	Exhausted CD8+ T	XCL2
4.07238e-98	0.676861	0.606	0.421	1.0027e-93	Exhausted CD8+ T	TUBA4A
3.74218e-97	0.518771	0.733	0.559	9.214e-93	Exhausted CD8+ T	SYTL3
6.58882e-91	0.875602	0.322	0.153	1.6223e-86	Exhausted CD8+ T	PTMS
5.28398e-89	0.331317	0.983	0.965	1.30102e-84	Exhausted CD8+ T	CALM1
5.74635e-89	0.463294	0.698	0.542	1.41487e-84	Exhausted CD8+ T	CD81
1.09077e-88	0.881132	0.237	0.094	2.6857e-84	Exhausted CD8+ T	F2R
1.65781e-84	0.76582	0.417	0.245	4.08185e-80	Exhausted CD8+ T	VPS37B
8.75298e-84	0.879732	0.291	0.133	2.15516e-79	Exhausted CD8+ T	TNFRSF9
1.01037e-82	0.416485	0.846	0.735	2.48773e-78	Exhausted CD8+ T	MCL1
5.79567e-82	0.935316	0.177	0.059	1.42701e-77	Exhausted CD8+ T	HLA-DQA2
3.62733e-80	0.444419	0.812	0.691	8.93122e-76	Exhausted CD8+ T	CNOT6L
6.20332e-79	0.45111	0.765	0.654	1.52738e-74	Exhausted CD8+ T	SRSF2
8.9742e-79	0.876225	0.147	0.044	2.20963e-74	Exhausted CD8+ T	AC243829.1
4.27415e-77	0.455086	0.859	0.759	1.05238e-72	Exhausted CD8+ T	CREM
1.5778e-76	0.81816	0.186	0.067	3.88487e-72	Exhausted CD8+ T	SLAMF7
9.86406e-75	0.380093	0.853	0.794	2.42873e-70	Exhausted CD8+ T	CALM2
1.4401e-73	0.908421	0.196	0.076	3.5458e-69	Exhausted CD8+ T	TNIP3
1.74034e-72	0.541726	0.733	0.64	4.28506e-68	Exhausted CD8+ T	HMGB2
2.14014e-72	0.541663	0.552	0.383	5.26946e-68	Exhausted CD8+ T	CYTOR
3.77932e-71	0.767268	0.251	0.115	9.30544e-67	Exhausted CD8+ T	HLA-DMA
1.49555e-70	0.834246	0.153	0.052	3.68234e-66	Exhausted CD8+ T	OASL
2.21144e-69	0.490201	0.646	0.51	5.44501e-65	Exhausted CD8+ T	JPT1
1.59514e-67	0.558507	0.652	0.528	3.92755e-63	Exhausted CD8+ T	SLA
5.74727e-67	0.525806	0.68	0.558	1.41509e-62	Exhausted CD8+ T	FAM177A1
1.41355e-66	0.698193	0.26	0.123	3.48045e-62	Exhausted CD8+ T	KLRG1
1.49273e-66	0.711394	0.262	0.126	3.6754e-62	Exhausted CD8+ T	PLA2G16
2.27466e-66	0.635461	0.44	0.284	5.60068e-62	Exhausted CD8+ T	TENT5C
3.96428e-66	0.498209	0.774	0.67	9.76085e-62	Exhausted CD8+ T	HIST1H4C
4.89113e-66	0.400558	0.798	0.675	1.20429e-61	Exhausted CD8+ T	ZFP36
5.39696e-65	0.504061	0.66	0.526	1.32884e-60	Exhausted CD8+ T	UBE2S
8.71011e-65	0.832888	0.308	0.167	2.1446e-60	Exhausted CD8+ T	PDCD1
1.16927e-64	0.801867	0.129	0.04	2.87898e-60	Exhausted CD8+ T	FASLG
1.30398e-64	0.380188	0.849	0.761	3.21066e-60	Exhausted CD8+ T	SELENOK
1.67929e-63	0.39766	0.744	0.619	4.13475e-59	Exhausted CD8+ T	YPEL5
1.02068e-62	0.457306	0.692	0.55	2.51313e-58	Exhausted CD8+ T	RGCC
1.25104e-62	0.465961	0.673	0.559	3.0803e-58	Exhausted CD8+ T	COTL1
2.61466e-61	0.794282	0.177	0.072	6.43781e-57	Exhausted CD8+ T	CCR5
8.05378e-61	0.71028	0.318	0.179	1.983e-56	Exhausted CD8+ T	ABI3
8.91589e-61	0.465689	0.532	0.376	2.19527e-56	Exhausted CD8+ T	TNFRSF1B
6.63596e-59	0.456635	0.559	0.411	1.63391e-54	Exhausted CD8+ T	PTPN22
5.11404e-58	0.518824	0.538	0.401	1.25918e-53	Exhausted CD8+ T	WNK1
9.8305e-58	0.814662	0.215	0.1	2.42046e-53	Exhausted CD8+ T	NR4A3
1.8167e-56	0.788742	0.158	0.062	4.47309e-52	Exhausted CD8+ T	APOBEC3H
3.41715e-56	0.412884	0.771	0.668	8.41371e-52	Exhausted CD8+ T	EZR
3.80535e-56	0.691724	0.247	0.125	9.36954e-52	Exhausted CD8+ T	APMAP
3.58016e-55	0.295524	0.879	0.811	8.81507e-51	Exhausted CD8+ T	LEPROTL1
9.22678e-55	0.500557	0.451	0.301	2.27182e-50	Exhausted CD8+ T	LYAR
3.11063e-54	0.398262	0.667	0.571	7.659e-50	Exhausted CD8+ T	PSMB9
3.67981e-54	0.801014	0.155	0.062	9.06042e-50	Exhausted CD8+ T	ITPRIP
5.68057e-52	0.4584	0.609	0.504	1.39867e-47	Exhausted CD8+ T	BRD2
1.09509e-51	0.502154	0.478	0.343	2.69634e-47	Exhausted CD8+ T	CBLB
3.44525e-50	0.702965	0.245	0.13	8.48289e-46	Exhausted CD8+ T	SLF1
4.36603e-50	0.629315	0.292	0.167	1.075e-45	Exhausted CD8+ T	C12orf75
1.22207e-49	0.503468	0.338	0.193	3.00899e-45	Exhausted CD8+ T	KLRD1
2.18477e-49	0.742684	0.221	0.112	5.37935e-45	Exhausted CD8+ T	TENT4B
4.31008e-49	0.543565	0.582	0.487	1.06123e-44	Exhausted CD8+ T	CLDND1
3.33729e-48	0.744344	0.184	0.087	8.21707e-44	Exhausted CD8+ T	GGA2
7.44499e-48	0.832465	0.192	0.093	1.8331e-43	Exhausted CD8+ T	LMNB1
1.00325e-47	0.670636	0.171	0.075	2.47019e-43	Exhausted CD8+ T	AOAH
1.80425e-46	0.472036	0.551	0.433	4.44241e-42	Exhausted CD8+ T	DDIT3
3.05916e-46	0.613468	0.292	0.173	7.53227e-42	Exhausted CD8+ T	ATP8A1
4.80219e-46	0.664994	0.226	0.119	1.1824e-41	Exhausted CD8+ T	SLA2
6.79338e-46	0.518912	0.417	0.29	1.67267e-41	Exhausted CD8+ T	PYHIN1
3.01081e-45	0.945823	0.142	0.059	7.41322e-41	Exhausted CD8+ T	CLECL1
6.88357e-45	0.370502	0.641	0.543	1.69487e-40	Exhausted CD8+ T	WIPF1
8.67537e-45	0.695448	0.105	0.036	2.13605e-40	Exhausted CD8+ T	KLRC4
1.57876e-44	0.359833	0.671	0.573	3.88721e-40	Exhausted CD8+ T	IFI16
3.45545e-44	0.497352	0.417	0.292	8.508e-40	Exhausted CD8+ T	ARAP2
3.91281e-44	0.970011	0.146	0.063	9.63413e-40	Exhausted CD8+ T	HAVCR2
4.63401e-44	0.441761	0.565	0.453	1.14099e-39	Exhausted CD8+ T	SYAP1
1.37974e-43	0.328549	0.713	0.63	3.3972e-39	Exhausted CD8+ T	RARRES3
6.25699e-43	0.28144	0.819	0.759	1.54059e-38	Exhausted CD8+ T	PPP2R5C
2.01951e-42	0.566261	0.357	0.24	4.97243e-38	Exhausted CD8+ T	RAB27A
9.11372e-42	0.52327	0.46	0.349	2.24398e-37	Exhausted CD8+ T	SH2D2A
1.1004e-41	0.639353	0.233	0.13	2.7094e-37	Exhausted CD8+ T	GXYLT1
1.94545e-41	0.490147	0.435	0.321	4.79009e-37	Exhausted CD8+ T	ORAI1
2.9789e-41	0.518722	0.386	0.272	7.33465e-37	Exhausted CD8+ T	JMJD6
1.12401e-40	0.598801	0.333	0.223	2.76754e-36	Exhausted CD8+ T	BICDL1
3.03269e-40	0.424085	0.501	0.385	7.46709e-36	Exhausted CD8+ T	ADGRE5
1.46844e-39	0.56455	0.226	0.123	3.61559e-35	Exhausted CD8+ T	AUTS2
3.87588e-39	0.51238	0.376	0.264	9.54318e-35	Exhausted CD8+ T	DNAJC1
5.13718e-39	0.674779	0.172	0.085	1.26488e-34	Exhausted CD8+ T	ARHGAP26
1.58854e-38	0.599816	0.236	0.135	3.91129e-34	Exhausted CD8+ T	CHST12
1.84971e-38	0.266978	0.781	0.719	4.55435e-34	Exhausted CD8+ T	AKAP13
2.5351e-36	0.370316	0.698	0.623	6.24192e-32	Exhausted CD8+ T	PARK7
5.17218e-36	0.659987	0.212	0.119	1.27349e-31	Exhausted CD8+ T	NAB1
6.15452e-36	0.34773	0.662	0.586	1.51536e-31	Exhausted CD8+ T	LCP1
2.47363e-35	0.49014	0.324	0.213	6.09058e-31	Exhausted CD8+ T	CD84
4.94028e-35	0.681668	0.121	0.053	1.2164e-30	Exhausted CD8+ T	TMEM39A
9.46186e-35	0.544806	0.195	0.104	2.3297e-30	Exhausted CD8+ T	MATK
9.70431e-35	0.526682	0.29	0.185	2.3894e-30	Exhausted CD8+ T	ITM2C
2.15429e-34	0.289712	0.681	0.622	5.30429e-30	Exhausted CD8+ T	GUK1
4.25704e-34	0.577092	0.138	0.064	1.04817e-29	Exhausted CD8+ T	PLEK
5.54704e-34	0.263896	0.762	0.708	1.36579e-29	Exhausted CD8+ T	YWHAZ
1.6174e-33	0.267662	0.764	0.701	3.98237e-29	Exhausted CD8+ T	RSRC2
1.66696e-33	0.624565	0.143	0.069	4.10438e-29	Exhausted CD8+ T	ZNF184
3.51932e-33	0.575347	0.298	0.2	8.66527e-29	Exhausted CD8+ T	KPNA2
3.56757e-33	0.257524	0.74	0.682	8.78408e-29	Exhausted CD8+ T	SEPT7
4.78878e-33	0.331719	0.685	0.628	1.17909e-28	Exhausted CD8+ T	SDCBP
1.45667e-32	0.288291	0.706	0.626	3.58662e-28	Exhausted CD8+ T	KIAA1551
1.78675e-32	0.377922	0.5	0.407	4.39934e-28	Exhausted CD8+ T	PIP4K2A
1.85672e-32	0.283287	0.745	0.682	4.57162e-28	Exhausted CD8+ T	FYN
2.33281e-32	0.418795	0.42	0.321	5.74384e-28	Exhausted CD8+ T	HERPUD2
3.82752e-32	0.313709	0.718	0.659	9.42411e-28	Exhausted CD8+ T	CALR
5.28045e-32	0.615577	0.25	0.159	1.30015e-27	Exhausted CD8+ T	SIK3
9.38489e-32	0.277845	0.815	0.776	2.31075e-27	Exhausted CD8+ T	NCL
9.85714e-32	0.604857	0.149	0.075	2.42703e-27	Exhausted CD8+ T	SFMBT2
2.58026e-31	0.256106	0.534	0.429	6.35312e-27	Exhausted CD8+ T	CTSC
2.63518e-31	0.292992	0.634	0.553	6.48834e-27	Exhausted CD8+ T	CD99
8.31896e-31	0.595561	0.207	0.121	2.04829e-26	Exhausted CD8+ T	TRPS1
8.92202e-31	0.275881	0.793	0.733	2.19678e-26	Exhausted CD8+ T	HSPA5
9.71599e-31	0.299547	0.618	0.548	2.39227e-26	Exhausted CD8+ T	ARF6
1.39749e-30	0.420638	0.407	0.315	3.44091e-26	Exhausted CD8+ T	CMC2
1.44879e-30	0.382715	0.472	0.376	3.56722e-26	Exhausted CD8+ T	ODC1
2.2111e-30	0.489062	0.364	0.253	5.44417e-26	Exhausted CD8+ T	CXCR6
2.91081e-30	0.476723	0.348	0.249	7.167e-26	Exhausted CD8+ T	RNF125
6.63027e-30	0.355705	0.487	0.394	1.63251e-25	Exhausted CD8+ T	PARP8
1.00048e-29	0.481417	0.403	0.316	2.46339e-25	Exhausted CD8+ T	ANXA5
1.58383e-29	0.398353	0.446	0.356	3.89972e-25	Exhausted CD8+ T	DCTN6
2.31068e-29	0.375286	0.468	0.38	5.68935e-25	Exhausted CD8+ T	BTN3A2
2.67666e-29	0.48784	0.273	0.179	6.59048e-25	Exhausted CD8+ T	CASP3
3.58265e-29	0.437929	0.408	0.322	8.82121e-25	Exhausted CD8+ T	RAB5IF
5.23035e-29	0.430942	0.439	0.354	1.28782e-24	Exhausted CD8+ T	CCSER2
8.45494e-29	0.473148	0.317	0.226	2.08178e-24	Exhausted CD8+ T	RBM38
1.39832e-28	0.277108	0.614	0.555	3.44293e-24	Exhausted CD8+ T	POMP
6.92192e-28	0.613351	0.164	0.09	1.70432e-23	Exhausted CD8+ T	MIR155HG
7.76519e-28	0.49183	0.297	0.209	1.91194e-23	Exhausted CD8+ T	MRPL10
9.5646e-28	0.558113	0.184	0.107	2.35499e-23	Exhausted CD8+ T	TOX
1.33522e-27	0.404368	0.563	0.495	3.28758e-23	Exhausted CD8+ T	TUBB4B
1.65218e-27	0.468027	0.323	0.234	4.06799e-23	Exhausted CD8+ T	RALGAPA1
2.56054e-27	0.60782	0.148	0.078	6.30456e-23	Exhausted CD8+ T	PARD6G
3.37257e-27	0.447591	0.344	0.252	8.30395e-23	Exhausted CD8+ T	AKIRIN2
8.91522e-27	0.330779	0.571	0.505	2.1951e-22	Exhausted CD8+ T	DHX36
1.09137e-26	0.415546	0.388	0.305	2.68717e-22	Exhausted CD8+ T	UBE2A
1.21366e-26	0.455636	0.384	0.3	2.98828e-22	Exhausted CD8+ T	CDK2AP2
1.64787e-26	0.466232	0.325	0.237	4.05739e-22	Exhausted CD8+ T	PDE7A
1.67488e-26	0.33785	0.379	0.276	4.1239e-22	Exhausted CD8+ T	CD27
1.69835e-26	0.403571	0.395	0.303	4.18169e-22	Exhausted CD8+ T	FOSL2
1.78132e-26	0.327603	0.481	0.395	4.38596e-22	Exhausted CD8+ T	GSTP1
2.35097e-26	0.373729	0.54	0.467	5.78855e-22	Exhausted CD8+ T	SNHG12
5.87132e-26	0.323647	0.454	0.358	1.44564e-21	Exhausted CD8+ T	RAB9A
8.5827e-26	0.546677	0.131	0.067	2.11323e-21	Exhausted CD8+ T	GFOD1
1.02807e-25	0.558598	0.199	0.122	2.5313e-21	Exhausted CD8+ T	B3GNT2
1.14806e-25	0.357605	0.545	0.462	2.82676e-21	Exhausted CD8+ T	TSPYL2
1.81603e-25	0.313348	0.696	0.647	4.47142e-21	Exhausted CD8+ T	SMCHD1
4.1745e-25	0.325092	0.583	0.51	1.02785e-20	Exhausted CD8+ T	TAGAP
1.43204e-24	0.558423	0.146	0.079	3.52597e-20	Exhausted CD8+ T	TRGC1
1.49495e-24	0.547773	0.154	0.086	3.68087e-20	Exhausted CD8+ T	SLC25A4
2.09664e-24	0.327424	0.435	0.351	5.16235e-20	Exhausted CD8+ T	REEP5
2.64528e-24	0.376393	0.334	0.242	6.51321e-20	Exhausted CD8+ T	ITGB2
3.0764e-24	0.370037	0.45	0.376	7.57472e-20	Exhausted CD8+ T	MOB4
3.24372e-24	0.552253	0.238	0.159	7.98669e-20	Exhausted CD8+ T	STMN1
4.17422e-24	0.452467	0.245	0.162	1.02778e-19	Exhausted CD8+ T	MIDN
4.94722e-24	0.456824	0.292	0.209	1.2181e-19	Exhausted CD8+ T	H2AFX
5.00902e-24	0.440587	0.381	0.293	1.23332e-19	Exhausted CD8+ T	SERTAD1
1.36523e-23	0.40418	0.41	0.328	3.36147e-19	Exhausted CD8+ T	ITGA4
1.90247e-23	0.255341	0.732	0.679	4.68425e-19	Exhausted CD8+ T	TAF1D
5.38152e-23	0.296318	0.514	0.439	1.32504e-18	Exhausted CD8+ T	PSMB8
6.51506e-23	0.511198	0.136	0.074	1.60414e-18	Exhausted CD8+ T	TBX21
1.17496e-22	0.433547	0.296	0.213	2.89299e-18	Exhausted CD8+ T	SMC4
1.2962e-22	0.319735	0.493	0.412	3.19151e-18	Exhausted CD8+ T	MT2A
1.39203e-22	0.301263	0.626	0.583	3.42745e-18	Exhausted CD8+ T	RHOH
1.50311e-22	0.291764	0.576	0.519	3.70095e-18	Exhausted CD8+ T	PTP4A2
2.54608e-22	0.421607	0.297	0.217	6.26895e-18	Exhausted CD8+ T	ATXN1
3.49334e-22	0.508229	0.128	0.069	8.6013e-18	Exhausted CD8+ T	PPP2R2B
3.67501e-22	0.56122	0.216	0.145	9.04862e-18	Exhausted CD8+ T	EXOSC9
3.84315e-22	0.436346	0.326	0.248	9.4626e-18	Exhausted CD8+ T	USP36
4.60643e-22	0.493831	0.21	0.137	1.13419e-17	Exhausted CD8+ T	NFATC2
5.94214e-22	0.501752	0.164	0.097	1.46307e-17	Exhausted CD8+ T	KIF21A
1.05048e-21	0.473645	0.246	0.171	2.58649e-17	Exhausted CD8+ T	HNRNPLL
3.38801e-21	0.409405	0.293	0.216	8.34195e-17	Exhausted CD8+ T	MAPK1
3.4285e-21	0.525093	0.229	0.155	8.44166e-17	Exhausted CD8+ T	AHI1
3.67585e-21	0.357614	0.39	0.308	9.05068e-17	Exhausted CD8+ T	DUSP5
6.55456e-21	0.304751	0.535	0.465	1.61386e-16	Exhausted CD8+ T	NSMCE3
1.67593e-20	0.347631	0.421	0.344	4.12647e-16	Exhausted CD8+ T	NAMPT
1.90669e-20	0.372112	0.352	0.278	4.69466e-16	Exhausted CD8+ T	RANBP2
2.07213e-20	0.42904	0.23	0.157	5.102e-16	Exhausted CD8+ T	C16orf54
2.54737e-20	0.308626	0.47	0.397	6.27214e-16	Exhausted CD8+ T	ISG15
2.63781e-20	0.254275	0.627	0.589	6.49482e-16	Exhausted CD8+ T	MAP1LC3B
3.04219e-20	0.348244	0.499	0.43	7.49048e-16	Exhausted CD8+ T	MRPL1
3.21933e-20	0.353895	0.354	0.284	7.92664e-16	Exhausted CD8+ T	CHIC2
3.90599e-20	0.512174	0.166	0.103	9.61733e-16	Exhausted CD8+ T	GYG1
3.93531e-20	0.46423	0.279	0.209	9.68952e-16	Exhausted CD8+ T	THEMIS
4.32264e-20	0.320214	0.514	0.458	1.06432e-15	Exhausted CD8+ T	IDI1
7.08072e-20	0.394568	0.322	0.246	1.74341e-15	Exhausted CD8+ T	SLC7A5
9.28486e-20	0.609072	0.117	0.063	2.28612e-15	Exhausted CD8+ T	LINC02446
1.06455e-19	0.514637	0.163	0.101	2.62113e-15	Exhausted CD8+ T	CKAP2
1.5313e-19	0.334999	0.485	0.409	3.77037e-15	Exhausted CD8+ T	PMAIP1
3.12003e-19	0.373489	0.295	0.219	7.68213e-15	Exhausted CD8+ T	MAP3K8
3.31054e-19	0.510963	0.251	0.183	8.15122e-15	Exhausted CD8+ T	TERF1
7.7631e-19	0.416749	0.279	0.206	1.91143e-14	Exhausted CD8+ T	SAP30
9.56103e-19	0.311419	0.528	0.46	2.35412e-14	Exhausted CD8+ T	TRAT1
9.69422e-19	0.257943	0.568	0.517	2.38691e-14	Exhausted CD8+ T	SLC3A2
1.10347e-18	0.271221	0.534	0.483	2.71697e-14	Exhausted CD8+ T	RNF7
1.48418e-18	0.404589	0.265	0.192	3.65434e-14	Exhausted CD8+ T	SYNE1
1.67693e-18	0.462035	0.253	0.185	4.12893e-14	Exhausted CD8+ T	IDH2
1.71224e-18	0.347825	0.376	0.311	4.21587e-14	Exhausted CD8+ T	ARPC5L
2.01839e-18	0.507434	0.233	0.166	4.96967e-14	Exhausted CD8+ T	MARCKSL1
2.24634e-18	0.281766	0.464	0.414	5.53095e-14	Exhausted CD8+ T	MAGOH
3.66565e-18	0.392704	0.272	0.201	9.02557e-14	Exhausted CD8+ T	SKIL
4.07407e-18	0.441282	0.165	0.103	1.00312e-13	Exhausted CD8+ T	CLIC3
4.20531e-18	0.291033	0.487	0.43	1.03543e-13	Exhausted CD8+ T	PNRC2
4.26483e-18	0.529162	0.22	0.155	1.05009e-13	Exhausted CD8+ T	APOBEC3C
4.94898e-18	0.284758	0.522	0.478	1.21854e-13	Exhausted CD8+ T	GABARAPL2
5.18768e-18	0.288126	0.423	0.355	1.27731e-13	Exhausted CD8+ T	LY6E
6.8197e-18	0.482257	0.14	0.085	1.67915e-13	Exhausted CD8+ T	USP11
7.00978e-18	0.344773	0.49	0.438	1.72595e-13	Exhausted CD8+ T	GSPT1
7.08905e-18	0.38685	0.261	0.19	1.74547e-13	Exhausted CD8+ T	PTTG1
7.79165e-18	0.49295	0.2	0.135	1.91846e-13	Exhausted CD8+ T	NFIL3
9.14234e-18	0.433153	0.245	0.177	2.25103e-13	Exhausted CD8+ T	ASXL2
9.93508e-18	0.460335	0.21	0.145	2.44621e-13	Exhausted CD8+ T	FAM160B1
1.06411e-17	0.414086	0.276	0.207	2.62004e-13	Exhausted CD8+ T	IRF9
1.15634e-17	0.342275	0.339	0.267	2.84715e-13	Exhausted CD8+ T	ACTN4
2.17169e-17	0.445235	0.193	0.131	5.34714e-13	Exhausted CD8+ T	TRPC4AP
2.45776e-17	0.281408	0.463	0.411	6.05148e-13	Exhausted CD8+ T	CAPZA1
2.51374e-17	0.253998	0.588	0.549	6.18932e-13	Exhausted CD8+ T	VAMP2
3.99336e-17	0.466517	0.143	0.088	9.83244e-13	Exhausted CD8+ T	SLFN11
5.10782e-17	0.320099	0.486	0.435	1.25765e-12	Exhausted CD8+ T	NASP
5.16111e-17	0.43708	0.164	0.104	1.27077e-12	Exhausted CD8+ T	TRG-AS1
7.28711e-17	0.412304	0.289	0.227	1.79423e-12	Exhausted CD8+ T	EMD
7.92976e-17	0.348524	0.316	0.249	1.95247e-12	Exhausted CD8+ T	ARHGAP9
1.22125e-16	0.333895	0.293	0.224	3.00695e-12	Exhausted CD8+ T	PSTPIP1
1.23753e-16	0.259159	0.545	0.495	3.04705e-12	Exhausted CD8+ T	FAM133B
1.57032e-16	0.335609	0.269	0.2	3.86643e-12	Exhausted CD8+ T	ITGAL
1.60954e-16	0.473589	0.183	0.124	3.96302e-12	Exhausted CD8+ T	SRRT
1.70702e-16	0.427443	0.213	0.148	4.20304e-12	Exhausted CD8+ T	IER5L
2.57896e-16	0.264861	0.513	0.456	6.34993e-12	Exhausted CD8+ T	IQGAP1
2.87274e-16	0.448622	0.131	0.08	7.07325e-12	Exhausted CD8+ T	GALNT11
2.93524e-16	0.30742	0.489	0.445	7.22716e-12	Exhausted CD8+ T	TOP1
2.99531e-16	0.282537	0.488	0.435	7.37505e-12	Exhausted CD8+ T	GTF2B
3.23588e-16	0.427475	0.22	0.158	7.96738e-12	Exhausted CD8+ T	ERO1B
3.42174e-16	0.504978	0.148	0.094	8.42501e-12	Exhausted CD8+ T	LRMP
3.74633e-16	0.479995	0.158	0.103	9.22422e-12	Exhausted CD8+ T	MEF2D
3.91295e-16	0.536629	0.11	0.063	9.63447e-12	Exhausted CD8+ T	AKAP5
4.18492e-16	0.332803	0.423	0.368	1.03041e-11	Exhausted CD8+ T	ISCA1
4.40002e-16	0.4019	0.253	0.191	1.08337e-11	Exhausted CD8+ T	CARHSP1
4.48401e-16	0.3196	0.353	0.286	1.10405e-11	Exhausted CD8+ T	B4GALT1
6.0937e-16	0.330272	0.373	0.309	1.50039e-11	Exhausted CD8+ T	ARRDC3
1.24782e-15	0.327849	0.333	0.27	3.07238e-11	Exhausted CD8+ T	CHST11
1.50443e-15	0.435561	0.161	0.107	3.7042e-11	Exhausted CD8+ T	SIRT2
2.02117e-15	0.444213	0.345	0.285	4.97652e-11	Exhausted CD8+ T	MT1X
2.32303e-15	0.434264	0.2	0.142	5.71976e-11	Exhausted CD8+ T	TSEN54
2.59015e-15	0.353029	0.347	0.278	6.37747e-11	Exhausted CD8+ T	IFNGR1
2.6311e-15	0.25244	0.502	0.452	6.4783e-11	Exhausted CD8+ T	BCLAF1
2.80401e-15	0.269778	0.458	0.404	6.90404e-11	Exhausted CD8+ T	SLC38A1
2.86282e-15	0.26148	0.573	0.535	7.04884e-11	Exhausted CD8+ T	DBI
3.2519e-15	0.413823	0.275	0.214	8.00683e-11	Exhausted CD8+ T	HIST1H1C
3.83534e-15	0.301559	0.413	0.359	9.44338e-11	Exhausted CD8+ T	MANF
3.83622e-15	0.410023	0.202	0.143	9.44555e-11	Exhausted CD8+ T	GLIPR2
4.96812e-15	0.313292	0.389	0.33	1.22325e-10	Exhausted CD8+ T	IQGAP2
5.28558e-15	0.405435	0.235	0.175	1.30141e-10	Exhausted CD8+ T	ARHGAP18
8.61011e-15	0.254676	0.477	0.429	2.11998e-10	Exhausted CD8+ T	PDIA3
9.59705e-15	0.43454	0.118	0.071	2.36298e-10	Exhausted CD8+ T	MXRA7
1.09678e-14	0.347825	0.292	0.232	2.7005e-10	Exhausted CD8+ T	TRAPPC2B
1.2149e-14	0.455921	0.114	0.068	2.99133e-10	Exhausted CD8+ T	TBCD
1.31148e-14	0.428989	0.205	0.145	3.22913e-10	Exhausted CD8+ T	IRF4
1.35645e-14	0.372524	0.32	0.264	3.33985e-10	Exhausted CD8+ T	CSNK1D
1.74426e-14	0.452814	0.103	0.06	4.29473e-10	Exhausted CD8+ T	S100PBP
1.8552e-14	0.312422	0.384	0.329	4.56788e-10	Exhausted CD8+ T	NOP56
2.80982e-14	0.272902	0.371	0.305	6.91834e-10	Exhausted CD8+ T	SERPINB9
2.96637e-14	0.250323	0.432	0.356	7.30379e-10	Exhausted CD8+ T	LINC01871
2.99867e-14	0.257759	0.43	0.379	7.38333e-10	Exhausted CD8+ T	ABHD17A
3.139e-14	0.329983	0.343	0.28	7.72885e-10	Exhausted CD8+ T	PTPN7
4.41284e-14	0.273364	0.416	0.372	1.08653e-09	Exhausted CD8+ T	PSMB6
6.65453e-14	0.381872	0.222	0.163	1.63848e-09	Exhausted CD8+ T	RASGEF1B
1.08093e-13	0.278945	0.401	0.349	2.66146e-09	Exhausted CD8+ T	SNHG15
1.25482e-13	0.398107	0.18	0.126	3.08962e-09	Exhausted CD8+ T	CBX4
1.27942e-13	0.33133	0.4	0.35	3.15018e-09	Exhausted CD8+ T	GOLGA4
1.29786e-13	0.409034	0.258	0.207	3.19558e-09	Exhausted CD8+ T	TMEM170A
1.65689e-13	0.271946	0.406	0.351	4.07959e-09	Exhausted CD8+ T	RTF1
1.8126e-13	0.401985	0.168	0.114	4.46297e-09	Exhausted CD8+ T	MIAT
1.94668e-13	0.277786	0.481	0.441	4.79313e-09	Exhausted CD8+ T	BUB3
2.55903e-13	0.359433	0.275	0.22	6.30085e-09	Exhausted CD8+ T	POLR2A
3.00537e-13	0.334216	0.334	0.28	7.39982e-09	Exhausted CD8+ T	RNF115
3.87274e-13	0.399907	0.14	0.093	9.53545e-09	Exhausted CD8+ T	MT1F
4.22909e-13	0.278513	0.465	0.425	1.04129e-08	Exhausted CD8+ T	DYNLT1
4.46557e-13	0.299315	0.401	0.352	1.09951e-08	Exhausted CD8+ T	ARL6IP1
4.60303e-13	0.342513	0.282	0.228	1.13336e-08	Exhausted CD8+ T	CD2BP2
4.9168e-13	0.276973	0.414	0.365	1.21062e-08	Exhausted CD8+ T	CHD1
6.70815e-13	0.323555	0.28	0.225	1.65168e-08	Exhausted CD8+ T	LENG1
9.5565e-13	0.279491	0.413	0.37	2.353e-08	Exhausted CD8+ T	PRDX6
1.31921e-12	0.250809	0.45	0.407	3.24815e-08	Exhausted CD8+ T	PPP1R12A
1.75626e-12	0.307171	0.356	0.307	4.32426e-08	Exhausted CD8+ T	PRKCH
2.18298e-12	0.412146	0.212	0.16	5.37493e-08	Exhausted CD8+ T	FAM53C
2.66626e-12	0.430398	0.162	0.115	6.56487e-08	Exhausted CD8+ T	ZFYVE28
2.72134e-12	0.39744	0.216	0.163	6.70047e-08	Exhausted CD8+ T	CNN2
3.05304e-12	0.334969	0.412	0.366	7.51718e-08	Exhausted CD8+ T	TGFB1
3.14312e-12	0.37237	0.277	0.224	7.73899e-08	Exhausted CD8+ T	NUCB2
3.42564e-12	0.312564	0.363	0.315	8.43461e-08	Exhausted CD8+ T	ZBTB1
3.52455e-12	0.311608	0.308	0.257	8.67814e-08	Exhausted CD8+ T	ZNF644
3.53255e-12	0.290354	0.332	0.28	8.69785e-08	Exhausted CD8+ T	APOL6
3.96923e-12	0.368465	0.155	0.107	9.77303e-08	Exhausted CD8+ T	PILRB
4.42184e-12	0.444494	0.179	0.13	1.08875e-07	Exhausted CD8+ T	ISG20L2
4.8131e-12	0.28435	0.434	0.392	1.18508e-07	Exhausted CD8+ T	TMF1
4.8168e-12	0.289218	0.323	0.275	1.18599e-07	Exhausted CD8+ T	OSER1
4.87286e-12	0.342654	0.267	0.215	1.1998e-07	Exhausted CD8+ T	BRD1
5.06199e-12	0.425029	0.144	0.098	1.24636e-07	Exhausted CD8+ T	PLSCR1
5.09647e-12	0.259492	0.441	0.395	1.25485e-07	Exhausted CD8+ T	LIMD2
6.88306e-12	0.360731	0.255	0.205	1.69475e-07	Exhausted CD8+ T	HSPB11
6.88947e-12	0.387419	0.135	0.091	1.69633e-07	Exhausted CD8+ T	SLC1A5
7.10464e-12	0.274342	0.368	0.312	1.74931e-07	Exhausted CD8+ T	FAM129A
7.36894e-12	0.417879	0.144	0.099	1.81438e-07	Exhausted CD8+ T	EZH2
1.03383e-11	0.271099	0.376	0.329	2.54549e-07	Exhausted CD8+ T	SLBP
1.32971e-11	0.352943	0.252	0.202	3.27401e-07	Exhausted CD8+ T	GALM
1.57916e-11	0.34511	0.238	0.186	3.8882e-07	Exhausted CD8+ T	AP3S1
1.78529e-11	0.409479	0.183	0.135	4.39575e-07	Exhausted CD8+ T	SIPA1
1.80034e-11	0.356492	0.179	0.13	4.4328e-07	Exhausted CD8+ T	GBP1
1.82408e-11	0.427717	0.104	0.065	4.49125e-07	Exhausted CD8+ T	UTS2
2.4811e-11	0.387312	0.183	0.135	6.10896e-07	Exhausted CD8+ T	CYSTM1
2.84154e-11	0.424466	0.196	0.148	6.99643e-07	Exhausted CD8+ T	ZNF217
2.99034e-11	0.41477	0.124	0.082	7.36281e-07	Exhausted CD8+ T	MVD
3.53446e-11	0.408999	0.106	0.068	8.70254e-07	Exhausted CD8+ T	WDR47
3.92986e-11	0.28133	0.376	0.336	9.6761e-07	Exhausted CD8+ T	KANSL1
4.04774e-11	0.263777	0.339	0.294	9.96636e-07	Exhausted CD8+ T	ADRM1
4.15777e-11	0.309204	0.284	0.234	1.02373e-06	Exhausted CD8+ T	SP140
4.94709e-11	0.299659	0.364	0.32	1.21807e-06	Exhausted CD8+ T	DDX27
7.24024e-11	0.432827	0.152	0.11	1.78269e-06	Exhausted CD8+ T	PGRMC2
9.05179e-11	0.402505	0.143	0.1	2.22873e-06	Exhausted CD8+ T	ABHD17B
9.96905e-11	0.279358	0.364	0.325	2.45458e-06	Exhausted CD8+ T	TBCC
1.06597e-10	0.302939	0.267	0.215	2.62463e-06	Exhausted CD8+ T	STOM
1.26881e-10	0.293274	0.347	0.304	3.12406e-06	Exhausted CD8+ T	JOSD1
1.28766e-10	0.322847	0.186	0.138	3.17047e-06	Exhausted CD8+ T	MAP1LC3A
1.29468e-10	0.480071	0.146	0.103	3.18776e-06	Exhausted CD8+ T	CARS
1.45709e-10	0.414881	0.206	0.16	3.58765e-06	Exhausted CD8+ T	PLEKHO1
1.65843e-10	0.262824	0.412	0.371	4.0834e-06	Exhausted CD8+ T	PDE4B
1.72985e-10	0.4005	0.141	0.099	4.25925e-06	Exhausted CD8+ T	RIC8A
1.86688e-10	0.347461	0.275	0.228	4.59662e-06	Exhausted CD8+ T	N4BP1
1.87818e-10	0.364384	0.19	0.143	4.62446e-06	Exhausted CD8+ T	NLRC5
1.9829e-10	0.318232	0.236	0.187	4.8823e-06	Exhausted CD8+ T	DUSP10
2.49609e-10	0.353741	0.21	0.163	6.14587e-06	Exhausted CD8+ T	ST8SIA4
2.62642e-10	0.370436	0.192	0.146	6.46677e-06	Exhausted CD8+ T	TMEM140
3.09271e-10	0.386565	0.106	0.069	7.61486e-06	Exhausted CD8+ T	TPST2
4.4249e-10	0.302824	0.287	0.246	1.0895e-05	Exhausted CD8+ T	ABT1
5.06514e-10	0.376345	0.158	0.115	1.24714e-05	Exhausted CD8+ T	ZYX
5.09564e-10	0.284353	0.284	0.231	1.25465e-05	Exhausted CD8+ T	BCL2L11
5.58452e-10	0.333101	0.244	0.2	1.37502e-05	Exhausted CD8+ T	SURF4
7.52913e-10	0.253042	0.37	0.328	1.85382e-05	Exhausted CD8+ T	SLC38A2
1.05788e-09	0.326161	0.241	0.195	2.60472e-05	Exhausted CD8+ T	NRBP1
1.18114e-09	0.369628	0.101	0.066	2.90819e-05	Exhausted CD8+ T	ZBP1
1.19599e-09	0.308074	0.192	0.147	2.94477e-05	Exhausted CD8+ T	NIN
1.21393e-09	0.376698	0.242	0.199	2.98895e-05	Exhausted CD8+ T	TARS
1.31029e-09	0.347166	0.225	0.181	3.2262e-05	Exhausted CD8+ T	ATG2A
1.41654e-09	0.359893	0.129	0.09	3.48779e-05	Exhausted CD8+ T	BORCS6
1.75545e-09	0.268168	0.385	0.357	4.32226e-05	Exhausted CD8+ T	PITHD1
1.84815e-09	0.373595	0.18	0.139	4.55051e-05	Exhausted CD8+ T	CTR9
1.90696e-09	0.322521	0.231	0.188	4.69531e-05	Exhausted CD8+ T	TINF2
2.13705e-09	0.379188	0.162	0.121	5.26184e-05	Exhausted CD8+ T	MSL2
2.24661e-09	0.31743	0.253	0.21	5.5316e-05	Exhausted CD8+ T	PBDC1
2.24827e-09	0.356579	0.125	0.087	5.53568e-05	Exhausted CD8+ T	DZIP3
3.41121e-09	0.272323	0.135	0.092	8.39908e-05	Exhausted CD8+ T	XCL1
3.5201e-09	0.355045	0.204	0.163	8.6672e-05	Exhausted CD8+ T	SURF2
3.573e-09	0.329814	0.231	0.189	8.79745e-05	Exhausted CD8+ T	STARD7
3.87733e-09	0.251336	0.434	0.41	9.54677e-05	Exhausted CD8+ T	RABAC1
4.05611e-09	0.308608	0.287	0.246	9.98695e-05	Exhausted CD8+ T	SAFB2
4.18837e-09	0.320086	0.191	0.149	0.000103126	Exhausted CD8+ T	DGKZ
4.62197e-09	0.378897	0.108	0.074	0.000113802	Exhausted CD8+ T	MCM6
5.16038e-09	0.331937	0.214	0.171	0.000127059	Exhausted CD8+ T	BTN3A1
5.20799e-09	0.287402	0.288	0.248	0.000128231	Exhausted CD8+ T	ZFAND6
5.36643e-09	0.263878	0.433	0.409	0.000132132	Exhausted CD8+ T	GLS
5.72302e-09	0.355213	0.182	0.142	0.000140912	Exhausted CD8+ T	RABIF
5.91209e-09	0.363396	0.165	0.125	0.000145568	Exhausted CD8+ T	STAT5A
6.13961e-09	0.372826	0.161	0.122	0.000151169	Exhausted CD8+ T	PLEKHA2
7.07417e-09	0.293553	0.283	0.245	0.00017418	Exhausted CD8+ T	DERL2
7.48488e-09	0.292905	0.243	0.199	0.000184293	Exhausted CD8+ T	HEXIM1
7.72902e-09	0.2922	0.31	0.274	0.000190304	Exhausted CD8+ T	CNOT2
8.62982e-09	0.328822	0.224	0.183	0.000212484	Exhausted CD8+ T	CCNT1
8.6662e-09	0.336167	0.173	0.134	0.000213379	Exhausted CD8+ T	TP53RK
9.00762e-09	0.299107	0.321	0.28	0.000221786	Exhausted CD8+ T	IL10RA
9.17665e-09	0.252369	0.31	0.272	0.000225947	Exhausted CD8+ T	RNF181
9.68077e-09	0.311403	0.229	0.189	0.00023836	Exhausted CD8+ T	ETF1
1.00576e-08	0.316228	0.197	0.157	0.000247638	Exhausted CD8+ T	DPF2
1.26388e-08	0.317135	0.182	0.141	0.000311192	Exhausted CD8+ T	OAT
1.37265e-08	0.286282	0.288	0.249	0.000337974	Exhausted CD8+ T	PNPLA8
1.58397e-08	0.356201	0.177	0.137	0.000390005	Exhausted CD8+ T	PPP1R16B
1.70786e-08	0.304924	0.232	0.192	0.00042051	Exhausted CD8+ T	TRAPPC10
1.73066e-08	0.333108	0.168	0.128	0.000426122	Exhausted CD8+ T	HCG18
1.90652e-08	0.32428	0.181	0.142	0.000469424	Exhausted CD8+ T	PARVG
2.04669e-08	0.282423	0.285	0.246	0.000503935	Exhausted CD8+ T	PMF1
2.06324e-08	0.304413	0.244	0.203	0.000508012	Exhausted CD8+ T	GPR174
2.26462e-08	0.333181	0.215	0.176	0.000557596	Exhausted CD8+ T	SCAMP2
2.33447e-08	0.351517	0.177	0.14	0.000574793	Exhausted CD8+ T	NDEL1
2.92872e-08	0.305378	0.217	0.178	0.000721109	Exhausted CD8+ T	MAPRE2
3.03438e-08	0.428185	0.142	0.105	0.000747126	Exhausted CD8+ T	TUBB2A
3.31424e-08	0.337053	0.127	0.092	0.000816032	Exhausted CD8+ T	KIAA0232
3.62311e-08	0.259918	0.355	0.321	0.000892082	Exhausted CD8+ T	SMARCA5
3.66293e-08	0.341104	0.144	0.107	0.000901887	Exhausted CD8+ T	ZNF92
3.87986e-08	0.311854	0.208	0.168	0.000955299	Exhausted CD8+ T	C16orf72
4.05503e-08	0.272913	0.273	0.233	0.000998429	Exhausted CD8+ T	RASAL3
4.45001e-08	0.353812	0.231	0.193	0.00109568	Exhausted CD8+ T	DBF4
4.50614e-08	0.343412	0.189	0.148	0.0011095	Exhausted CD8+ T	ECI2
4.58812e-08	0.297411	0.235	0.195	0.00112969	Exhausted CD8+ T	SLC9A3R1
5.29095e-08	0.314081	0.246	0.209	0.00130274	Exhausted CD8+ T	TMEM70
5.35643e-08	0.283466	0.256	0.219	0.00131886	Exhausted CD8+ T	ZPR1
5.58214e-08	0.272623	0.363	0.333	0.00137444	Exhausted CD8+ T	HNRNPAB
6.37035e-08	0.360095	0.146	0.11	0.00156851	Exhausted CD8+ T	GTPBP1
6.41663e-08	0.313337	0.205	0.167	0.0015799	Exhausted CD8+ T	NCOA2
7.41262e-08	0.322264	0.269	0.231	0.00182514	Exhausted CD8+ T	TGIF1
7.68823e-08	0.298445	0.246	0.207	0.001893	Exhausted CD8+ T	ARIH1
9.90152e-08	0.261285	0.187	0.146	0.00243795	Exhausted CD8+ T	FAM3C
9.95753e-08	0.392956	0.123	0.09	0.00245174	Exhausted CD8+ T	BTN3A3
9.96707e-08	0.314303	0.157	0.121	0.00245409	Exhausted CD8+ T	CAPN2
1.02739e-07	0.315081	0.146	0.11	0.00252963	Exhausted CD8+ T	INSIG1
1.07183e-07	0.317905	0.121	0.087	0.00263906	Exhausted CD8+ T	SLC16A3
1.22882e-07	0.281257	0.325	0.291	0.00302559	Exhausted CD8+ T	CTSD
1.26987e-07	0.351132	0.222	0.187	0.00312668	Exhausted CD8+ T	ASF1A
1.31705e-07	0.252993	0.281	0.245	0.00324285	Exhausted CD8+ T	ACBD3
1.36239e-07	0.254459	0.269	0.231	0.00335449	Exhausted CD8+ T	USP8
1.43633e-07	0.262686	0.274	0.241	0.00353653	Exhausted CD8+ T	CRIPT
1.69767e-07	0.31205	0.372	0.343	0.00418001	Exhausted CD8+ T	CD63
1.70224e-07	0.298815	0.283	0.249	0.00419124	Exhausted CD8+ T	DCXR
1.86878e-07	0.256432	0.225	0.187	0.00460132	Exhausted CD8+ T	CCNK
1.88041e-07	0.349707	0.128	0.094	0.00462993	Exhausted CD8+ T	MT1E
1.94297e-07	0.311408	0.162	0.126	0.00478399	Exhausted CD8+ T	SAMD9L
2.17617e-07	0.351011	0.124	0.091	0.00535816	Exhausted CD8+ T	TMEM181
2.35675e-07	0.326401	0.195	0.16	0.0058028	Exhausted CD8+ T	LAP3
2.38881e-07	0.312039	0.136	0.102	0.00588173	Exhausted CD8+ T	SUPV3L1
2.47833e-07	0.252534	0.345	0.313	0.00610215	Exhausted CD8+ T	ALG13
2.56e-07	0.325621	0.108	0.077	0.00630322	Exhausted CD8+ T	PDXDC1
2.62449e-07	0.313876	0.168	0.133	0.00646202	Exhausted CD8+ T	FRAT2
2.67559e-07	0.252348	0.339	0.31	0.00658783	Exhausted CD8+ T	MAP2K2
3.02535e-07	0.326238	0.185	0.15	0.00744901	Exhausted CD8+ T	RABEP1
3.27726e-07	0.306477	0.168	0.132	0.00806927	Exhausted CD8+ T	CMIP
3.35896e-07	0.295823	0.16	0.125	0.00827042	Exhausted CD8+ T	PPP2R5A
4.17488e-07	0.318613	0.168	0.133	0.0102794	Exhausted CD8+ T	NCOA1
4.86228e-07	0.253354	0.334	0.302	0.0119719	Exhausted CD8+ T	BLOC1S1
5.59428e-07	0.265663	0.293	0.26	0.0137742	Exhausted CD8+ T	RASGRP1
5.80698e-07	0.294239	0.166	0.131	0.014298	Exhausted CD8+ T	FAM173A
5.86122e-07	0.295548	0.214	0.178	0.0144315	Exhausted CD8+ T	PRKAR2A
5.92042e-07	0.264434	0.159	0.124	0.0145773	Exhausted CD8+ T	ZBTB7A
6.50873e-07	0.280807	0.414	0.397	0.0160258	Exhausted CD8+ T	ALOX5AP
7.25659e-07	0.277704	0.261	0.23	0.0178672	Exhausted CD8+ T	NR1H2
8.545e-07	0.254973	0.23	0.196	0.0210395	Exhausted CD8+ T	DNAJB11
8.57696e-07	0.281363	0.245	0.214	0.0211182	Exhausted CD8+ T	PRELID3B
8.76998e-07	0.279972	0.292	0.26	0.0215935	Exhausted CD8+ T	CCDC186
1.11023e-06	0.265177	0.193	0.158	0.0273362	Exhausted CD8+ T	TBPL1
1.11838e-06	0.32907	0.113	0.083	0.0275368	Exhausted CD8+ T	BANP
1.14698e-06	0.293248	0.18	0.148	0.0282409	Exhausted CD8+ T	EXOG
1.24236e-06	0.337295	0.125	0.094	0.0305894	Exhausted CD8+ T	BAK1
1.3185e-06	0.277685	0.239	0.207	0.0324641	Exhausted CD8+ T	RNF166
1.45674e-06	0.326145	0.147	0.116	0.0358678	Exhausted CD8+ T	RMND5A
1.51916e-06	0.288516	0.118	0.087	0.0374048	Exhausted CD8+ T	SLFN12L
1.61788e-06	0.300398	0.159	0.126	0.0398354	Exhausted CD8+ T	NELFCD
1.6758e-06	0.282429	0.154	0.121	0.0412615	Exhausted CD8+ T	PTPRE
1.93259e-06	0.254683	0.237	0.203	0.0475841	Exhausted CD8+ T	STAU1
2.24088e-06	0.34688	0.123	0.093	0.055175	Exhausted CD8+ T	GMNN
2.25688e-06	0.278127	0.161	0.128	0.0555688	Exhausted CD8+ T	EED
2.32144e-06	0.348937	0.166	0.135	0.0571585	Exhausted CD8+ T	CCPG1
2.67049e-06	0.301703	0.195	0.162	0.0657527	Exhausted CD8+ T	RAP2B
3.01378e-06	0.276098	0.22	0.186	0.0742053	Exhausted CD8+ T	BROX
3.37574e-06	0.316701	0.111	0.083	0.0831174	Exhausted CD8+ T	TFIP11
3.56049e-06	0.294915	0.225	0.196	0.0876665	Exhausted CD8+ T	NUP98
3.72623e-06	0.335724	0.134	0.105	0.0917474	Exhausted CD8+ T	HIST1H2AC
4.0193e-06	0.314855	0.151	0.121	0.0989632	Exhausted CD8+ T	ELP5
4.04022e-06	0.258312	0.24	0.21	0.0994784	Exhausted CD8+ T	GRK2
4.14055e-06	0.290276	0.204	0.174	0.101949	Exhausted CD8+ T	WDR26
4.27307e-06	0.337231	0.103	0.077	0.105211	Exhausted CD8+ T	TIGAR
4.34632e-06	0.295605	0.22	0.19	0.107015	Exhausted CD8+ T	PYCARD
4.47566e-06	0.308031	0.171	0.14	0.1102	Exhausted CD8+ T	CYTH2
4.49347e-06	0.277295	0.194	0.162	0.110638	Exhausted CD8+ T	FAM118A
4.50669e-06	0.336761	0.103	0.076	0.110964	Exhausted CD8+ T	PDZD8
5.07309e-06	0.270775	0.22	0.189	0.12491	Exhausted CD8+ T	SHISA5
5.13448e-06	0.351702	0.119	0.091	0.126421	Exhausted CD8+ T	ATG16L1
5.13508e-06	0.316955	0.137	0.107	0.126436	Exhausted CD8+ T	PRKX
5.26124e-06	0.344386	0.11	0.083	0.129542	Exhausted CD8+ T	CCDC93
5.32559e-06	0.284431	0.134	0.105	0.131127	Exhausted CD8+ T	UBE4A
5.47615e-06	0.333978	0.144	0.115	0.134834	Exhausted CD8+ T	NIPAL3
5.71386e-06	0.263523	0.212	0.182	0.140687	Exhausted CD8+ T	AP2B1
6.13359e-06	0.279615	0.242	0.213	0.151021	Exhausted CD8+ T	NKAP
6.5659e-06	0.276272	0.129	0.1	0.161666	Exhausted CD8+ T	SLC6A6
6.93826e-06	0.273286	0.187	0.157	0.170834	Exhausted CD8+ T	RNF167
6.94507e-06	0.258057	0.234	0.204	0.171002	Exhausted CD8+ T	PDLIM2
7.05452e-06	0.298167	0.155	0.126	0.173696	Exhausted CD8+ T	SLC25A26
8.34014e-06	0.292465	0.145	0.114	0.205351	Exhausted CD8+ T	GLUL
8.47772e-06	0.314938	0.202	0.171	0.208738	Exhausted CD8+ T	XAF1
8.63373e-06	0.305357	0.166	0.136	0.21258	Exhausted CD8+ T	ZC3H18
9.22727e-06	0.278678	0.197	0.168	0.227194	Exhausted CD8+ T	IP6K2
9.82271e-06	0.294337	0.177	0.147	0.241855	Exhausted CD8+ T	CRELD2
1.11008e-05	0.290065	0.158	0.129	0.273325	Exhausted CD8+ T	NARF
1.15058e-05	0.259038	0.226	0.198	0.283297	Exhausted CD8+ T	VPS26A
1.21007e-05	0.258328	0.147	0.117	0.297943	Exhausted CD8+ T	MED15
1.25632e-05	0.254133	0.284	0.261	0.30933	Exhausted CD8+ T	SIRT7
1.27275e-05	0.315464	0.197	0.169	0.313377	Exhausted CD8+ T	TRMO
1.63056e-05	0.262034	0.157	0.127	0.401476	Exhausted CD8+ T	GGA1
1.63184e-05	0.301854	0.134	0.107	0.401792	Exhausted CD8+ T	UBAP2
1.7579e-05	0.260819	0.208	0.18	0.432831	Exhausted CD8+ T	ETNK1
1.76736e-05	0.298291	0.114	0.088	0.435158	Exhausted CD8+ T	CALCOCO1
2.13789e-05	0.251307	0.203	0.175	0.52639	Exhausted CD8+ T	HIST2H2AC
2.18434e-05	0.320571	0.103	0.079	0.537829	Exhausted CD8+ T	ZBED4
2.21832e-05	0.312831	0.136	0.11	0.546194	Exhausted CD8+ T	SMARCD1
2.22305e-05	0.25911	0.174	0.146	0.54736	Exhausted CD8+ T	HDDC2
2.31668e-05	0.260436	0.199	0.172	0.570413	Exhausted CD8+ T	RAB1A
2.34803e-05	0.288297	0.13	0.103	0.578132	Exhausted CD8+ T	AC004687.1
2.57047e-05	0.256055	0.23	0.201	0.632902	Exhausted CD8+ T	RB1CC1
2.85679e-05	0.28078	0.172	0.143	0.703399	Exhausted CD8+ T	GNPTAB
2.88294e-05	0.25982	0.126	0.099	0.709838	Exhausted CD8+ T	HMGCS1
3.11072e-05	0.258199	0.193	0.166	0.765921	Exhausted CD8+ T	LRRC59
3.34209e-05	0.292279	0.115	0.09	0.822888	Exhausted CD8+ T	SUPT3H
3.57455e-05	0.272927	0.148	0.121	0.880126	Exhausted CD8+ T	ZCCHC2
3.8119e-05	0.268525	0.213	0.185	0.938566	Exhausted CD8+ T	IRF7
4.11514e-05	0.282673	0.16	0.134	1	Exhausted CD8+ T	SDE2
4.33942e-05	0.258735	0.19	0.163	1	Exhausted CD8+ T	EBP
4.50578e-05	0.256129	0.226	0.202	1	Exhausted CD8+ T	GPS2
4.52992e-05	0.287625	0.127	0.102	1	Exhausted CD8+ T	GCH1
5.08634e-05	0.28678	0.174	0.148	1	Exhausted CD8+ T	MTFP1
5.099e-05	0.260929	0.181	0.154	1	Exhausted CD8+ T	LUC7L
5.33682e-05	0.263889	0.211	0.183	1	Exhausted CD8+ T	SIT1
7.36932e-05	0.289643	0.128	0.103	1	Exhausted CD8+ T	ARL8B
7.47795e-05	0.283528	0.199	0.174	1	Exhausted CD8+ T	CDK11A
7.99279e-05	0.29243	0.104	0.081	1	Exhausted CD8+ T	PHC2
8.16743e-05	0.282725	0.144	0.118	1	Exhausted CD8+ T	TLE3
8.24262e-05	0.287413	0.157	0.132	1	Exhausted CD8+ T	POLR3E
8.4223e-05	0.277294	0.231	0.21	1	Exhausted CD8+ T	RALA
8.56011e-05	0.393366	0.113	0.089	1	Exhausted CD8+ T	CLN8
8.7457e-05	0.255353	0.14	0.115	1	Exhausted CD8+ T	NIPA2
9.8058e-05	0.250124	0.213	0.188	1	Exhausted CD8+ T	MAZ
0.000110911	0.261029	0.124	0.099	1	Exhausted CD8+ T	RFTN1
0.000114951	0.266342	0.177	0.152	1	Exhausted CD8+ T	PPP3CC
0.000117176	0.257946	0.11	0.087	1	Exhausted CD8+ T	RAB35
0.000128364	0.252307	0.17	0.145	1	Exhausted CD8+ T	ASNA1
0.00012911	0.279339	0.159	0.133	1	Exhausted CD8+ T	ARHGAP25
0.000130615	0.255376	0.157	0.133	1	Exhausted CD8+ T	CORO7
0.000140585	0.282096	0.118	0.094	1	Exhausted CD8+ T	RAB29
0.000149848	0.342911	0.106	0.084	1	Exhausted CD8+ T	SESN2
0.000162343	0.304414	0.129	0.106	1	Exhausted CD8+ T	TTC39B
0.000171063	0.32223	0.101	0.08	1	Exhausted CD8+ T	USF3
0.000172177	0.265093	0.114	0.092	1	Exhausted CD8+ T	HIST3H2A
0.000185986	0.275315	0.118	0.095	1	Exhausted CD8+ T	GCLM
0.000191364	0.308337	0.148	0.125	1	Exhausted CD8+ T	PSENEN
0.000208328	0.271409	0.235	0.215	1	Exhausted CD8+ T	NT5C3A
0.000214048	0.253862	0.165	0.141	1	Exhausted CD8+ T	MAP2K3
0.000214892	0.266292	0.115	0.093	1	Exhausted CD8+ T	YARS
0.00021524	0.251571	0.135	0.112	1	Exhausted CD8+ T	IFI35
0.0002153	0.293058	0.128	0.103	1	Exhausted CD8+ T	FABP1
0.00023711	0.251263	0.2	0.178	1	Exhausted CD8+ T	ARHGEF3
0.000245359	0.283365	0.125	0.103	1	Exhausted CD8+ T	POLDIP3
0.000250881	0.345805	0.105	0.084	1	Exhausted CD8+ T	DPP8
0.000262866	0.27463	0.153	0.13	1	Exhausted CD8+ T	CHRAC1
0.000268044	0.252196	0.159	0.137	1	Exhausted CD8+ T	MAD1L1
0.000297897	0.265046	0.184	0.162	1	Exhausted CD8+ T	SPAG9
0.000300918	0.257576	0.188	0.165	1	Exhausted CD8+ T	ZFX
0.000319295	0.282297	0.104	0.083	1	Exhausted CD8+ T	GFI1
0.00032617	0.306467	0.146	0.123	1	Exhausted CD8+ T	RFX1
0.000395381	0.27699	0.127	0.105	1	Exhausted CD8+ T	KANSL2
0.000412016	0.258219	0.156	0.134	1	Exhausted CD8+ T	RAP2C
0.000425026	0.324626	0.264	0.251	1	Exhausted CD8+ T	BRD7
0.000472916	0.260149	0.102	0.082	1	Exhausted CD8+ T	ATP6V1A
0.000501744	0.263773	0.103	0.083	1	Exhausted CD8+ T	C12orf49
0.000509135	0.272143	0.113	0.092	1	Exhausted CD8+ T	SLC25A33
0.000525842	0.274873	0.109	0.088	1	Exhausted CD8+ T	IKBIP
0.000554182	0.280727	0.112	0.092	1	Exhausted CD8+ T	PGRMC1
0.000592038	0.268879	0.132	0.111	1	Exhausted CD8+ T	UPF1
0.000620017	0.274005	0.103	0.083	1	Exhausted CD8+ T	HMGXB3
0.000620993	0.251514	0.118	0.097	1	Exhausted CD8+ T	ZNF276
0.000679758	0.252447	0.16	0.139	1	Exhausted CD8+ T	PPP6R1
0.000692205	0.254351	0.17	0.149	1	Exhausted CD8+ T	CWC22
0.000705972	0.265102	0.118	0.098	1	Exhausted CD8+ T	TAP2
0.000789491	0.271299	0.138	0.117	1	Exhausted CD8+ T	ZCCHC8
0.00080957	0.28449	0.134	0.114	1	Exhausted CD8+ T	VCPKMT
0.000814185	0.254757	0.12	0.1	1	Exhausted CD8+ T	KDM3A
0.000815438	0.332393	0.156	0.136	1	Exhausted CD8+ T	SLK
0.000930012	0.255168	0.126	0.106	1	Exhausted CD8+ T	TFPT
0.000981758	0.253282	0.166	0.146	1	Exhausted CD8+ T	PTRHD1
0.00140352	0.257457	0.101	0.083	1	Exhausted CD8+ T	CDADC1
0.00173522	0.271582	0.175	0.158	1	Exhausted CD8+ T	GTPBP8
0.00174549	0.303503	0.127	0.107	1	Exhausted CD8+ T	TSC22D1
0.00227437	0.255315	0.12	0.101	1	Exhausted CD8+ T	MAN2A1
0.00435854	0.263042	0.122	0.105	1	Exhausted CD8+ T	ZNF675
0	2.71568	0.469	0.011	0	Treg	FOXP3
0	2.31467	0.391	0.025	0	Treg	LAIR2
0	2.30879	0.342	0.025	0	Treg	RTKN2
0	2.22113	0.421	0.065	0	Treg	IL2RA
0	2.14892	0.542	0.139	0	Treg	TNFRSF4
0	2.13391	0.596	0.143	0	Treg	TNFRSF18
0	2.05297	0.225	0.002	0	Treg	FANK1
0	1.98994	0.474	0.069	0	Treg	ICA1
0	1.98224	0.219	0.007	0	Treg	IL1R2
0	1.94337	0.876	0.339	0	Treg	BATF
0	1.92686	0.298	0.027	0	Treg	IL1R1
0	1.9106	0.31	0.065	0	Treg	MAGEH1
0	1.8599	0.333	0.049	0	Treg	LINC01943
0	1.77135	0.266	0.031	0	Treg	ZC2HC1A
0	1.73773	0.596	0.127	0	Treg	TBC1D4
0	1.72736	0.385	0.061	0	Treg	GK
0	1.65672	0.452	0.073	0	Treg	IKZF2
0	1.64112	0.2	0.02	0	Treg	LINC02195
0	1.61932	0.176	0.012	0	Treg	IKZF4
0	1.61699	0.285	0.04	0	Treg	LAYN
0	1.60681	0.544	0.139	0	Treg	MIR4435-2HG
0	1.58941	0.667	0.197	0	Treg	CTLA4
0	1.57684	0.205	0.022	0	Treg	CUL9
0	1.56431	0.777	0.273	0	Treg	TIGIT
0	1.56058	0.147	0.005	0	Treg	AC017002.3
0	1.54697	0.165	0.008	0	Treg	F5
0	1.51729	0.793	0.363	0	Treg	CARD16
0	1.51659	0.476	0.155	0	Treg	SLAMF1
0	1.48801	0.482	0.123	0	Treg	STAM
0	1.39724	0.536	0.185	0	Treg	DNPH1
0	1.21634	0.594	0.238	0	Treg	CD27
0	1.20852	0.787	0.429	0	Treg	UGP2
0	1.02389	0.971	0.874	0	Treg	IL32
0	0.951185	0.847	0.504	0	Treg	ARID5B
1.65158e-305	0.926607	0.937	0.806	4.06651e-301	Treg	SAT1
1.65791e-302	1.47253	0.221	0.029	4.0821e-298	Treg	HS3ST3B1
9.34729e-288	1.35794	0.398	0.116	2.30149e-283	Treg	HTATIP2
8.69536e-285	1.23505	0.701	0.399	2.14097e-280	Treg	CTSC
1.4243e-282	1.12321	0.834	0.542	3.50692e-278	Treg	LTB
2.48146e-277	1.37319	0.323	0.077	6.10985e-273	Treg	MAST4
1.61995e-270	1.05797	0.702	0.395	3.98864e-266	Treg	BTG3
3.76987e-268	1.17548	0.395	0.112	9.28219e-264	Treg	TNFRSF9
2.16577e-265	0.94388	0.752	0.485	5.33255e-261	Treg	ARPC1B
1.40955e-260	1.33345	0.132	0.009	3.4706e-256	Treg	HACD1
8.47688e-260	1.34693	0.132	0.009	2.08718e-255	Treg	CLEC7A
2.40792e-258	0.458046	0.997	0.99	5.92879e-254	Treg	HLA-A
1.92365e-257	1.44523	0.155	0.015	4.73642e-253	Treg	AC005224.3
2.81952e-254	1.16013	0.476	0.177	6.94222e-250	Treg	EPSTI1
5.67533e-249	0.294182	1	1	1.39738e-244	Treg	B2M
3.5546e-244	1.13733	0.668	0.377	8.75213e-240	Treg	PMAIP1
4.97239e-242	1.29801	0.271	0.059	1.2243e-237	Treg	TTN
3.65119e-238	1.07373	0.466	0.175	8.98996e-234	Treg	GLCCI1
3.77442e-230	1.19379	0.364	0.114	9.29338e-226	Treg	ZNRF1
8.4662e-230	1.02353	0.505	0.207	2.08455e-225	Treg	GBP5
1.36432e-225	1.02099	0.676	0.4	3.35922e-221	Treg	UCP2
3.53612e-223	1.21733	0.49	0.216	8.70664e-219	Treg	GLRX
1.69818e-221	0.460309	0.974	0.943	4.18126e-217	Treg	OAZ1
1.05898e-220	1.10515	0.564	0.276	2.60741e-216	Treg	CORO1B
1.62481e-220	1.32019	0.308	0.085	4.00061e-216	Treg	CCNG2
9.6477e-218	0.949553	0.602	0.314	2.37546e-213	Treg	GBP2
3.19022e-216	1.1105	0.44	0.172	7.85497e-212	Treg	DUSP16
3.30536e-210	1.05723	0.439	0.173	8.13847e-206	Treg	PHTF2
6.98491e-210	0.824268	0.607	0.293	1.71982e-205	Treg	DUSP4
8.77049e-210	1.01373	0.503	0.221	2.15947e-205	Treg	PHACTR2
1.79894e-208	1.43987	0.18	0.03	4.42936e-204	Treg	CRADD
2.97027e-208	1.22906	0.234	0.052	7.3134e-204	Treg	CD79B
1.14749e-200	0.520442	0.988	0.969	2.82535e-196	Treg	ACTB
5.74451e-199	1.24009	0.173	0.028	1.41441e-194	Treg	C15orf53
8.06989e-194	1.33437	0.189	0.035	1.98697e-189	Treg	CHST7
4.05867e-191	0.943787	0.581	0.316	9.99327e-187	Treg	NAMPT
2.1592e-190	1.15182	0.362	0.13	5.31638e-186	Treg	ZC3H12D
7.42453e-190	1.22489	0.424	0.176	1.82807e-185	Treg	TYMP
2.18311e-189	1.17841	0.118	0.012	5.37526e-185	Treg	ETV7
4.16833e-187	1.33016	0.232	0.057	1.02633e-182	Treg	ACP5
5.01199e-183	0.981502	0.473	0.214	1.23405e-178	Treg	SAMHD1
3.94803e-182	1.35311	0.107	0.009	9.72083e-178	Treg	CADM1
1.70873e-180	0.870204	0.629	0.37	4.20724e-176	Treg	USP15
1.54491e-179	0.797142	0.733	0.496	3.80387e-175	Treg	RPS27L
9.37249e-179	0.712094	0.906	0.767	2.30769e-174	Treg	S100A4
4.31471e-178	1.17367	0.119	0.013	1.06237e-173	Treg	ADAM12
2.69038e-172	1.08136	0.279	0.084	6.62425e-168	Treg	TRAF3
2.75585e-167	0.713325	0.777	0.557	6.78545e-163	Treg	BIRC3
1.33791e-166	1.16023	0.128	0.017	3.2942e-162	Treg	VDR
7.61054e-160	0.972203	0.38	0.155	1.87387e-155	Treg	PELI1
1.20829e-157	1.44405	0.225	0.062	2.97505e-153	Treg	AC133644.2
2.287e-157	1.00581	0.18	0.039	5.63105e-153	Treg	TOX2
4.54167e-156	1.10529	0.251	0.075	1.11825e-151	Treg	VAV3
1.31109e-152	1.02251	0.265	0.084	3.22817e-148	Treg	NCF4
1.29682e-150	1.14198	0.14	0.024	3.19304e-146	Treg	FAM184A
4.77384e-149	0.865134	0.43	0.2	1.17541e-144	Treg	CASP1
1.73527e-148	0.960546	0.398	0.175	4.27258e-144	Treg	METTL8
2.58496e-148	0.78134	0.57	0.34	6.36469e-144	Treg	CALM3
1.44461e-147	1.10946	0.155	0.031	3.55691e-143	Treg	LY75
3.7604e-147	0.65743	0.705	0.489	9.25885e-143	Treg	SPOCK2
1.10463e-146	1.04322	0.255	0.08	2.71981e-142	Treg	SPATS2L
3.06821e-146	0.855854	0.595	0.362	7.55455e-142	Treg	TNFRSF1B
8.15307e-145	0.72858	0.587	0.341	2.00745e-140	Treg	ZBTB38
1.36013e-144	0.846054	0.483	0.245	3.34892e-140	Treg	RAB11FIP1
2.6612e-144	1.11499	0.16	0.033	6.55241e-140	Treg	CCDC141
6.22399e-144	0.991492	0.306	0.113	1.53247e-139	Treg	CD4
6.44177e-144	0.904436	0.411	0.188	1.58609e-139	Treg	ZC3H7A
2.23732e-136	0.854584	0.291	0.103	5.50873e-132	Treg	SELL
2.0686e-134	0.840293	0.505	0.277	5.09332e-130	Treg	ZNF292
4.05826e-133	0.666626	0.641	0.397	9.99226e-129	Treg	PRDM1
3.14804e-132	0.741571	0.527	0.298	7.75109e-128	Treg	PPM1G
1.26094e-131	1.12051	0.11	0.017	3.10469e-127	Treg	ADTRP
6.24922e-131	1.04606	0.131	0.025	1.53868e-126	Treg	LAPTM4B
3.15734e-130	0.681161	0.513	0.272	7.774e-126	Treg	MAF
9.02125e-130	1.07487	0.174	0.043	2.22121e-125	Treg	GCNT1
7.39178e-129	0.962597	0.267	0.095	1.82e-124	Treg	TMEM154
1.11692e-128	0.852049	0.389	0.181	2.75009e-124	Treg	ZNRF2
1.12471e-128	0.978733	0.168	0.041	2.76927e-124	Treg	NINJ2
1.51947e-127	0.717678	0.583	0.358	3.74124e-123	Treg	PBXIP1
2.01936e-127	0.995983	0.315	0.129	4.97206e-123	Treg	ZNF281
2.99426e-125	1.01594	0.14	0.029	7.37246e-121	Treg	INPP5F
1.2676e-124	0.947163	0.226	0.073	3.12108e-120	Treg	ATP13A3
1.08809e-123	0.805663	0.248	0.082	2.67909e-119	Treg	ENTPD1
9.24942e-123	1.01716	0.142	0.031	2.27739e-118	Treg	ADAT2
3.47355e-122	0.951525	0.527	0.315	8.55257e-118	Treg	GADD45A
5.67509e-122	0.781756	0.502	0.286	1.39732e-117	Treg	RBPJ
1.01378e-121	1.06136	0.185	0.052	2.49614e-117	Treg	TIAM1
3.42656e-120	1.22889	0.319	0.138	8.43688e-116	Treg	HPGD
4.66715e-120	0.963743	0.167	0.043	1.14915e-115	Treg	INPP1
5.13826e-120	0.846914	0.282	0.106	1.26514e-115	Treg	NAB1
3.1214e-119	0.953083	0.228	0.075	7.68551e-115	Treg	FAM53B
5.73064e-119	0.545518	0.761	0.611	1.411e-114	Treg	PARK7
1.62792e-117	0.432682	0.871	0.767	4.00826e-113	Treg	YWHAB
2.591e-117	0.783167	0.461	0.247	6.37956e-113	Treg	FAS
6.08367e-117	0.65105	0.617	0.386	1.49792e-112	Treg	ICOS
1.29232e-113	1.00035	0.138	0.031	3.18196e-109	Treg	OAS1
9.22191e-112	0.667719	0.516	0.306	2.27062e-107	Treg	ICAM3
1.98388e-111	0.606919	0.592	0.373	4.88471e-107	Treg	CYTOR
3.21698e-108	0.818943	0.323	0.142	7.92084e-104	Treg	SIRPG
4.98722e-108	0.641507	0.598	0.403	1.22795e-103	Treg	PAK2
9.01361e-106	1.06171	0.233	0.086	2.21933e-101	Treg	THADA
1.22237e-105	0.513899	0.834	0.715	3.00971e-101	Treg	TRAC
1.44181e-105	0.629766	0.559	0.343	3.55002e-101	Treg	PHLDA1
1.89003e-105	0.850065	0.269	0.107	4.65364e-101	Treg	C16orf87
1.87634e-104	0.569445	0.651	0.462	4.61993e-100	Treg	CD247
2.23287e-102	0.553008	0.696	0.515	5.49778e-98	Treg	NSD3
4.22141e-102	0.922289	0.153	0.041	1.03939e-97	Treg	ERI1
4.43729e-102	0.369331	0.919	0.774	1.09255e-97	Treg	RGS1
5.1603e-102	0.916432	0.411	0.227	1.27057e-97	Treg	PKM
9.54125e-101	0.924507	0.108	0.022	2.34925e-96	Treg	EPHX2
1.46341e-100	0.80843	0.29	0.125	3.60321e-96	Treg	BACH1
1.47479e-100	0.854076	0.246	0.095	3.63123e-96	Treg	DAPP1
5.06567e-100	0.646323	0.667	0.506	1.24727e-95	Treg	SCAND1
1.04926e-98	0.792407	0.2	0.067	2.58349e-94	Treg	NDFIP2
2.29524e-98	1.31249	0.135	0.034	5.65135e-94	Treg	SOX4
2.37166e-98	0.934868	0.106	0.021	5.83949e-94	Treg	CXorf21
3.8361e-98	0.622252	0.654	0.495	9.44525e-94	Treg	ENO1
7.99409e-98	0.548944	0.642	0.453	1.9683e-93	Treg	SKAP1
4.94071e-97	0.858953	0.184	0.059	1.2165e-92	Treg	ACOT9
8.0025e-97	0.393139	0.866	0.771	1.97038e-92	Treg	SOD1
9.90483e-97	0.720175	0.364	0.182	2.43877e-92	Treg	SFT2D1
3.91472e-95	0.884916	0.131	0.033	9.63881e-91	Treg	AKIP1
1.26986e-94	0.927571	0.142	0.039	3.12665e-90	Treg	HAPLN3
3.49858e-94	0.742945	0.308	0.141	8.6142e-90	Treg	TNFRSF25
7.42859e-94	0.560284	0.597	0.424	1.82907e-89	Treg	PSMB8
2.01462e-93	0.813459	0.117	0.027	4.9604e-89	Treg	MIR3142HG
3.46515e-93	0.488665	0.775	0.622	8.5319e-89	Treg	CACYBP
3.94195e-91	0.70226	0.422	0.238	9.70587e-87	Treg	RNF145
4.44328e-91	0.827911	0.255	0.107	1.09402e-86	Treg	UGCG
4.75372e-91	0.813592	0.3	0.139	1.17046e-86	Treg	PIM2
5.39453e-91	0.262416	0.989	0.989	1.32824e-86	Treg	HLA-C
7.79129e-91	0.779809	0.281	0.124	1.91837e-86	Treg	NCOA3
1.7412e-90	0.444362	0.815	0.71	4.28718e-86	Treg	UBE2B
9.00867e-90	0.732039	0.419	0.238	2.21812e-85	Treg	RASGRP1
3.13574e-89	0.427664	0.928	0.884	7.72081e-85	Treg	GAPDH
8.12741e-89	0.772292	0.404	0.226	2.00113e-84	Treg	PHPT1
1.0969e-88	0.610232	0.486	0.296	2.70079e-84	Treg	TLK1
1.23068e-88	0.784742	0.238	0.096	3.03018e-84	Treg	TULP4
1.43534e-88	0.90748	0.202	0.075	3.53408e-84	Treg	CREB3L2
3.72357e-88	0.917273	0.166	0.054	9.16819e-84	Treg	SETD7
9.58016e-87	0.647085	0.456	0.276	2.35883e-82	Treg	FKBP1A
1.01565e-86	0.786421	0.229	0.091	2.50072e-82	Treg	CCR4
3.23875e-86	0.734549	0.341	0.173	7.97445e-82	Treg	RHBDD2
6.46376e-86	0.876757	0.167	0.055	1.59151e-81	Treg	RAB33A
1.32459e-85	0.772927	0.281	0.128	3.2614e-81	Treg	DDHD1
2.28312e-85	0.885468	0.147	0.045	5.6215e-81	Treg	HSDL2
3.69584e-85	0.793813	0.13	0.035	9.09991e-81	Treg	MYL6B
3.70183e-85	0.775936	0.27	0.12	9.11464e-81	Treg	GBP4
2.30694e-84	0.963755	0.3	0.147	5.68014e-80	Treg	IFI6
4.54763e-84	1.041	0.144	0.044	1.11972e-79	Treg	CD70
5.53437e-84	0.54994	0.481	0.289	1.36267e-79	Treg	CD28
8.75198e-84	0.396524	0.892	0.825	2.15491e-79	Treg	PFN1
6.07767e-83	0.703038	0.387	0.213	1.49644e-78	Treg	BCL2L11
1.67076e-82	0.801085	0.153	0.048	4.11376e-78	Treg	LFNG
3.92089e-82	0.639932	0.437	0.258	9.65402e-78	Treg	EFHD2
3.99684e-81	0.719612	0.337	0.174	9.84101e-77	Treg	SNX5
4.62458e-81	0.633761	0.434	0.257	1.13866e-76	Treg	SNX9
1.39994e-80	0.535908	0.59	0.424	3.44693e-76	Treg	RAP1A
3.57198e-79	0.419761	0.746	0.62	8.79493e-75	Treg	COX8A
5.20578e-79	0.81281	0.213	0.086	1.28177e-74	Treg	IL21R
6.2589e-79	0.665406	0.439	0.271	1.54107e-74	Treg	SEC11C
6.3442e-79	0.790204	0.295	0.145	1.56207e-74	Treg	ATOX1
1.26948e-77	0.737033	0.222	0.093	3.1257e-73	Treg	RDX
1.45453e-77	0.862686	0.151	0.05	3.58135e-73	Treg	PKIA
1.18397e-76	0.727599	0.277	0.131	2.91517e-72	Treg	TMEM140
9.67366e-76	0.340673	0.849	0.801	2.38185e-71	Treg	SUMO2
1.0857e-75	0.285855	0.991	0.987	2.67322e-71	Treg	TMSB10
2.14654e-75	0.479415	0.625	0.465	5.2852e-71	Treg	LCK
2.40329e-75	0.860989	0.113	0.03	5.91737e-71	Treg	HPSE
5.1227e-75	0.734022	0.23	0.099	1.26131e-70	Treg	CTSZ
8.42452e-75	0.691915	0.364	0.205	2.07429e-70	Treg	C4orf48
7.12385e-74	0.501391	0.583	0.419	1.75404e-69	Treg	SH3BGRL
2.5611e-73	0.708401	0.214	0.089	6.30594e-69	Treg	LIMA1
6.39017e-73	0.63371	0.304	0.153	1.57339e-68	Treg	MSI2
9.66445e-73	0.575229	0.46	0.294	2.37958e-68	Treg	GTF3C6
9.67467e-73	0.590325	0.466	0.294	2.3821e-68	Treg	FAM129A
1.90595e-72	0.694509	0.325	0.171	4.69284e-68	Treg	DUSP10
2.67481e-72	0.822871	0.203	0.084	6.58593e-68	Treg	SLC16A1
2.96106e-72	0.853024	0.13	0.041	7.29072e-68	Treg	IL6R
5.72563e-72	0.709682	0.27	0.129	1.40976e-67	Treg	STX11
8.46905e-72	0.392414	0.728	0.61	2.08525e-67	Treg	COX5B
2.22579e-71	0.527272	0.483	0.313	5.48035e-67	Treg	CHMP2A
2.49521e-71	0.815129	0.221	0.096	6.14371e-67	Treg	MX1
5.06906e-71	0.776678	0.221	0.097	1.2481e-66	Treg	USP12
5.07296e-71	0.833024	0.19	0.077	1.24906e-66	Treg	KAT2B
1.69991e-70	0.540488	0.525	0.365	4.18552e-66	Treg	COX17
2.18853e-70	0.467272	0.709	0.583	5.38859e-66	Treg	NDUFV2
2.31863e-70	0.659182	0.248	0.113	5.70894e-66	Treg	HLA-DMA
2.9882e-70	0.789094	0.216	0.093	7.35755e-66	Treg	SYNGR2
4.22033e-70	0.474342	0.664	0.523	1.03913e-65	Treg	CFLAR
5.01014e-70	0.694512	0.267	0.131	1.2336e-65	Treg	MAP3K1
1.04978e-69	0.694085	0.286	0.144	2.58476e-65	Treg	CCM2
7.0339e-69	0.728072	0.275	0.138	1.73189e-64	Treg	SEC14L1
1.25828e-68	0.852472	0.16	0.059	3.09815e-64	Treg	BARD1
1.5079e-68	0.713371	0.269	0.133	3.71276e-64	Treg	RRS1
1.73463e-68	0.701096	0.298	0.157	4.271e-64	Treg	PMVK
2.10204e-68	0.71607	0.304	0.162	5.17565e-64	Treg	CNIH1
7.34568e-68	0.742422	0.209	0.09	1.80865e-63	Treg	CCDC50
7.47023e-68	0.484987	0.596	0.432	1.83932e-63	Treg	CD74
1.48443e-67	0.446198	0.608	0.439	3.65497e-63	Treg	IQGAP1
2.35521e-67	0.369355	0.731	0.599	5.79899e-63	Treg	ELOB
1.16857e-66	0.677411	0.132	0.043	2.87725e-62	Treg	MICAL2
1.23051e-66	0.714366	0.139	0.047	3.02975e-62	Treg	TMED8
1.34175e-66	0.610521	0.321	0.172	3.30366e-62	Treg	CCDC167
2.14497e-66	0.509477	0.668	0.533	5.28135e-62	Treg	RNF213
4.7559e-66	0.542136	0.564	0.411	1.171e-61	Treg	VMP1
4.96782e-66	0.485153	0.608	0.463	1.22318e-61	Treg	ISCU
5.4888e-66	0.444666	0.686	0.562	1.35145e-61	Treg	JAK1
7.81701e-66	0.607709	0.365	0.211	1.9247e-61	Treg	CCR6
9.96267e-66	0.684335	0.271	0.137	2.45301e-61	Treg	CLIP1
1.17765e-65	0.67889	0.273	0.139	2.89961e-61	Treg	CNST
2.07087e-65	0.635673	0.461	0.309	5.09889e-61	Treg	CMTM6
2.16429e-65	0.594734	0.416	0.258	5.3289e-61	Treg	TMEM173
2.48668e-65	0.517816	0.5	0.329	6.12271e-61	Treg	HLA-DRB1
4.51762e-65	0.68692	0.24	0.114	1.11233e-60	Treg	VOPP1
6.73841e-65	0.888392	0.185	0.077	1.65913e-60	Treg	HERC5
1.27837e-64	0.663774	0.291	0.15	3.1476e-60	Treg	IL2RB
1.73863e-64	0.667624	0.269	0.135	4.28085e-60	Treg	SESN3
1.98195e-64	0.943128	0.126	0.042	4.87997e-60	Treg	BEX3
4.54599e-64	0.751324	0.226	0.105	1.11931e-59	Treg	AC008105.3
7.94728e-64	0.656473	0.266	0.133	1.95678e-59	Treg	TPP1
1.10466e-63	0.356458	0.805	0.678	2.7199e-59	Treg	PIK3IP1
1.42738e-63	0.779423	0.189	0.08	3.51449e-59	Treg	CCDC71L
1.92532e-63	0.471281	0.195	0.082	4.74053e-59	Treg	MT1E
2.12315e-63	0.724681	0.201	0.088	5.22762e-59	Treg	CLN5
2.17868e-63	0.566459	0.395	0.243	5.36435e-59	Treg	NDUFC2
[truncated: 2,834 more rows]

## Sheet: B Cells
p_val	avg_logFC	pct.1	pct.2	p_val_adj	cluster	gene
8.43466e-165	3.29675	0.366	0.004	2.07678e-160	GC B	MYBL1
5.30997e-118	2.60903	0.366	0.009	1.30742e-113	GC B	RAPGEF5
4.71262e-89	2.18397	0.282	0.007	1.16034e-84	GC B	PDGFD
9.9822e-80	2.62712	0.268	0.007	2.45782e-75	GC B	SUGCT
7.41247e-77	1.85167	0.296	0.01	1.8251e-72	GC B	SERPINA9
2.23496e-76	1.96568	0.183	0.002	5.50291e-72	GC B	WDR66
4.27328e-75	2.68578	0.394	0.022	1.05217e-70	GC B	FGD6
4.20815e-63	2.03165	0.296	0.014	1.03613e-58	GC B	AC023590.1
3.58282e-61	1.567	0.268	0.011	8.82162e-57	GC B	ACY3
1.28929e-60	1.87884	0.141	0.002	3.17449e-56	GC B	EVC2
3.83144e-58	2.07844	0.183	0.004	9.43377e-54	GC B	CCDC144A
3.14231e-54	1.55293	0.197	0.006	7.737e-50	GC B	SEMA4A
2.92811e-53	1.44891	0.141	0.002	7.20958e-49	GC B	ARHGAP44
3.44891e-49	2.65117	0.437	0.044	8.4919e-45	GC B	SORL1
5.04247e-49	2.18013	0.38	0.033	1.24156e-44	GC B	RGS13
6.09739e-49	1.15389	0.127	0.002	1.5013e-44	GC B	TUBB2B
8.09609e-49	1.75056	0.113	0.001	1.99342e-44	GC B	MAML3
4.87257e-45	2.0889	0.141	0.003	1.19972e-40	GC B	AFF2
6.75757e-45	1.60609	0.141	0.003	1.66385e-40	GC B	C3orf67
2.44847e-42	2.57435	0.465	0.06	6.02863e-38	GC B	CCDC88A
8.35913e-37	1.91947	0.197	0.011	2.05818e-32	GC B	NUGGC
3.45937e-36	2.10543	0.225	0.015	8.51765e-32	GC B	DTX1
8.73008e-36	1.94262	0.408	0.054	2.14952e-31	GC B	BCL7A
1.97833e-34	1.04547	0.127	0.004	4.87105e-30	GC B	SLCO3A1
3.04171e-34	2.08	0.211	0.014	7.48929e-30	GC B	CDCA7
9.81439e-34	2.24415	0.225	0.016	2.4165e-29	GC B	EML6
1.37269e-33	1.36166	0.169	0.009	3.37985e-29	GC B	CAMK1
2.25095e-32	2.52798	0.282	0.028	5.54228e-28	GC B	AC012368.1
3.0694e-32	1.42366	0.183	0.011	7.55749e-28	GC B	MIR3681HG
5.30318e-32	2.43841	0.465	0.081	1.30575e-27	GC B	LMO2
5.52901e-32	1.78615	0.113	0.003	1.36135e-27	GC B	LOXL2
1.96179e-30	1.7132	0.366	0.05	4.83033e-26	GC B	GCHFR
8.07557e-30	1.54466	0.338	0.043	1.98837e-25	GC B	HMCES
5.4565e-28	1.51117	0.169	0.011	1.3435e-23	GC B	DCAF12
2.51327e-27	1.55227	0.141	0.008	6.18817e-23	GC B	AICDA
2.63993e-25	1.52022	0.169	0.012	6.50003e-21	GC B	ZNF831
4.4978e-25	2.20369	0.465	0.1	1.10745e-20	GC B	NEIL1
6.9171e-25	2.02864	0.465	0.099	1.70313e-20	GC B	TCL1A
1.80147e-24	2.58227	0.479	0.112	4.43557e-20	GC B	SYNE2
4.4182e-24	1.63775	0.155	0.011	1.08785e-19	GC B	MME
1.12001e-23	2.09452	0.507	0.132	2.75768e-19	GC B	LPP
1.38116e-23	1.01313	0.113	0.005	3.40068e-19	GC B	STXBP6
2.82653e-23	1.43084	0.141	0.009	6.95947e-19	GC B	MED12L
1.26488e-22	1.39171	0.141	0.01	3.11439e-18	GC B	BIK
2.78445e-22	1.74768	0.437	0.096	6.85586e-18	GC B	RFTN1
5.02394e-22	1.96198	0.169	0.015	1.23699e-17	GC B	PRRG4
2.75998e-21	1.75361	0.155	0.013	6.79562e-17	GC B	PRDM15
1.10555e-20	0.793344	0.113	0.006	2.72209e-16	GC B	KCNMB4
8.73792e-20	1.52934	0.239	0.033	2.15145e-15	GC B	DEF8
1.36392e-19	1.76987	0.225	0.03	3.35824e-15	GC B	Z93241.1
1.55379e-19	1.5656	0.254	0.037	3.82573e-15	GC B	FANCA
1.6589e-19	1.49022	0.254	0.037	4.08453e-15	GC B	NLK
2.53617e-19	1.3603	0.113	0.007	6.24455e-15	GC B	SLC4A8
1.08957e-18	1.54338	0.155	0.015	2.68275e-14	GC B	PCLAF
1.68283e-18	1.83842	0.141	0.012	4.14347e-14	GC B	AC110769.2
1.72996e-18	0.80381	0.113	0.008	4.2595e-14	GC B	RGS9
5.05506e-17	1.93523	0.296	0.058	1.24466e-12	GC B	GMDS
1.02075e-16	0.950802	0.113	0.009	2.51329e-12	GC B	LINC00877
1.10508e-16	1.32252	0.155	0.016	2.72092e-12	GC B	AC012236.1
2.36479e-16	1.34797	0.197	0.027	5.82259e-12	GC B	SLC2A5
2.50605e-16	1.33392	0.169	0.02	6.17039e-12	GC B	HS2ST1
3.53312e-16	1.32808	0.296	0.059	8.69926e-12	GC B	CD38
4.70818e-16	1.75245	0.127	0.012	1.15925e-11	GC B	SYBU
7.14138e-16	1.9104	0.479	0.168	1.75835e-11	GC B	PAG1
1.10409e-15	1.73633	0.408	0.118	2.71849e-11	GC B	LBR
4.54697e-15	1.00199	0.127	0.012	1.11955e-10	GC B	CDKN2C
5.31567e-15	1.41703	0.155	0.018	1.30882e-10	GC B	GCNT1
7.03769e-15	1.84096	0.451	0.148	1.73282e-10	GC B	TMEM131L
8.77235e-15	1.52519	0.296	0.064	2.15993e-10	GC B	LCK
1.13281e-14	1.88071	0.282	0.06	2.7892e-10	GC B	MYO9A
3.47091e-14	1.65033	0.31	0.073	8.54608e-10	GC B	ARHGEF7
5.84833e-14	1.73969	0.141	0.017	1.43998e-09	GC B	LINC02576
6.35602e-14	1.86935	0.31	0.075	1.56498e-09	GC B	MYO1E
1.24705e-13	1.53089	0.254	0.051	3.07048e-09	GC B	MCTP2
1.35975e-13	1.33316	0.211	0.037	3.34798e-09	GC B	ZNF608
3.97314e-13	1.70971	0.169	0.025	9.78267e-09	GC B	ZFAND4
2.08773e-12	1.72614	0.183	0.03	5.14041e-08	GC B	IDE
3.81908e-12	1.26493	0.183	0.031	9.40334e-08	GC B	LHFPL2
4.4576e-12	1.71355	0.324	0.093	1.09755e-07	GC B	METTL7A
6.46525e-12	0.811864	0.127	0.016	1.59187e-07	GC B	CTPS2
6.75421e-12	1.26808	0.549	0.233	1.66302e-07	GC B	RBBP4
7.1239e-12	1.85879	0.352	0.11	1.75405e-07	GC B	DSTN
7.39259e-12	1.83871	0.592	0.303	1.8202e-07	GC B	KLHL6
1.00166e-11	1.26092	0.155	0.023	2.46629e-07	GC B	PRKCA
1.02262e-11	2.00028	0.324	0.094	2.51789e-07	GC B	CUX1
1.19901e-11	1.68426	0.211	0.043	2.9522e-07	GC B	AC245060.5
1.28357e-11	1.51343	0.366	0.122	3.16039e-07	GC B	SUSD3
1.92956e-11	1.90617	0.465	0.2	4.75097e-07	GC B	LRMP
2.08021e-11	1.33708	0.197	0.038	5.12189e-07	GC B	CDK6
2.16283e-11	1.46823	0.324	0.093	5.32532e-07	GC B	CPNE5
4.26349e-11	1.55368	0.324	0.097	1.04976e-06	GC B	SYNE1
5.41774e-11	1.34435	0.254	0.06	1.33396e-06	GC B	CDK19
5.83134e-11	1.25319	0.113	0.014	1.43579e-06	GC B	GCNT2
6.41214e-11	1.37558	0.254	0.062	1.5788e-06	GC B	EZH2
7.12282e-11	1.06698	0.141	0.021	1.75378e-06	GC B	NCK1-DT
1.16305e-10	0.967615	0.859	0.845	2.86365e-06	GC B	MS4A1
1.30946e-10	1.21921	0.507	0.237	3.22416e-06	GC B	PARP1
2.06792e-10	1.02735	0.127	0.018	5.09164e-06	GC B	LIMA1
2.82496e-10	1.12945	0.211	0.046	6.95562e-06	GC B	LINC00467
3.19359e-10	1.65867	0.577	0.319	7.86325e-06	GC B	RBM6
6.07001e-10	1.47228	0.324	0.1	1.49456e-05	GC B	PRPSAP2
6.173e-10	0.955482	0.113	0.015	1.51992e-05	GC B	KCTD7
9.38732e-10	1.11745	0.113	0.016	2.31135e-05	GC B	AL512631.1
9.40599e-10	1.5957	0.38	0.142	2.31594e-05	GC B	SEC14L1
1.12684e-09	1.16753	0.465	0.191	2.77451e-05	GC B	SOCS1
1.32037e-09	1.38085	0.634	0.416	3.25101e-05	GC B	BPTF
1.80782e-09	1.03525	0.183	0.039	4.45122e-05	GC B	HTR3A
2.03385e-09	0.939344	0.113	0.016	5.00774e-05	GC B	PEX5
2.54016e-09	1.12749	0.141	0.025	6.25439e-05	GC B	CCDC28B
2.83238e-09	1.11984	0.211	0.051	6.97388e-05	GC B	ADA
3.42166e-09	1.18555	0.324	0.109	8.42482e-05	GC B	GCSAM
4.04139e-09	1.45872	0.577	0.356	9.9507e-05	GC B	SEL1L3
4.12827e-09	1.16132	0.437	0.194	0.000101646	GC B	EPS15
7.0015e-09	1.13554	0.394	0.156	0.000172391	GC B	HERC4
7.06415e-09	1.19932	0.239	0.066	0.000173933	GC B	ZC3H12D
7.72674e-09	1.19648	0.268	0.081	0.000190248	GC B	SPATS2
8.23679e-09	1.23129	0.225	0.059	0.000202806	GC B	TOX
8.50496e-09	1.16921	0.169	0.035	0.000209409	GC B	HSPA12A
9.10795e-09	1.00091	0.127	0.022	0.000224256	GC B	QPCT
1.18004e-08	1.03519	0.254	0.073	0.000290549	GC B	HOPX
1.3473e-08	1.30022	0.127	0.022	0.000331732	GC B	DNASE1
1.58925e-08	0.913324	0.169	0.037	0.000391304	GC B	VNN2
1.72092e-08	1.43718	0.352	0.137	0.000423724	GC B	BACH2
1.94068e-08	1.21158	0.352	0.133	0.000477835	GC B	CAMK2D
1.95983e-08	0.900854	0.746	0.634	0.000482549	GC B	MEF2C
2.12823e-08	1.20324	0.606	0.368	0.000524014	GC B	CD22
2.3433e-08	0.641491	0.944	0.979	0.000576968	GC B	IGKC
2.5317e-08	1.31839	0.394	0.168	0.000623355	GC B	VEZT
2.69926e-08	0.945465	0.113	0.018	0.000664613	GC B	RMI2
2.97167e-08	1.51053	0.155	0.033	0.000731686	GC B	HRK
3.23792e-08	1.56883	0.211	0.058	0.00079724	GC B	PEG10
3.63648e-08	1.06046	0.676	0.594	0.000895375	GC B	LIMD2
4.3512e-08	1.18266	0.155	0.033	0.00107135	GC B	FAM129A
4.46465e-08	1.36663	0.352	0.145	0.00109929	GC B	MSI2
5.5277e-08	1.05856	0.732	0.597	0.00136103	GC B	RSRP1
5.93973e-08	1.22626	0.296	0.104	0.00146248	GC B	IL4R
7.59485e-08	0.820585	0.127	0.024	0.00187	GC B	MYBL2
7.89209e-08	1.50706	0.549	0.335	0.00194319	GC B	MAP4K4
8.44614e-08	1.30983	0.155	0.034	0.00207961	GC B	BCAR3
8.83955e-08	1.26774	0.437	0.203	0.00217647	GC B	GABPB1-AS1
8.86017e-08	1.13356	0.324	0.126	0.00218155	GC B	HDAC1
1.0227e-07	1.29202	0.155	0.035	0.00251808	GC B	BTNL9
1.02283e-07	0.998244	0.141	0.029	0.00251842	GC B	ZNF678
1.02693e-07	1.12768	0.183	0.046	0.00252852	GC B	ASB2
1.09022e-07	1.36443	0.549	0.337	0.00268433	GC B	MARCKSL1
1.10791e-07	1.29771	0.437	0.207	0.00272788	GC B	PRKD3
1.15702e-07	1.12221	0.479	0.27	0.00284882	GC B	ETS1
1.31484e-07	1.02179	0.563	0.342	0.00323739	GC B	P2RX5
1.36269e-07	0.790398	0.113	0.02	0.00335521	GC B	CENPU
1.50451e-07	1.00214	0.211	0.06	0.00370441	GC B	BPNT1
1.64812e-07	1.19934	0.183	0.048	0.004058	GC B	TEC
1.69921e-07	1.29422	0.577	0.381	0.0041838	GC B	NKTR
1.78855e-07	1.05822	0.127	0.025	0.00440376	GC B	MAPK10
1.93849e-07	1.15839	0.254	0.081	0.00477294	GC B	SSBP2
1.97262e-07	1.25961	0.183	0.048	0.00485698	GC B	ID2
2.10153e-07	0.54732	0.831	0.873	0.00517439	GC B	HNRNPA2B1
2.30544e-07	1.04105	0.239	0.076	0.00567645	GC B	BCL6
2.44078e-07	1.53719	0.155	0.037	0.00600969	GC B	BCOR
2.61048e-07	1.36064	0.648	0.498	0.00642751	GC B	CD79B
3.06371e-07	1.15379	0.197	0.054	0.00754346	GC B	PIK3C2B
3.3597e-07	1.28226	0.197	0.057	0.00827225	GC B	CPSF3
3.7468e-07	0.991468	0.338	0.139	0.00922537	GC B	GRHPR
4.10753e-07	1.04043	0.225	0.069	0.0101136	GC B	AC027644.3
4.23556e-07	1.4359	0.408	0.205	0.0104288	GC B	DNAJC10
4.26508e-07	0.983713	0.718	0.595	0.0105015	GC B	ARGLU1
5.52311e-07	1.06949	0.479	0.264	0.013599	GC B	PKM
6.12664e-07	1.39573	0.239	0.078	0.015085	GC B	ZNF318
6.22236e-07	1.19727	0.127	0.027	0.0153207	GC B	TNFSF8
7.11641e-07	1.55391	0.268	0.097	0.017522	GC B	HERC2
7.36682e-07	0.901421	0.155	0.038	0.0181386	GC B	IKBKE
8.12796e-07	1.19319	0.366	0.162	0.0200127	GC B	ZNF106
8.76441e-07	1.20476	0.197	0.059	0.0215797	GC B	PM20D2
9.69226e-07	0.860597	0.634	0.439	0.0238643	GC B	MBNL1
9.7445e-07	1.14987	0.352	0.157	0.0239929	GC B	IGHG4
9.78143e-07	0.659256	1	0.987	0.0240838	GC B	MT-CO1
1.02639e-06	1.28783	0.352	0.152	0.0252719	GC B	ZBTB38
1.21109e-06	1.28805	0.394	0.205	0.0298194	GC B	NCOA7
1.4163e-06	1.26964	0.113	0.023	0.0348721	GC B	AL353194.1
1.45782e-06	1.63351	0.31	0.126	0.0358946	GC B	TTN
1.47969e-06	1.09679	0.296	0.117	0.0364328	GC B	KIAA0355
1.51783e-06	1.06033	0.606	0.461	0.037372	GC B	HLA-DMB
1.56944e-06	1.54255	0.31	0.13	0.0386428	GC B	FCRL3
1.59345e-06	1.02666	0.437	0.231	0.039234	GC B	CSTB
1.66069e-06	0.888766	0.69	0.677	0.0408894	GC B	BASP1
1.74095e-06	1.04123	0.69	0.758	0.0428658	GC B	HMGN1
1.7673e-06	1.47753	0.113	0.023	0.0435144	GC B	AC023157.3
1.78361e-06	1.25232	0.282	0.11	0.0439161	GC B	CCDC69
1.88208e-06	0.856481	0.648	0.584	0.0463405	GC B	CD81
1.90114e-06	1.01806	0.338	0.146	0.0468099	GC B	RBBP7
1.98643e-06	0.524977	1	0.985	0.0489099	GC B	MT-CO2
2.22254e-06	1.20252	0.549	0.4	0.0547234	GC B	METAP2
2.5611e-06	1.34163	0.155	0.042	0.0630594	GC B	MED14
2.68537e-06	1.15499	0.352	0.163	0.0661191	GC B	MICAL3
2.72023e-06	0.997555	0.225	0.074	0.0669776	GC B	LRCH1
2.87243e-06	1.3196	0.197	0.062	0.0707249	GC B	ANKRD54
2.8948e-06	1.00978	0.366	0.166	0.0712758	GC B	SGK1
3.21094e-06	1.51248	0.296	0.119	0.0790598	GC B	BRWD1
3.80422e-06	1.55947	0.465	0.29	0.0936675	GC B	USP34
3.89741e-06	1.37499	0.211	0.071	0.095962	GC B	CEP85L
4.23835e-06	1.60602	0.183	0.056	0.104357	GC B	ATP8A1
4.78053e-06	1.03727	0.521	0.337	0.117706	GC B	TMEM123
4.97921e-06	0.907641	0.155	0.043	0.122598	GC B	LY75
5.55579e-06	0.978465	0.592	0.436	0.136795	GC B	MBD4
5.81324e-06	0.726024	0.732	0.843	0.143133	GC B	CFL1
5.81575e-06	1.62909	0.394	0.213	0.143195	GC B	CDK13
6.32723e-06	0.980978	0.423	0.232	0.155789	GC B	ACAP2
6.33723e-06	1.54547	0.324	0.151	0.156035	GC B	RAB3GAP2
6.58461e-06	0.702208	0.113	0.025	0.162126	GC B	AL133467.1
6.81707e-06	1.05595	0.606	0.417	0.16785	GC B	MDM4
6.87984e-06	1.36748	0.38	0.208	0.169395	GC B	RFC1
7.30689e-06	0.927232	0.113	0.025	0.17991	GC B	CCDC152
7.55139e-06	1.1494	0.352	0.166	0.18593	GC B	RNGTT
7.8257e-06	1.7601	0.169	0.052	0.192684	GC B	UGGT1
8.24134e-06	1.15259	0.127	0.031	0.202918	GC B	TBL1X
8.25163e-06	1.4994	0.296	0.134	0.203172	GC B	UBR5
8.33453e-06	1.55059	0.225	0.083	0.205213	GC B	BICD1
8.89546e-06	1.42385	0.451	0.251	0.219024	GC B	EHMT1
9.35264e-06	1.42441	0.451	0.261	0.230281	GC B	PLCG2
9.59146e-06	0.859866	0.676	0.553	0.236161	GC B	PNN
1.01229e-05	1.56239	0.437	0.276	0.249246	GC B	IGHG1
1.08141e-05	1.08932	0.211	0.074	0.266265	GC B	BRI3BP
1.11459e-05	0.783966	0.183	0.057	0.274433	GC B	MTA3
1.13885e-05	1.17775	0.479	0.295	0.280409	GC B	TACC1
1.17285e-05	1.34353	0.169	0.052	0.28878	GC B	SFI1
1.21654e-05	1.33027	0.141	0.039	0.299536	GC B	VAMP1
1.36553e-05	1.60856	0.113	0.027	0.33622	GC B	SGCE
1.4123e-05	1.21065	0.521	0.361	0.347737	GC B	EVL
1.47123e-05	1.1517	0.451	0.265	0.362247	GC B	FCRL2
1.61302e-05	0.996755	0.127	0.032	0.397159	GC B	RUNX1
1.6177e-05	0.751839	0.268	0.107	0.398309	GC B	PLIN3
1.73414e-05	1.1255	0.423	0.249	0.42698	GC B	SLC4A7
1.82e-05	1.55207	0.408	0.229	0.44812	GC B	RABGAP1L
1.83202e-05	1.24938	0.465	0.288	0.45108	GC B	KMT2A
1.97985e-05	1.12746	0.197	0.071	0.487479	GC B	PDIA4
2.07239e-05	0.736289	0.268	0.11	0.510265	GC B	TRAPPC2
2.12126e-05	1.30137	0.296	0.134	0.522296	GC B	CAPN7
2.13755e-05	1.05603	0.296	0.133	0.526308	GC B	DNMT1
2.29992e-05	1.11019	0.183	0.061	0.566286	GC B	HACD2
2.54612e-05	1.20695	0.31	0.147	0.626905	GC B	CLTC
2.57572e-05	0.692164	0.113	0.027	0.634194	GC B	ZFYVE21
2.60733e-05	0.938802	0.662	0.525	0.641978	GC B	LUC7L3
2.6917e-05	0.629873	0.113	0.027	0.66275	GC B	RFC3
2.96095e-05	0.994643	0.352	0.172	0.729046	GC B	RASGRP3
3.42007e-05	0.813683	0.408	0.23	0.842089	GC B	HMGA1
3.46496e-05	1.04362	0.225	0.088	0.853141	GC B	RAD17
3.92611e-05	0.418605	1	0.988	0.966686	GC B	MT-CO3
3.95717e-05	1.00346	0.31	0.144	0.974335	GC B	CAB39
3.98513e-05	0.837273	0.324	0.155	0.981218	GC B	CYB561A3
3.9921e-05	0.862154	0.155	0.047	0.982934	GC B	AL445472.1
4.00085e-05	1.32206	0.155	0.05	0.985088	GC B	AL021453.1
4.11129e-05	0.693507	0.676	0.656	1	GC B	ANP32B
4.19151e-05	0.657274	0.141	0.041	1	GC B	OGG1
4.2425e-05	1.20287	0.141	0.042	1	GC B	SLC1A4
4.26284e-05	0.857978	0.423	0.242	1	GC B	UBE2J1
4.61769e-05	0.939382	0.38	0.209	1	GC B	SYK
4.71498e-05	1.21931	0.211	0.08	1	GC B	HDAC7
4.733e-05	1.25635	0.141	0.042	1	GC B	NAPRT
4.83901e-05	0.806802	0.69	0.675	1	GC B	PTPRC
4.94374e-05	1.42283	0.296	0.143	1	GC B	EED
5.08762e-05	1.39966	0.197	0.072	1	GC B	TNKS
5.30795e-05	1.00121	0.254	0.104	1	GC B	URM1
5.33331e-05	0.719087	0.676	0.642	1	GC B	HNRNPC
5.44665e-05	0.934647	0.155	0.049	1	GC B	RNF14
5.62702e-05	0.822419	0.155	0.049	1	GC B	RASL11A
5.70538e-05	1.21125	0.817	0.726	1	GC B	NEAT1
5.71255e-05	1.01526	0.366	0.203	1	GC B	OTULIN
5.78378e-05	0.836678	0.211	0.081	1	GC B	CD180
6.81569e-05	1.4938	0.282	0.128	1	GC B	FAM208B
7.20916e-05	1.27713	0.127	0.037	1	GC B	MKL1
7.30759e-05	0.816497	0.521	0.386	1	GC B	HCLS1
7.49006e-05	0.687193	0.155	0.05	1	GC B	GSTZ1
7.93956e-05	0.977621	0.296	0.14	1	GC B	LIMS1
8.27091e-05	0.96443	0.127	0.037	1	GC B	TRMT10A
8.42357e-05	0.899414	0.254	0.112	1	GC B	ABRACL
8.59966e-05	1.49489	0.141	0.044	1	GC B	NEDD4L
9.85517e-05	1.03278	0.239	0.102	1	GC B	ACYP2
9.93372e-05	1.43722	0.211	0.085	1	GC B	SLC2A11
9.99198e-05	0.986556	0.127	0.037	1	GC B	GSTCD
0.00010129	1.05663	0.239	0.102	1	GC B	BAG6
0.000106098	0.717055	0.394	0.226	1	GC B	RGS10
0.000110292	1.14785	0.521	0.371	1	GC B	POU2F2
0.000113098	0.713673	0.127	0.037	1	GC B	GTSF1
0.000113346	1.06792	0.437	0.286	1	GC B	DAAM1
0.000135639	1.09319	0.352	0.199	1	GC B	SRSF1
0.000136307	0.65778	0.183	0.067	1	GC B	RAE1
0.000141497	1.04528	0.268	0.123	1	GC B	CYB5R3
0.00015047	0.598835	0.479	0.338	1	GC B	PPP1CC
0.000156146	0.354974	0.845	0.921	1	GC B	LAPTM5
0.000156179	1.02594	0.507	0.365	1	GC B	PSIP1
0.000158351	0.797191	0.225	0.095	1	GC B	PTTG1
0.000164232	1.10423	0.31	0.16	1	GC B	ALOX5AP
0.000177972	1.09794	0.113	0.032	1	GC B	EBI3
0.000180513	0.812223	0.704	0.655	1	GC B	DDX17
0.000182469	1.02355	0.352	0.197	1	GC B	LYPLA1
0.000183833	0.938542	0.113	0.032	1	GC B	UNKL
0.000188305	0.742512	0.254	0.115	1	GC B	NDUFAF6
0.000189317	1.14431	0.338	0.194	1	GC B	SPTAN1
0.000191656	1.34309	0.127	0.04	1	GC B	AC091271.1
0.000193106	0.542839	0.113	0.032	1	GC B	AC090152.1
0.000197488	0.557308	0.113	0.031	1	GC B	KATNAL1
0.000204235	0.763122	0.366	0.196	1	GC B	STAG3
0.000219377	0.867649	0.746	0.94	1	GC B	SERF2
0.000252358	0.817633	0.634	0.525	1	GC B	TCF25
0.000261628	0.77101	0.141	0.047	1	GC B	WDR18
0.000273616	0.637185	0.183	0.069	1	GC B	GPR160
0.000293478	0.930942	0.211	0.091	1	GC B	ELK3
0.000294303	0.536277	0.127	0.039	1	GC B	SOX4
0.000305792	0.692543	0.268	0.125	1	GC B	RGS16
0.000310074	1.17656	0.113	0.034	1	GC B	MIR222HG
0.000314708	0.989292	0.465	0.31	1	GC B	NR3C1
0.000316018	0.606256	0.113	0.033	1	GC B	ESR2
0.00033594	0.592464	0.606	0.52	1	GC B	SWAP70
0.000339471	1.28507	0.31	0.165	1	GC B	TLE4
0.000339987	0.792365	0.408	0.252	1	GC B	ZCCHC7
0.000355831	0.708014	0.789	0.954	1	GC B	ACTB
0.00035858	0.337895	0.915	0.983	1	GC B	CD74
0.000362941	0.884796	0.423	0.279	1	GC B	PPP4C
0.000362963	1.02957	0.113	0.033	1	GC B	SLC38A9
0.000363849	0.461896	1	0.987	1	GC B	MT-ATP6
0.000374064	1.16612	0.113	0.034	1	GC B	TCTE3
0.000375344	0.502674	0.775	0.774	1	GC B	SON
0.000384425	0.682678	0.141	0.048	1	GC B	SNHG19
0.000391288	0.981781	0.239	0.114	1	GC B	ASAP1
0.000391376	0.897365	0.141	0.049	1	GC B	HACD4
0.000410749	0.64645	0.211	0.09	1	GC B	NSMCE1
0.000416684	0.760109	0.394	0.249	1	GC B	PPP1CA
0.000418441	0.727755	0.113	0.034	1	GC B	AC025569.1
0.00041941	0.625257	0.225	0.1	1	GC B	CASP3
0.000443865	0.769883	0.268	0.135	1	GC B	TBC1D22A
0.000454377	1.29577	0.155	0.059	1	GC B	INTS1
0.000467265	0.948437	0.141	0.05	1	GC B	ZNF827
0.00047072	0.652225	0.254	0.12	1	GC B	RAB30-AS1
0.000473134	0.813642	0.437	0.297	1	GC B	GGNBP2
0.000476576	0.915599	0.31	0.166	1	GC B	SPEN
0.00048317	1.00484	0.155	0.059	1	GC B	RPRD1B
0.000484369	1.22612	0.183	0.074	1	GC B	USP4
0.000520529	0.931172	0.535	0.398	1	GC B	ITSN2
0.000549172	0.889516	0.239	0.113	1	GC B	APLP2
0.000561977	0.949085	0.197	0.085	1	GC B	LRCH3
0.000567512	0.865611	0.282	0.143	1	GC B	AMFR
0.000578287	0.656666	0.803	0.779	1	GC B	PNISR
0.000636235	0.672505	0.113	0.036	1	GC B	MOSPD2
0.000641799	0.95317	0.141	0.051	1	GC B	ALDH2
0.000646289	1.19235	0.197	0.087	1	GC B	IFI30
0.000724022	1.24122	0.113	0.037	1	GC B	USP19
0.000751724	0.834018	0.183	0.077	1	GC B	SMARCA4
0.000759521	0.988115	0.38	0.245	1	GC B	GTF2I
0.000802407	1.06821	0.169	0.067	1	GC B	CBR4
0.000817318	0.712702	0.394	0.238	1	GC B	BCL2L11
0.000853738	0.758997	0.352	0.208	1	GC B	TERF2
0.000864075	0.787804	0.648	0.67	1	GC B	CORO1A
0.000870331	1.09586	0.127	0.044	1	GC B	ARHGEF9
0.000871324	1.49571	0.197	0.089	1	GC B	ITGAL
0.000878805	1.26797	0.211	0.098	1	GC B	MCOLN2
0.000897025	1.11739	0.183	0.08	1	GC B	PLCL2
0.000922588	1.07947	0.113	0.037	1	GC B	KLHL42
0.000926175	0.754875	0.408	0.272	1	GC B	SH3KBP1
0.000926812	0.455557	0.761	0.836	1	GC B	HMGB1
0.00093442	0.754544	0.69	0.81	1	GC B	GAPDH
0.000943591	0.871325	0.366	0.237	1	GC B	EBLN3P
0.000949151	0.94979	0.479	0.412	1	GC B	PRDX6
0.000952237	0.598421	0.155	0.058	1	GC B	STAT5B
0.000952389	0.760628	0.521	0.452	1	GC B	TPD52
0.000960312	0.446423	0.31	0.172	1	GC B	HSD17B10
0.000968254	0.754908	0.465	0.307	1	GC B	ITGAE
0.000979269	1.02911	0.127	0.045	1	GC B	SGMS1
0.00099536	0.577463	0.31	0.162	1	GC B	SMS
0.00100232	0.653346	0.324	0.183	1	GC B	LYPLAL1
0.00102489	0.853728	0.127	0.046	1	GC B	NUSAP1
0.00106088	0.758074	0.239	0.112	1	GC B	NPEPPS
0.00108981	0.711428	0.296	0.159	1	GC B	TMED8
0.00109727	0.892398	0.296	0.16	1	GC B	RRAS2
0.00113582	1.09292	0.169	0.069	1	GC B	IPO5
0.00114338	1.14131	0.31	0.18	1	GC B	MYO9B
0.00115313	1.22655	0.282	0.157	1	GC B	XRRA1
0.00118008	1.15738	0.155	0.063	1	GC B	PIM1
0.00118023	0.663081	0.423	0.281	1	GC B	EAF2
0.00120409	0.900076	0.155	0.06	1	GC B	PGM2
0.00121471	0.92033	0.225	0.109	1	GC B	BTAF1
0.00122015	0.768125	0.352	0.22	1	GC B	OGT
0.00130983	0.757416	0.69	0.669	1	GC B	SRRM2
0.00131776	1.78637	0.211	0.102	1	GC B	NPIPB5
0.00132971	0.873271	0.437	0.341	1	GC B	NCOA3
0.00135161	0.902145	0.254	0.132	1	GC B	ENTPD4
0.00137672	0.644176	0.113	0.039	1	GC B	SPAG16
0.00144104	1.02591	0.127	0.047	1	GC B	TRIM25
0.00144708	0.701506	0.127	0.046	1	GC B	ZNF414
0.00145325	0.916196	0.563	0.481	1	GC B	JMJD1C
0.00145928	0.79719	0.493	0.389	1	GC B	EIF3A
0.00151148	0.893023	0.127	0.047	1	GC B	TPST2
0.00153014	0.743852	0.197	0.089	1	GC B	ROCK2
0.00155338	0.442925	0.127	0.045	1	GC B	AP003774.4
0.00158689	0.654214	0.183	0.08	1	GC B	S1PR2
0.00163768	1.22611	0.268	0.146	1	GC B	SNX29
0.00168243	0.579602	0.549	0.464	1	GC B	ATP5F1B
0.00169254	0.643791	0.155	0.061	1	GC B	XKR6
0.00171692	1.15319	0.113	0.039	1	GC B	ABR
0.00172138	0.745679	0.155	0.063	1	GC B	SLC38A10
0.00173655	0.642291	0.169	0.072	1	GC B	FBXO3
0.00176123	1.24263	0.141	0.054	1	GC B	EYA3
0.00178319	0.749922	0.352	0.218	1	GC B	UBE2R2
0.00182966	0.38047	0.127	0.322	1	GC B	AHNAK
0.00183528	0.941838	0.296	0.186	1	GC B	CPNE3
0.00186409	1.47337	0.113	0.04	1	GC B	AC012306.2
0.00190648	0.952594	0.239	0.122	1	GC B	CR2
0.00194201	1.34186	0.211	0.106	1	GC B	BAZ2B
0.00197922	1.20718	0.211	0.106	1	GC B	KIAA1109
0.00198922	0.875907	0.338	0.206	1	GC B	SMIM20
0.00208012	0.662273	0.141	0.055	1	GC B	MPHOSPH9
0.00209927	0.663433	0.197	0.093	1	GC B	MPV17
0.00213789	0.792798	0.169	0.073	1	GC B	SH2B2
0.00220263	1.15035	0.282	0.164	1	GC B	ABI1
0.00221746	0.911188	0.38	0.257	1	GC B	RAB30
0.00222888	1.01411	0.451	0.335	1	GC B	XIST
0.00231118	0.427143	0.803	0.884	1	GC B	PABPC1
0.00232653	0.913448	0.113	0.04	1	GC B	ORAOV1
0.00235189	0.719509	0.549	0.449	1	GC B	BCL11A
0.00238828	0.490106	0.225	0.111	1	GC B	CAPN1
0.00245977	0.945347	0.197	0.092	1	GC B	IARS2
0.0025195	0.56543	0.296	0.168	1	GC B	MCRIP1
0.00252839	0.538127	0.183	0.082	1	GC B	IGLL5
0.0026227	0.791156	0.225	0.115	1	GC B	AK2
0.00275141	0.806187	0.113	0.041	1	GC B	IGF2R
0.00275827	1.28609	0.521	0.43	1	GC B	ARID1B
0.00278561	1.26403	0.141	0.059	1	GC B	ZNF407
0.00279379	0.473309	0.479	0.341	1	GC B	GSTP1
0.00279992	0.868511	0.141	0.057	1	GC B	ZMAT3
0.00280003	0.906524	0.211	0.108	1	GC B	GOLGA8B
0.00280782	0.910777	0.465	0.359	1	GC B	STX7
0.00282469	0.711905	0.113	0.041	1	GC B	MIB1
0.00287908	0.903829	0.113	0.041	1	GC B	PITPNM1
0.00287999	0.796231	0.366	0.252	1	GC B	PTEN
0.00288853	1.28149	0.338	0.214	1	GC B	DYNC1H1
0.0029396	1.49722	0.197	0.097	1	GC B	NSUN6
0.00295999	0.532935	0.127	0.049	1	GC B	PDK3
0.00299521	0.615208	0.169	0.075	1	GC B	FUNDC1
0.00301451	0.666811	0.282	0.152	1	GC B	PLEKHG1
0.00304777	0.42296	0.915	0.942	1	GC B	MT-ND5
0.00306297	0.571549	0.676	0.791	1	GC B	ARPC2
0.00308855	1.04634	0.183	0.083	1	GC B	DPH7
0.00311705	0.868458	0.366	0.247	1	GC B	EWSR1
0.00313321	0.963243	0.254	0.14	1	GC B	ITPR1
0.00315693	0.478078	0.155	0.066	1	GC B	PAPSS1
0.00315698	0.994611	0.352	0.227	1	GC B	PTK2B
0.00315734	0.88858	0.268	0.15	1	GC B	CNST
0.00328679	0.817233	0.535	0.501	1	GC B	ACTR2
0.0033647	1.13038	0.197	0.099	1	GC B	NDE1
0.00347034	0.728473	0.352	0.216	1	GC B	CCS
0.00354911	0.80393	0.577	0.47	1	GC B	KTN1
0.00356643	1.13382	0.127	0.051	1	GC B	PITPNC1
0.00359684	0.605753	0.437	0.33	1	GC B	REEP5
0.00364895	0.494595	0.986	0.981	1	GC B	MT-ND4
0.00365626	0.938327	0.127	0.051	1	GC B	CLSTN1
0.00371828	0.461756	0.831	0.936	1	GC B	H3F3A
0.00372682	1.27829	0.141	0.06	1	GC B	TSC1
0.00373242	0.725804	0.141	0.059	1	GC B	ALAS1
0.00377099	0.873261	0.394	0.282	1	GC B	TMEM259
0.00377137	0.541149	0.239	0.122	1	GC B	MRPS9
0.00379875	0.884243	0.183	0.089	1	GC B	ZNF280D
0.00392177	0.860084	0.155	0.067	1	GC B	RPRD1A
0.00393138	0.773139	0.141	0.06	1	GC B	AC084033.3
0.00402798	0.609304	0.394	0.285	1	GC B	VDAC1
0.00409934	0.882826	0.577	0.504	1	GC B	FNBP1
0.00415201	0.863094	0.324	0.213	1	GC B	CALM3
0.00416646	0.971854	0.113	0.044	1	GC B	MTMR1
0.00428742	0.839888	0.254	0.146	1	GC B	FERMT3
0.00429735	1.41618	0.127	0.051	1	GC B	BRWD3
0.00431513	1.03382	0.69	0.898	1	GC B	ACTG1
0.00433168	0.629224	0.211	0.108	1	GC B	MLEC
0.00435344	0.767004	0.127	0.052	1	GC B	TCHP
0.00438717	0.711171	0.127	0.052	1	GC B	FAM45A
0.00440476	1.07127	0.268	0.157	1	GC B	MNAT1
0.00444339	0.508569	0.282	0.161	1	GC B	SPI1
0.0044438	0.957658	0.254	0.14	1	GC B	SEPHS2
0.00449019	0.644783	0.31	0.195	1	GC B	CCDC90B
0.00455326	0.551143	0.282	0.164	1	GC B	MTMR14
0.00456702	0.534675	0.296	0.176	1	GC B	C12orf45
0.0045931	0.714256	0.648	0.578	1	GC B	BOD1L1
0.00461587	1.01827	0.155	0.07	1	GC B	SFXN4
0.00463108	0.76055	0.225	0.122	1	GC B	IDH2
0.00464602	0.628775	0.338	0.205	1	GC B	SYNCRIP
0.00471797	1.51863	0.127	0.053	1	GC B	RRBP1
0.00472951	1.13514	0.155	0.07	1	GC B	TAF1
0.0047516	0.82497	0.155	0.069	1	GC B	SMYD3
0.0048395	0.812914	0.169	0.08	1	GC B	POU2F1
0.00487024	0.89152	0.211	0.109	1	GC B	E2F5
0.00490798	0.765494	0.113	0.043	1	GC B	LINC02256
0.00491564	0.894341	0.338	0.221	1	GC B	CLEC2D
0.00494879	1.33498	0.169	0.081	1	GC B	TRIO
0.00496738	0.838053	0.366	0.243	1	GC B	CUL3
0.00497981	0.689696	0.366	0.254	1	GC B	PHF6
0.00498625	1.23069	0.141	0.061	1	GC B	SBF1
0.0051013	0.585276	0.423	0.312	1	GC B	ATP5F1C
0.00516085	0.657432	0.324	0.204	1	GC B	FKBP1A
0.00517652	1.17093	0.465	0.402	1	GC B	MIS18BP1
0.00521233	0.686995	0.127	0.052	1	GC B	TCTEX1D2
0.00527558	0.880315	0.239	0.13	1	GC B	LCOR
0.00538748	0.853785	0.183	0.093	1	GC B	UBAP2
0.005473	1.21253	0.268	0.168	1	GC B	CIITA
0.00549596	0.647204	0.225	0.121	1	GC B	TSTA3
0.00571074	0.910239	0.211	0.115	1	GC B	PPIP5K2
0.00582164	1.01478	0.211	0.114	1	GC B	GLCCI1
0.00584402	0.848135	0.38	0.265	1	GC B	ANKRD49
0.00591219	1.00575	0.352	0.233	1	GC B	FAM214A
0.00597997	1.14962	0.113	0.045	1	GC B	MEMO1
0.00605984	0.548059	0.197	0.095	1	GC B	RNF144B
0.00609728	0.679325	0.169	0.081	1	GC B	MRE11
0.00649265	1.43406	0.197	0.104	1	GC B	LRRK2
0.00661716	0.502927	0.239	0.132	1	GC B	MAP2K3
0.0066552	0.516152	0.479	0.385	1	GC B	HSPB1
0.00670308	0.691233	0.535	0.449	1	GC B	ZBTB20
0.00674493	0.732637	0.704	0.638	1	GC B	CCNL1
0.0069879	0.951129	0.211	0.115	1	GC B	CCDC167
0.00699462	0.811609	0.141	0.061	1	GC B	CCDC18
0.00704523	0.778518	0.113	0.046	1	GC B	CDC16
0.00705703	0.490956	0.113	0.045	1	GC B	RPA1
0.00710617	0.642174	0.366	0.245	1	GC B	NFKB1
0.00712449	1.19275	0.127	0.054	1	GC B	GSK3B
0.00713807	1.74326	0.197	0.111	1	GC B	HEXIM1
0.0071382	0.894218	0.535	0.529	1	GC B	LCP1
0.00720166	1.22679	0.141	0.064	1	GC B	AP3M1
0.00720171	1.19399	0.211	0.115	1	GC B	ITFG2
0.00734313	0.681968	0.704	0.688	1	GC B	FUS
0.00741457	0.621337	0.197	0.098	1	GC B	SYMPK
0.00744502	0.826259	0.324	0.222	1	GC B	NSD1
0.00747528	0.991663	0.155	0.074	1	GC B	NEK8
0.00754821	0.534505	0.211	0.113	1	GC B	OSBPL9
0.0076334	0.843273	0.296	0.192	1	GC B	MDFIC
0.00766378	0.783067	0.127	0.055	1	GC B	ABI2
0.00767266	0.940113	0.465	0.374	1	GC B	ANKRD13A
0.0077851	0.803538	0.296	0.177	1	GC B	ZMYM2
0.00797059	1.11222	0.282	0.18	1	GC B	PIAS1
0.00807911	0.859486	0.127	0.055	1	GC B	VPS39
0.00813291	0.714233	0.127	0.054	1	GC B	DLEU2
0.00814464	0.791776	0.31	0.206	1	GC B	CNN2
0.00819	1.3554	0.282	0.185	1	GC B	ATP2A3
0.00819313	0.860647	0.183	0.094	1	GC B	CLIC4
0.00823199	0.62137	0.282	0.178	1	GC B	ATOX1
0.00831758	0.87125	0.113	0.046	1	GC B	ZNF740
0.00836156	0.86074	0.268	0.16	1	GC B	SDHC
0.00846156	0.959212	0.352	0.246	1	GC B	CLINT1
0.00861426	1.07997	0.113	0.046	1	GC B	TMOD2
0.00864418	1.34602	0.141	0.067	1	GC B	KCNQ1OT1
0.00874361	0.545446	0.437	0.342	1	GC B	DBNL
0.00885327	1.05245	0.169	0.085	1	GC B	EXOC4
0.00899285	0.956701	0.268	0.173	1	GC B	NFAT5
0.00905365	0.679476	0.127	0.055	1	GC B	SIRT6
0.00910614	0.80629	0.211	0.114	1	GC B	DIDO1
0.00918885	1.2247	0.183	0.097	1	GC B	WDR6
0.00921205	1.03185	0.338	0.233	1	GC B	ASH1L
0.00954958	0.872922	0.225	0.123	1	GC B	CCNG2
0.00959129	1.11077	0.141	0.066	1	GC B	AHR
0.00960581	0.365251	0.141	0.063	1	GC B	ATP2C1
0.00971386	0.90033	0.437	0.369	1	GC B	CD27
0.0098772	0.594109	0.211	0.117	1	GC B	STX16
0.0098811	0.840769	0.296	0.189	1	GC B	IGHG2
0.00997128	0.770213	0.465	0.388	1	GC B	OGA
1.88105e-222	2.4086	0.685	0.071	4.63152e-218	FO B	IGHD
4.63298e-219	1.97085	0.607	0.042	1.14073e-214	FO B	TCL1A
2.68298e-163	2.59114	0.633	0.101	6.60603e-159	FO B	YBX3
1.78376e-132	2.2035	0.48	0.06	4.39199e-128	FO B	IL4R
7.59703e-123	2.08128	0.303	0.015	1.87054e-118	FO B	CD200
6.97557e-106	1.20497	0.945	0.426	1.71753e-101	FO B	IGHM
2.09697e-87	1.72508	0.457	0.091	5.16316e-83	FO B	FCER2
1.42882e-78	1.3625	0.656	0.237	3.51803e-74	FO B	CD72
1.03651e-77	1.72377	0.295	0.035	2.5521e-73	FO B	ZBTB16
3.14527e-51	1.16749	0.627	0.304	7.74428e-47	FO B	TMEM123
1.66712e-50	1.26907	0.243	0.038	4.10479e-46	FO B	BCL7A
2.00447e-50	1.41369	0.344	0.086	4.93541e-46	FO B	APLP2
4.02906e-50	1.48965	0.15	0.012	9.92035e-46	FO B	SKAP1
2.52118e-49	1.5286	0.214	0.03	6.20766e-45	FO B	SPRY1
1.0967e-47	1.33091	0.425	0.14	2.7003e-43	FO B	TSPAN13
1.29702e-47	1.35745	0.376	0.107	3.19351e-43	FO B	CAMK2D
3.66869e-47	1.56669	0.353	0.098	9.03305e-43	FO B	PLPP5
2.60727e-45	1.3598	0.283	0.062	6.41963e-41	FO B	C1orf162
9.25594e-43	1.42585	0.303	0.078	2.279e-38	FO B	TAPT1
7.36776e-42	1.4617	0.512	0.218	1.81409e-37	FO B	CLEC2B
5.133e-38	1.34504	0.488	0.219	1.26385e-33	FO B	GPR18
8.26757e-38	1.10266	0.465	0.193	2.03564e-33	FO B	CLEC2D
9.45473e-35	0.907845	0.725	0.474	2.32794e-30	FO B	OTUD1
3.33646e-34	0.45743	0.974	0.912	8.21503e-30	FO B	LAPTM5
3.69237e-34	1.31052	0.295	0.087	9.09135e-30	FO B	KLF3
7.60444e-34	1.39754	0.136	0.017	1.87237e-29	FO B	MACROD2
4.5572e-33	0.819495	0.806	0.604	1.12207e-28	FO B	BIRC3
9.03989e-31	1.18886	0.303	0.101	2.2258e-26	FO B	C16orf74
6.92514e-30	1.19344	0.243	0.067	1.70511e-25	FO B	BTLA
1.17671e-29	0.578771	0.89	0.77	2.8973e-25	FO B	SARAF
2.13244e-29	0.712332	0.723	0.497	5.2505e-25	FO B	FOS
2.76648e-29	1.16814	0.237	0.065	6.81163e-25	FO B	PMEPA1
3.26229e-29	1.35631	0.246	0.07	8.03241e-25	FO B	PTGER4
3.34938e-29	1.22276	0.355	0.139	8.24685e-25	FO B	SELL
1.09348e-27	1.03684	0.329	0.126	2.69236e-23	FO B	SNX29
7.94491e-27	0.899338	0.283	0.094	1.9562e-22	FO B	ABRACL
9.82512e-27	1.23768	0.202	0.052	2.41914e-22	FO B	PLEKHA1
1.51535e-24	0.333037	0.994	0.94	3.73109e-20	FO B	CD37
1.96863e-24	0.819612	0.555	0.35	4.84716e-20	FO B	CD22
1.07664e-23	1.1437	0.156	0.035	2.65091e-19	FO B	ABCB4
1.01256e-22	0.308039	0.974	0.957	2.49313e-18	FO B	TMSB10
5.78474e-22	0.710281	0.584	0.404	1.42432e-17	FO B	NCF1
8.81487e-22	1.12878	0.315	0.138	2.1704e-17	FO B	SESN1
1.03089e-21	1.14409	0.202	0.062	2.53826e-17	FO B	SATB1
1.46074e-21	1.14537	0.139	0.03	3.59663e-17	FO B	ARMH1
6.11986e-21	0.263693	1	0.971	1.50683e-16	FO B	HLA-DPB1
6.22285e-21	0.948719	0.254	0.095	1.53219e-16	FO B	VAV3
6.37708e-21	1.09364	0.205	0.065	1.57016e-16	FO B	ZNF318
1.60109e-20	1.00466	0.341	0.159	3.94221e-16	FO B	MTSS1
2.88293e-20	1.18714	0.173	0.05	7.09835e-16	FO B	COL19A1
5.30082e-20	0.734664	0.509	0.305	1.30517e-15	FO B	PHACTR1
5.45581e-20	0.38979	0.913	0.854	1.34333e-15	FO B	CD79A
1.1045e-19	0.525398	0.717	0.566	2.7195e-15	FO B	ITM2B
1.34749e-19	0.940066	0.529	0.353	3.31778e-15	FO B	CENPM
7.40604e-19	0.55438	0.685	0.567	1.82351e-14	FO B	NSD3
7.62879e-19	0.902935	0.37	0.196	1.87836e-14	FO B	RERE
1.06805e-18	0.344714	0.994	0.975	2.62974e-14	FO B	BTG1
3.2539e-18	0.458327	0.841	0.676	8.01176e-14	FO B	KLF2
4.88672e-18	0.476959	0.841	0.753	1.20321e-13	FO B	CD55
1.17965e-17	0.482573	0.763	0.678	2.90454e-13	FO B	SEC62
2.32985e-17	0.721965	0.327	0.157	5.73655e-13	FO B	TSPO
2.50119e-17	0.743147	0.431	0.258	6.15843e-13	FO B	NT5C3A
5.6122e-17	0.95865	0.228	0.089	1.38184e-12	FO B	GBP4
6.41501e-17	0.918567	0.275	0.123	1.5795e-12	FO B	FAM129C
3.06995e-16	1.0469	0.199	0.075	7.55883e-12	FO B	AGPAT5
3.23892e-16	0.782004	0.465	0.3	7.97486e-12	FO B	ARRDC3
3.2771e-16	0.703022	0.373	0.196	8.06887e-12	FO B	MYADM
8.66358e-16	0.949349	0.324	0.173	2.13315e-11	FO B	FCRL1
9.4592e-16	0.939852	0.28	0.135	2.32904e-11	FO B	NCK2
1.40926e-15	0.714316	0.561	0.411	3.46989e-11	FO B	PIK3IP1
2.19631e-15	0.860079	0.223	0.089	5.40776e-11	FO B	SLAMF1
2.33287e-15	0.822366	0.419	0.265	5.74399e-11	FO B	UTRN
2.46719e-15	0.669064	0.54	0.388	6.07472e-11	FO B	TUBA1A
6.4232e-15	0.561652	0.564	0.398	1.58152e-10	FO B	FOXP1
6.445e-15	1.06572	0.116	0.03	1.58689e-10	FO B	NRARP
7.95585e-15	0.923265	0.136	0.04	1.95889e-10	FO B	IL6
9.1451e-15	0.88645	0.223	0.094	2.25171e-10	FO B	CDCA7L
2.80354e-14	0.85454	0.191	0.074	6.90287e-10	FO B	MXI1
3.8274e-14	0.901269	0.179	0.067	9.42383e-10	FO B	IRS2
6.46648e-14	0.64879	0.419	0.267	1.59218e-09	FO B	EAF2
7.52412e-14	0.931219	0.107	0.028	1.85259e-09	FO B	GAB1
2.0366e-13	0.693822	0.474	0.333	5.01452e-09	FO B	VPS37B
2.67978e-13	0.525067	0.627	0.503	6.59815e-09	FO B	LINC00926
4.37585e-13	0.546661	0.627	0.509	1.07742e-08	FO B	PDE4B
5.32605e-13	0.873025	0.254	0.127	1.31138e-08	FO B	BACH2
5.71115e-13	0.372572	0.884	0.821	1.4062e-08	FO B	ISG20
5.94034e-13	1.05615	0.127	0.04	1.46263e-08	FO B	LAIR1
8.41402e-13	0.860065	0.257	0.131	2.0717e-08	FO B	KIAA0040
1.23354e-12	0.432648	0.737	0.687	3.03722e-08	FO B	HLA-DMA
6.12089e-12	0.650754	0.393	0.259	1.50709e-07	FO B	ETS1
6.18671e-12	0.913868	0.142	0.051	1.52329e-07	FO B	GALNT2
7.56798e-12	0.41939	0.717	0.668	1.86339e-07	FO B	SNX2
1.1034e-11	0.868816	0.228	0.113	2.7168e-07	FO B	DGKD
1.60717e-11	0.389681	0.694	0.62	3.95718e-07	FO B	POMP
1.74538e-11	0.631641	0.15	0.057	4.29747e-07	FO B	SLA
1.94253e-11	0.569763	0.413	0.282	4.78291e-07	FO B	SP140L
2.38699e-11	0.763937	0.211	0.099	5.87725e-07	FO B	ITGB2
4.36979e-11	0.979971	0.225	0.112	1.07593e-06	FO B	ARL4C
4.68144e-11	0.877219	0.249	0.132	1.15266e-06	FO B	FOXO1
5.13364e-11	0.573663	0.431	0.309	1.264e-06	FO B	RASGRP2
5.49628e-11	0.706774	0.46	0.33	1.3533e-06	FO B	FKBP4
6.17238e-11	0.726283	0.159	0.064	1.51976e-06	FO B	SESTD1
7.4217e-11	0.6635	0.269	0.145	1.82737e-06	FO B	HIST1H1D
9.27693e-11	0.662196	0.277	0.155	2.28416e-06	FO B	DUSP5
9.47066e-11	0.65524	0.402	0.281	2.33187e-06	FO B	SNX5
1.28921e-10	0.597338	0.445	0.319	3.17429e-06	FO B	HVCN1
1.3492e-10	0.250235	0.945	0.932	3.32199e-06	FO B	H3F3A
1.9025e-10	0.754124	0.315	0.195	4.68434e-06	FO B	GABPB1-AS1
2.1603e-10	0.434264	0.777	0.733	5.31908e-06	FO B	ELF1
2.24018e-10	0.733108	0.364	0.241	5.51577e-06	FO B	ZCCHC7
2.36216e-10	0.570309	0.566	0.447	5.81611e-06	FO B	ZNF331
2.81404e-10	0.510591	0.965	0.938	6.92872e-06	FO B	HSP90AA1
2.94544e-10	0.710495	0.275	0.16	7.25225e-06	FO B	HLA-DOA
3.40127e-10	0.838818	0.194	0.092	8.3746e-06	FO B	TSC22D1
5.43582e-10	0.700771	0.344	0.223	1.33841e-05	FO B	PLEKHA2
5.77462e-10	0.41655	0.564	0.451	1.42183e-05	FO B	HLA-DMB
6.71768e-10	0.818062	0.199	0.098	1.65403e-05	FO B	CDK5R1
7.67243e-10	0.3648	0.809	0.782	1.88911e-05	FO B	TAF1D
1.30589e-09	0.386532	0.714	0.626	3.21536e-05	FO B	MEF2C
1.32059e-09	0.67484	0.298	0.181	3.25155e-05	FO B	RB1
1.34154e-09	0.617033	0.39	0.274	3.30313e-05	FO B	PLAC8
1.94847e-09	0.497416	0.538	0.44	4.79753e-05	FO B	BCL11A
2.48168e-09	0.42171	0.665	0.592	6.11039e-05	FO B	TNFAIP8
2.9389e-09	0.651499	0.237	0.13	7.23616e-05	FO B	OGFRL1
2.96332e-09	0.660063	0.41	0.29	7.29629e-05	FO B	CEMIP2
3.66023e-09	0.472905	0.575	0.467	9.01223e-05	FO B	DBI
3.75791e-09	0.661972	0.277	0.169	9.25274e-05	FO B	PHF20L1
3.9092e-09	0.478347	0.439	0.333	9.62524e-05	FO B	GYPC
4.6982e-09	0.733139	0.11	0.04	0.000115679	FO B	EHD4
5.025e-09	0.589349	0.139	0.057	0.000123726	FO B	SPART
5.77183e-09	0.715928	0.124	0.049	0.000142114	FO B	MAPK13
6.23065e-09	0.845828	0.176	0.086	0.000153411	FO B	MATN1-AS1
6.41219e-09	0.671464	0.118	0.046	0.000157881	FO B	ZNF737
9.48717e-09	0.540709	0.338	0.221	0.000233593	FO B	TSPAN33
1.07536e-08	0.618149	0.185	0.092	0.000264776	FO B	ZSCAN18
1.16267e-08	0.732838	0.246	0.144	0.000286273	FO B	C9orf72
1.27066e-08	0.349791	0.708	0.662	0.000312862	FO B	SP100
1.29348e-08	0.815156	0.211	0.116	0.000318481	FO B	WDFY2
1.49636e-08	0.360012	0.514	0.41	0.000368435	FO B	BPTF
1.52458e-08	0.659526	0.329	0.218	0.000375382	FO B	SC5D
1.62835e-08	0.578995	0.393	0.293	0.000400931	FO B	AFF3
1.69654e-08	0.323877	0.731	0.668	0.000417721	FO B	PTPRC
1.81931e-08	0.397505	0.639	0.59	0.00044795	FO B	TRA2B
1.96736e-08	0.539009	0.46	0.367	0.000484404	FO B	HIF1A
2.25721e-08	0.380687	0.59	0.5	0.000555771	FO B	RCSD1
2.86008e-08	0.406447	0.604	0.538	0.000704209	FO B	HSPA4
2.98912e-08	0.75469	0.228	0.13	0.000735981	FO B	MUM1
3.04151e-08	0.383641	0.711	0.638	0.000748881	FO B	RHOH
3.72974e-08	0.561698	0.376	0.285	0.000918336	FO B	CCDC32
3.78498e-08	0.596754	0.592	0.555	0.000931939	FO B	CACYBP
4.30149e-08	0.457713	0.48	0.383	0.00105911	FO B	ZCCHC10
4.74834e-08	0.701283	0.188	0.1	0.00116914	FO B	ICAM2
6.79042e-08	0.277298	0.858	0.814	0.00167194	FO B	JUNB
7.39698e-08	0.25318	0.899	0.845	0.00182128	FO B	PNRC1
7.55607e-08	0.585557	0.723	0.666	0.00186046	FO B	DNAJB1
8.32599e-08	0.311199	0.682	0.635	0.00205003	FO B	BCAS2
8.38555e-08	0.492315	0.457	0.37	0.00206469	FO B	TMF1
8.77057e-08	0.747289	0.116	0.048	0.00215949	FO B	DLEU2
9.91054e-08	0.267699	0.783	0.703	0.00244017	FO B	DUSP1
1.33509e-07	0.633482	0.26	0.166	0.00328725	FO B	ADK
1.58855e-07	0.634999	0.37	0.281	0.00391132	FO B	RUBCNL
1.60503e-07	0.780066	0.107	0.043	0.00395189	FO B	PTPRE
1.67206e-07	0.740362	0.272	0.179	0.00411695	FO B	RNASE6
1.77845e-07	0.64706	0.191	0.104	0.00437891	FO B	GCSAM
2.03178e-07	0.447865	0.451	0.367	0.00500264	FO B	USP8
2.89168e-07	0.622006	0.147	0.072	0.00711989	FO B	CREB3L2
3.23609e-07	0.555061	0.292	0.199	0.00796789	FO B	DMXL1
3.40486e-07	0.253098	0.685	0.655	0.00838343	FO B	SELENOH
3.73629e-07	0.630325	0.344	0.252	0.0091995	FO B	TMEM140
3.75929e-07	0.593828	0.275	0.178	0.00925612	FO B	CHI3L2
4.49365e-07	0.636149	0.173	0.093	0.0110643	FO B	NFATC3
4.75019e-07	0.29422	0.676	0.641	0.0116959	FO B	EIF1B
5.09668e-07	0.355009	0.607	0.559	0.012549	FO B	MTPN
5.63961e-07	0.478456	0.451	0.38	0.0138858	FO B	THRAP3
5.98384e-07	0.565251	0.387	0.308	0.0147334	FO B	WDR74
6.55455e-07	0.25916	0.812	0.769	0.0161386	FO B	SON
6.60321e-07	0.570344	0.318	0.228	0.0162584	FO B	ZBTB10
6.63133e-07	0.505772	0.41	0.323	0.0163277	FO B	AC025164.1
7.48425e-07	0.483462	0.439	0.36	0.0184277	FO B	TMEM156
8.55165e-07	0.434925	0.488	0.413	0.0210559	FO B	MDM4
9.13089e-07	0.355405	0.78	0.733	0.0224821	FO B	HSPD1
1.09319e-06	0.362687	0.509	0.446	0.0269166	FO B	TPD52
1.24499e-06	0.504556	0.379	0.289	0.0306542	FO B	LINC02397
1.29607e-06	0.59168	0.399	0.335	0.0319119	FO B	BLOC1S2
1.48543e-06	0.540521	0.171	0.094	0.0365743	FO B	SYNE1
1.54409e-06	0.373461	0.509	0.442	0.0380186	FO B	TRA2A
1.59846e-06	0.541508	0.39	0.315	0.0393574	FO B	ELOVL5
1.60944e-06	0.71606	0.185	0.106	0.0396276	FO B	ADPRM
1.93557e-06	0.400346	0.107	0.047	0.0476575	FO B	SORL1
2.36473e-06	0.661221	0.237	0.155	0.0582245	FO B	RP9
2.38564e-06	0.707786	0.185	0.109	0.0587393	FO B	USF3
2.4033e-06	0.470248	0.101	0.044	0.059174	FO B	HMCES
2.48164e-06	0.444193	0.477	0.401	0.0611028	FO B	AMD1
2.53426e-06	0.655147	0.208	0.129	0.0623984	FO B	RASA2
2.89752e-06	0.368153	0.543	0.496	0.0713427	FO B	PAIP2
2.98412e-06	0.591896	0.286	0.202	0.073475	FO B	USP12
3.03228e-06	0.492104	0.396	0.313	0.0746608	FO B	P2RY10
3.40752e-06	0.444431	0.416	0.338	0.0839	FO B	SLC38A1
3.57715e-06	0.402511	0.341	0.261	0.0880767	FO B	SOD2
3.70695e-06	0.634406	0.205	0.127	0.0912726	FO B	PHF10
3.86982e-06	0.442052	0.491	0.435	0.0952826	FO B	NSMCE3
4.22286e-06	0.686757	0.147	0.079	0.103975	FO B	AC243960.1
4.5778e-06	0.441978	0.442	0.369	0.112715	FO B	C12orf57
5.27234e-06	0.451546	0.335	0.25	0.129816	FO B	RAB30
5.31897e-06	0.683972	0.139	0.072	0.130964	FO B	BCL6
5.38941e-06	0.605898	0.147	0.08	0.132698	FO B	C3orf58
5.91199e-06	0.499832	0.101	0.045	0.145565	FO B	RASL11A
6.78394e-06	0.413297	0.48	0.418	0.167034	FO B	SNHG15
7.172e-06	0.458952	0.277	0.19	0.176589	FO B	STAG3
7.46618e-06	0.422112	0.474	0.416	0.183832	FO B	YTHDC1
8.01653e-06	0.39004	0.512	0.442	0.197383	FO B	RBM38
8.29179e-06	0.533737	0.147	0.079	0.204161	FO B	APP
1.11088e-05	0.324319	0.543	0.497	0.273521	FO B	CD79B
1.15793e-05	0.337547	0.679	0.665	0.285105	FO B	LSM7
1.23395e-05	0.47041	0.309	0.231	0.303824	FO B	EBLN3P
1.31678e-05	0.604976	0.191	0.117	0.324217	FO B	CCNG2
1.33315e-05	0.497797	0.277	0.202	0.328247	FO B	PARVG
1.37876e-05	0.685769	0.185	0.113	0.339477	FO B	H1FX
1.38693e-05	0.572166	0.277	0.199	0.34149	FO B	EIF2AK3
1.41556e-05	0.335962	0.592	0.542	0.34854	FO B	TUBA1B
1.42811e-05	0.359765	0.74	0.701	0.35163	FO B	HSPH1
1.44321e-05	0.598425	0.136	0.074	0.355348	FO B	SLC50A1
1.52081e-05	0.28724	0.509	0.448	0.374454	FO B	PRPF4B
1.5209e-05	0.67788	0.188	0.116	0.374477	FO B	CCDC117
1.54501e-05	0.425533	0.451	0.397	0.380412	FO B	DDX27
1.56957e-05	0.661485	0.116	0.058	0.386458	FO B	MARCH3
1.6112e-05	0.568698	0.13	0.069	0.396709	FO B	CRTC3
1.62779e-05	0.576372	0.379	0.316	0.400795	FO B	FAM3C
1.6609e-05	0.544893	0.286	0.212	0.408946	FO B	LYST
1.92778e-05	0.641078	0.231	0.16	0.474658	FO B	ITGA4
1.93012e-05	0.457199	0.488	0.438	0.475233	FO B	MBNL1
1.95417e-05	0.384799	0.234	0.155	0.481156	FO B	ALOX5AP
1.96678e-05	0.599444	0.246	0.171	0.484261	FO B	STAP1
2.01587e-05	0.518865	0.324	0.253	0.496347	FO B	RCN2
2.23536e-05	0.548687	0.237	0.163	0.550391	FO B	PIK3R1
2.28038e-05	0.4951	0.405	0.34	0.561474	FO B	SAV1
2.41412e-05	0.466202	0.289	0.214	0.594404	FO B	MACF1
2.69164e-05	0.563382	0.124	0.066	0.662735	FO B	WWC3
2.7728e-05	0.63241	0.153	0.088	0.68272	FO B	FAM53B
2.90604e-05	0.61797	0.104	0.051	0.715525	FO B	PIK3C2B
3.03289e-05	0.478604	0.24	0.168	0.746758	FO B	AP1B1
3.07561e-05	0.54671	0.289	0.217	0.757277	FO B	LBH
3.17031e-05	0.356944	0.46	0.4	0.780593	FO B	ATF7IP
3.52482e-05	0.458749	0.408	0.356	0.86788	FO B	STX7
4.09598e-05	0.412985	0.555	0.527	1	FO B	CLK1
4.23473e-05	0.582065	0.205	0.135	1	FO B	ATP6V0A1
4.40807e-05	0.310764	0.555	0.525	1	FO B	NOP10
4.45356e-05	0.584911	0.127	0.069	1	FO B	EPB41L2
4.53525e-05	0.289131	0.76	0.77	1	FO B	STK17A
5.03412e-05	0.450504	0.332	0.261	1	FO B	TSPAN3
5.26871e-05	0.356894	0.436	0.385	1	FO B	AES
5.60364e-05	0.451068	0.462	0.42	1	FO B	SLC2A3
5.65749e-05	0.444575	0.384	0.331	1	FO B	TSPYL1
5.70175e-05	0.277842	0.604	0.595	1	FO B	LIMD2
5.97679e-05	0.416972	0.494	0.439	1	FO B	ARL4A
6.05644e-05	0.579032	0.182	0.117	1	FO B	ZNF669
6.16792e-05	0.523846	0.341	0.282	1	FO B	DNAJB9
7.16418e-05	0.57324	0.13	0.072	1	FO B	ARHGEF7
7.44935e-05	0.50925	0.309	0.244	1	FO B	GLO1
7.70274e-05	0.578603	0.194	0.129	1	FO B	GMFB
7.8036e-05	0.49417	0.329	0.26	1	FO B	ZC3HAV1
8.13669e-05	0.571399	0.162	0.101	1	FO B	AC007384.1
8.35598e-05	0.302356	0.419	0.338	1	FO B	P2RX5
8.69825e-05	0.265626	0.572	0.538	1	FO B	MPHOSPH8
9.13388e-05	0.550345	0.24	0.173	1	FO B	HHEX
9.74336e-05	0.583509	0.173	0.112	1	FO B	GUCD1
9.85711e-05	0.451602	0.329	0.261	1	FO B	TENT5C
0.000100648	0.290642	0.41	0.359	1	FO B	EVL
0.000101696	0.583509	0.202	0.138	1	FO B	UBAC2
0.000102096	0.271018	0.41	0.349	1	FO B	CBX3
0.000104992	0.454082	0.454	0.395	1	FO B	DEDD2
0.000105296	0.33558	0.425	0.382	1	FO B	CLNS1A
0.000118886	0.490503	0.223	0.154	1	FO B	HIST1H1C
0.000126479	0.605238	0.168	0.109	1	FO B	BEND5
0.000136964	0.335379	0.355	0.293	1	FO B	NPC2
0.000137224	0.252089	0.592	0.577	1	FO B	PAPOLA
0.000154007	0.389445	0.234	0.164	1	FO B	STMN1
0.000172052	0.382248	0.327	0.25	1	FO B	DNAJB4
0.00017477	0.493918	0.234	0.171	1	FO B	ADD3
0.000177134	0.301626	0.399	0.338	1	FO B	RPA3
0.000181674	0.556196	0.159	0.1	1	FO B	TUBB6
0.000184789	0.350145	0.526	0.484	1	FO B	ST6GAL1
0.000190406	0.454668	0.176	0.115	1	FO B	MZB1
0.000199323	0.445556	0.142	0.086	1	FO B	NSMCE1
0.000201781	0.465423	0.37	0.308	1	FO B	CHMP1B
0.000209822	0.330688	0.468	0.428	1	FO B	TRIM38
0.000222349	0.637291	0.101	0.054	1	FO B	LETM2
0.000259182	0.532966	0.104	0.057	1	FO B	SLC25A25
0.000285779	0.303543	0.844	0.848	1	FO B	HSPE1
0.000286227	0.285911	0.558	0.528	1	FO B	ADAM28
0.000286552	0.477727	0.188	0.127	1	FO B	LTA4H
0.000344936	0.2552	0.474	0.441	1	FO B	GDI2
0.000352369	0.415293	0.315	0.26	1	FO B	SETX
0.000375767	0.436391	0.101	0.055	1	FO B	STAM
0.00040044	0.404252	0.22	0.159	1	FO B	CARD16
0.000436299	0.376898	0.312	0.252	1	FO B	TSPYL2
0.000464589	0.532226	0.101	0.056	1	FO B	ICOSLG
0.000493907	0.376005	0.428	0.39	1	FO B	CWF19L2
0.00049664	0.32949	0.338	0.284	1	FO B	RPAIN
0.000538303	0.309652	0.382	0.322	1	FO B	MAT2A
0.000585912	0.482825	0.11	0.063	1	FO B	CCDC112
0.000595377	0.453463	0.283	0.229	1	FO B	THAP5
0.000636112	0.432351	0.191	0.134	1	FO B	TBC1D1
0.000711285	0.337663	0.384	0.343	1	FO B	SFT2D1
0.000729822	0.467642	0.113	0.066	1	FO B	ERV3-1
0.000793012	0.462011	0.116	0.068	1	FO B	HMGCR
0.000799283	0.366085	0.419	0.391	1	FO B	STAT3
0.000805226	0.372099	0.318	0.269	1	FO B	TMPO
0.000867863	0.401775	0.147	0.095	1	FO B	GBP2
0.00088038	0.443475	0.13	0.081	1	FO B	PURB
0.000904356	0.492601	0.185	0.133	1	FO B	CALHM6
0.000919006	0.532663	0.202	0.149	1	FO B	PLEKHG1
0.0009371	0.420256	0.329	0.281	1	FO B	GGA2
0.000952795	0.526137	0.165	0.113	1	FO B	AMN1
0.000994354	0.371627	0.431	0.398	1	FO B	PPM1K
0.00100606	0.381216	0.309	0.257	1	FO B	STRBP
0.00102624	0.455398	0.173	0.118	1	FO B	CR2
0.00104568	0.377674	0.413	0.388	1	FO B	CDC42SE1
0.00105706	0.328278	0.173	0.119	1	FO B	LBR
0.00117887	0.400013	0.272	0.224	1	FO B	SNRNP27
0.00121196	0.492351	0.113	0.068	1	FO B	DIRC2
0.00121521	0.344646	0.234	0.18	1	FO B	BNIP3L
0.0012291	0.473638	0.321	0.28	1	FO B	AFF4
0.00123854	0.331763	0.367	0.329	1	FO B	WASHC4
0.0012993	0.390495	0.428	0.388	1	FO B	BACH1
0.00132439	0.315119	0.41	0.38	1	FO B	CASP4
0.00136986	0.323611	0.353	0.311	1	FO B	SSH2
0.0013757	0.318627	0.197	0.291	1	FO B	IGHG1
0.0013995	0.42143	0.147	0.098	1	FO B	PRCP
0.00142384	0.266351	0.367	0.322	1	FO B	TRAPPC2B
0.00147302	0.374088	0.153	0.103	1	FO B	SETDB2
0.00154036	0.284411	0.465	0.436	1	FO B	CD47
0.00154641	0.406179	0.295	0.242	1	FO B	PAX5
0.0015699	0.478778	0.124	0.079	1	FO B	VAMP5
0.0016629	0.742537	0.113	0.071	1	FO B	SLC12A6
0.00168433	0.365255	0.491	0.478	1	FO B	MRPL18
0.00169424	0.255774	0.535	0.513	1	FO B	FXYD5
0.0017398	0.271867	0.711	0.687	1	FO B	YPEL5
0.00188523	0.453242	0.11	0.067	1	FO B	GPR160
0.00198303	0.385842	0.159	0.108	1	FO B	LGALS9
0.0020788	0.421248	0.191	0.141	1	FO B	SHISA5
0.00214584	0.416835	0.324	0.279	1	FO B	ARRDC2
0.00217485	0.428611	0.263	0.213	1	FO B	VCPKMT
0.00225519	0.404647	0.104	0.062	1	FO B	AC022182.2
0.00227005	0.525201	0.124	0.08	1	FO B	SSBP2
0.00241766	0.28896	0.382	0.351	1	FO B	MYH9
0.00242491	0.337773	0.353	0.311	1	FO B	COX20
0.00243777	0.29138	0.292	0.244	1	FO B	BTK
0.00250826	0.348976	0.199	0.148	1	FO B	MBNL2
0.00251531	0.359679	0.332	0.292	1	FO B	TMED10
0.00255411	0.368321	0.269	0.219	1	FO B	LNPEP
0.00266179	0.391857	0.243	0.193	1	FO B	BIRC2
0.00284779	0.511779	0.156	0.11	1	FO B	DTX3L
0.00287174	0.422558	0.341	0.308	1	FO B	CD19
0.00287934	0.314238	0.471	0.455	1	FO B	OSER1
0.00297791	0.42599	0.257	0.212	1	FO B	CDK13
0.00312225	0.373528	0.28	0.24	1	FO B	CLK4
0.00313906	0.599371	0.136	0.092	1	FO B	FAM126A
0.00323473	0.450853	0.289	0.247	1	FO B	METTL21A
0.00326692	0.493688	0.231	0.186	1	FO B	HIST1H1E
0.00339074	0.513383	0.104	0.065	1	FO B	ZNF561
0.00351765	0.337779	0.303	0.264	1	FO B	BRD7
0.00357701	0.496455	0.176	0.132	1	FO B	SECISBP2L
0.00369499	0.581382	0.182	0.135	1	FO B	CKAP2
0.0037296	0.381597	0.179	0.134	1	FO B	MAD1L1
0.00377563	0.478247	0.191	0.144	1	FO B	AGO2
0.00378727	0.377623	0.483	0.475	1	FO B	CHPT1
0.0039516	0.264923	0.503	0.493	1	FO B	DHX36
0.00402	0.379533	0.246	0.201	1	FO B	APPL1
0.00402671	0.329133	0.428	0.408	1	FO B	ALG13
0.00417103	0.407408	0.22	0.173	1	FO B	RABEP2
0.0042243	0.458929	0.266	0.225	1	FO B	WHAMM
0.00423077	0.439846	0.243	0.199	1	FO B	ZBTB24
0.00443256	0.523649	0.153	0.111	1	FO B	BANP
0.00454791	0.310786	0.341	0.276	1	FO B	HLA-DQA2
0.00456296	0.63825	0.113	0.074	1	FO B	GXYLT1
0.00459438	0.329082	0.266	0.223	1	FO B	RIOK3
0.00475535	0.31547	0.26	0.214	1	FO B	STX12
0.00483963	0.462155	0.234	0.19	1	FO B	SHISAL2A
0.0048836	0.543544	0.208	0.166	1	FO B	CIITA
0.00497713	0.375979	0.269	0.226	1	FO B	ATG3
0.00501313	0.59144	0.422	0.383	1	FO B	HSPB1
0.00502406	0.36307	0.199	0.155	1	FO B	PACS1
0.00510105	0.435137	0.214	0.164	1	FO B	RNGTT
0.00511538	0.445603	0.121	0.081	1	FO B	PPP2R5A
0.0051198	0.374576	0.243	0.197	1	FO B	FOXN3
0.0052224	0.318526	0.353	0.33	1	FO B	ACBD3
0.00556674	0.383061	0.127	0.087	1	FO B	MGME1
0.00583075	0.327679	0.211	0.164	1	FO B	SMARCA2
0.00595498	0.40287	0.127	0.087	1	FO B	NEDD9
0.006083	0.391769	0.139	0.098	1	FO B	C6orf120
0.00619494	0.293177	0.457	0.432	1	FO B	RIPOR2
0.00624937	0.2574	0.39	0.346	1	FO B	ZFAND2A
0.00627943	0.291715	0.142	0.099	1	FO B	RFTN1
0.00635894	0.456572	0.266	0.229	1	FO B	RNF145
0.00644555	0.519582	0.133	0.093	1	FO B	EIF2AK4
0.00680113	0.412318	0.246	0.202	1	FO B	OTULIN
0.00707485	0.466431	0.127	0.089	1	FO B	ZNF273
0.00751738	0.280473	0.465	0.465	1	FO B	SELENOF
0.00752643	0.605022	0.159	0.12	1	FO B	AP3B1
0.00768853	0.256931	0.419	0.399	1	FO B	U2SURP
0.00777795	0.431782	0.136	0.097	1	FO B	RNFT1
0.00782459	0.356438	0.434	0.389	1	FO B	AREG
0.00785659	0.43973	0.223	0.182	1	FO B	EPM2AIP1
0.00793767	0.331581	0.202	0.158	1	FO B	RRAS2
0.00796382	0.331437	0.28	0.236	1	FO B	TLE1
0.00806462	0.456406	0.28	0.242	1	FO B	CCNB1IP1
0.00813277	0.272574	0.523	0.52	1	FO B	PHF20
0.0082151	0.378013	0.176	0.134	1	FO B	CHRAC1
0.00866206	0.478391	0.168	0.126	1	FO B	FOXN2
0.00868506	0.457806	0.118	0.082	1	FO B	UBE2W
0.00879784	0.480879	0.139	0.1	1	FO B	CDYL
0.00896566	0.456751	0.176	0.136	1	FO B	POLR2M
0.00921395	0.524872	0.11	0.074	1	FO B	PRKCE
0.00931581	0.54869	0.159	0.12	1	FO B	IKBIP
0.0094043	0.489037	0.159	0.12	1	FO B	ST3GAL1
0.00941965	0.39499	0.142	0.101	1	FO B	SMAD3
0.00942642	0.396764	0.107	0.071	1	FO B	LUZP1
0.00960222	0.395529	0.251	0.214	1	FO B	IRF2
0.00966839	0.426485	0.199	0.161	1	FO B	RNF13
0.00974021	0.26069	0.486	0.477	1	FO B	NFE2L2
0.00986996	0.372126	0.197	0.155	1	FO B	XRRA1
3.20787e-71	1.0175	0.995	0.997	7.89843e-67	LMO2+ B	TMSB4X
3.33633e-44	0.384538	1	0.998	8.21471e-40	LMO2+ B	RPL28
9.83448e-44	1.40557	0.841	0.897	2.42145e-39	LMO2+ B	ACTG1
2.51943e-41	0.394199	0.991	0.997	6.20333e-37	LMO2+ B	RPS2
1.06659e-32	0.326681	0.995	0.995	2.62616e-28	LMO2+ B	RPL19
2.38699e-31	0.426063	0.977	0.995	5.87726e-27	LMO2+ B	RPS24
9.36602e-30	0.412401	0.982	0.994	2.3061e-25	LMO2+ B	RPL7A
1.24142e-27	0.322915	0.995	0.996	3.05663e-23	LMO2+ B	RPL37
7.22455e-27	0.806497	0.8	0.964	1.77883e-22	LMO2+ B	ATP5F1E
1.27807e-26	1.39682	0.727	0.814	3.14687e-22	LMO2+ B	GAPDH
5.37582e-26	1.11035	0.814	0.961	1.32364e-21	LMO2+ B	ACTB
2.54366e-24	0.340128	0.982	0.995	6.26301e-20	LMO2+ B	RPL37A
2.92015e-24	0.932675	0.836	0.969	7.19e-20	LMO2+ B	TMSB10
6.55766e-24	0.334393	0.991	0.995	1.61463e-19	LMO2+ B	RPL18A
3.41936e-21	0.372446	0.968	0.995	8.41915e-17	LMO2+ B	RPL15
5.86651e-21	0.48139	0.964	0.979	1.44445e-16	LMO2+ B	IGKC
7.69113e-21	0.460901	0.927	0.991	1.89371e-16	LMO2+ B	RPL6
1.61764e-19	0.33645	0.986	0.995	3.98296e-15	LMO2+ B	RPS4X
3.18991e-19	0.413132	0.923	0.992	7.85419e-15	LMO2+ B	RACK1
3.73499e-19	0.945206	0.759	0.949	9.19628e-15	LMO2+ B	SERF2
1.77113e-18	0.284611	0.982	0.994	4.36088e-14	LMO2+ B	RPL27A
3.92694e-18	0.361396	0.968	0.993	9.66892e-14	LMO2+ B	RPL10A
6.01329e-18	0.269362	0.995	0.995	1.48059e-13	LMO2+ B	RPL21
1.81379e-17	0.250105	1	0.996	4.46593e-13	LMO2+ B	RPS18
3.35272e-17	0.350793	0.968	0.994	8.25506e-13	LMO2+ B	RPS7
3.52252e-17	0.363078	0.941	0.992	8.67315e-13	LMO2+ B	UBA52
6.93367e-16	0.282226	0.995	0.994	1.70721e-11	LMO2+ B	RPS6
1.59698e-15	0.260211	0.95	0.995	3.9321e-11	LMO2+ B	RPL14
2.08203e-15	0.345112	0.941	0.991	5.12637e-11	LMO2+ B	RPL22
2.19499e-15	0.309289	0.964	0.994	5.40451e-11	LMO2+ B	RPL5
4.67395e-15	0.470441	0.823	0.982	1.15082e-10	LMO2+ B	RPLP0
2.72589e-14	0.27318	0.986	0.996	6.71169e-10	LMO2+ B	RPS15
3.16831e-14	0.252786	0.241	0.665	7.80102e-10	LMO2+ B	SSR4
3.31797e-14	0.292143	0.941	0.993	8.16952e-10	LMO2+ B	RPL29
1.65931e-13	0.320325	0.936	0.992	4.08556e-09	LMO2+ B	RPL35
2.75073e-13	0.256418	0.209	0.586	6.77284e-09	LMO2+ B	PFDN2
6.39605e-13	0.25553	0.073	0.334	1.57484e-08	LMO2+ B	MBP
7.93527e-13	0.748517	0.714	0.924	1.95382e-08	LMO2+ B	ARPC3
1.14004e-12	0.280417	0.964	0.991	2.807e-08	LMO2+ B	RPL24
2.35704e-12	0.25769	0.227	0.62	5.80351e-08	LMO2+ B	RPS17
2.46934e-12	0.297332	0.186	0.535	6.08e-08	LMO2+ B	FAM96B
4.72151e-12	0.274918	0.277	0.706	1.16253e-07	LMO2+ B	TCEA1
7.42945e-12	0.48961	0.745	0.961	1.82928e-07	LMO2+ B	COX7C
1.53285e-11	0.293191	0.209	0.557	3.77419e-07	LMO2+ B	ATP6V1F
2.81878e-11	0.365031	0.209	0.561	6.9404e-07	LMO2+ B	GNAI2
2.86051e-11	0.277927	0.968	0.995	7.04314e-07	LMO2+ B	RPL12
3.00214e-11	0.284388	0.118	0.388	7.39188e-07	LMO2+ B	SIVA1
4.1974e-11	1.97065	0.123	0.035	1.03348e-06	LMO2+ B	RGS13
4.95064e-11	0.312275	0.091	0.342	1.21895e-06	LMO2+ B	FAM3C
6.83987e-11	0.629387	0.036	0.237	1.68411e-06	LMO2+ B	GADD45A
9.54581e-11	0.286887	0.1	0.351	2.35037e-06	LMO2+ B	PSMA3
9.99368e-11	0.333583	0.914	0.988	2.46064e-06	LMO2+ B	RPL23
1.03187e-10	0.260775	0.236	0.599	2.54067e-06	LMO2+ B	DEK
1.08799e-10	0.265149	0.136	0.406	2.67886e-06	LMO2+ B	CLNS1A
1.5634e-10	0.318043	0.245	0.625	3.8494e-06	LMO2+ B	SPCS1
1.93129e-10	0.251595	0.136	0.405	4.75522e-06	LMO2+ B	EMC6
2.54447e-10	0.254882	0.218	0.545	6.265e-06	LMO2+ B	DDT
3.4314e-10	0.482306	0.159	0.445	8.44878e-06	LMO2+ B	DAD1
3.93848e-10	0.43384	0.773	0.97	9.69732e-06	LMO2+ B	NPM1
4.28409e-10	0.987319	0.714	0.855	1.05483e-05	LMO2+ B	IGHA1
5.0359e-10	0.27038	0.091	0.313	1.23994e-05	LMO2+ B	RAB5C
5.48112e-10	0.389372	0.868	0.984	1.34956e-05	LMO2+ B	RPL7
6.04e-10	0.861667	0.65	0.855	1.48717e-05	LMO2+ B	CFL1
6.25591e-10	0.256089	0.264	0.643	1.54033e-05	LMO2+ B	PCBP2
7.52054e-10	0.287652	0.155	0.432	1.85171e-05	LMO2+ B	CNPY3
7.84626e-10	0.38791	0.159	0.439	1.93191e-05	LMO2+ B	CMPK1
7.84874e-10	0.487589	0.2	0.509	1.93252e-05	LMO2+ B	FAM49B
9.03872e-10	0.314914	0.2	0.527	2.22551e-05	LMO2+ B	UFC1
1.15823e-09	0.306603	0.15	0.421	2.85179e-05	LMO2+ B	ARPC5L
1.17552e-09	0.4708	0.232	0.575	2.89437e-05	LMO2+ B	SF3B6
2.14102e-09	0.257456	0.918	0.992	5.27161e-05	LMO2+ B	RPS5
2.18944e-09	0.302781	0.164	0.444	5.39085e-05	LMO2+ B	YWHAQ
2.34165e-09	0.321576	0.114	0.347	5.76562e-05	LMO2+ B	RNASEH2B
2.95943e-09	0.349971	0.191	0.488	7.28671e-05	LMO2+ B	ATP5F1B
3.13807e-09	0.48157	0.75	0.961	7.72657e-05	LMO2+ B	BTF3
3.18729e-09	0.286133	0.273	0.641	7.84774e-05	LMO2+ B	ST13
3.85248e-09	0.282151	0.082	0.29	9.48559e-05	LMO2+ B	TMPO
4.56313e-09	0.316896	0.232	0.572	0.000112353	LMO2+ B	LAMTOR4
4.82808e-09	0.296898	0.273	0.639	0.000118877	LMO2+ B	LAMTOR5
4.88961e-09	0.269886	0.168	0.441	0.000120392	LMO2+ B	AURKAIP1
5.29371e-09	0.345435	0.109	0.337	0.000130342	LMO2+ B	NDUFA6
6.09289e-09	0.543802	0.286	0.668	0.000150019	LMO2+ B	HMGN2
6.13498e-09	0.325667	0.218	0.528	0.000151056	LMO2+ B	PSMD8
7.11938e-09	0.30692	0.223	0.537	0.000175293	LMO2+ B	DNAJC8
7.5032e-09	1.78133	0.186	0.083	0.000184744	LMO2+ B	LMO2
9.13233e-09	0.375799	0.236	0.574	0.000224856	LMO2+ B	C4orf3
9.17467e-09	0.406957	0.218	0.535	0.000225899	LMO2+ B	VDAC2
9.60337e-09	0.425111	0.141	0.39	0.000236454	LMO2+ B	SRP19
1.01173e-08	0.325382	0.173	0.445	0.000249108	LMO2+ B	NCF1
1.05642e-08	0.365267	0.141	0.395	0.000260112	LMO2+ B	PSMA5
1.07341e-08	0.469355	0.118	0.349	0.000264295	LMO2+ B	REEP5
1.19064e-08	0.426843	0.868	0.983	0.000293159	LMO2+ B	HLA-DPB1
1.3125e-08	0.292926	0.127	0.361	0.000323163	LMO2+ B	CCT7
1.33115e-08	0.364192	0.159	0.416	0.000327755	LMO2+ B	LSM3
1.51095e-08	0.341833	0.295	0.672	0.000372026	LMO2+ B	SNX3
1.7361e-08	0.371604	0.073	0.265	0.000427462	LMO2+ B	RALY
1.86197e-08	0.43427	0.241	0.569	0.000458454	LMO2+ B	SNRPF
1.89635e-08	0.277388	0.923	0.991	0.000466919	LMO2+ B	NACA
1.92519e-08	0.279305	0.127	0.357	0.000474021	LMO2+ B	ZNRD1
1.92913e-08	0.376535	0.186	0.461	0.00047499	LMO2+ B	ENSA
2.07583e-08	0.309042	0.136	0.372	0.000511112	LMO2+ B	MRPS36
2.12783e-08	0.373273	0.305	0.684	0.000523914	LMO2+ B	CIB1
2.14817e-08	0.401258	0.141	0.384	0.000528921	LMO2+ B	SNRNP70
2.19702e-08	0.430537	0.214	0.529	0.000540951	LMO2+ B	SUMO1
2.34152e-08	0.333634	0.073	0.257	0.000576529	LMO2+ B	EMG1
2.40894e-08	0.301187	0.255	0.593	0.000593128	LMO2+ B	NDUFB11
2.41388e-08	0.29338	0.2	0.484	0.000594346	LMO2+ B	SCAND1
2.49773e-08	0.368176	0.145	0.38	0.000614991	LMO2+ B	STRAP
2.53502e-08	0.252985	0.068	0.251	0.000624173	LMO2+ B	SUZ12
2.70213e-08	0.409045	0.145	0.386	0.000665317	LMO2+ B	H2AFV
2.71105e-08	0.273152	0.127	0.359	0.000667515	LMO2+ B	EIF2A
2.86183e-08	0.438768	0.2	0.489	0.00070464	LMO2+ B	SNRPD1
3.12293e-08	0.305848	0.295	0.681	0.000768928	LMO2+ B	COX5B
3.30972e-08	0.342495	0.305	0.68	0.000814918	LMO2+ B	HNRNPA3
3.36676e-08	0.294741	0.064	0.24	0.000828965	LMO2+ B	MAP3K13
3.61629e-08	0.347448	0.132	0.356	0.000890402	LMO2+ B	CCT5
3.99241e-08	0.295031	0.277	0.63	0.000983011	LMO2+ B	SEC61B
4.11473e-08	0.502178	0.255	0.585	0.00101313	LMO2+ B	UQCR10
4.27205e-08	0.379177	0.214	0.501	0.00105186	LMO2+ B	SF3B5
4.3367e-08	0.406396	0.136	0.366	0.00106778	LMO2+ B	IK
4.45642e-08	0.336215	0.164	0.417	0.00109726	LMO2+ B	GTF2A2
5.97389e-08	0.26013	0.232	0.537	0.00147089	LMO2+ B	C8orf59
6.50792e-08	0.352611	0.064	0.234	0.00160238	LMO2+ B	PHF11
6.95274e-08	0.361568	0.068	0.247	0.0017119	LMO2+ B	FAM32A
7.98076e-08	0.410469	0.1	0.297	0.00196502	LMO2+ B	FRG1
8.48754e-08	0.597098	0.191	0.465	0.0020898	LMO2+ B	VPS28
9.79062e-08	0.405	0.127	0.339	0.00241065	LMO2+ B	DPP7
1.04183e-07	0.487545	0.095	0.289	0.00256519	LMO2+ B	MYDGF
1.2308e-07	0.278712	0.282	0.623	0.00303048	LMO2+ B	PPDPF
1.27958e-07	0.269167	0.173	0.426	0.00315057	LMO2+ B	SEC11A
1.34377e-07	0.322359	0.332	0.718	0.00330863	LMO2+ B	SSR2
1.35863e-07	0.255585	0.35	0.747	0.00334523	LMO2+ B	YWHAB
1.37903e-07	0.27985	0.077	0.253	0.00339544	LMO2+ B	C19orf48
1.38813e-07	0.380639	0.145	0.373	0.00341784	LMO2+ B	CBX3
1.47781e-07	0.325631	0.082	0.262	0.00363867	LMO2+ B	BTK
1.55859e-07	0.337988	0.273	0.61	0.00383756	LMO2+ B	CD81
1.64124e-07	0.268364	0.064	0.226	0.00404105	LMO2+ B	DPM1
1.65496e-07	0.28133	0.332	0.713	0.00407485	LMO2+ B	TRMT112
1.6883e-07	0.284877	0.114	0.315	0.00415694	LMO2+ B	GGNBP2
1.70201e-07	0.258007	0.127	0.332	0.00419069	LMO2+ B	ZNHIT3
1.7051e-07	0.377827	0.236	0.552	0.0041983	LMO2+ B	EIF3M
1.73307e-07	0.345524	0.132	0.353	0.00426716	LMO2+ B	EIF6
1.78974e-07	0.260725	0.095	0.28	0.00440669	LMO2+ B	DPY30
1.86582e-07	0.281018	0.205	0.471	0.00459402	LMO2+ B	SEPT6
1.91591e-07	0.452165	0.109	0.305	0.00471736	LMO2+ B	PA2G4
2.1273e-07	0.276079	0.182	0.427	0.00523785	LMO2+ B	GHITM
2.35296e-07	0.342862	0.1	0.289	0.00579346	LMO2+ B	SH3KBP1
2.40195e-07	0.300376	0.145	0.366	0.00591408	LMO2+ B	FIS1
2.40575e-07	0.423756	0.223	0.512	0.00592344	LMO2+ B	TMEM258
2.54017e-07	0.335704	0.123	0.325	0.00625442	LMO2+ B	DCK
2.61089e-07	0.298392	0.114	0.314	0.00642853	LMO2+ B	NDUFC1
2.79788e-07	0.499825	0.173	0.413	0.00688895	LMO2+ B	TOMM22
3.14387e-07	0.317663	0.141	0.36	0.00774084	LMO2+ B	DBNL
3.46177e-07	0.265223	0.186	0.431	0.00852356	LMO2+ B	CUTA
3.51468e-07	0.500596	0.173	0.42	0.00865384	LMO2+ B	NDUFB5
3.87072e-07	0.482722	0.173	0.416	0.00953049	LMO2+ B	ICAM3
4.06268e-07	0.317381	0.264	0.581	0.0100031	LMO2+ B	GABARAPL2
4.09553e-07	0.260532	0.064	0.222	0.010084	LMO2+ B	MED8
4.38375e-07	0.404972	0.195	0.454	0.0107937	LMO2+ B	MRPS21
4.68757e-07	0.421281	0.186	0.433	0.0115417	LMO2+ B	PSMA2
5.1139e-07	0.364215	0.282	0.618	0.0125914	LMO2+ B	MOB1A
5.27804e-07	0.407073	0.159	0.385	0.0129956	LMO2+ B	PSMA1
5.41453e-07	0.437464	0.15	0.369	0.0133317	LMO2+ B	SEC11C
5.41489e-07	0.320841	0.05	0.196	0.0133325	LMO2+ B	DYNC1LI1
5.97353e-07	0.2924	0.123	0.316	0.014708	LMO2+ B	ANP32E
6.0313e-07	0.369945	0.114	0.304	0.0148503	LMO2+ B	COPS6
6.33896e-07	0.309877	0.318	0.694	0.0156078	LMO2+ B	LSM7
6.34385e-07	0.295743	0.15	0.366	0.0156198	LMO2+ B	AIP
8.23684e-07	0.450567	0.177	0.408	0.0202807	LMO2+ B	AES
8.36795e-07	0.485386	0.2	0.46	0.0206036	LMO2+ B	HNRNPD
8.38439e-07	0.349602	0.141	0.353	0.020644	LMO2+ B	SDHD
8.85919e-07	0.471937	0.236	0.534	0.0218131	LMO2+ B	POLR1D
9.22139e-07	0.36281	0.086	0.255	0.0227049	LMO2+ B	MZT1
9.5879e-07	0.368518	0.064	0.216	0.0236073	LMO2+ B	TMEM179B
9.92389e-07	0.297812	0.073	0.23	0.0244346	LMO2+ B	DDAH2
1.01635e-06	0.320885	0.095	0.267	0.0250245	LMO2+ B	PTEN
1.03527e-06	0.310596	0.091	0.258	0.0254904	LMO2+ B	DHPS
1.07344e-06	0.323993	0.068	0.223	0.0264303	LMO2+ B	CDK2AP2
1.24632e-06	0.276567	0.077	0.234	0.0306869	LMO2+ B	METTL5
1.28251e-06	0.723682	0.182	0.422	0.031578	LMO2+ B	METAP2
1.2923e-06	0.277724	0.105	0.282	0.031819	LMO2+ B	GNB1
1.31682e-06	0.593676	0.191	0.436	0.0324227	LMO2+ B	EIF5A
1.41335e-06	0.554106	0.173	0.403	0.0347994	LMO2+ B	RBX1
1.44864e-06	0.802625	0.618	0.879	0.0356684	LMO2+ B	ATP5MG
1.44928e-06	0.327322	0.091	0.258	0.0356841	LMO2+ B	UBE2J1
1.55418e-06	0.270239	0.073	0.226	0.038267	LMO2+ B	FAM173A
1.58328e-06	0.382411	0.1	0.27	0.0389836	LMO2+ B	ECHDC1
1.64058e-06	0.606356	0.191	0.437	0.0403944	LMO2+ B	UQCRQ
1.65364e-06	0.329773	0.109	0.29	0.0407158	LMO2+ B	SNRPA1
1.69547e-06	0.587708	0.227	0.509	0.0417459	LMO2+ B	ERH
1.69813e-06	0.543866	0.259	0.569	0.0418114	LMO2+ B	PSME1
1.76549e-06	0.307777	0.273	0.584	0.0434699	LMO2+ B	HIGD2A
1.7866e-06	0.42988	0.2	0.443	0.0439898	LMO2+ B	DNAJC15
1.79188e-06	0.264357	0.095	0.266	0.0441196	LMO2+ B	TMEM134
1.89638e-06	0.411017	0.209	0.454	0.0466926	LMO2+ B	SEC61G
1.97094e-06	0.455263	0.073	0.225	0.0485286	LMO2+ B	NAP1L4
1.99606e-06	0.469571	0.114	0.291	0.0491471	LMO2+ B	CD63
2.0145e-06	0.429395	0.177	0.409	0.049601	LMO2+ B	EID1
2.18324e-06	0.366007	0.164	0.376	0.0537558	LMO2+ B	CCDC85B
2.29313e-06	0.282418	0.141	0.339	0.0564614	LMO2+ B	RAP1A
2.38164e-06	0.291543	0.068	0.213	0.0586407	LMO2+ B	SMARCC1
2.43383e-06	0.28731	0.105	0.275	0.0599257	LMO2+ B	PLEKHO1
2.47817e-06	0.295522	0.082	0.24	0.0610175	LMO2+ B	MRPL22
2.8023e-06	0.268031	0.109	0.285	0.0689983	LMO2+ B	METTL9
2.81746e-06	0.444536	0.145	0.339	0.0693715	LMO2+ B	RNASEH2C
2.89829e-06	0.299298	0.055	0.189	0.0713617	LMO2+ B	SMIM19
2.91518e-06	0.38048	0.064	0.207	0.0717777	LMO2+ B	UPF3B
2.99314e-06	0.499635	0.1	0.27	0.0736971	LMO2+ B	LMAN2
3.1318e-06	0.55074	0.255	0.549	0.0771112	LMO2+ B	MIF
3.14128e-06	0.281135	0.05	0.178	0.0773446	LMO2+ B	CCDC28A
3.17877e-06	0.469635	0.214	0.476	0.0782677	LMO2+ B	RPS19BP1
3.44464e-06	0.485188	0.155	0.361	0.0848139	LMO2+ B	OSTF1
3.4926e-06	0.27172	0.05	0.182	0.0859949	LMO2+ B	SNRNP35
3.64655e-06	0.491165	0.177	0.4	0.0897854	LMO2+ B	BLOC1S1
3.73004e-06	0.83296	0.618	0.841	0.0918411	LMO2+ B	YBX1
3.78098e-06	0.42529	0.059	0.198	0.0930952	LMO2+ B	RAD23B
3.79437e-06	0.522161	0.132	0.318	0.0934249	LMO2+ B	RAB8A
3.88742e-06	0.462478	0.273	0.595	0.095716	LMO2+ B	ARL6IP4
3.94472e-06	0.376938	0.182	0.405	0.0971269	LMO2+ B	BCAS4
4.1692e-06	0.495598	0.159	0.369	0.102654	LMO2+ B	ATP5F1A
4.20844e-06	0.51269	0.145	0.338	0.10362	LMO2+ B	TMEM230
4.22547e-06	0.251183	0.064	0.201	0.10404	LMO2+ B	ZNF581
4.26115e-06	0.365897	0.164	0.377	0.104918	LMO2+ B	TAF10
4.34857e-06	0.348349	0.059	0.196	0.10707	LMO2+ B	AK6
4.56307e-06	0.332351	0.15	0.348	0.112352	LMO2+ B	UBE2M
4.65402e-06	0.340442	0.064	0.202	0.114591	LMO2+ B	TSNAX
4.67461e-06	0.578216	0.155	0.364	0.115098	LMO2+ B	PLEKHF2
4.71267e-06	0.593193	0.264	0.564	0.116035	LMO2+ B	PEBP1
4.83179e-06	0.580361	0.095	0.254	0.118968	LMO2+ B	SEPT2
4.87555e-06	0.26904	0.059	0.196	0.120046	LMO2+ B	NCBP2-AS2
4.88817e-06	0.504661	0.173	0.389	0.120357	LMO2+ B	ATP5PD
4.98508e-06	0.644709	0.164	0.378	0.122743	LMO2+ B	NDUFB10
5.0824e-06	0.492664	0.236	0.504	0.125139	LMO2+ B	NDUFB4
5.49185e-06	0.606946	0.223	0.473	0.13522	LMO2+ B	SNRPE
5.51987e-06	0.443224	0.282	0.585	0.13591	LMO2+ B	TBCA
5.70199e-06	0.309853	0.073	0.215	0.140394	LMO2+ B	ADSS
5.72224e-06	0.436667	0.123	0.301	0.140893	LMO2+ B	ECH1
5.7543e-06	0.45843	0.2	0.44	0.141682	LMO2+ B	NDUFB8
6.05702e-06	0.289924	0.041	0.162	0.149136	LMO2+ B	PLEKHB2
6.25187e-06	0.50567	0.118	0.288	0.153933	LMO2+ B	PABPC4
6.44727e-06	0.366341	0.209	0.448	0.158745	LMO2+ B	PTP4A2
6.4972e-06	0.272071	0.059	0.19	0.159974	LMO2+ B	ARHGAP9
6.50308e-06	0.449131	0.177	0.391	0.160119	LMO2+ B	SRP9
6.54909e-06	0.37011	0.127	0.306	0.161252	LMO2+ B	OSTC
6.62126e-06	0.307817	0.077	0.222	0.163029	LMO2+ B	WASHC3
6.69561e-06	0.483303	0.255	0.541	0.164859	LMO2+ B	COX7B
6.69658e-06	0.509296	0.155	0.36	0.164883	LMO2+ B	ROMO1
6.74569e-06	0.363477	0.336	0.702	0.166092	LMO2+ B	SOD1
6.97897e-06	0.354577	0.123	0.299	0.171836	LMO2+ B	LYSMD2
7.25212e-06	0.297407	0.082	0.228	0.178562	LMO2+ B	SPSB3
7.2737e-06	0.457381	0.195	0.423	0.179093	LMO2+ B	RAC1
7.27708e-06	0.260535	0.068	0.207	0.179176	LMO2+ B	CNIH1
7.48521e-06	0.299991	0.045	0.168	0.184301	LMO2+ B	KLHDC2
7.48623e-06	0.279434	0.923	0.995	0.184326	LMO2+ B	PTMA
7.76438e-06	0.557049	0.241	0.518	0.191175	LMO2+ B	GMFG
7.78697e-06	0.317229	0.045	0.167	0.191731	LMO2+ B	DDRGK1
7.89986e-06	0.430144	0.323	0.66	0.19451	LMO2+ B	EIF4B
7.90383e-06	0.426187	0.15	0.338	0.194608	LMO2+ B	NDUFAF3
8.3135e-06	0.421552	0.1	0.26	0.204695	LMO2+ B	NANS
8.32762e-06	0.372355	0.259	0.534	0.205043	LMO2+ B	SSBP1
8.50681e-06	0.278796	0.382	0.785	0.209455	LMO2+ B	EDF1
9.00081e-06	0.250338	0.041	0.156	0.221618	LMO2+ B	CDKN1A
9.04009e-06	0.30425	0.068	0.204	0.222585	LMO2+ B	LY6E
9.10245e-06	0.487845	0.177	0.388	0.22412	LMO2+ B	DYNLRB1
9.16915e-06	0.30295	0.077	0.22	0.225763	LMO2+ B	NCOA7
9.4358e-06	0.511275	0.182	0.397	0.232328	LMO2+ B	FBL
9.44741e-06	0.395661	0.105	0.269	0.232614	LMO2+ B	PDCD2
9.73839e-06	0.375704	0.041	0.158	0.239779	LMO2+ B	MSI2
9.99032e-06	0.453714	0.214	0.46	0.245982	LMO2+ B	HNRNPM
1.02012e-05	0.602257	0.268	0.55	0.251173	LMO2+ B	LCP1
1.04352e-05	0.491787	0.182	0.401	0.256936	LMO2+ B	LAMTOR1
1.04521e-05	0.520543	0.095	0.245	0.257351	LMO2+ B	PSMC1
1.0621e-05	0.383091	0.05	0.174	0.26151	LMO2+ B	RPAP3
1.07946e-05	0.317422	0.059	0.187	0.265784	LMO2+ B	ELOA
1.08146e-05	0.548474	0.141	0.325	0.266276	LMO2+ B	GSTO1
1.13373e-05	0.477407	0.1	0.256	0.279146	LMO2+ B	SARS
1.16284e-05	0.329956	0.05	0.171	0.286314	LMO2+ B	SEC22B
1.24018e-05	0.499314	0.123	0.294	0.305357	LMO2+ B	C19orf70
1.24473e-05	0.253868	0.041	0.156	0.306476	LMO2+ B	KIF2A
1.24689e-05	0.437231	0.059	0.186	0.307009	LMO2+ B	PSMD12
1.25302e-05	0.343029	0.077	0.214	0.30852	LMO2+ B	NCKAP1L
1.32545e-05	0.446371	0.323	0.659	0.326352	LMO2+ B	GPX4
1.36105e-05	0.331109	0.064	0.195	0.335117	LMO2+ B	TXNDC9
1.38426e-05	0.490786	0.095	0.247	0.340833	LMO2+ B	SPAG7
1.41905e-05	1.56774	0.145	0.072	0.349399	LMO2+ B	HOPX
1.44558e-05	0.361687	0.073	0.207	0.355931	LMO2+ B	TFG
1.45593e-05	0.295358	0.068	0.198	0.358479	LMO2+ B	ZBTB8OS
1.46381e-05	0.452966	0.277	0.578	0.360418	LMO2+ B	EIF3D
1.49622e-05	0.56683	0.127	0.301	0.3684	LMO2+ B	STUB1
1.52194e-05	0.511109	0.132	0.311	0.374733	LMO2+ B	PSMB4
1.53604e-05	0.5833	0.282	0.591	0.378204	LMO2+ B	PSMB1
1.6034e-05	0.422235	0.082	0.222	0.394788	LMO2+ B	ACP5
1.65499e-05	0.610842	0.182	0.392	0.407491	LMO2+ B	UBE2L3
1.66915e-05	0.55595	0.214	0.455	0.410977	LMO2+ B	LSP1
1.67959e-05	0.496336	0.105	0.26	0.413548	LMO2+ B	GTF2I
1.81959e-05	0.37814	0.036	0.145	0.448019	LMO2+ B	MRPL19
1.84158e-05	0.452741	0.327	0.67	0.453435	LMO2+ B	SNRPB
1.87846e-05	0.400318	0.068	0.199	0.462513	LMO2+ B	BET1
1.88612e-05	0.455526	0.132	0.303	0.464401	LMO2+ B	ANXA6
1.9032e-05	0.294516	0.055	0.176	0.468607	LMO2+ B	PRPS1
1.91183e-05	0.427936	0.141	0.319	0.47073	LMO2+ B	NDUFAF8
1.92366e-05	0.482945	0.164	0.355	0.473645	LMO2+ B	RANBP1
1.93335e-05	0.405754	0.059	0.184	0.476031	LMO2+ B	GFER
1.95441e-05	0.404396	0.095	0.243	0.481214	LMO2+ B	IFI27L2
1.95446e-05	0.304663	0.059	0.183	0.481228	LMO2+ B	SCOC
2.03038e-05	0.403212	0.055	0.172	0.49992	LMO2+ B	RASAL3
2.04535e-05	0.389335	0.05	0.166	0.503607	LMO2+ B	PSMD2
2.06438e-05	0.484985	0.718	0.968	0.50829	LMO2+ B	HNRNPA1
2.07712e-05	0.284601	0.05	0.166	0.511429	LMO2+ B	TYW3
2.08178e-05	0.31173	0.173	0.373	0.512577	LMO2+ B	RHOG
2.09494e-05	0.551845	0.277	0.571	0.515816	LMO2+ B	ATP5PO
2.11541e-05	0.433591	0.305	0.618	0.520857	LMO2+ B	GPSM3
2.12016e-05	0.376133	0.118	0.279	0.522026	LMO2+ B	SSNA1
2.15607e-05	0.583078	0.232	0.492	0.530867	LMO2+ B	COX7A2L
2.1578e-05	0.277463	0.055	0.175	0.531294	LMO2+ B	VTI1B
2.28039e-05	0.586609	0.15	0.338	0.561478	LMO2+ B	MBD2
2.31113e-05	0.572759	0.15	0.33	0.569045	LMO2+ B	MPC2
2.31656e-05	0.780871	0.595	0.837	0.570382	LMO2+ B	MYL12A
2.33191e-05	0.296192	0.032	0.135	0.574163	LMO2+ B	ADIPOR1
2.41645e-05	0.279552	0.091	0.23	0.594977	LMO2+ B	MRPL43
2.5336e-05	0.273905	0.1	0.246	0.623824	LMO2+ B	ZCRB1
2.56615e-05	0.250873	0.064	0.188	0.631836	LMO2+ B	BEX4
2.59721e-05	0.275469	0.182	0.375	0.639485	LMO2+ B	PTPN6
2.65298e-05	0.364742	0.359	0.737	0.653216	LMO2+ B	EIF3H
2.73012e-05	0.643296	0.123	0.288	0.672211	LMO2+ B	TBC1D10C
2.75358e-05	0.339245	0.182	0.382	0.677987	LMO2+ B	ARL6IP5
2.82911e-05	0.550534	0.123	0.287	0.696583	LMO2+ B	RBCK1
2.89079e-05	0.3072	0.059	0.18	0.711771	LMO2+ B	CCDC25
3.04484e-05	0.546335	0.127	0.294	0.7497	LMO2+ B	COA4
3.05261e-05	0.258824	0.086	0.221	0.751613	LMO2+ B	PFDN4
3.08787e-05	0.255316	0.082	0.213	0.760296	LMO2+ B	IDH3B
3.13805e-05	0.405968	0.105	0.253	0.77265	LMO2+ B	EEF1E1
3.16034e-05	0.400336	0.105	0.251	0.778139	LMO2+ B	DCP2
3.1783e-05	0.539449	0.082	0.216	0.782562	LMO2+ B	DNPH1
3.18243e-05	0.282816	0.05	0.162	0.783578	LMO2+ B	MOB2
3.26813e-05	0.319885	0.373	0.765	0.804679	LMO2+ B	NSA2
3.27124e-05	0.665959	0.086	0.222	0.805445	LMO2+ B	RFC1
3.30202e-05	0.601186	0.232	0.485	0.813024	LMO2+ B	CCT8
3.35617e-05	0.341639	0.032	0.132	0.826356	LMO2+ B	SLC25A28
3.39539e-05	0.339634	0.168	0.359	0.836013	LMO2+ B	GYPC
3.45242e-05	0.309818	0.077	0.205	0.850055	LMO2+ B	LAMP1
3.49274e-05	0.272687	0.036	0.14	0.859982	LMO2+ B	COMMD7
3.50279e-05	0.588634	0.209	0.434	0.862458	LMO2+ B	JPT1
3.68218e-05	0.526655	0.109	0.261	0.906625	LMO2+ B	PPCS
3.70731e-05	1.02072	0.559	0.749	0.912814	LMO2+ B	PFN1
3.91724e-05	0.289606	0.027	0.123	0.964504	LMO2+ B	TRNAU1AP
3.93015e-05	0.373299	0.145	0.312	0.967682	LMO2+ B	SPIB
3.96771e-05	0.551393	0.25	0.522	0.97693	LMO2+ B	SMARCB1
4.09758e-05	0.371167	0.386	0.791	1	LMO2+ B	RAN
4.10407e-05	0.296228	0.105	0.252	1	LMO2+ B	CNDP2
4.13102e-05	0.426675	0.059	0.176	1	LMO2+ B	C15orf40
4.29445e-05	0.448231	0.077	0.208	1	LMO2+ B	EIF4E2
4.49686e-05	0.463941	0.118	0.273	1	LMO2+ B	ANXA5
4.50136e-05	0.399733	0.059	0.174	1	LMO2+ B	CARD16
4.79921e-05	0.461195	0.118	0.273	1	LMO2+ B	NHP2
4.87743e-05	0.284637	0.059	0.176	1	LMO2+ B	RALA
4.95567e-05	0.262627	0.082	0.214	1	LMO2+ B	SNX10
4.99024e-05	0.531062	0.295	0.596	1	LMO2+ B	COX8A
5.05402e-05	0.286863	0.036	0.135	1	LMO2+ B	GID8
5.2425e-05	0.546727	0.136	0.303	1	LMO2+ B	PSMC5
5.3739e-05	0.636266	0.195	0.405	1	LMO2+ B	PSMB6
5.40768e-05	0.329549	0.073	0.194	1	LMO2+ B	MRPS18B
5.50768e-05	0.475392	0.105	0.247	1	LMO2+ B	AP2M1
5.622e-05	0.671603	0.095	0.231	1	LMO2+ B	FAAP20
5.64487e-05	0.285825	0.068	0.188	1	LMO2+ B	CHCHD5
5.74174e-05	0.433855	0.109	0.256	1	LMO2+ B	MRPS34
5.94753e-05	0.57923	0.245	0.506	1	LMO2+ B	S100A6
6.18657e-05	0.459273	0.309	0.626	1	LMO2+ B	TPM3
6.31027e-05	0.470446	0.095	0.231	1	LMO2+ B	FAM96A
6.39085e-05	0.319456	0.059	0.171	1	LMO2+ B	GPN3
6.39587e-05	0.333215	0.041	0.143	1	LMO2+ B	NMD3
6.40795e-05	0.308091	0.041	0.141	1	LMO2+ B	FAM89B
6.4943e-05	0.589969	0.186	0.392	1	LMO2+ B	SRI
6.49704e-05	0.396435	0.073	0.195	1	LMO2+ B	PCGF5
6.54808e-05	0.472891	0.155	0.332	1	LMO2+ B	PDCD6
6.56799e-05	0.303717	0.036	0.135	1	LMO2+ B	CBX1
6.59946e-05	0.347969	0.077	0.2	1	LMO2+ B	DUS1L
6.96044e-05	0.571965	0.195	0.403	1	LMO2+ B	MRPL51
6.97679e-05	0.480394	0.25	0.504	1	LMO2+ B	NDUFV2
7.13575e-05	0.262412	0.055	0.163	1	LMO2+ B	CHCHD3
7.20505e-05	0.539102	0.255	0.519	1	LMO2+ B	EIF3I
7.59071e-05	0.424649	0.059	0.17	1	LMO2+ B	TEX9
7.60025e-05	0.513082	0.136	0.297	1	LMO2+ B	CAPG
7.62093e-05	0.476769	0.1	0.238	1	LMO2+ B	VBP1
7.66589e-05	0.342691	0.068	0.185	1	LMO2+ B	CLTB
7.75058e-05	0.914401	0.532	0.68	1	LMO2+ B	CORO1A
7.81334e-05	0.293187	0.023	0.109	1	LMO2+ B	UPF1
7.81943e-05	0.575278	0.141	0.307	1	LMO2+ B	UQCRC2
8.01897e-05	0.343354	0.086	0.213	1	LMO2+ B	NAGK
8.1913e-05	0.312471	0.082	0.206	1	LMO2+ B	TMEM147
8.69856e-05	0.533486	0.091	0.219	1	LMO2+ B	UBE2E1
8.88478e-05	0.289809	0.023	0.108	1	LMO2+ B	ADAM19
9.85575e-05	0.670349	0.127	0.282	1	LMO2+ B	ZMAT2
9.9091e-05	0.462541	0.123	0.272	1	LMO2+ B	PSMC4
0.000101036	0.631137	0.086	0.213	1	LMO2+ B	MGST3
0.000101979	0.61372	0.091	0.222	1	LMO2+ B	MFF
0.000102209	0.570115	0.082	0.207	1	LMO2+ B	PSMC3
0.000102527	0.333935	0.377	0.772	1	LMO2+ B	ANAPC16
0.000105206	0.584529	0.114	0.258	1	LMO2+ B	ARF5
0.000107218	0.411125	0.055	0.161	1	LMO2+ B	MRPS23
0.000108963	0.417538	0.136	0.296	1	LMO2+ B	EAF2
0.000109529	0.432668	0.086	0.211	1	LMO2+ B	SURF1
0.000112374	0.550444	0.123	0.271	1	LMO2+ B	C19orf24
0.00011344	0.422647	0.123	0.267	1	LMO2+ B	PSMB7
0.000115197	0.396288	0.059	0.168	1	LMO2+ B	SMIM37
0.000116466	0.274384	0.059	0.168	1	LMO2+ B	CTR9
0.000117401	0.312911	0.073	0.186	1	LMO2+ B	UPF3A
0.00012006	0.461647	0.05	0.152	1	LMO2+ B	SMIM10L1
0.000120768	0.285959	0.032	0.122	1	LMO2+ B	NOP14
0.000121539	0.377116	0.132	0.285	1	LMO2+ B	PSMD13
0.000123185	0.323533	0.123	0.27	1	LMO2+ B	ANP32A
0.000127259	0.305355	0.045	0.144	1	LMO2+ B	CD1C
0.000128761	0.545709	0.155	0.325	1	LMO2+ B	NDUFB7
0.000129936	0.646826	0.605	0.781	1	LMO2+ B	IGHA2
0.000131806	0.328536	0.077	0.196	1	LMO2+ B	SREK1IP1
0.000131896	0.39007	0.055	0.158	1	LMO2+ B	C12orf49
0.000133097	0.503224	0.195	0.388	1	LMO2+ B	APEX1
0.000136859	0.344399	0.05	0.151	1	LMO2+ B	PAIP1
0.000137722	0.386694	0.159	0.325	1	LMO2+ B	LINC01857
0.000144894	0.407399	0.1	0.23	1	LMO2+ B	WAS
0.000145439	0.383605	0.064	0.172	1	LMO2+ B	PPP6R1
0.000146258	0.452207	0.055	0.157	1	LMO2+ B	UFD1
0.000147001	0.445185	0.073	0.188	1	LMO2+ B	DCTPP1
0.000152387	0.467945	0.259	0.508	1	LMO2+ B	CDV3
0.000152474	0.462883	0.064	0.17	1	LMO2+ B	LY96
0.000154946	0.524593	0.105	0.238	1	LMO2+ B	RAB11A
0.000156224	0.62418	0.118	0.258	1	LMO2+ B	MAPRE1
0.000157622	0.396774	0.077	0.19	1	LMO2+ B	IMPDH2
0.000167783	0.252857	0.064	0.169	1	LMO2+ B	MMP24OS
0.000167935	0.405377	0.059	0.163	1	LMO2+ B	NCOA4
0.0001689	0.695924	0.191	0.386	1	LMO2+ B	DUT
0.000172903	0.414658	0.123	0.266	1	LMO2+ B	SNF8
0.000173052	0.581132	0.136	0.288	1	LMO2+ B	RTF2
0.0001734	0.440432	0.1	0.233	1	LMO2+ B	EPSTI1
0.000174657	0.5112	0.082	0.201	1	LMO2+ B	C4orf48
0.000178241	0.379791	0.055	0.157	1	LMO2+ B	RBM42
0.000181453	0.313236	0.036	0.125	1	LMO2+ B	GPN1
0.00018702	0.430924	0.055	0.157	1	LMO2+ B	NSFL1C
0.000190382	0.436809	0.041	0.132	1	LMO2+ B	MFNG
0.000193121	0.664175	0.195	0.389	1	LMO2+ B	VAMP8
0.000194872	0.340665	0.05	0.146	1	LMO2+ B	CARS2
0.000196267	0.381645	0.073	0.185	1	LMO2+ B	NOB1
0.000198275	0.322909	0.05	0.148	1	LMO2+ B	E2F4
0.000200283	0.623988	0.159	0.326	1	LMO2+ B	S100A4
0.000205453	0.273959	0.045	0.14	1	LMO2+ B	HSF1
0.000206664	0.615816	0.132	0.277	1	LMO2+ B	TXNL4A
0.000213043	0.464517	0.1	0.224	1	LMO2+ B	VCP
0.000214285	0.428452	0.032	0.117	1	LMO2+ B	CDK5RAP1
0.000215413	0.308788	0.023	0.101	1	LMO2+ B	FKBP11
0.00021651	0.497831	0.145	0.303	1	LMO2+ B	TMEM256
0.000218929	0.389078	0.041	0.131	1	LMO2+ B	FBXL15
0.000228739	0.348914	0.041	0.131	1	LMO2+ B	CAT
0.000233067	0.350462	0.064	0.168	1	LMO2+ B	PACS1
0.000235227	0.414492	0.064	0.169	1	LMO2+ B	RASSF2
0.000235443	0.406575	0.055	0.154	1	LMO2+ B	EEF1G
0.000235653	0.493399	0.186	0.368	1	LMO2+ B	CAP1
0.000240606	0.409579	0.055	0.154	1	LMO2+ B	IFT20
0.000240739	0.467223	0.077	0.19	1	LMO2+ B	MRPL3
0.000240792	0.379513	0.041	0.131	1	LMO2+ B	CENPX
0.00024279	0.48143	0.114	0.246	1	LMO2+ B	CPNE1
0.000243359	0.335447	0.036	0.123	1	LMO2+ B	SDR39U1
0.000248259	0.375134	0.041	0.131	1	LMO2+ B	MIIP
0.000250063	0.415081	0.045	0.138	1	LMO2+ B	CKS1B
0.000251393	0.368896	0.073	0.183	1	LMO2+ B	PDCL3
0.000252355	0.448267	0.1	0.221	1	LMO2+ B	DDOST
0.000254085	0.525172	0.241	0.472	1	LMO2+ B	ATP5MD
0.000257023	0.284917	0.091	0.208	1	LMO2+ B	AP1S2
0.00026826	0.442154	0.114	0.244	1	LMO2+ B	ISG15
0.000269499	0.299652	0.064	0.167	1	LMO2+ B	SMIM27
0.000273833	0.516823	0.127	0.27	1	LMO2+ B	MCTS1
0.000274391	0.433034	0.045	0.137	1	LMO2+ B	FCGRT
0.000277199	0.634381	0.277	0.554	1	LMO2+ B	NDUFA1
0.000283531	0.277034	0.036	0.121	1	LMO2+ B	MRFAP1L1
0.000284456	0.660176	0.218	0.433	1	LMO2+ B	NDUFB1
0.000291489	0.309579	0.068	0.173	1	LMO2+ B	IRAK1
0.000294985	0.432153	0.314	0.618	1	LMO2+ B	LIMD2
0.00029528	0.446044	0.045	0.137	1	LMO2+ B	LYAR
0.000296178	0.298535	0.05	0.144	1	LMO2+ B	DNMT1
0.000297293	0.26629	0.045	0.133	1	LMO2+ B	PCID2
0.0003004	0.327027	0.055	0.15	1	LMO2+ B	TRMT1
0.000302093	0.444502	0.095	0.218	1	LMO2+ B	SMIM20
0.00030498	0.596225	0.082	0.194	1	LMO2+ B	LYPLAL1
0.000305525	0.339667	0.055	0.152	1	LMO2+ B	CCNQ
0.000307563	0.393729	0.055	0.15	1	LMO2+ B	SEPHS2
0.000309223	0.579761	0.091	0.208	1	LMO2+ B	STAG3
0.000314738	0.414781	0.105	0.228	1	LMO2+ B	IRF2
0.000320084	0.425708	0.059	0.159	1	LMO2+ B	BABAM1
0.000328532	0.491985	0.318	0.631	1	LMO2+ B	PSMB9
0.000335707	0.598306	0.123	0.264	1	LMO2+ B	ESD
0.000344924	0.322283	0.082	0.192	1	LMO2+ B	DNAJC4
0.000346376	0.260634	0.073	0.177	1	LMO2+ B	CSNK2A1
0.00034808	0.578411	0.141	0.292	1	LMO2+ B	MRPL11
0.000353502	0.379147	0.05	0.142	1	LMO2+ B	SRPK1
0.000358248	0.421672	0.391	0.755	1	LMO2+ B	SKP1
0.000359338	0.47679	0.086	0.199	1	LMO2+ B	PFDN6
0.000360938	0.479221	0.064	0.165	1	LMO2+ B	ERGIC3
0.0003678	0.34769	0.077	0.182	1	LMO2+ B	NRBP1
0.000379653	0.676836	0.282	0.546	1	LMO2+ B	ATP5IF1
0.000381478	0.518601	0.627	0.915	1	LMO2+ B	SRP14
0.000382564	0.447917	0.059	0.156	1	LMO2+ B	ZNF428
0.000384491	0.48754	0.036	0.119	1	LMO2+ B	HDAC3
0.000384679	0.536347	0.055	0.15	1	LMO2+ B	CUTC
0.000388042	0.599168	0.068	0.172	1	LMO2+ B	ALYREF
0.000393878	0.716476	0.182	0.363	1	LMO2+ B	MRPL52
0.000395511	0.32492	0.086	0.201	1	LMO2+ B	IFITM1
0.00039819	0.504138	0.05	0.142	1	LMO2+ B	C22orf39
0.000413807	0.491207	0.032	0.112	1	LMO2+ B	NOP16
0.000417157	0.381842	0.082	0.189	1	LMO2+ B	HHEX
0.000420052	0.390774	0.064	0.164	1	LMO2+ B	ACTR10
0.000440421	0.499554	0.086	0.196	1	LMO2+ B	BHLHE41
0.000447023	0.47874	0.095	0.215	1	LMO2+ B	UBE2K
0.00045123	0.287847	0.036	0.118	1	LMO2+ B	PCNA
0.000452985	0.366232	0.036	0.118	1	LMO2+ B	CNP
0.000455262	0.577269	0.164	0.326	1	LMO2+ B	PDAP1
0.000457048	0.529127	0.314	0.604	1	LMO2+ B	ATP5F1D
0.000462287	0.73835	0.214	0.416	1	LMO2+ B	MINOS1
0.000464726	0.272716	0.086	0.197	1	LMO2+ B	PIN1
0.000476741	0.503453	0.068	0.167	1	LMO2+ B	DAZAP1
0.000479919	0.343383	0.032	0.11	1	LMO2+ B	RRP1
0.000480194	0.505428	0.223	0.422	1	LMO2+ B	S100A10
0.000482938	0.331869	0.077	0.182	1	LMO2+ B	NDUFB6
0.000483165	0.283629	0.027	0.102	1	LMO2+ B	NUDT3
0.00048631	0.289637	0.055	0.146	1	LMO2+ B	MAD1L1
0.00048849	0.271843	0.445	0.836	1	LMO2+ B	CALM2
0.000490555	0.338549	0.077	0.181	1	LMO2+ B	PSMD9
0.000491035	0.34871	0.041	0.124	1	LMO2+ B	MRPL28
0.000499629	0.459712	0.068	0.169	1	LMO2+ B	TAF12
0.000500081	0.802245	0.127	0.263	1	LMO2+ B	HMGN3
0.000501024	0.61093	0.164	0.33	1	LMO2+ B	LSM2
0.000512366	0.308559	0.05	0.138	1	LMO2+ B	ADI1
0.000523757	0.395893	0.05	0.138	1	LMO2+ B	HNRNPA1P48
0.00052377	0.500962	0.091	0.202	1	LMO2+ B	PSMD6
0.000530388	0.360416	0.064	0.161	1	LMO2+ B	TMEM183A
0.000543023	0.345854	0.027	0.102	1	LMO2+ B	ATP6V1C1
0.000544794	0.693327	0.186	0.361	1	LMO2+ B	NDUFS6
0.00054513	0.270902	0.077	0.18	1	LMO2+ B	STMN1
0.000545775	0.401491	0.041	0.123	1	LMO2+ B	PPIP5K2
0.000547159	0.266487	0.055	0.145	1	LMO2+ B	PITPNA-AS1
0.000550582	0.653297	0.223	0.433	1	LMO2+ B	POLR2L
0.000566028	0.570774	0.1	0.221	1	LMO2+ B	CXXC5
0.000572907	0.718652	0.182	0.354	1	LMO2+ B	PPP1CC
0.000631364	0.394669	0.059	0.149	1	LMO2+ B	THAP12
0.000636974	0.446091	0.195	0.378	1	LMO2+ B	PGK1
0.000643392	0.373842	0.041	0.123	1	LMO2+ B	ASAP1
0.000645935	0.253078	0.036	0.115	1	LMO2+ B	ZNF322
0.000655131	0.349163	0.059	0.15	1	LMO2+ B	MRPS11
0.000657613	0.38025	0.041	0.121	1	LMO2+ B	SERPINB6
0.000666866	0.387602	0.077	0.177	1	LMO2+ B	PPP1R18
0.000668653	0.504281	0.032	0.107	1	LMO2+ B	BLOC1S5
0.000670214	0.264473	0.055	0.141	1	LMO2+ B	COA3
0.000681003	0.644443	0.245	0.46	1	LMO2+ B	GDI2
0.000681624	0.636122	0.173	0.337	1	LMO2+ B	PRMT1
0.00068623	0.508524	0.068	0.162	1	LMO2+ B	NDUFA8
0.000686919	0.584425	0.036	0.113	1	LMO2+ B	KIF20B
0.000687111	0.49575	0.35	0.681	1	LMO2+ B	RHOA
0.000687177	0.410372	0.109	0.229	1	LMO2+ B	STOML2
0.000689999	0.509026	0.323	0.602	1	LMO2+ B	SMIM14
0.000690737	0.615713	0.109	0.234	1	LMO2+ B	PMF1
0.000705563	0.68038	0.077	0.181	1	LMO2+ B	LAGE3
0.00071236	0.903514	0.568	0.805	1	LMO2+ B	ARPC2
0.000731899	0.766817	0.086	0.192	1	LMO2+ B	RAB4A
0.000742372	0.313398	0.082	0.186	1	LMO2+ B	ADH5
0.000742619	0.555857	0.032	0.107	1	LMO2+ B	FBXW2
0.000744392	0.376868	0.032	0.106	1	LMO2+ B	EHBP1L1
0.000771872	0.657895	0.041	0.121	1	LMO2+ B	CTSB
0.000771985	0.592758	0.109	0.23	1	LMO2+ B	MRPL34
0.000785938	0.31239	0.045	0.127	1	LMO2+ B	DTD1
0.000786202	0.659174	0.141	0.284	1	LMO2+ B	PRDX2
0.000790311	0.384622	0.05	0.136	1	LMO2+ B	COMT
0.000806371	0.443841	0.059	0.149	1	LMO2+ B	KARS
0.000837775	0.42729	0.045	0.128	1	LMO2+ B	CRELD2
0.000838611	0.594532	0.109	0.227	1	LMO2+ B	SUMO3
0.000844858	0.459435	0.041	0.12	1	LMO2+ B	MPHOSPH6
0.000857202	0.441751	0.132	0.259	1	LMO2+ B	DCTN3
0.000859393	0.466033	0.091	0.2	1	LMO2+ B	ABHD17A
0.000861381	0.543264	0.068	0.161	1	LMO2+ B	COMMD10
0.000871353	0.573036	0.236	0.446	1	LMO2+ B	PSMB8
0.000886168	0.641847	0.127	0.256	1	LMO2+ B	TUBB
0.000886872	0.420025	0.091	0.199	1	LMO2+ B	H2AFY
0.000889908	0.659805	0.295	0.573	1	LMO2+ B	RTRAF
0.000915662	0.397692	0.05	0.134	1	LMO2+ B	SHARPIN
0.00091567	0.529272	0.036	0.111	1	LMO2+ B	CYHR1
0.000923786	0.358155	0.036	0.111	1	LMO2+ B	IDH3A
0.000931554	0.405942	0.032	0.104	1	LMO2+ B	VPS37A
0.000944088	0.413652	0.045	0.126	1	LMO2+ B	UBE2E2
0.000948644	0.497556	0.082	0.185	1	LMO2+ B	CYC1
0.000952934	0.315666	0.032	0.104	1	LMO2+ B	EEF1AKMT2
0.000966283	0.41008	0.036	0.111	1	LMO2+ B	TMEM238
0.000992117	0.75705	0.159	0.301	1	LMO2+ B	FABP5
0.00101076	0.659614	0.082	0.184	1	LMO2+ B	MRPL55
0.00101088	0.591347	0.095	0.206	1	LMO2+ B	SND1
0.00101389	0.311208	0.05	0.133	1	LMO2+ B	DDX23
0.00101759	0.514722	0.059	0.148	1	LMO2+ B	SIGIRR
0.00104003	0.745402	0.291	0.55	1	LMO2+ B	SRSF9
0.0010471	0.852032	0.195	0.367	1	LMO2+ B	LDHA
0.00104714	0.33197	0.077	0.177	1	LMO2+ B	GSDMD
0.00105576	0.291295	0.045	0.124	1	LMO2+ B	MAP4K1
0.00106302	0.536422	0.241	0.455	1	LMO2+ B	NEDD8
0.00106682	1.27922	0.164	0.103	1	LMO2+ B	TCL1A
0.00106828	0.262154	0.886	0.99	1	LMO2+ B	FTL
0.00108919	0.514673	0.073	0.168	1	LMO2+ B	SMAP1
0.00108949	0.626097	0.064	0.155	1	LMO2+ B	MRPL49
0.00111459	0.799913	0.214	0.404	1	LMO2+ B	HCLS1
0.00114229	0.598729	0.15	0.293	1	LMO2+ B	PPP4C
0.00114309	0.325985	0.8	0.984	1	LMO2+ B	OAZ1
0.00116222	0.354429	0.1	0.207	1	LMO2+ B	SNX17
0.00119843	0.371635	0.05	0.131	1	LMO2+ B	AAMP
0.0012025	0.307019	0.068	0.158	1	LMO2+ B	C12orf10
0.00121317	0.607216	0.114	0.228	1	LMO2+ B	LSM4
0.00122878	0.424125	0.064	0.15	1	LMO2+ B	P4HB
0.00123439	0.423075	0.059	0.146	1	LMO2+ B	ARMCX6
0.00124953	0.277643	0.086	0.185	1	LMO2+ B	MRPL13
0.00126621	0.701342	0.077	0.175	1	LMO2+ B	IMMT
0.00126686	0.420057	0.141	0.27	1	LMO2+ B	EIF1AY
0.00127116	0.473591	0.045	0.123	1	LMO2+ B	COPRS
0.00132463	0.606696	0.145	0.28	1	LMO2+ B	NDUFS7
0.00133178	0.279136	0.036	0.108	1	LMO2+ B	PITPNA
0.00133179	0.297309	0.041	0.116	1	LMO2+ B	COMMD9
0.00134164	0.274719	0.036	0.109	1	LMO2+ B	ZNF720
0.00136199	0.750475	0.182	0.344	1	LMO2+ B	DRAP1
0.00136292	0.390075	0.05	0.129	1	LMO2+ B	NUTM2A-AS1
0.00137595	0.468054	0.045	0.123	1	LMO2+ B	MRPL35
0.00138896	1.26098	0.436	0.517	1	LMO2+ B	ARPC1B
0.00141841	0.737389	0.232	0.439	1	LMO2+ B	MRPL20
0.0014484	0.429483	0.073	0.165	1	LMO2+ B	MAZ
0.00150377	0.344185	0.055	0.136	1	LMO2+ B	RASSF3
0.0015089	0.25299	0.059	0.142	1	LMO2+ B	APOBEC3C
0.00151722	0.639246	0.577	0.852	1	LMO2+ B	UQCRH
0.00153571	0.549274	0.086	0.185	1	LMO2+ B	UTP6
0.0015849	0.371388	0.045	0.122	1	LMO2+ B	OAZ2
0.00159463	0.47219	0.141	0.267	1	LMO2+ B	TXN2
0.0016591	0.40437	0.045	0.121	1	LMO2+ B	KXD1
0.00167656	0.281497	0.041	0.114	1	LMO2+ B	DMAC2
0.00167805	0.631717	0.177	0.331	1	LMO2+ B	LYL1
0.00168607	0.466211	0.645	0.926	1	LMO2+ B	UQCRB
0.00170005	0.269436	0.055	0.133	1	LMO2+ B	SUSD3
0.00170595	0.737426	0.65	0.802	1	LMO2+ B	IGLC2
0.00171253	0.643782	0.055	0.136	1	LMO2+ B	MRPL2
0.00172675	0.312932	0.05	0.128	1	LMO2+ B	MAP2K1
0.00172822	0.672251	0.064	0.15	1	LMO2+ B	LIMS1
0.0017322	0.331143	0.05	0.127	1	LMO2+ B	HAUS1
0.00173962	0.586305	0.068	0.157	1	LMO2+ B	RNF5
0.00175911	0.714262	0.077	0.171	1	LMO2+ B	FKBP3
0.00177177	0.723741	0.127	0.249	1	LMO2+ B	SNRPC
0.00179502	0.358566	0.045	0.12	1	LMO2+ B	UQCRC1
0.00184278	0.357127	0.045	0.119	1	LMO2+ B	GCSAM
0.00184375	0.371979	0.036	0.105	1	LMO2+ B	CUX1
0.00187643	0.522123	0.095	0.197	1	LMO2+ B	CHI3L2
0.00187666	0.373412	0.055	0.134	1	LMO2+ B	SHMT2
0.00188378	0.67619	0.095	0.201	1	LMO2+ B	MRPL4
0.00190232	0.429648	0.05	0.126	1	LMO2+ B	SNAPIN
0.00190439	0.323336	0.045	0.118	1	LMO2+ B	STAT2
0.00190689	0.329121	0.059	0.141	1	LMO2+ B	NIT2
0.00192893	0.675776	0.045	0.119	1	LMO2+ B	ACAT2
0.00194033	0.466719	0.064	0.147	1	LMO2+ B	GTF2E2
0.0019434	0.276218	0.036	0.105	1	LMO2+ B	RFC2
0.00196206	0.703906	0.127	0.246	1	LMO2+ B	NAA38
0.00199539	0.602099	0.091	0.192	1	LMO2+ B	POLR2E
0.00203589	0.600163	0.082	0.175	1	LMO2+ B	POLR2H
0.00210052	0.412191	0.064	0.147	1	LMO2+ B	LPP
0.00211579	0.733292	0.155	0.296	1	LMO2+ B	MDH1
0.00217801	0.780183	0.1	0.204	1	LMO2+ B	HADHB
0.00218513	0.470511	0.064	0.147	1	LMO2+ B	MRPL46
0.0021956	0.287397	0.045	0.118	1	LMO2+ B	DGCR6L
0.00220905	1.02571	0.123	0.24	1	LMO2+ B	ECHS1
0.00223145	0.844677	0.227	0.417	1	LMO2+ B	COPS9
0.00224099	0.278289	0.036	0.103	1	LMO2+ B	ASCC1
0.00225102	0.260818	0.445	0.796	1	LMO2+ B	HSPA8
0.00225223	0.457686	0.086	0.181	1	LMO2+ B	ACADM
0.00226732	0.429113	0.073	0.159	1	LMO2+ B	PSMF1
0.00227227	0.617708	0.082	0.175	1	LMO2+ B	PDLIM2
0.0022754	0.432673	0.041	0.111	1	LMO2+ B	FLYWCH2
0.00228498	0.590027	0.05	0.125	1	LMO2+ B	TUBGCP2
0.00229415	0.418646	0.395	0.731	1	LMO2+ B	VIM
0.00229682	0.664513	0.091	0.189	1	LMO2+ B	MXD4
0.00233991	0.671608	0.109	0.214	1	LMO2+ B	NDUFS8
0.00235617	0.551487	0.077	0.164	1	LMO2+ B	CLPP
0.00235993	0.625468	0.259	0.482	1	LMO2+ B	GUK1
0.00237571	0.251181	0.055	0.13	1	LMO2+ B	PSMC2
0.00239167	0.458152	0.082	0.174	1	LMO2+ B	GLRX5
0.00239228	0.571946	0.073	0.161	1	LMO2+ B	CAPNS1
0.00240984	0.549969	0.341	0.643	1	LMO2+ B	SNRPD2
0.00243487	0.324899	0.041	0.11	1	LMO2+ B	NDUFA9
0.00248929	0.410638	0.045	0.118	1	LMO2+ B	ARPC1A
0.00249655	0.493303	0.073	0.158	1	LMO2+ B	SSBP4
0.00252194	0.480612	0.077	0.166	1	LMO2+ B	NUDT16L1
0.00257552	0.54805	0.064	0.146	1	LMO2+ B	MRPL17
0.00263219	0.32083	0.036	0.102	1	LMO2+ B	IFI35
0.00267686	0.351845	0.036	0.102	1	LMO2+ B	RBFA
0.00273666	0.506228	0.141	0.269	1	LMO2+ B	MPG
0.00276332	0.420754	0.091	0.185	1	LMO2+ B	ETFA
0.00278071	0.551015	0.045	0.117	1	LMO2+ B	TCEAL8
0.00279326	0.726008	0.227	0.42	1	LMO2+ B	NDUFA2
0.0028563	0.699797	0.082	0.174	1	LMO2+ B	PEX2
0.00287288	0.646158	0.105	0.208	1	LMO2+ B	EFHD2
0.00290223	0.265324	0.05	0.121	1	LMO2+ B	NCR3
0.00302975	0.604291	0.041	0.109	1	LMO2+ B	GPR108
0.00309456	0.493102	0.091	0.185	1	LMO2+ B	FDPS
0.00313242	0.562811	0.091	0.186	1	LMO2+ B	DECR1
0.00317467	0.661122	0.191	0.347	1	LMO2+ B	MAP2K2
0.00318407	0.472833	0.1	0.195	1	LMO2+ B	EHD1
0.00320289	0.647124	0.068	0.149	1	LMO2+ B	CDC123
0.00324892	0.648291	0.073	0.157	1	LMO2+ B	RBBP7
0.00332258	0.45	0.073	0.157	1	LMO2+ B	AKR7A2
0.00332303	0.28919	0.059	0.135	1	LMO2+ B	MCRIP2
0.00335266	0.74474	0.241	0.438	1	LMO2+ B	SNRPD3
0.00335896	0.667583	0.082	0.172	1	LMO2+ B	UBE2L6
0.0034392	0.252589	0.045	0.112	1	LMO2+ B	DFFA
0.00344264	0.313061	0.05	0.121	1	LMO2+ B	UROS
0.00346389	0.307427	0.041	0.107	1	LMO2+ B	DCAF15
0.00347244	0.682717	0.1	0.199	1	LMO2+ B	COMMD3
0.00347546	0.257595	0.164	0.293	1	LMO2+ B	HLA-DQA2
0.00356031	0.485925	0.05	0.121	1	LMO2+ B	OAS1
0.00362915	0.768842	0.055	0.129	1	LMO2+ B	ZCCHC17
0.00365975	0.408054	0.059	0.134	1	LMO2+ B	FBXW5
0.00366059	0.738749	0.136	0.256	1	LMO2+ B	ANXA7
0.00371227	0.552781	0.05	0.12	1	LMO2+ B	TPGS1
0.00377676	0.298929	0.05	0.12	1	LMO2+ B	DENND6B
0.00381121	0.643625	0.155	0.284	1	LMO2+ B	ETS1
0.00386367	0.612245	0.123	0.232	1	LMO2+ B	PTRHD1
0.00386497	0.534655	0.077	0.163	1	LMO2+ B	POLD4
0.00387696	0.558556	0.055	0.127	1	LMO2+ B	H1FX
0.0039611	0.580704	0.082	0.17	1	LMO2+ B	HDDC2
0.00396368	1.3208	0.105	0.061	1	LMO2+ B	GMDS
0.00407543	0.809203	0.168	0.31	1	LMO2+ B	PHB
0.00408214	0.561106	0.064	0.14	1	LMO2+ B	POP4
0.0041404	0.323091	0.445	0.865	1	LMO2+ B	ATP5MC2
0.00419856	0.662624	0.136	0.254	1	LMO2+ B	IMP4
0.00421325	0.760662	0.173	0.314	1	LMO2+ B	CHMP2A
0.00421993	0.486909	0.082	0.168	1	LMO2+ B	SDHC
0.00440588	0.712162	0.095	0.189	1	LMO2+ B	HCST
0.00452553	0.26499	0.041	0.104	1	LMO2+ B	HPRT1
0.00453519	0.641339	0.086	0.174	1	LMO2+ B	ASNA1
0.00455031	0.280542	0.05	0.117	1	LMO2+ B	NOA1
0.00457663	0.309083	0.059	0.132	1	LMO2+ B	AGFG1
0.00458262	0.709323	0.214	0.384	1	LMO2+ B	PSME2
0.00464798	0.353357	0.05	0.117	1	LMO2+ B	SRP68
0.00466374	0.361736	0.05	0.117	1	LMO2+ B	SLC25A11
0.00476989	0.638615	0.082	0.168	1	LMO2+ B	VDAC3
0.00478781	0.752865	0.091	0.18	1	LMO2+ B	TRAPPC6A
0.00485114	0.703397	0.073	0.153	1	LMO2+ B	RFXANK
0.00486094	0.611959	0.314	0.578	1	LMO2+ B	APRT
0.00495689	0.5101	0.091	0.18	1	LMO2+ B	PRPF31
0.00503738	0.624437	0.223	0.402	1	LMO2+ B	PHB2
0.00508614	0.326813	0.073	0.15	1	LMO2+ B	LYRM4
0.00513172	0.514041	0.068	0.146	1	LMO2+ B	TUBA1C
0.0051481	0.51466	0.109	0.205	1	LMO2+ B	SUCLG1
0.00515966	0.495893	0.045	0.111	1	LMO2+ B	API5
0.00516225	0.395026	0.068	0.145	1	LMO2+ B	MX1
0.00517834	0.763926	0.177	0.321	1	LMO2+ B	PSMA4
0.00519414	0.552258	0.282	0.503	1	LMO2+ B	UBE2N
0.00519574	0.443965	0.082	0.165	1	LMO2+ B	ACAA1
0.00527923	0.448471	0.068	0.145	1	LMO2+ B	BZW2
0.00555515	0.366201	0.041	0.103	1	LMO2+ B	TPD52L2
0.00558936	0.514151	0.359	0.671	1	LMO2+ B	EIF3G
0.00561911	0.462068	0.618	0.914	1	LMO2+ B	TMA7
0.00571157	0.332347	0.059	0.129	1	LMO2+ B	HTRA2
0.00588597	0.850616	0.191	0.341	1	LMO2+ B	TKT
0.00597678	0.605105	0.368	0.692	1	LMO2+ B	MZT2B
0.00599505	0.770533	0.114	0.212	1	LMO2+ B	OLA1
0.00612122	0.672989	0.073	0.152	1	LMO2+ B	EXOSC7
0.00624165	0.373639	0.077	0.156	1	LMO2+ B	NUDT1
0.00645066	0.469872	0.041	0.101	1	LMO2+ B	PNP
0.00663209	0.342776	0.064	0.135	1	LMO2+ B	MRTO4
0.00667355	0.61308	0.05	0.114	1	LMO2+ B	COPS4
0.00675707	0.83235	0.182	0.321	1	LMO2+ B	ATP5MC1
0.00676649	0.402025	0.086	0.17	1	LMO2+ B	ALOX5AP
0.00702252	0.633758	0.123	0.222	1	LMO2+ B	PTPN18
0.00703878	0.432152	0.045	0.107	1	LMO2+ B	PSMG3
0.0071345	0.697048	0.095	0.183	1	LMO2+ B	METTL26
0.00715164	0.289145	0.055	0.12	1	LMO2+ B	EBNA1BP2
0.00721153	0.647683	0.136	0.243	1	LMO2+ B	MRPS33
0.00737329	0.519961	0.086	0.169	1	LMO2+ B	BCL7C
0.00738179	0.472439	0.064	0.134	1	LMO2+ B	DKC1
0.00740273	0.269483	0.045	0.107	1	LMO2+ B	ARMC10
0.0074792	0.829259	0.205	0.36	1	LMO2+ B	NDUFA12
0.00749417	0.434071	0.064	0.134	1	LMO2+ B	GMPR2
0.00749605	0.40846	0.05	0.114	1	LMO2+ B	LACTB
0.00769354	0.480562	0.073	0.145	1	LMO2+ B	FAM192A
0.00769409	0.541608	0.068	0.14	1	LMO2+ B	SHKBP1
0.00770046	0.759148	0.086	0.17	1	LMO2+ B	SPI1
0.0078048	0.525509	0.082	0.161	1	LMO2+ B	CPSF6
0.00786856	0.434506	0.695	0.952	1	LMO2+ B	H3F3A
0.00798307	0.819267	0.055	0.121	1	LMO2+ B	SSRP1
0.00806774	0.629514	0.068	0.141	1	LMO2+ B	TSEN34
0.00809875	0.525908	0.073	0.148	1	LMO2+ B	PMVK
0.00814667	0.616443	0.045	0.106	1	LMO2+ B	RMDN1
0.00819316	0.627683	0.218	0.378	1	LMO2+ B	NDUFA3
0.00854021	0.6937	0.15	0.263	1	LMO2+ B	TMEM160
0.00854273	0.367559	0.095	0.181	1	LMO2+ B	MRPL23
0.00856851	0.809669	0.077	0.155	1	LMO2+ B	RAB11B
0.00859713	0.751116	0.145	0.262	1	LMO2+ B	CSK
0.00874024	0.729374	0.282	0.492	1	LMO2+ B	ATP5MPL
0.008785	0.781033	0.077	0.154	1	LMO2+ B	RRP36
0.00890025	0.500019	0.055	0.118	1	LMO2+ B	ZSCAN16-AS1
0.00914362	0.79344	0.168	0.297	1	LMO2+ B	VDAC1
0.00919298	0.784091	0.155	0.272	1	LMO2+ B	ETFB
0.00929201	0.885097	0.145	0.263	1	LMO2+ B	NDUFA10
0.00935782	0.64225	0.327	0.586	1	LMO2+ B	SH3BGRL
0.009588	0.742422	0.136	0.242	1	LMO2+ B	NDUFC2
0.00972939	0.372212	0.059	0.124	1	LMO2+ B	C16orf87
0.00975558	0.392705	0.05	0.111	1	LMO2+ B	UNC119
0.0098117	0.319369	0.045	0.103	1	LMO2+ B	CUL1
0.00982847	0.666888	0.114	0.206	1	LMO2+ B	SRM
0.00987226	0.467711	0.077	0.149	1	LMO2+ B	TRADD
2.61852e-164	2.12803	0.358	0.009	6.44733e-160	CD11C+ B	FCRL4
8.22997e-97	1.58366	0.345	0.027	2.02638e-92	CD11C+ B	ITGAX
7.36528e-85	1.7402	0.541	0.095	1.81348e-80	CD11C+ B	DUSP4
6.86927e-78	1.36405	0.537	0.097	1.69135e-73	CD11C+ B	FCRL5
1.46977e-67	1.18657	0.21	0.013	3.61888e-63	CD11C+ B	SOX5
9.7911e-66	0.910794	0.153	0.005	2.41076e-61	CD11C+ B	KREMEN2
1.14832e-60	0.827189	1	0.946	2.8274e-56	CD11C+ B	ACTB
6.62014e-54	0.921777	0.921	0.477	1.63001e-49	CD11C+ B	ARPC1B
1.23672e-51	0.902089	0.406	0.079	3.04505e-47	CD11C+ B	RFTN1
1.6814e-48	0.763509	0.991	0.771	4.13994e-44	CD11C+ B	ARPC2
8.14715e-48	0.899591	0.153	0.01	2.00599e-43	CD11C+ B	GPR137B
5.40575e-47	1.06136	0.397	0.085	1.331e-42	CD11C+ B	TESC
1.52938e-45	1.11949	0.314	0.055	3.76565e-41	CD11C+ B	CYTOR
9.40456e-45	0.730965	0.969	0.716	2.31559e-40	CD11C+ B	PFN1
1.27994e-44	1.14622	0.445	0.112	3.15147e-40	CD11C+ B	CD1C
1.49273e-44	1.1089	0.406	0.091	3.67541e-40	CD11C+ B	C12orf75
2.38591e-43	0.710668	0.127	0.007	5.87459e-39	CD11C+ B	AGMAT
4.02271e-43	1.05494	0.572	0.182	9.90472e-39	CD11C+ B	ACP5
1.09796e-42	0.902785	0.24	0.034	2.70339e-38	CD11C+ B	ASB2
4.2638e-42	0.890238	0.175	0.017	1.04983e-37	CD11C+ B	IL21R
3.76302e-41	1.04464	0.397	0.094	9.26531e-37	CD11C+ B	ANKRD28
5.92414e-41	0.845297	0.983	0.886	1.45864e-36	CD11C+ B	ACTG1
2.26198e-40	0.978831	0.498	0.147	5.56945e-36	CD11C+ B	CTSC
3.8398e-40	0.938161	0.576	0.182	9.45437e-36	CD11C+ B	GRN
2.05144e-39	1.10521	0.188	0.022	5.05105e-35	CD11C+ B	EBI3
2.96878e-39	0.766222	0.965	0.794	7.30974e-35	CD11C+ B	GAPDH
3.30973e-39	0.890867	0.118	0.007	8.14923e-35	CD11C+ B	AL096865.1
4.93439e-38	0.469737	1	0.997	1.21495e-33	CD11C+ B	TMSB4X
6.26276e-38	0.790018	0.424	0.104	1.54202e-33	CD11C+ B	DOK3
9.05952e-38	0.938204	0.301	0.059	2.23063e-33	CD11C+ B	FOSL2
2.28822e-37	0.842826	0.773	0.382	5.63406e-33	CD11C+ B	CTSH
3.58848e-37	0.959053	0.17	0.019	8.83555e-33	CD11C+ B	CCR1
7.58972e-37	0.914255	0.376	0.089	1.86874e-32	CD11C+ B	PFKFB3
5.55745e-36	0.685533	0.218	0.033	1.36836e-31	CD11C+ B	WARS
6.04999e-36	0.684409	0.917	0.607	1.48963e-31	CD11C+ B	COTL1
6.18453e-36	0.877082	0.428	0.115	1.52276e-31	CD11C+ B	STAT1
1.28326e-35	1.03018	0.306	0.066	3.15964e-31	CD11C+ B	OSTN-AS1
1.89982e-35	0.842263	0.62	0.222	4.67773e-31	CD11C+ B	IRF2BP2
3.2355e-35	0.697205	0.131	0.011	7.96645e-31	CD11C+ B	GPRIN3
5.19257e-35	0.803588	0.686	0.274	1.27851e-30	CD11C+ B	VOPP1
1.90784e-34	1.09791	0.459	0.137	4.69748e-30	CD11C+ B	ENTPD1
3.4662e-34	0.840761	0.275	0.054	8.53448e-30	CD11C+ B	SLC7A5
1.62851e-33	0.905186	0.406	0.112	4.00972e-29	CD11C+ B	FCRL3
2.65868e-33	0.748448	0.659	0.251	6.54621e-29	CD11C+ B	TRABD
3.72142e-33	0.475788	0.991	0.827	9.16288e-29	CD11C+ B	CFL1
5.22378e-33	0.75922	0.358	0.088	1.2862e-28	CD11C+ B	MTHFD2
7.65519e-33	0.791434	0.197	0.029	1.88486e-28	CD11C+ B	SMCO4
1.2558e-32	0.840349	0.572	0.216	3.09203e-28	CD11C+ B	S100A11
1.6509e-32	0.749478	0.668	0.26	4.06484e-28	CD11C+ B	TYMP
2.22448e-32	0.853187	0.279	0.058	5.47711e-28	CD11C+ B	GBP1
3.00962e-32	0.691618	0.865	0.502	7.41029e-28	CD11C+ B	LCP1
3.041e-32	0.884452	0.528	0.184	7.48755e-28	CD11C+ B	CTSD
1.21398e-31	0.958576	0.301	0.069	2.98907e-27	CD11C+ B	PRKX
1.36761e-31	0.772308	0.729	0.342	3.36733e-27	CD11C+ B	PSME2
1.96681e-31	0.660896	0.437	0.124	4.84269e-27	CD11C+ B	TWF2
4.86379e-31	0.976539	0.393	0.111	1.19756e-26	CD11C+ B	SLAMF7
8.9746e-31	0.853298	0.476	0.158	2.20973e-26	CD11C+ B	HCST
1.00036e-30	0.599787	0.144	0.016	2.46309e-26	CD11C+ B	MREG
1.26492e-30	0.683061	0.297	0.066	3.11448e-26	CD11C+ B	ZBTB32
8.26792e-30	0.830665	0.109	0.009	2.03573e-25	CD11C+ B	DNAH8
8.7403e-30	0.695322	0.52	0.179	2.15204e-25	CD11C+ B	LPXN
1.8954e-29	0.746034	0.148	0.018	4.66684e-25	CD11C+ B	SPN
2.18668e-29	0.70353	0.114	0.01	5.38404e-25	CD11C+ B	P2RY11
2.32774e-29	0.628887	0.721	0.324	5.73137e-25	CD11C+ B	CAP1
2.70995e-29	0.611134	0.323	0.079	6.67243e-25	CD11C+ B	BAK1
2.87899e-29	0.78324	0.581	0.224	7.08865e-25	CD11C+ B	UGCG
1.16017e-28	0.555888	0.559	0.196	2.85656e-24	CD11C+ B	PXK
1.23387e-28	0.690403	0.594	0.235	3.03803e-24	CD11C+ B	PLEKHO1
2.22633e-28	0.701993	0.594	0.242	5.48168e-24	CD11C+ B	PKM
2.34677e-28	0.557546	0.913	0.649	5.77822e-24	CD11C+ B	CORO1A
3.19602e-28	0.805151	0.336	0.089	7.86924e-24	CD11C+ B	BHLHE40
3.52963e-28	0.574526	0.249	0.051	8.69067e-24	CD11C+ B	OAS2
3.64283e-28	0.599904	0.886	0.579	8.96937e-24	CD11C+ B	TPM3
4.80625e-28	0.713936	0.389	0.114	1.18339e-23	CD11C+ B	DIAPH1
5.25232e-28	0.77875	0.114	0.011	1.29323e-23	CD11C+ B	HCK
5.59189e-28	0.911532	0.555	0.228	1.37684e-23	CD11C+ B	RGCC
1.04052e-27	0.810524	0.362	0.103	2.56196e-23	CD11C+ B	MT2A
1.1516e-27	0.590207	0.424	0.128	2.83546e-23	CD11C+ B	CLTC
1.16947e-27	0.607188	0.197	0.034	2.87947e-23	CD11C+ B	LIMK1
1.49994e-27	0.698809	0.441	0.139	3.69316e-23	CD11C+ B	GALNT1
1.69129e-27	0.501825	0.93	0.611	4.1643e-23	CD11C+ B	RAC2
1.89626e-27	0.784123	0.153	0.021	4.66896e-23	CD11C+ B	GPR34
1.90119e-27	0.479178	0.153	0.021	4.68111e-23	CD11C+ B	ARMC6
2.03893e-27	0.907089	0.258	0.058	5.02027e-23	CD11C+ B	ARID3A
2.32784e-27	0.719579	0.598	0.26	5.73162e-23	CD11C+ B	CAPG
3.36021e-27	0.840621	0.301	0.077	8.27351e-23	CD11C+ B	PLD4
4.11741e-27	0.859802	0.297	0.076	1.01379e-22	CD11C+ B	GSN
5.46285e-27	0.825648	0.528	0.2	1.34506e-22	CD11C+ B	CCR6
5.62238e-27	0.515486	0.476	0.156	1.38434e-22	CD11C+ B	PSMB2
6.95017e-27	0.702178	0.371	0.108	1.71127e-22	CD11C+ B	DCUN1D1
7.01996e-27	0.690799	0.454	0.151	1.72845e-22	CD11C+ B	MOB3A
7.08555e-27	0.427136	0.996	0.947	1.7446e-22	CD11C+ B	HLA-DRB1
8.67157e-27	0.784263	0.585	0.237	2.13511e-22	CD11C+ B	ZEB2
1.00926e-26	0.498893	0.655	0.282	2.48499e-22	CD11C+ B	COX5A
1.85561e-26	0.604517	0.328	0.087	4.56889e-22	CD11C+ B	FAM207A
2.11099e-26	0.756026	0.266	0.063	5.19768e-22	CD11C+ B	PBX4
2.36761e-26	0.542724	0.507	0.182	5.82952e-22	CD11C+ B	FKBP1A
3.05837e-26	0.697567	0.341	0.094	7.53032e-22	CD11C+ B	FUT8
3.39013e-26	0.869629	0.223	0.046	8.34717e-22	CD11C+ B	PLEKHG2
4.31446e-26	0.585525	0.201	0.037	1.06231e-21	CD11C+ B	MARCH2
5.63466e-26	0.722503	0.454	0.151	1.38737e-21	CD11C+ B	RBPJ
5.76181e-26	0.716615	0.725	0.367	1.41867e-21	CD11C+ B	PTPN1
5.99919e-26	0.775369	0.572	0.232	1.47712e-21	CD11C+ B	AC004687.1
6.17251e-26	0.694264	0.297	0.075	1.5198e-21	CD11C+ B	ANXA4
9.69441e-26	0.576155	0.135	0.018	2.38696e-21	CD11C+ B	MIR4435-2HG
1.00761e-25	0.821145	0.332	0.094	2.48094e-21	CD11C+ B	ITGB2
1.03918e-25	0.584629	0.838	0.506	2.55867e-21	CD11C+ B	ACTR3
1.25024e-25	1.11973	0.179	0.032	3.07834e-21	CD11C+ B	HIC1
1.25706e-25	0.92163	0.258	0.062	3.09514e-21	CD11C+ B	HOPX
1.48646e-25	0.871585	0.306	0.082	3.65996e-21	CD11C+ B	GUSB
2.00841e-25	0.581635	0.568	0.226	4.9451e-21	CD11C+ B	PPP1CA
2.15497e-25	0.919111	0.236	0.053	5.30597e-21	CD11C+ B	U62317.5
2.36561e-25	0.588715	0.306	0.08	5.8246e-21	CD11C+ B	MYL6B
2.6364e-25	0.716364	0.249	0.057	6.49135e-21	CD11C+ B	ACSL1
3.5237e-25	0.867954	0.38	0.12	8.67607e-21	CD11C+ B	CD86
4.02837e-25	0.598403	0.166	0.027	9.91866e-21	CD11C+ B	PTMS
4.29543e-25	0.58218	0.306	0.081	1.05762e-20	CD11C+ B	PLGRKT
5.26766e-25	0.43487	0.52	0.183	1.297e-20	CD11C+ B	PHPT1
5.78572e-25	0.624982	0.424	0.14	1.42456e-20	CD11C+ B	LY96
5.84759e-25	0.71669	0.969	0.709	1.43979e-20	CD11C+ B	NEAT1
7.16281e-25	0.675676	0.236	0.052	1.76363e-20	CD11C+ B	EZH2
7.90234e-25	0.346266	0.991	0.902	1.94571e-20	CD11C+ B	ARPC3
8.95256e-25	0.842926	0.384	0.124	2.2043e-20	CD11C+ B	NME1
9.16141e-25	0.871884	0.162	0.027	2.25572e-20	CD11C+ B	BCAR3
1.02138e-24	0.510501	0.812	0.456	2.51484e-20	CD11C+ B	BRK1
1.14687e-24	0.67699	0.14	0.02	2.82382e-20	CD11C+ B	CLIP2
1.33028e-24	0.700687	0.581	0.243	3.27541e-20	CD11C+ B	FCRL2
1.35936e-24	0.489623	0.991	0.873	3.34702e-20	CD11C+ B	HLA-DQA1
1.43559e-24	0.729584	0.777	0.442	3.53472e-20	CD11C+ B	CTSZ
1.46521e-24	0.756812	0.14	0.02	3.60763e-20	CD11C+ B	MIR22HG
1.91085e-24	0.582766	0.384	0.119	4.70489e-20	CD11C+ B	HDAC9
1.93776e-24	0.639877	0.157	0.025	4.77116e-20	CD11C+ B	S100A13
2.14421e-24	0.555639	0.31	0.083	5.27948e-20	CD11C+ B	FUOM
2.58634e-24	0.899678	0.218	0.047	6.36808e-20	CD11C+ B	FAS
2.73962e-24	0.806775	0.197	0.04	6.7455e-20	CD11C+ B	MACC1
2.93563e-24	0.600596	0.603	0.276	7.22811e-20	CD11C+ B	PGLS
3.2001e-24	0.26605	1	0.948	7.87928e-20	CD11C+ B	ATP5F1E
4.03892e-24	0.539071	0.79	0.399	9.94462e-20	CD11C+ B	SYNGR2
5.28558e-24	0.568075	0.952	0.704	1.30142e-19	CD11C+ B	SH3BGRL3
5.51324e-24	0.586335	0.332	0.094	1.35747e-19	CD11C+ B	TRIM69
5.59044e-24	0.397174	0.175	0.031	1.37648e-19	CD11C+ B	SCCPDH
6.39955e-24	0.623037	0.782	0.414	1.5757e-19	CD11C+ B	LITAF
6.52086e-24	0.524046	0.515	0.19	1.60557e-19	CD11C+ B	FIBP
9.90394e-24	0.750204	0.301	0.083	2.43855e-19	CD11C+ B	UBR7
1.09699e-23	0.57772	0.777	0.409	2.701e-19	CD11C+ B	LSP1
1.17015e-23	0.460884	0.419	0.135	2.88115e-19	CD11C+ B	ITPA
1.2085e-23	0.594053	0.262	0.066	2.97556e-19	CD11C+ B	MYO1E
1.36051e-23	0.648117	0.62	0.276	3.34985e-19	CD11C+ B	ARHGAP25
1.63631e-23	0.642842	0.415	0.138	4.02891e-19	CD11C+ B	IRF9
1.69742e-23	0.376769	0.996	0.943	4.17938e-19	CD11C+ B	HLA-DPA1
2.03214e-23	0.539007	0.734	0.375	5.00354e-19	CD11C+ B	TPI1
2.18852e-23	0.459556	0.838	0.457	5.38858e-19	CD11C+ B	NDUFB2
2.47125e-23	0.780279	0.45	0.167	6.08471e-19	CD11C+ B	TNFRSF1B
2.87682e-23	0.672985	0.734	0.369	7.08331e-19	CD11C+ B	PDE7A
3.13004e-23	0.552773	0.467	0.163	7.70679e-19	CD11C+ B	USP48
3.70165e-23	0.643206	0.297	0.082	9.11421e-19	CD11C+ B	MPEG1
4.18816e-23	0.718238	0.227	0.052	1.03121e-18	CD11C+ B	LASP1
5.7386e-23	0.486403	0.83	0.499	1.41296e-18	CD11C+ B	UQCR11
7.34295e-23	0.584212	0.594	0.263	1.80798e-18	CD11C+ B	VDAC1
8.63391e-23	0.473468	0.52	0.195	2.12584e-18	CD11C+ B	AP2S1
8.76838e-23	0.438586	0.55	0.208	2.15895e-18	CD11C+ B	NDUFC2
9.04629e-23	0.557048	0.179	0.034	2.22738e-18	CD11C+ B	MTHFD1
1.29957e-22	0.528388	0.485	0.181	3.1998e-18	CD11C+ B	NCKAP1L
1.35304e-22	0.439559	0.978	0.881	3.33146e-18	CD11C+ B	CD52
1.35518e-22	0.609398	0.498	0.19	3.33672e-18	CD11C+ B	TAP1
1.48447e-22	0.65635	0.428	0.152	3.65506e-18	CD11C+ B	SEMA4D
1.65785e-22	0.878162	0.341	0.108	4.08195e-18	CD11C+ B	ARL4C
2.0982e-22	0.598579	0.725	0.358	5.16618e-18	CD11C+ B	G3BP2
2.19534e-22	0.646336	0.747	0.423	5.40537e-18	CD11C+ B	ARPC5
2.42492e-22	0.537884	0.266	0.069	5.97063e-18	CD11C+ B	VAMP5
2.54892e-22	0.481773	0.913	0.63	6.27595e-18	CD11C+ B	CLIC1
2.58025e-22	0.498454	0.86	0.479	6.3531e-18	CD11C+ B	PPIB
2.99116e-22	0.704428	0.24	0.059	7.36484e-18	CD11C+ B	MYO1F
3.01611e-22	0.556733	0.131	0.02	7.42627e-18	CD11C+ B	AC104699.1
3.22813e-22	0.55469	0.428	0.155	7.94829e-18	CD11C+ B	PAG1
3.2588e-22	0.485125	0.611	0.263	8.02382e-18	CD11C+ B	MDH2
3.85085e-22	0.524857	0.467	0.169	9.48156e-18	CD11C+ B	C4orf48
4.04901e-22	0.607744	0.59	0.252	9.96947e-18	CD11C+ B	CD63
4.59765e-22	0.475767	0.559	0.221	1.13203e-17	CD11C+ B	TALDO1
5.69142e-22	0.655243	0.323	0.099	1.40134e-17	CD11C+ B	NCR3
6.99649e-22	0.454935	0.524	0.208	1.72268e-17	CD11C+ B	ECHS1
7.94925e-22	0.502887	0.402	0.135	1.95726e-17	CD11C+ B	LAP3
8.27211e-22	0.567063	0.882	0.562	2.03676e-17	CD11C+ B	FAM107B
8.83313e-22	0.450592	0.144	0.024	2.17489e-17	CD11C+ B	DPP3
9.40365e-22	0.59234	0.52	0.211	2.31537e-17	CD11C+ B	HMGA1
1.18077e-21	0.510365	0.563	0.234	2.90728e-17	CD11C+ B	MPG
1.2223e-21	0.700663	0.135	0.022	3.00955e-17	CD11C+ B	ADGRG5
1.2649e-21	0.501197	0.686	0.343	3.11444e-17	CD11C+ B	CAPZB
1.30274e-21	0.495012	0.533	0.212	3.20761e-17	CD11C+ B	OSBPL8
1.32094e-21	0.483426	0.594	0.247	3.25243e-17	CD11C+ B	TUFM
1.56561e-21	0.482857	0.646	0.304	3.85484e-17	CD11C+ B	TRAPPC1
1.60495e-21	0.724153	0.275	0.078	3.9517e-17	CD11C+ B	KLF10
1.65039e-21	0.686724	0.694	0.348	4.06359e-17	CD11C+ B	POU2F2
1.74566e-21	0.468714	0.559	0.228	4.29817e-17	CD11C+ B	CSK
1.84286e-21	0.464593	0.721	0.371	4.53748e-17	CD11C+ B	PRDX5
1.96128e-21	0.568548	0.459	0.168	4.82906e-17	CD11C+ B	BSG
2.81845e-21	0.51422	0.162	0.03	6.93959e-17	CD11C+ B	MT1F
3.04954e-21	0.513924	0.511	0.207	7.50857e-17	CD11C+ B	RGS10
3.09201e-21	0.7889	0.279	0.082	7.61315e-17	CD11C+ B	RASGRP1
3.15893e-21	0.5402	0.712	0.357	7.77791e-17	CD11C+ B	CD164
3.87924e-21	0.416677	0.921	0.668	9.55147e-17	CD11C+ B	NDUFA4
3.95078e-21	0.46848	0.616	0.266	9.72762e-17	CD11C+ B	OSTC
4.32266e-21	0.4367	0.384	0.129	1.06433e-16	CD11C+ B	FERMT3
4.61039e-21	0.807219	0.393	0.146	1.13517e-16	CD11C+ B	CLN8
4.81437e-21	0.600727	0.293	0.086	1.18539e-16	CD11C+ B	ADAM19
5.00513e-21	0.479283	0.485	0.189	1.23236e-16	CD11C+ B	PGAM1
6.05488e-21	0.734429	0.188	0.041	1.49083e-16	CD11C+ B	C15orf39
6.8129e-21	0.481946	0.301	0.089	1.67747e-16	CD11C+ B	MIF4GD
7.46068e-21	0.823269	0.157	0.03	1.83697e-16	CD11C+ B	PDE4A
7.52858e-21	0.488394	0.869	0.522	1.85369e-16	CD11C+ B	CCDC50
7.71588e-21	0.70264	0.275	0.079	1.8998e-16	CD11C+ B	LINS1
7.71613e-21	0.520912	0.515	0.212	1.89987e-16	CD11C+ B	TSPAN33
8.4028e-21	0.597407	0.371	0.125	2.06894e-16	CD11C+ B	LYRM4
9.29503e-21	0.515201	0.415	0.15	2.28862e-16	CD11C+ B	PPP1R18
9.51601e-21	0.616583	0.358	0.12	2.34303e-16	CD11C+ B	NARF
[truncated: 2,294 more rows]

## Sheet: Endothelial Cells
p_val	avg_logFC	pct.1	pct.2	p_val_adj	cluster	gene
1.5906e-183	1.52935	0.981	0.885	3.91638e-179	Arterial ECs	GSN
1.03675e-167	2.35544	0.649	0.115	2.5527e-163	Arterial ECs	SLC14A1
4.86816e-154	1.32793	0.964	0.853	1.19864e-149	Arterial ECs	SLC9A3R2
2.48477e-147	2.72219	0.679	0.187	6.11801e-143	Arterial ECs	CD36
3.36902e-146	2.14128	0.538	0.066	8.2952e-142	Arterial ECs	BTNL9
6.46965e-126	1.66781	0.941	0.798	1.59296e-121	Arterial ECs	CD320
1.66411e-120	1.13092	0.926	0.647	4.09737e-116	Arterial ECs	ADGRF5
7.6251e-119	0.936242	0.949	0.922	1.87745e-114	Arterial ECs	TACC1
6.11886e-118	1.84569	0.693	0.28	1.50659e-113	Arterial ECs	ATOH8
6.30157e-118	1.06168	0.924	0.755	1.55157e-113	Arterial ECs	PLPP1
1.44074e-116	1.12304	0.941	0.73	3.54739e-112	Arterial ECs	FLT1
2.49984e-114	1.04955	0.953	0.861	6.1551e-110	Arterial ECs	SRGN
6.56506e-114	1.24606	0.943	0.849	1.61645e-109	Arterial ECs	PLVAP
1.57725e-110	2.33677	0.486	0.086	3.8835e-106	Arterial ECs	NOV
1.06894e-102	1.92967	0.744	0.381	2.63194e-98	Arterial ECs	RBP7
1.58703e-102	2.01419	0.415	0.057	3.90759e-98	Arterial ECs	PPP1R14A
8.33001e-98	2.95675	0.329	0.022	2.05102e-93	Arterial ECs	CA4
1.03446e-97	1.53751	0.679	0.291	2.54705e-93	Arterial ECs	ACE
4.64583e-97	0.353226	0.998	1	1.1439e-92	Arterial ECs	B2M
1.04146e-95	1.77819	0.479	0.11	2.56428e-91	Arterial ECs	AIF1L
3.73183e-95	0.958528	0.907	0.832	9.18852e-91	Arterial ECs	PPA1
1.60604e-94	1.13511	0.837	0.527	3.95438e-90	Arterial ECs	IGFBP2
2.03472e-91	0.770927	0.972	0.913	5.00989e-87	Arterial ECs	EPAS1
6.72529e-89	0.767586	0.983	0.947	1.6559e-84	Arterial ECs	A2M
1.14e-88	0.466761	0.989	0.994	2.80691e-84	Arterial ECs	HLA-C
1.51341e-87	0.862123	0.899	0.781	3.72633e-83	Arterial ECs	SEC14L1
1.59331e-87	2.04362	0.407	0.071	3.92304e-83	Arterial ECs	SEMA3G
6.51865e-87	0.85471	0.911	0.649	1.60502e-82	Arterial ECs	VAMP5
2.82295e-86	0.978485	0.845	0.535	6.95068e-82	Arterial ECs	NOTCH4
1.20918e-83	0.845044	0.915	0.782	2.97725e-79	Arterial ECs	BST2
2.96309e-83	1.35885	0.756	0.531	7.29571e-79	Arterial ECs	TMEM88
4.38048e-81	0.947613	0.875	0.736	1.07856e-76	Arterial ECs	TMEM204
2.12698e-80	1.25183	0.915	0.872	5.23705e-76	Arterial ECs	FABP5
2.46675e-80	1.58861	0.392	0.076	6.07364e-76	Arterial ECs	LNX1
6.0373e-79	0.64828	0.987	0.865	1.4865e-74	Arterial ECs	SPARCL1
6.20809e-79	0.806321	0.894	0.856	1.52856e-74	Arterial ECs	EMP2
2.28768e-77	1.05353	0.843	0.735	5.63273e-73	Arterial ECs	MGLL
9.73963e-77	0.748543	0.911	0.843	2.39809e-72	Arterial ECs	BCAM
2.95011e-76	1.10102	0.796	0.565	7.26376e-72	Arterial ECs	PIK3R3
1.01596e-73	0.756374	0.96	0.954	2.5015e-69	Arterial ECs	CAV1
1.26627e-72	0.866464	0.953	0.87	3.11781e-68	Arterial ECs	TXNIP
2.56984e-70	1.42516	0.619	0.282	6.32747e-66	Arterial ECs	CXCL12
2.7086e-70	0.70238	0.96	0.919	6.66912e-66	Arterial ECs	TSC22D1
4.37225e-69	0.639852	0.987	0.875	1.07654e-64	Arterial ECs	IFI27
6.1916e-69	0.60032	0.957	0.914	1.5245e-64	Arterial ECs	TSC22D3
1.47129e-67	1.60514	0.733	0.503	3.62262e-63	Arterial ECs	PLAT
4.2049e-67	0.94853	0.785	0.669	1.03533e-62	Arterial ECs	RRAS
1.14581e-66	0.72686	0.924	0.777	2.82123e-62	Arterial ECs	IFITM1
3.21645e-66	0.646558	0.916	0.757	7.91955e-62	Arterial ECs	PODXL
1.03963e-64	0.540327	0.945	0.941	2.55979e-60	Arterial ECs	STOM
6.48159e-64	0.699499	0.949	0.86	1.5959e-59	Arterial ECs	ID1
5.53682e-62	0.937597	0.869	0.784	1.36328e-57	Arterial ECs	ICAM2
1.14238e-61	1.22738	0.639	0.364	2.81278e-57	Arterial ECs	DHRS3
2.34938e-61	0.914223	0.91	0.844	5.78464e-57	Arterial ECs	TIMP3
8.04727e-61	1.04209	0.809	0.621	1.9814e-56	Arterial ECs	FAM107A
1.83159e-58	1.1363	0.649	0.362	4.50973e-54	Arterial ECs	NKX2-3
1.08819e-57	0.729063	0.93	0.902	2.67934e-53	Arterial ECs	CAVIN2
3.52216e-56	0.70686	0.875	0.817	8.67227e-52	Arterial ECs	EMCN
1.20057e-54	1.42845	0.326	0.078	2.95606e-50	Arterial ECs	HMCN2
2.99307e-53	0.610905	0.919	0.851	7.36954e-49	Arterial ECs	PTPRB
1.37985e-52	0.695442	0.886	0.779	3.39746e-48	Arterial ECs	MMRN2
1.54977e-52	1.44662	0.403	0.144	3.81585e-48	Arterial ECs	PLLP
3.07488e-52	0.910719	0.788	0.6	7.57097e-48	Arterial ECs	SGK1
2.54684e-51	1.20718	0.522	0.246	6.27084e-47	Arterial ECs	HIF3A
6.80354e-51	0.94036	0.764	0.665	1.67517e-46	Arterial ECs	ADD1
1.14723e-50	0.440508	0.978	0.973	2.82472e-46	Arterial ECs	IGKC
5.48965e-49	0.496818	0.951	0.885	1.35166e-44	Arterial ECs	CLEC14A
2.13796e-48	1.35009	0.334	0.095	5.26407e-44	Arterial ECs	ATP2A3
3.27246e-48	0.641982	0.851	0.84	8.05745e-44	Arterial ECs	CAV2
3.03698e-47	0.98561	0.741	0.601	7.47765e-43	Arterial ECs	CTSH
6.58417e-47	0.62233	0.856	0.741	1.62115e-42	Arterial ECs	HEG1
1.74343e-46	1.01282	0.585	0.352	4.29267e-42	Arterial ECs	EPS8
8.65227e-46	1.32138	0.245	0.048	2.13036e-41	Arterial ECs	CABP1
2.60213e-45	0.805077	0.796	0.718	6.40696e-41	Arterial ECs	GAS6
6.28429e-45	1.18652	0.516	0.273	1.54732e-40	Arterial ECs	ZNF704
8.07943e-45	0.583988	0.911	0.866	1.98932e-40	Arterial ECs	GIMAP7
1.52569e-44	1.06589	0.592	0.381	3.75655e-40	Arterial ECs	TMEM47
1.7263e-44	0.826785	0.786	0.694	4.2505e-40	Arterial ECs	TM4SF18
2.10836e-44	0.748762	0.861	0.819	5.19119e-40	Arterial ECs	SYNE2
3.00301e-44	0.458733	0.915	0.909	7.394e-40	Arterial ECs	CDC37
7.0415e-44	0.288338	0.995	0.996	1.73376e-39	Arterial ECs	HLA-B
7.5523e-44	0.690473	0.834	0.754	1.85953e-39	Arterial ECs	CYYR1
1.48532e-43	0.881274	0.753	0.608	3.65715e-39	Arterial ECs	ITGA1
8.47131e-43	1.1835	0.16	0.013	2.08581e-38	Arterial ECs	AQP7
1.01282e-42	0.49481	0.894	0.767	2.49378e-38	Arterial ECs	ESAM
2.85523e-42	0.807705	0.72	0.601	7.03015e-38	Arterial ECs	RILPL2
3.98896e-42	0.822402	0.791	0.708	9.82162e-38	Arterial ECs	IFI6
8.08092e-42	0.539738	0.824	0.563	1.98968e-37	Arterial ECs	LIFR
1.17657e-41	0.908606	0.729	0.556	2.89694e-37	Arterial ECs	SOX17
1.34435e-41	0.418093	0.957	0.961	3.31006e-37	Arterial ECs	RAMP2
2.5871e-41	0.433494	0.941	0.943	6.36997e-37	Arterial ECs	NFIB
3.00138e-41	0.663824	0.62	0.329	7.39e-37	Arterial ECs	HEY1
3.20378e-41	1.98806	0.4	0.175	7.88834e-37	Arterial ECs	IGFBP6
3.21997e-41	0.919814	0.783	0.69	7.92821e-37	Arterial ECs	ID2
1.05268e-40	1.13481	0.491	0.277	2.59191e-36	Arterial ECs	MCC
1.27059e-40	0.356936	0.998	0.994	3.12845e-36	Arterial ECs	MALAT1
2.52422e-40	0.459045	0.924	0.897	6.21513e-36	Arterial ECs	ACTN4
3.3392e-40	0.627571	0.842	0.819	8.22177e-36	Arterial ECs	HLA-F
1.03366e-39	0.606175	0.851	0.851	2.54507e-35	Arterial ECs	NDUFA12
2.22557e-39	0.653199	0.813	0.769	5.4798e-35	Arterial ECs	CD46
3.72417e-39	1.14437	0.403	0.179	9.16964e-35	Arterial ECs	ITGB5
6.26998e-39	1.11339	0.177	0.025	1.5438e-34	Arterial ECs	AP001627.1
7.18288e-39	0.48417	0.959	0.975	1.76857e-34	Arterial ECs	IGFBP4
1.04526e-38	0.538249	0.766	0.662	2.57365e-34	Arterial ECs	IGHA2
1.25088e-38	0.722872	0.767	0.707	3.07993e-34	Arterial ECs	TNS2
1.29582e-38	0.313272	0.975	0.982	3.19058e-34	Arterial ECs	GNG11
1.61056e-38	0.828992	0.672	0.49	3.96552e-34	Arterial ECs	SORBS2
5.57365e-38	0.755605	0.701	0.549	1.37235e-33	Arterial ECs	VSIR
6.15567e-38	0.634214	0.84	0.794	1.51565e-33	Arterial ECs	EHD4
8.19007e-38	1.72576	0.696	0.559	2.01656e-33	Arterial ECs	ENPP2
5.59455e-37	0.284067	0.997	0.987	1.37749e-32	Arterial ECs	HLA-E
6.1756e-37	0.540045	0.924	0.844	1.52056e-32	Arterial ECs	DDIT4
1.57399e-36	0.706831	0.774	0.722	3.87548e-32	Arterial ECs	IFNGR1
2.08077e-36	0.380679	0.832	0.79	5.12326e-32	Arterial ECs	IGHA1
2.39334e-36	0.364322	0.978	0.961	5.89288e-32	Arterial ECs	EGFL7
1.36864e-35	0.927603	0.136	0.012	3.36987e-31	Arterial ECs	PRDM16
3.42313e-34	0.574767	0.682	0.497	8.42844e-30	Arterial ECs	JCHAIN
5.15972e-34	0.583609	0.861	0.745	1.27043e-29	Arterial ECs	JAM2
1.10258e-33	1.13524	0.256	0.075	2.71477e-29	Arterial ECs	PRX
1.49381e-33	0.304565	0.986	0.993	3.67807e-29	Arterial ECs	IFITM3
2.8801e-33	0.762501	0.704	0.584	7.09137e-29	Arterial ECs	NQO1
8.86999e-33	0.615451	0.752	0.649	2.18397e-28	Arterial ECs	SYNPO
4.46606e-32	0.770032	0.785	0.718	1.09963e-27	Arterial ECs	PLPP3
4.63519e-32	1.17961	0.214	0.054	1.14128e-27	Arterial ECs	FGF2
1.76983e-31	0.450486	0.891	0.888	4.35768e-27	Arterial ECs	KLF9
3.81172e-31	0.293032	0.986	0.989	9.38521e-27	Arterial ECs	ITM2B
6.33723e-31	1.0073	0.434	0.23	1.56035e-26	Arterial ECs	PDGFD
6.92658e-31	0.737359	0.631	0.462	1.70546e-26	Arterial ECs	JAG2
7.26547e-31	1.34336	0.321	0.132	1.7889e-26	Arterial ECs	ALPL
1.21556e-30	0.618576	0.649	0.462	2.99295e-26	Arterial ECs	NES
1.59667e-30	0.490787	0.945	0.956	3.93132e-26	Arterial ECs	TGFBR2
1.64344e-29	1.16912	0.198	0.046	4.04647e-25	Arterial ECs	GJA5
2.16227e-29	0.580166	0.813	0.793	5.32395e-25	Arterial ECs	S1PR1
2.34262e-29	1.03596	0.396	0.199	5.76799e-25	Arterial ECs	SLCO4A1
9.38711e-29	0.792767	0.715	0.65	2.31129e-24	Arterial ECs	CNOT6L
3.49951e-28	0.703823	0.745	0.644	8.6165e-24	Arterial ECs	KDR
4.83504e-28	0.404365	0.943	0.962	1.19048e-23	Arterial ECs	SPTBN1
1.6959e-27	0.841167	0.598	0.49	4.17565e-23	Arterial ECs	ARRDC2
3.61834e-27	0.526137	0.87	0.851	8.90907e-23	Arterial ECs	ITGA6
4.57021e-27	0.906774	0.574	0.439	1.12528e-22	Arterial ECs	EXOC3L2
5.23834e-27	0.440069	0.919	0.836	1.28978e-22	Arterial ECs	HLA-DRB1
8.86007e-27	0.787947	0.619	0.484	2.18153e-22	Arterial ECs	TMTC1
1.01286e-26	1.00682	0.389	0.21	2.49387e-22	Arterial ECs	TOX2
1.65008e-26	1.13706	0.25	0.091	4.06283e-22	Arterial ECs	VAMP8
2.23358e-26	0.344637	0.941	0.949	5.49952e-22	Arterial ECs	CRIP2
4.19194e-26	0.536356	0.748	0.716	1.03214e-21	Arterial ECs	MYO1C
4.55234e-26	0.770985	0.653	0.539	1.12088e-21	Arterial ECs	FAM110D
7.04537e-26	0.585377	0.712	0.665	1.73471e-21	Arterial ECs	CYSTM1
8.1906e-26	0.533602	0.973	0.99	2.01669e-21	Arterial ECs	SRP14
1.15412e-25	1.0061	0.269	0.106	2.84167e-21	Arterial ECs	EEPD1
1.33142e-25	0.594988	0.75	0.687	3.27821e-21	Arterial ECs	PLCB1
1.37563e-25	0.988107	0.403	0.233	3.38709e-21	Arterial ECs	PLCG2
1.60906e-25	0.428847	0.524	0.295	3.96182e-21	Arterial ECs	STC1
7.28498e-25	0.639677	0.712	0.677	1.79371e-20	Arterial ECs	MXD4
7.2923e-25	0.643073	0.759	0.681	1.79551e-20	Arterial ECs	THBD
1.81151e-24	1.11123	0.241	0.09	4.4603e-20	Arterial ECs	C19orf33
1.82079e-24	0.328739	0.894	0.931	4.48316e-20	Arterial ECs	GABARAPL2
2.27406e-24	0.573848	0.682	0.566	5.59919e-20	Arterial ECs	ZBTB16
2.54017e-24	0.579654	0.614	0.47	6.25442e-20	Arterial ECs	EMP3
4.70755e-24	0.449486	0.94	0.909	1.15909e-19	Arterial ECs	HSPA1B
8.17781e-24	0.850201	0.559	0.452	2.01354e-19	Arterial ECs	KIAA1671
8.60761e-24	0.87041	0.527	0.381	2.11937e-19	Arterial ECs	EPHA4
9.79989e-24	0.494355	0.797	0.664	2.41293e-19	Arterial ECs	SLCO2A1
1.19454e-23	0.88591	0.106	0.014	2.94119e-19	Arterial ECs	ADRA2C
1.54294e-23	0.354154	0.858	0.809	3.79902e-19	Arterial ECs	CLIC4
2.39025e-23	0.312057	0.91	0.852	5.88528e-19	Arterial ECs	SOX18
3.79512e-23	1.25372	0.182	0.055	9.34435e-19	Arterial ECs	SPECC1
8.59221e-23	0.494755	0.736	0.663	2.11557e-18	Arterial ECs	LIMS2
1.51764e-22	0.314355	0.959	0.862	3.73672e-18	Arterial ECs	NPDC1
2.0849e-22	0.730014	0.595	0.491	5.13344e-18	Arterial ECs	RAPGEF3
2.68052e-22	0.76903	0.117	0.02	6.59998e-18	Arterial ECs	OTOA
2.99399e-22	0.419355	0.96	0.943	7.37179e-18	Arterial ECs	DNAJB1
4.20037e-22	0.49173	0.778	0.742	1.03422e-17	Arterial ECs	EFNB2
5.31406e-22	0.465663	0.816	0.794	1.30843e-17	Arterial ECs	PDCD4
5.46856e-22	0.938166	0.187	0.058	1.34647e-17	Arterial ECs	CLIC5
6.06553e-22	0.76044	0.549	0.429	1.49345e-17	Arterial ECs	GPRC5B
1.17072e-21	0.854544	0.335	0.171	2.88255e-17	Arterial ECs	AVPR2
1.24613e-21	0.881293	0.299	0.143	3.06822e-17	Arterial ECs	ENPP4
1.76484e-21	0.486526	0.75	0.711	4.34539e-17	Arterial ECs	IGLC2
2.55505e-21	0.437785	0.788	0.727	6.29104e-17	Arterial ECs	SELENOP
4.15882e-21	0.584609	0.676	0.639	1.02398e-16	Arterial ECs	CCND3
4.85443e-21	0.521213	0.767	0.718	1.19526e-16	Arterial ECs	NOSTRIN
6.76329e-21	0.963015	0.125	0.026	1.66526e-16	Arterial ECs	IDO1
1.02469e-20	0.469109	0.718	0.621	2.52299e-16	Arterial ECs	LIMCH1
1.35113e-20	0.272057	0.984	0.992	3.32674e-16	Arterial ECs	UBB
1.50173e-20	0.352612	0.896	0.853	3.69756e-16	Arterial ECs	NEDD9
1.51484e-20	0.536691	0.731	0.719	3.72984e-16	Arterial ECs	EVA1B
3.7874e-20	0.879485	0.179	0.059	9.32533e-16	Arterial ECs	LIPE
3.80004e-20	0.570934	0.703	0.697	9.35645e-16	Arterial ECs	MGAT1
4.04683e-20	0.751061	0.606	0.508	9.96412e-16	Arterial ECs	LRRC32
4.7064e-20	0.392118	0.859	0.878	1.15881e-15	Arterial ECs	GIMAP4
4.85704e-20	1.0245	0.329	0.185	1.1959e-15	Arterial ECs	SMYD4
5.22383e-20	0.955816	0.364	0.219	1.28621e-15	Arterial ECs	ASS1
6.9977e-20	0.267027	0.94	0.926	1.72297e-15	Arterial ECs	CCDC85B
8.45916e-20	0.513626	0.597	0.451	2.08281e-15	Arterial ECs	DLL4
1.21156e-19	0.554063	0.718	0.664	2.98311e-15	Arterial ECs	XAF1
1.31687e-19	0.50782	0.592	0.438	3.24239e-15	Arterial ECs	CX3CL1
1.68312e-19	0.772451	0.608	0.549	4.14418e-15	Arterial ECs	CFH
1.7236e-19	0.378941	0.907	0.819	4.24385e-15	Arterial ECs	CD74
2.41045e-19	0.704815	0.525	0.394	5.93501e-15	Arterial ECs	PREX1
3.09723e-19	0.910016	0.226	0.093	7.626e-15	Arterial ECs	C1QTNF9
3.37842e-19	0.338748	0.867	0.79	8.31834e-15	Arterial ECs	CD34
4.02298e-19	0.333865	0.907	0.842	9.90538e-15	Arterial ECs	ADGRL4
4.47961e-19	0.468926	0.82	0.837	1.10297e-14	Arterial ECs	GRASP
5.75321e-19	0.729884	0.275	0.123	1.41656e-14	Arterial ECs	GJA4
5.91559e-19	0.952502	0.332	0.193	1.45654e-14	Arterial ECs	IL27RA
7.74782e-19	1.157	0.179	0.061	1.90767e-14	Arterial ECs	FBLN5
8.9059e-19	0.92881	0.669	0.574	2.19281e-14	Arterial ECs	RGCC
8.9891e-19	0.690418	0.614	0.571	2.2133e-14	Arterial ECs	NCOA3
9.32052e-19	0.504731	0.753	0.765	2.2949e-14	Arterial ECs	PRMT1
9.74669e-19	0.497572	0.707	0.665	2.39983e-14	Arterial ECs	UACA
9.88137e-19	0.335669	0.987	0.982	2.43299e-14	Arterial ECs	HSPA1A
1.6523e-18	0.525007	0.674	0.664	4.0683e-14	Arterial ECs	C9orf3
1.88735e-18	1.01635	0.296	0.154	4.64705e-14	Arterial ECs	AC023157.3
1.91218e-18	0.450882	0.759	0.763	4.70816e-14	Arterial ECs	COX17
2.14593e-18	0.908372	0.339	0.201	5.28371e-14	Arterial ECs	ABCC4
2.61407e-18	0.357592	0.813	0.826	6.43635e-14	Arterial ECs	AES
2.65475e-18	0.669737	0.57	0.49	6.53652e-14	Arterial ECs	CASKIN2
3.28834e-18	0.443993	0.764	0.725	8.09655e-14	Arterial ECs	TINAGL1
3.44612e-18	0.440516	0.72	0.699	8.48504e-14	Arterial ECs	FKBP9
1.2862e-17	0.381291	0.869	0.884	3.16688e-13	Arterial ECs	SNHG7
1.72834e-17	0.667245	0.438	0.291	4.25551e-13	Arterial ECs	PLAU
1.83054e-17	0.850882	0.418	0.294	4.50715e-13	Arterial ECs	HYAL1
1.90037e-17	0.604266	0.631	0.569	4.67909e-13	Arterial ECs	GALNT18
2.482e-17	0.599911	0.389	0.238	6.11119e-13	Arterial ECs	IFIT1
2.60291e-17	0.497407	0.769	0.764	6.40888e-13	Arterial ECs	LIMA1
2.78985e-17	0.921214	0.239	0.113	6.86916e-13	Arterial ECs	SLC16A14
6.48881e-17	0.839054	0.574	0.428	1.59767e-12	Arterial ECs	IGFBP3
7.39407e-17	0.734291	0.53	0.448	1.82057e-12	Arterial ECs	PCDH1
9.3123e-17	0.425749	0.894	0.835	2.29287e-12	Arterial ECs	MGP
1.09724e-16	1.1501	0.228	0.106	2.70162e-12	Arterial ECs	TSPAN2
1.20689e-16	0.501129	0.665	0.582	2.97159e-12	Arterial ECs	ADGRG1
1.39231e-16	0.724963	0.481	0.359	3.42814e-12	Arterial ECs	SIPA1L2
2.54353e-16	0.490285	0.685	0.662	6.26268e-12	Arterial ECs	LRRC8A
4.59024e-16	0.378641	0.786	0.817	1.13021e-11	Arterial ECs	COX7A1
5.01178e-16	0.330237	0.881	0.91	1.234e-11	Arterial ECs	TRA2B
5.04202e-16	0.426792	0.734	0.714	1.24145e-11	Arterial ECs	PTPRM
6.14962e-16	0.349496	0.945	0.972	1.51416e-11	Arterial ECs	SELENOW
9.20029e-16	0.893916	0.153	0.055	2.2653e-11	Arterial ECs	NEBL
1.13454e-15	0.380211	0.759	0.793	2.79346e-11	Arterial ECs	PSMB9
1.30956e-15	0.607344	0.571	0.518	3.22439e-11	Arterial ECs	CCM2L
1.333e-15	0.329748	0.862	0.887	3.2821e-11	Arterial ECs	LRRFIP1
1.47088e-15	0.690915	0.649	0.636	3.6216e-11	Arterial ECs	IER5L
1.61431e-15	0.789456	0.218	0.099	3.97476e-11	Arterial ECs	RN7SL832P
2.07467e-15	0.784149	0.302	0.174	5.10824e-11	Arterial ECs	SCARB1
2.38237e-15	0.787413	0.381	0.251	5.86588e-11	Arterial ECs	LCN6
3.24338e-15	0.4872	0.744	0.743	7.98586e-11	Arterial ECs	LAP3
3.24474e-15	0.803987	0.242	0.123	7.98921e-11	Arterial ECs	CMPK2
5.43027e-15	0.267029	0.957	0.962	1.33704e-10	Arterial ECs	SON
5.61635e-15	1.16361	0.274	0.153	1.38286e-10	Arterial ECs	FAM13C
5.70267e-15	0.363367	0.812	0.805	1.40411e-10	Arterial ECs	SWAP70
7.07619e-15	0.644048	0.555	0.507	1.7423e-10	Arterial ECs	TMEM243
8.58343e-15	0.33479	0.956	0.956	2.11341e-10	Arterial ECs	IER2
8.97368e-15	0.534164	0.6	0.553	2.2095e-10	Arterial ECs	EPHX1
9.27533e-15	0.359018	0.812	0.803	2.28377e-10	Arterial ECs	ETS1
1.23809e-14	0.84696	0.449	0.329	3.04844e-10	Arterial ECs	S100A4
1.61276e-14	0.552281	0.473	0.34	3.97093e-10	Arterial ECs	PTP4A3
1.67707e-14	0.446945	0.834	0.791	4.12928e-10	Arterial ECs	APOLD1
1.99883e-14	0.354339	0.788	0.793	4.92151e-10	Arterial ECs	ACVRL1
2.10604e-14	0.382611	0.783	0.811	5.1855e-10	Arterial ECs	GIMAP1
2.87161e-14	0.435203	0.745	0.779	7.07048e-10	Arterial ECs	AFDN
3.01462e-14	0.67091	0.114	0.033	7.42259e-10	Arterial ECs	PLAG1
3.06968e-14	0.539581	0.636	0.635	7.55818e-10	Arterial ECs	OAZ2
3.12473e-14	0.665488	0.495	0.411	7.69371e-10	Arterial ECs	MIER2
4.00537e-14	0.491435	0.786	0.833	9.86202e-10	Arterial ECs	UTRN
4.5331e-14	0.778908	0.222	0.107	1.11614e-09	Arterial ECs	ARC
4.69799e-14	0.779862	0.153	0.058	1.15674e-09	Arterial ECs	ADRB1
1.16801e-13	0.713597	0.438	0.348	2.87588e-09	Arterial ECs	RFTN1
1.49657e-13	0.733055	0.429	0.335	3.68486e-09	Arterial ECs	KIAA1211L
2.03429e-13	0.589884	0.565	0.512	5.00883e-09	Arterial ECs	RAPGEF2
2.08083e-13	0.717912	0.4	0.299	5.12342e-09	Arterial ECs	MAP3K6
2.42595e-13	0.397221	0.78	0.821	5.97318e-09	Arterial ECs	CAPZA2
2.48369e-13	0.817624	0.502	0.43	6.11535e-09	Arterial ECs	OSBPL1A
2.65139e-13	0.838791	0.165	0.067	6.52826e-09	Arterial ECs	RIPOR2
3.09547e-13	0.82582	0.215	0.106	7.62166e-09	Arterial ECs	GPIHBP1
3.27697e-13	0.792156	0.185	0.083	8.06855e-09	Arterial ECs	RARB
3.43036e-13	0.769519	0.144	0.055	8.44624e-09	Arterial ECs	C1QTNF3
4.13465e-13	0.62409	0.527	0.488	1.01803e-08	Arterial ECs	ADIPOR2
5.25951e-13	0.80983	0.247	0.137	1.295e-08	Arterial ECs	CCDC85A
5.63635e-13	0.338926	0.818	0.79	1.38778e-08	Arterial ECs	CTNNB1
5.78306e-13	0.724144	0.535	0.461	1.42391e-08	Arterial ECs	CDKN1C
9.27115e-13	0.702597	0.53	0.493	2.28274e-08	Arterial ECs	ACSL3
9.46201e-13	0.473502	0.399	0.251	2.32974e-08	Arterial ECs	UNC5B
1.03191e-12	0.725023	0.432	0.34	2.54077e-08	Arterial ECs	MFSD6
1.07946e-12	0.308294	0.886	0.902	2.65786e-08	Arterial ECs	ARHGAP29
1.69883e-12	0.547569	0.647	0.633	4.18286e-08	Arterial ECs	MCF2L
2.33211e-12	0.358954	0.718	0.718	5.74213e-08	Arterial ECs	ISG15
2.63343e-12	0.623764	0.559	0.535	6.48403e-08	Arterial ECs	NPTN
2.65411e-12	0.689713	0.354	0.243	6.53495e-08	Arterial ECs	ST6GALNAC1
2.72105e-12	0.784881	0.364	0.259	6.69978e-08	Arterial ECs	ACACB
2.96418e-12	0.886311	0.418	0.31	7.29839e-08	Arterial ECs	INHBB
3.05363e-12	0.682267	0.212	0.107	7.51864e-08	Arterial ECs	RSAD2
3.2766e-12	0.708655	0.528	0.493	8.06765e-08	Arterial ECs	GFOD1
3.2938e-12	0.400537	0.658	0.629	8.10998e-08	Arterial ECs	PITPNC1
3.39469e-12	0.662646	0.502	0.431	8.3584e-08	Arterial ECs	OFD1
3.41771e-12	0.396201	0.722	0.754	8.41508e-08	Arterial ECs	TGOLN2
3.63556e-12	0.544197	0.609	0.587	8.95146e-08	Arterial ECs	SLC44A2
3.67964e-12	0.361237	0.726	0.75	9.06e-08	Arterial ECs	GIMAP6
4.34264e-12	0.447763	0.644	0.652	1.06925e-07	Arterial ECs	ANXA11
4.35419e-12	0.56288	0.497	0.426	1.07209e-07	Arterial ECs	CDC42EP1
4.89418e-12	0.382067	0.698	0.734	1.20505e-07	Arterial ECs	MOB2
5.08153e-12	0.513951	0.619	0.619	1.25117e-07	Arterial ECs	ADH5
5.23886e-12	0.436212	0.6	0.517	1.28991e-07	Arterial ECs	PLXNA2
5.36698e-12	0.335822	0.777	0.837	1.32146e-07	Arterial ECs	SERINC3
5.96639e-12	0.878003	0.443	0.38	1.46904e-07	Arterial ECs	ARL15
6.25878e-12	1.34092	0.258	0.161	1.54104e-07	Arterial ECs	PCSK5
6.27208e-12	0.453925	0.687	0.711	1.54431e-07	Arterial ECs	CCPG1
6.61561e-12	0.277555	0.834	0.765	1.6289e-07	Arterial ECs	HLA-DPA1
8.96229e-12	0.368819	0.774	0.783	2.20669e-07	Arterial ECs	LDB2
9.66439e-12	0.774534	0.383	0.296	2.37957e-07	Arterial ECs	ZNF366
1.15918e-11	0.268699	0.886	0.922	2.85413e-07	Arterial ECs	POMP
1.37918e-11	0.49884	0.604	0.573	3.39581e-07	Arterial ECs	TBC1D1
1.93895e-11	0.397556	0.674	0.717	4.77409e-07	Arterial ECs	TMEM109
2.0101e-11	0.704822	0.437	0.365	4.94926e-07	Arterial ECs	IFI27L2
2.14814e-11	0.857109	0.554	0.524	5.28916e-07	Arterial ECs	HEXIM1
2.25262e-11	0.705192	0.106	0.036	5.5464e-07	Arterial ECs	ISLR2
2.62421e-11	0.770409	0.182	0.091	6.46133e-07	Arterial ECs	P2RY8
2.65916e-11	0.438125	0.68	0.641	6.54737e-07	Arterial ECs	MLEC
3.70314e-11	0.491754	0.695	0.699	9.11787e-07	Arterial ECs	IDI1
3.72614e-11	0.642552	0.446	0.374	9.1745e-07	Arterial ECs	SHC2
4.68667e-11	0.46188	0.611	0.601	1.15395e-06	Arterial ECs	ABI3
4.80683e-11	0.667073	0.12	0.046	1.18354e-06	Arterial ECs	TRABD2A
5.21571e-11	0.442383	0.677	0.699	1.28421e-06	Arterial ECs	ARL6IP5
6.1182e-11	0.271482	0.802	0.734	1.50642e-06	Arterial ECs	CD9
7.33659e-11	0.330037	0.783	0.772	1.80642e-06	Arterial ECs	IL3RA
9.86316e-11	0.620103	0.513	0.47	2.42851e-06	Arterial ECs	APBB2
1.04387e-10	0.29463	0.687	0.661	2.57021e-06	Arterial ECs	GBP4
1.05377e-10	0.807586	0.185	0.095	2.5946e-06	Arterial ECs	MERTK
1.10876e-10	0.588431	0.44	0.353	2.72998e-06	Arterial ECs	DGKE
1.22078e-10	0.774443	0.432	0.364	3.00581e-06	Arterial ECs	USHBP1
1.22178e-10	0.300887	0.816	0.781	3.00827e-06	Arterial ECs	HLA-DPB1
1.36272e-10	0.540927	0.791	0.839	3.35529e-06	Arterial ECs	SLC2A3
1.58546e-10	0.884474	0.214	0.12	3.90372e-06	Arterial ECs	RASD1
1.70855e-10	0.621409	0.551	0.519	4.20678e-06	Arterial ECs	SOS1
1.72184e-10	0.25602	0.886	0.934	4.23951e-06	Arterial ECs	SAP18
1.93381e-10	0.331647	0.829	0.774	4.76142e-06	Arterial ECs	HLA-DRA
1.96188e-10	0.761247	0.247	0.151	4.83053e-06	Arterial ECs	SERPINI1
2.2181e-10	0.552589	0.584	0.58	5.46141e-06	Arterial ECs	FCHO2
2.24014e-10	0.418623	0.687	0.725	5.51568e-06	Arterial ECs	HSD17B12
2.47983e-10	0.770036	0.388	0.301	6.10583e-06	Arterial ECs	PDE1C
2.89021e-10	0.476437	0.665	0.708	7.11629e-06	Arterial ECs	MAP4
3.7279e-10	0.464433	0.606	0.538	9.17883e-06	Arterial ECs	HLA-DMA
4.30912e-10	0.539814	0.438	0.338	1.06099e-05	Arterial ECs	IFI44L
4.41013e-10	0.374248	0.706	0.762	1.08586e-05	Arterial ECs	PCMTD1
4.99439e-10	0.702791	0.28	0.185	1.22972e-05	Arterial ECs	SYBU
5.00088e-10	0.649034	0.119	0.048	1.23132e-05	Arterial ECs	ZNF541
6.60463e-10	0.628143	0.198	0.107	1.62619e-05	Arterial ECs	SPOCK2
6.65899e-10	0.282034	0.737	0.752	1.63958e-05	Arterial ECs	ABHD17A
6.82264e-10	0.604344	0.665	0.69	1.67987e-05	Arterial ECs	CFAP20
7.60519e-10	0.455952	0.551	0.482	1.87255e-05	Arterial ECs	PTPRG
8.20995e-10	0.269914	0.794	0.847	2.02145e-05	Arterial ECs	CHMP5
9.26567e-10	0.835718	0.258	0.166	2.28139e-05	Arterial ECs	PDZD2
1.26837e-09	0.313888	0.763	0.798	3.12298e-05	Arterial ECs	RASIP1
1.29125e-09	0.744825	0.277	0.186	3.17931e-05	Arterial ECs	GRAMD2B
1.29625e-09	0.391611	0.552	0.46	3.19164e-05	Arterial ECs	SERPING1
1.66879e-09	0.850098	0.313	0.221	4.1089e-05	Arterial ECs	ELN
2.25722e-09	0.257944	0.758	0.772	5.55773e-05	Arterial ECs	EFNA1
2.28782e-09	0.390736	0.78	0.739	5.63308e-05	Arterial ECs	NR4A1
2.42503e-09	0.294117	0.905	0.907	5.97092e-05	Arterial ECs	GADD45B
2.59965e-09	0.680487	0.69	0.732	6.40086e-05	Arterial ECs	INTS6
2.96956e-09	0.392339	0.769	0.764	7.31165e-05	Arterial ECs	NRP1
3.5607e-09	0.294499	0.761	0.823	8.76715e-05	Arterial ECs	KANK3
4.32442e-09	0.252124	0.761	0.724	0.000106476	Arterial ECs	ADAM15
4.40814e-09	0.255327	0.812	0.871	0.000108537	Arterial ECs	MGST2
5.73601e-09	0.604325	0.266	0.179	0.000141232	Arterial ECs	SORT1
6.0894e-09	0.604786	0.427	0.369	0.000149933	Arterial ECs	C1orf115
6.53886e-09	0.365461	0.723	0.776	0.000161	Arterial ECs	WNK1
7.33861e-09	0.52175	0.532	0.517	0.000180691	Arterial ECs	RAPGEF1
9.39667e-09	0.655749	0.195	0.113	0.000231365	Arterial ECs	HRCT1
1.06412e-08	0.608696	0.108	0.045	0.000262007	Arterial ECs	ELOVL7
1.70284e-08	0.645138	0.397	0.339	0.000419274	Arterial ECs	PKN3
1.76446e-08	0.664776	0.185	0.104	0.000434445	Arterial ECs	AHNAK2
1.8892e-08	0.668516	0.364	0.289	0.000465158	Arterial ECs	IQCK
2.06348e-08	0.28142	0.774	0.8	0.00050807	Arterial ECs	DOCK9
2.10692e-08	0.521753	0.546	0.542	0.000518765	Arterial ECs	PINK1
2.32482e-08	0.37853	0.774	0.81	0.000572418	Arterial ECs	PPP1R10
2.34621e-08	0.535666	0.555	0.557	0.000577683	Arterial ECs	FOXO3
2.40178e-08	0.421473	0.592	0.613	0.000591367	Arterial ECs	ELMO1
2.88957e-08	0.407578	0.619	0.657	0.000711471	Arterial ECs	MAPK3
2.99227e-08	0.384809	0.649	0.678	0.000736756	Arterial ECs	NCK1
3.56141e-08	0.390585	0.665	0.676	0.000876891	Arterial ECs	TEK
3.64663e-08	0.608989	0.391	0.331	0.000897872	Arterial ECs	EML1
4.4085e-08	0.447962	0.6	0.563	0.00108546	Arterial ECs	GRB10
4.66674e-08	0.253216	0.905	0.894	0.00114904	Arterial ECs	KLF4
5.57839e-08	0.618342	0.4	0.344	0.00137351	Arterial ECs	INPP5K
5.78052e-08	0.255117	0.866	0.795	0.00142328	Arterial ECs	SPRY1
6.85967e-08	0.537172	0.464	0.424	0.00168899	Arterial ECs	TNFSF12
6.88111e-08	0.450559	0.538	0.509	0.00169427	Arterial ECs	CPNE2
6.89924e-08	0.271352	0.864	0.909	0.00169873	Arterial ECs	DDX3X
7.77498e-08	0.502483	0.516	0.495	0.00191436	Arterial ECs	CLSTN1
1.05894e-07	0.368359	0.646	0.686	0.00260732	Arterial ECs	HPCAL1
1.06597e-07	0.310204	0.669	0.744	0.00262463	Arterial ECs	GINM1
1.12268e-07	0.499666	0.497	0.447	0.00276427	Arterial ECs	RBP5
1.21523e-07	0.584373	0.424	0.369	0.00299213	Arterial ECs	CDA
1.38035e-07	0.284258	0.873	0.931	0.0033987	Arterial ECs	SRSF7
1.44159e-07	0.407539	0.584	0.584	0.00354948	Arterial ECs	SH2D3C
1.4507e-07	0.372256	0.685	0.734	0.00357192	Arterial ECs	SHANK3
1.56418e-07	0.688301	0.174	0.102	0.00385133	Arterial ECs	CDC14B
1.60683e-07	0.554843	0.172	0.1	0.00395634	Arterial ECs	NCALD
2.06843e-07	0.49031	0.623	0.629	0.00509289	Arterial ECs	JAG1
2.15154e-07	0.612114	0.31	0.228	0.00529752	Arterial ECs	AQP3
2.2215e-07	0.560336	0.467	0.434	0.00546977	Arterial ECs	FRMD8
2.40601e-07	0.406213	0.597	0.612	0.00592407	Arterial ECs	CPNE8
2.41048e-07	0.633239	0.16	0.092	0.0059351	Arterial ECs	NCKIPSD
2.72196e-07	0.474842	0.538	0.517	0.00670201	Arterial ECs	HSPA12B
2.83227e-07	0.471379	0.108	0.05	0.00697361	Arterial ECs	CNFN
2.91752e-07	0.509947	0.448	0.414	0.00718352	Arterial ECs	CARD10
3.22865e-07	0.25865	0.793	0.737	0.00794958	Arterial ECs	TCIM
3.84647e-07	0.516162	0.427	0.382	0.00947077	Arterial ECs	CCNDBP1
4.37095e-07	0.701115	0.369	0.322	0.0107621	Arterial ECs	ABTB1
4.9103e-07	0.727098	0.622	0.617	0.0120901	Arterial ECs	DEPP1
5.26531e-07	0.328348	0.647	0.686	0.0129642	Arterial ECs	SUN1
5.55784e-07	0.266623	0.6	0.508	0.0136845	Arterial ECs	ADAMTS1
6.20176e-07	0.674324	0.38	0.335	0.01527	Arterial ECs	SLC16A1
6.46974e-07	0.293394	0.744	0.807	0.0159298	Arterial ECs	TSPAN14
6.50782e-07	0.659805	0.38	0.334	0.0160236	Arterial ECs	PPP3CC
7.12224e-07	0.419163	0.578	0.61	0.0175364	Arterial ECs	IFNAR1
7.60484e-07	0.767269	0.299	0.226	0.0187246	Arterial ECs	ADRB2
9.03711e-07	0.275802	0.666	0.714	0.0222512	Arterial ECs	CMPK1
9.6524e-07	0.514015	0.491	0.46	0.0237661	Arterial ECs	GATA2
9.7562e-07	0.646916	0.343	0.284	0.0240217	Arterial ECs	OLFML2A
1.17263e-06	0.466893	0.111	0.054	0.0288725	Arterial ECs	LINC02185
1.27715e-06	0.462869	0.413	0.368	0.0314461	Arterial ECs	CDKN2D
1.29012e-06	0.283029	0.672	0.71	0.0317653	Arterial ECs	MGMT
1.70202e-06	0.289426	0.68	0.724	0.0419072	Arterial ECs	BCAP29
1.73223e-06	0.343193	0.665	0.731	0.042651	Arterial ECs	GNAQ
1.80229e-06	0.661513	0.141	0.081	0.044376	Arterial ECs	CEP131
1.84424e-06	0.523998	0.139	0.078	0.0454088	Arterial ECs	PTPN6
1.85091e-06	0.536858	0.111	0.056	0.0455731	Arterial ECs	MPPED2
2.12866e-06	0.36336	0.737	0.744	0.0524118	Arterial ECs	PALMD
2.22409e-06	0.329985	0.527	0.449	0.0547615	Arterial ECs	HECW2
2.30648e-06	0.253583	0.758	0.798	0.0567902	Arterial ECs	SLC3A2
2.39484e-06	0.441153	0.552	0.566	0.0589657	Arterial ECs	ASAH1
2.39493e-06	0.494637	0.106	0.053	0.0589681	Arterial ECs	SEPT4
2.50638e-06	0.523282	0.231	0.163	0.0617122	Arterial ECs	C1QTNF12
2.65069e-06	0.457042	0.481	0.469	0.0652652	Arterial ECs	APOL3
2.85355e-06	0.309449	0.758	0.835	0.0702601	Arterial ECs	ATRX
2.97055e-06	0.63615	0.288	0.229	0.0731409	Arterial ECs	CASTOR1
3.50179e-06	0.585941	0.13	0.072	0.0862211	Arterial ECs	OTUD7A
3.82704e-06	0.683101	0.283	0.224	0.0942293	Arterial ECs	CCDC88C
3.87224e-06	0.403956	0.609	0.646	0.0953423	Arterial ECs	YPEL3
3.91327e-06	0.575411	0.416	0.39	0.0963524	Arterial ECs	PPP1R16B
4.02925e-06	0.61626	0.188	0.126	0.0992083	Arterial ECs	HOXB6
4.07008e-06	0.621032	0.134	0.077	0.100214	Arterial ECs	IL11RA
4.15303e-06	0.452426	0.296	0.224	0.102256	Arterial ECs	SELENBP1
4.25909e-06	0.488009	0.509	0.489	0.104867	Arterial ECs	SLFN11
4.47437e-06	0.486725	0.419	0.38	0.110168	Arterial ECs	SLC25A4
4.70059e-06	0.420728	0.592	0.636	0.115738	Arterial ECs	CCNY
5.07221e-06	0.309805	0.652	0.649	0.124888	Arterial ECs	MKL2
5.87721e-06	0.897222	0.153	0.091	0.144709	Arterial ECs	MT1M
6.3691e-06	0.655177	0.256	0.198	0.15682	Arterial ECs	PLCL2
6.70111e-06	0.283277	0.726	0.748	0.164995	Arterial ECs	MEF2A
6.74494e-06	0.520011	0.475	0.463	0.166074	Arterial ECs	WDR60
7.45857e-06	0.562526	0.435	0.42	0.183645	Arterial ECs	C8orf33
8.22232e-06	0.405035	0.597	0.628	0.20245	Arterial ECs	MYO6
8.65519e-06	0.396394	0.519	0.497	0.213108	Arterial ECs	ARHGEF15
9.27071e-06	0.532694	0.134	0.078	0.228263	Arterial ECs	MFSD4A
9.56961e-06	0.650097	0.261	0.208	0.235623	Arterial ECs	SEMA6C
9.93152e-06	0.355836	0.62	0.677	0.244534	Arterial ECs	RNF115
9.97373e-06	0.594698	0.345	0.301	0.245573	Arterial ECs	TAF1C
1.13013e-05	0.513997	0.419	0.392	0.278261	Arterial ECs	FNBP1
1.14198e-05	0.32591	0.6	0.595	0.28118	Arterial ECs	MGAT4A
1.1571e-05	0.525098	0.437	0.396	0.284901	Arterial ECs	IFIT3
1.18443e-05	0.521055	0.457	0.435	0.291631	Arterial ECs	TOB1
1.27175e-05	0.452166	0.116	0.064	0.313129	Arterial ECs	ENO2
1.29667e-05	0.400658	0.538	0.545	0.319267	Arterial ECs	JAM3
1.33779e-05	0.52251	0.415	0.395	0.329389	Arterial ECs	DHRS7B
1.36142e-05	0.682913	0.245	0.189	0.335209	Arterial ECs	FUT8
1.68705e-05	0.481333	0.432	0.394	0.415385	Arterial ECs	GPR146
1.70061e-05	0.628767	0.459	0.47	0.418725	Arterial ECs	TTC28
2.24301e-05	0.35776	0.57	0.586	0.552274	Arterial ECs	CHSY1
2.52176e-05	0.59743	0.377	0.343	0.620908	Arterial ECs	HIPK2
2.69398e-05	0.496785	0.475	0.477	0.663312	Arterial ECs	DOCK1
2.9383e-05	0.423434	0.551	0.587	0.723468	Arterial ECs	ABCG1
3.22471e-05	0.83882	0.267	0.217	0.793989	Arterial ECs	CIT
3.24344e-05	0.585491	0.34	0.303	0.798599	Arterial ECs	TCF7L1
3.28341e-05	0.307872	0.612	0.658	0.808441	Arterial ECs	PKN1
3.67563e-05	0.551035	0.304	0.256	0.905013	Arterial ECs	TRIM16
3.68758e-05	0.592684	0.362	0.318	0.907955	Arterial ECs	FBXO31
3.9583e-05	0.326006	0.597	0.633	0.974613	Arterial ECs	ORAI1
4.31333e-05	0.456619	0.149	0.093	1	Arterial ECs	DNAJC12
4.33849e-05	0.546598	0.22	0.164	1	Arterial ECs	TMEM150A
4.34739e-05	0.434824	0.562	0.603	1	Arterial ECs	PML
4.60711e-05	0.373994	0.612	0.65	1	Arterial ECs	TPM1
4.60956e-05	0.474734	0.498	0.517	1	Arterial ECs	RABGAP1
4.7928e-05	0.477816	0.337	0.289	1	Arterial ECs	RCAN2
4.9379e-05	0.263842	0.706	0.781	1	Arterial ECs	SPTAN1
5.33235e-05	0.447318	0.405	0.38	1	Arterial ECs	ASAP2
5.5054e-05	0.292614	0.671	0.742	1	Arterial ECs	SP100
6.1659e-05	0.416386	0.517	0.545	1	Arterial ECs	ATN1
6.69255e-05	0.536226	0.149	0.097	1	Arterial ECs	ARHGEF37
6.71087e-05	0.399075	0.498	0.491	1	Arterial ECs	RIN2
6.79153e-05	0.502282	0.266	0.203	1	Arterial ECs	TPO
7.46055e-05	0.699027	0.225	0.168	1	Arterial ECs	GPX3
8.13971e-05	0.636577	0.158	0.107	1	Arterial ECs	AC010976.2
8.82691e-05	0.522594	0.321	0.283	1	Arterial ECs	KLHDC8B
9.02166e-05	0.56995	0.282	0.232	1	Arterial ECs	RUNDC3B
9.06115e-05	0.377765	0.775	0.847	1	Arterial ECs	PRSS23
9.41578e-05	0.631171	0.302	0.264	1	Arterial ECs	MSI2
9.49391e-05	0.713516	0.247	0.203	1	Arterial ECs	ME3
9.50046e-05	0.416304	0.261	0.202	1	Arterial ECs	SDC3
9.6109e-05	0.280505	0.633	0.698	1	Arterial ECs	SDF4
9.86022e-05	1.00789	0.122	0.074	1	Arterial ECs	MEG3
0.000104094	0.50043	0.434	0.42	1	Arterial ECs	CDC42EP4
0.000109186	0.670321	0.334	0.301	1	Arterial ECs	PHLDA3
0.000119653	0.548874	0.215	0.163	1	Arterial ECs	CYTH3
0.000122636	0.616157	0.35	0.322	1	Arterial ECs	C12orf49
0.000125308	0.522689	0.149	0.099	1	Arterial ECs	USP18
0.000142961	0.462856	0.318	0.275	1	Arterial ECs	STK10
0.000148001	0.561638	0.367	0.341	1	Arterial ECs	ENAH
0.000162594	0.751715	0.174	0.124	1	Arterial ECs	CSKMT
0.000164488	0.352888	0.546	0.589	1	Arterial ECs	ARHGAP31
0.000187475	0.254388	0.685	0.758	1	Arterial ECs	MPHOSPH8
0.00018927	0.858352	0.13	0.085	1	Arterial ECs	ANXA3
0.000189962	0.517961	0.116	0.071	1	Arterial ECs	AL358472.4
0.000211575	0.258827	0.625	0.676	1	Arterial ECs	PLA2G16
0.000215207	0.290298	0.665	0.741	1	Arterial ECs	PRKCH
0.000227843	0.334311	0.595	0.643	1	Arterial ECs	EFCAB14
0.000232743	0.421416	0.528	0.538	1	Arterial ECs	LAMA5
0.000248003	0.697221	0.263	0.228	1	Arterial ECs	PRKX
0.000251972	0.619732	0.223	0.174	1	Arterial ECs	KL
0.000259491	0.399256	0.104	0.062	1	Arterial ECs	WFDC1
0.00026922	0.345081	0.573	0.62	1	Arterial ECs	PTK2
0.000300006	0.391005	0.571	0.591	1	Arterial ECs	MCTP1
0.000309428	0.33386	0.495	0.484	1	Arterial ECs	NOS3
0.000309888	0.460559	0.521	0.547	1	Arterial ECs	STT3B
0.000317267	0.580014	0.315	0.282	1	Arterial ECs	CD58
0.000340345	0.322278	0.576	0.648	1	Arterial ECs	PEF1
0.000358904	0.605871	0.283	0.249	1	Arterial ECs	SLC48A1
0.000363933	0.480214	0.47	0.49	1	Arterial ECs	TAP2
0.000365063	0.256146	0.649	0.722	1	Arterial ECs	ECH1
0.00036614	0.447103	0.104	0.064	1	Arterial ECs	AHRR
0.000376395	0.551932	0.244	0.202	1	Arterial ECs	PPFIA3
0.000445339	0.379054	0.514	0.519	1	Arterial ECs	FRY
0.000457534	0.58313	0.228	0.174	1	Arterial ECs	FCN3
0.000463911	0.564172	0.318	0.296	1	Arterial ECs	ABR
0.000477747	0.379151	0.508	0.53	1	Arterial ECs	PLD3
0.0004859	0.519937	0.149	0.102	1	Arterial ECs	PRSS3
0.000491267	0.438821	0.536	0.558	1	Arterial ECs	MECOM
0.000492826	0.439614	0.117	0.076	1	Arterial ECs	AL022323.4
0.000499168	0.309503	0.544	0.58	1	Arterial ECs	LEPROTL1
0.000517418	0.451378	0.353	0.318	1	Arterial ECs	ODF3B
0.000598789	0.47706	0.169	0.125	1	Arterial ECs	FUK
0.000608442	0.464102	0.313	0.271	1	Arterial ECs	HSBP1L1
0.000616373	0.58773	0.263	0.226	1	Arterial ECs	KAZN
0.000636528	0.475204	0.12	0.079	1	Arterial ECs	CD1D
0.000637719	0.417267	0.43	0.432	1	Arterial ECs	ARHGAP5
0.000693309	0.40303	0.416	0.409	1	Arterial ECs	BCL2L1
0.000785431	0.485155	0.347	0.323	1	Arterial ECs	RASGRF2
0.000825647	0.385793	0.592	0.649	1	Arterial ECs	PREX2
0.000837989	0.369072	0.498	0.493	1	Arterial ECs	HBEGF
0.000867498	0.520404	0.332	0.304	1	Arterial ECs	ABCB1
0.000880776	0.591816	0.261	0.226	1	Arterial ECs	ARHGAP4
0.000919598	0.255232	0.165	0.25	1	Arterial ECs	ZNF621
0.000938134	0.489742	0.396	0.373	1	Arterial ECs	TNXB
0.000943525	0.436499	0.437	0.459	1	Arterial ECs	FES
0.000981883	0.348476	0.538	0.565	1	Arterial ECs	GIMAP8
0.00101342	0.482613	0.217	0.175	1	Arterial ECs	KIF17
0.00118289	0.386115	0.465	0.484	1	Arterial ECs	LIPA
0.00121361	0.586965	0.351	0.336	1	Arterial ECs	DENND3
0.00124133	0.254522	0.669	0.737	1	Arterial ECs	MAP3K11
0.00124679	0.315921	0.552	0.612	1	Arterial ECs	TMEM160
0.00128332	0.331214	0.606	0.663	1	Arterial ECs	PARP14
0.00133678	0.363639	0.489	0.518	1	Arterial ECs	HAGH
0.00137694	0.475251	0.337	0.316	1	Arterial ECs	ARHGAP27
0.00138553	0.602564	0.248	0.217	1	Arterial ECs	SPATA6
0.00143082	0.435946	0.492	0.523	1	Arterial ECs	A4GALT
0.00146894	0.42503	0.519	0.542	1	Arterial ECs	TMCC3
0.00146999	0.44296	0.438	0.444	1	Arterial ECs	KCNN3
0.00152544	0.378447	0.114	0.075	1	Arterial ECs	CYP46A1
0.0018396	0.416397	0.46	0.472	1	Arterial ECs	SYNJ2
0.0018616	0.330449	0.623	0.708	1	Arterial ECs	CTTNBP2NL
0.00187834	0.50132	0.397	0.394	1	Arterial ECs	AHCTF1
0.00198365	0.402116	0.448	0.461	1	Arterial ECs	VOPP1
0.00203409	0.528329	0.479	0.508	1	Arterial ECs	PRKAR2A
0.0021714	0.419576	0.101	0.066	1	Arterial ECs	NOS1AP
0.00218423	0.566724	0.15	0.111	1	Arterial ECs	ZNF251
0.00244124	0.420941	0.272	0.242	1	Arterial ECs	TBXA2R
0.0024673	0.379484	0.506	0.541	1	Arterial ECs	SYNE1
0.00250554	0.294991	0.759	0.735	1	Arterial ECs	VWA1
0.00257451	0.448512	0.168	0.128	1	Arterial ECs	FGF12
0.00258823	0.515598	0.225	0.188	1	Arterial ECs	PHACTR1
0.00259351	0.570858	0.231	0.195	1	Arterial ECs	AL590226.1
0.00263205	0.279862	0.544	0.601	1	Arterial ECs	FLYWCH2
0.0026466	0.432826	0.467	0.494	1	Arterial ECs	MLLT6
0.00279188	0.324432	0.546	0.621	1	Arterial ECs	SHE
0.00295318	0.517875	0.351	0.341	1	Arterial ECs	PLCG1
0.00298067	0.428966	0.103	0.069	1	Arterial ECs	TNFRSF14-AS1
0.00298355	0.33524	0.373	0.332	1	Arterial ECs	NTN4
0.00307493	0.260341	0.639	0.662	1	Arterial ECs	NUAK1
0.00318236	0.293402	0.557	0.594	1	Arterial ECs	BTN3A2
0.00319605	0.410026	0.201	0.16	1	Arterial ECs	FGR
0.00325591	0.544071	0.172	0.134	1	Arterial ECs	ALS2CL
0.00336895	0.406611	0.464	0.498	1	Arterial ECs	RUVBL1
0.00346536	0.504461	0.161	0.123	1	Arterial ECs	ARMH4
0.00347874	0.331216	0.532	0.577	1	Arterial ECs	RB1
0.0035868	0.378987	0.364	0.359	1	Arterial ECs	IFI35
0.00378586	0.518245	0.146	0.107	1	Arterial ECs	GIMAP5
0.00386961	0.46913	0.108	0.074	1	Arterial ECs	KATNAL2
0.00387257	0.384464	0.294	0.259	1	Arterial ECs	BAALC
0.00413383	0.374319	0.543	0.596	1	Arterial ECs	NUDT4
0.00438298	0.391316	0.114	0.08	1	Arterial ECs	ZNF174
0.00445094	0.479052	0.255	0.219	1	Arterial ECs	CYBRD1
0.00460945	0.530122	0.176	0.14	1	Arterial ECs	INAFM2
0.00470793	0.506831	0.233	0.198	1	Arterial ECs	SMAD6
0.00471336	0.484446	0.176	0.14	1	Arterial ECs	CAMKK1
0.00482845	0.522861	0.153	0.12	1	Arterial ECs	SPAAR
0.0049846	0.327375	0.533	0.591	1	Arterial ECs	ITSN2
0.00513257	0.426652	0.424	0.449	1	Arterial ECs	HOXB2
0.00524167	0.505676	0.119	0.086	1	Arterial ECs	SHMT1
0.00528242	0.841669	0.267	0.246	1	Arterial ECs	LTBP4
0.00557594	0.417191	0.546	0.614	1	Arterial ECs	CRYBG3
0.00569348	0.264573	0.565	0.612	1	Arterial ECs	REEP3
0.00586967	0.375457	0.578	0.62	1	Arterial ECs	ZC3HAV1
0.00611552	0.555548	0.25	0.228	1	Arterial ECs	NPIPB5
0.0061434	0.278901	0.179	0.249	1	Arterial ECs	TMEM100
0.00616645	0.279222	0.532	0.585	1	Arterial ECs	POLR3GL
0.00628356	0.396639	0.138	0.102	1	Arterial ECs	AC092384.1
0.00629074	0.283401	0.571	0.642	1	Arterial ECs	FGD5
0.00650303	0.456076	0.196	0.159	1	Arterial ECs	CASZ1
0.00651588	0.514855	0.247	0.218	1	Arterial ECs	LSR
0.00681074	0.463106	0.193	0.161	1	Arterial ECs	WDR81
0.00690373	0.338893	0.206	0.172	1	Arterial ECs	HIRIP3
0.00698951	0.416215	0.413	0.418	1	Arterial ECs	CHCHD7
0.0080577	0.464633	0.37	0.37	1	Arterial ECs	ADARB1
0.00830869	0.595212	0.296	0.278	1	Arterial ECs	AL118516.1
0.00846395	0.438924	0.18	0.148	1	Arterial ECs	GPD1L
0.0085152	0.260934	0.582	0.647	1	Arterial ECs	KLF3
0.00882097	0.414261	0.358	0.341	1	Arterial ECs	CYSLTR1
0.00892667	0.40279	0.494	0.552	1	Arterial ECs	TMEM43
0.00910595	0.450341	0.321	0.308	1	Arterial ECs	SMAD7
0.00930643	0.391854	0.372	0.353	1	Arterial ECs	GULP1
0.00936134	0.460428	0.328	0.315	1	Arterial ECs	DDX60
0.00940815	0.480166	0.378	0.382	1	Arterial ECs	NTHL1
0.00943687	0.42985	0.215	0.184	1	Arterial ECs	FUCA1
0.00950716	0.426887	0.5	0.502	1	Arterial ECs	MT1X
0.0097009	0.263913	0.831	0.889	1	Arterial ECs	ARGLU1
0.00989156	0.418662	0.244	0.215	1	Arterial ECs	P4HTM
0.00989445	0.329484	0.532	0.584	1	Arterial ECs	RSBN1L
2.12641e-208	1.61746	0.994	0.699	5.23564e-204	Capillary ECs	COL4A1
6.03532e-204	1.47827	0.99	0.71	1.48602e-199	Capillary ECs	COL4A2
1.26941e-173	1.15595	0.996	0.824	3.12554e-169	Capillary ECs	SPARC
3.89581e-173	1.38987	0.85	0.232	9.59226e-169	Capillary ECs	MMP2
1.3374e-168	1.64676	0.938	0.443	3.29295e-164	Capillary ECs	SERPINE1
1.48907e-152	1.23611	0.969	0.528	3.66638e-148	Capillary ECs	COL15A1
8.01427e-142	1.15456	0.975	0.593	1.97327e-137	Capillary ECs	MCAM
1.57428e-140	1.37254	0.597	0.096	3.87619e-136	Capillary ECs	CD276
5.13036e-140	1.24577	0.898	0.391	1.2632e-135	Capillary ECs	LAMA4
4.13499e-136	0.93358	0.99	0.841	1.01812e-131	Capillary ECs	HSPG2
4.97383e-135	1.1477	0.806	0.261	1.22466e-130	Capillary ECs	COLGALT1
2.87565e-133	1.08056	0.852	0.298	7.08043e-129	Capillary ECs	MAP1B
2.02201e-132	0.904592	0.973	0.676	4.97859e-128	Capillary ECs	SERPINH1
1.04768e-128	1.39394	0.783	0.278	2.57959e-124	Capillary ECs	COL6A2
4.8698e-127	0.8584	0.982	0.627	1.19904e-122	Capillary ECs	VWA1
1.20438e-123	1.07235	0.91	0.543	2.96542e-119	Capillary ECs	FSTL1
8.46337e-123	0.856962	0.987	0.893	2.08385e-118	Capillary ECs	LMNA
6.60167e-122	1.04515	0.982	0.781	1.62546e-117	Capillary ECs	LGALS1
2.23059e-121	0.91642	0.972	0.669	5.49216e-117	Capillary ECs	COL18A1
2.37919e-119	0.96127	0.954	0.581	5.85804e-115	Capillary ECs	HTRA1
3.18089e-119	0.568926	0.997	0.962	7.83198e-115	Capillary ECs	FKBP1A
6.66691e-119	1.22508	0.688	0.197	1.64153e-114	Capillary ECs	STARD4
1.05082e-118	1.11664	0.941	0.505	2.58732e-114	Capillary ECs	INSR
5.96021e-114	1.05861	0.752	0.242	1.46752e-109	Capillary ECs	CDH13
6.93742e-114	1.10713	0.681	0.191	1.70813e-109	Capillary ECs	TTYH3
1.30553e-113	1.29428	0.878	0.462	3.21447e-109	Capillary ECs	RGS3
9.39963e-113	0.982587	0.797	0.278	2.31438e-108	Capillary ECs	NID1
2.94892e-112	1.27745	0.863	0.44	7.26084e-108	Capillary ECs	PXDN
8.65096e-112	0.888164	0.94	0.538	2.13004e-107	Capillary ECs	LAMB1
1.90467e-109	1.03751	0.917	0.548	4.68968e-105	Capillary ECs	PCDH17
4.83587e-108	0.852792	0.955	0.556	1.19069e-103	Capillary ECs	CAVIN3
4.84315e-108	0.928384	0.93	0.542	1.19248e-103	Capillary ECs	MYADM
8.33751e-106	1.07341	0.677	0.203	2.05286e-101	Capillary ECs	LOXL2
3.52079e-105	0.849994	0.902	0.461	8.66888e-101	Capillary ECs	C1orf54
6.46759e-104	1.16674	0.736	0.262	1.59245e-99	Capillary ECs	SPRY4
7.23874e-104	1.16798	0.691	0.217	1.78232e-99	Capillary ECs	LBH
1.46968e-103	1.12361	0.842	0.394	3.61864e-99	Capillary ECs	PMEPA1
8.0048e-103	0.744684	0.957	0.675	1.97094e-98	Capillary ECs	ITGA5
3.61122e-102	1.13346	0.457	0.065	8.89155e-98	Capillary ECs	EDIL3
2.57672e-101	0.917277	0.901	0.517	6.34439e-97	Capillary ECs	LAMC1
2.71608e-101	1.43123	0.657	0.194	6.68754e-97	Capillary ECs	PGF
7.74475e-101	1.08244	0.613	0.164	1.90691e-96	Capillary ECs	CASC15
5.02028e-97	0.760812	0.912	0.476	1.23609e-92	Capillary ECs	ABL2
1.34741e-96	1.13435	0.811	0.385	3.31758e-92	Capillary ECs	COTL1
4.02337e-96	0.982922	0.697	0.225	9.90633e-92	Capillary ECs	VASH1
5.12089e-96	0.768561	0.99	0.889	1.26087e-91	Capillary ECs	KLF6
1.3726e-95	0.818695	0.557	0.121	3.37961e-91	Capillary ECs	ALPK3
1.56624e-95	0.915395	0.796	0.332	3.8564e-91	Capillary ECs	ANKRD28
8.98413e-94	1.07395	0.625	0.186	2.21207e-89	Capillary ECs	DDI2
7.87657e-93	0.96047	0.804	0.359	1.93937e-88	Capillary ECs	BCL6B
9.13875e-93	0.91687	0.631	0.185	2.25014e-88	Capillary ECs	NREP
1.91152e-92	0.821424	0.836	0.389	4.70653e-88	Capillary ECs	SH2B3
2.50123e-92	0.927072	0.745	0.279	6.15853e-88	Capillary ECs	PLEKHO1
3.46092e-92	1.01215	0.576	0.152	8.52149e-88	Capillary ECs	SQLE
3.58476e-92	0.93296	0.502	0.101	8.8264e-88	Capillary ECs	BGN
1.36153e-90	0.827698	0.737	0.267	3.35235e-86	Capillary ECs	DCHS1
1.00051e-89	0.815606	0.789	0.334	2.46346e-85	Capillary ECs	ZNF281
1.34777e-89	0.465932	0.996	0.941	3.31847e-85	Capillary ECs	GNAI2
3.45998e-89	1.07273	0.655	0.221	8.51917e-85	Capillary ECs	ANGPTL2
3.86548e-89	0.791076	0.929	0.607	9.51759e-85	Capillary ECs	FLNA
4.9854e-89	0.767114	0.887	0.444	1.2275e-84	Capillary ECs	SEMA3F
5.61732e-89	2.43861	0.453	0.091	1.3831e-84	Capillary ECs	IGFBP5
2.28206e-87	1.12742	0.319	0.025	5.61889e-83	Capillary ECs	NRCAM
3.71565e-87	0.804661	0.869	0.438	9.14868e-83	Capillary ECs	F2R
1.1514e-85	1.51459	0.383	0.054	2.83498e-81	Capillary ECs	COL12A1
1.26836e-85	0.867352	0.653	0.209	3.12295e-81	Capillary ECs	PLOD1
1.63953e-85	0.540739	0.987	0.877	4.03684e-81	Capillary ECs	PFN1
2.74677e-85	0.7991	0.59	0.162	6.76311e-81	Capillary ECs	SH3TC1
5.65907e-85	0.90489	0.614	0.188	1.39338e-80	Capillary ECs	MMP14
2.4201e-84	0.732542	0.898	0.512	5.95876e-80	Capillary ECs	PPP1R14B
6.05671e-84	0.857768	0.522	0.122	1.49128e-79	Capillary ECs	HRH1
6.52586e-84	0.919107	0.6	0.173	1.6068e-79	Capillary ECs	HLX
2.11018e-83	0.75818	0.757	0.291	5.19568e-79	Capillary ECs	C4orf48
7.57304e-83	0.754186	0.748	0.285	1.86463e-78	Capillary ECs	SHROOM4
8.7396e-83	0.729616	0.566	0.146	2.15186e-78	Capillary ECs	ACOT7
1.21146e-82	1.32525	0.705	0.291	2.98287e-78	Capillary ECs	THBS1
1.22437e-82	0.606169	0.985	0.803	3.01465e-78	Capillary ECs	CD93
1.27945e-82	0.81374	0.895	0.454	3.15026e-78	Capillary ECs	F2RL3
1.97938e-82	2.13483	0.366	0.051	4.87362e-78	Capillary ECs	ESM1
2.58646e-82	0.970963	0.492	0.112	6.36838e-78	Capillary ECs	ADAMTS7
4.13488e-82	0.750094	0.764	0.317	1.01809e-77	Capillary ECs	OAF
6.44017e-82	0.457091	0.985	0.884	1.5857e-77	Capillary ECs	ARPC2
2.60302e-81	0.836609	0.771	0.312	6.40915e-77	Capillary ECs	RFLNB
3.77766e-81	1.42045	0.393	0.066	9.30135e-77	Capillary ECs	KCNJ2
5.07405e-81	0.796818	0.81	0.358	1.24933e-76	Capillary ECs	PGM2L1
5.28512e-81	1.55539	0.406	0.074	1.3013e-76	Capillary ECs	ADAMTS5
8.57972e-81	0.755176	0.934	0.622	2.1125e-76	Capillary ECs	HIF1A
1.06894e-80	0.810758	0.752	0.31	2.63194e-76	Capillary ECs	PDLIM7
5.85599e-80	0.552916	0.985	0.84	1.44186e-75	Capillary ECs	MSN
6.14963e-80	0.511994	1	0.981	1.51416e-75	Capillary ECs	IGFBP7
8.51944e-80	0.833874	0.502	0.119	2.09766e-75	Capillary ECs	FBLIM1
1.41354e-79	1.12751	0.443	0.092	3.48043e-75	Capillary ECs	CHST1
1.6285e-79	0.787535	0.831	0.39	4.00968e-75	Capillary ECs	TGM2
2.43354e-79	0.492267	0.987	0.907	5.99186e-75	Capillary ECs	CLIC1
3.37783e-79	0.892169	0.326	0.036	8.31689e-75	Capillary ECs	COL27A1
4.6276e-78	1.02641	0.806	0.397	1.13941e-73	Capillary ECs	CYR61
9.9176e-78	0.715908	0.799	0.36	2.44191e-73	Capillary ECs	ELOVL5
1.12399e-77	0.646289	0.971	0.695	2.76749e-73	Capillary ECs	AKAP13
1.90274e-77	0.656663	0.99	0.864	4.68494e-73	Capillary ECs	RHOB
2.26616e-77	0.876298	0.657	0.236	5.57974e-73	Capillary ECs	COL6A1
2.48997e-77	0.97185	0.372	0.059	6.13081e-73	Capillary ECs	FOLH1
2.6452e-77	0.737084	0.926	0.534	6.51302e-73	Capillary ECs	FSCN1
3.39734e-77	0.41509	0.997	0.973	8.36492e-73	Capillary ECs	GAPDH
1.27839e-76	0.770661	0.862	0.457	3.14766e-72	Capillary ECs	ADAMTS9
2.17177e-76	0.71617	0.905	0.56	5.34733e-72	Capillary ECs	ARHGDIB
3.40005e-76	0.483086	0.986	0.892	8.37161e-72	Capillary ECs	ANXA2
2.45533e-75	0.609691	0.955	0.702	6.04551e-71	Capillary ECs	ATP1B3
3.54437e-75	0.839589	0.838	0.445	8.72695e-71	Capillary ECs	IVNS1ABP
4.0936e-75	0.709969	0.839	0.445	1.00793e-70	Capillary ECs	ITPRIP
1.9824e-74	0.472254	0.992	0.951	4.88107e-70	Capillary ECs	TCF4
2.49176e-74	0.393359	1	0.999	6.13522e-70	Capillary ECs	VIM
3.22279e-74	0.838558	0.372	0.062	7.93516e-70	Capillary ECs	QPCT
4.44518e-74	0.585624	0.941	0.617	1.09449e-69	Capillary ECs	SOX4
6.08373e-74	0.839685	0.757	0.321	1.49794e-69	Capillary ECs	MIR4435-2HG
1.71293e-73	0.699112	0.613	0.198	4.21759e-69	Capillary ECs	MAP1S
2.28069e-73	0.790526	0.772	0.339	5.61551e-69	Capillary ECs	FN1
4.33215e-72	0.723298	0.726	0.297	1.06666e-67	Capillary ECs	PTPRK
5.17987e-72	1.07388	0.78	0.473	1.27539e-67	Capillary ECs	PRCP
6.45626e-72	1.08447	0.666	0.274	1.58966e-67	Capillary ECs	CITED4
9.1471e-72	0.584215	0.915	0.526	2.2522e-67	Capillary ECs	MLEC
1.0615e-71	0.909382	0.38	0.071	2.61363e-67	Capillary ECs	ZNF618
1.30955e-71	0.527915	0.997	0.981	3.22438e-67	Capillary ECs	ACTG1
2.84883e-71	0.801626	0.674	0.26	7.01438e-67	Capillary ECs	CD200
8.32882e-71	0.67882	0.853	0.46	2.05072e-66	Capillary ECs	PLEKHA1
1.32702e-70	0.770103	0.6	0.201	3.2674e-66	Capillary ECs	DUSP8
1.7203e-70	0.952205	0.424	0.093	4.23572e-66	Capillary ECs	P2RY6
2.10507e-70	0.735382	0.787	0.362	5.18309e-66	Capillary ECs	DYSF
2.75162e-70	0.816938	0.807	0.383	6.77505e-66	Capillary ECs	AQP1
3.54909e-70	0.715294	0.726	0.304	8.73856e-66	Capillary ECs	MYO10
7.5773e-70	0.491156	0.989	0.799	1.86568e-65	Capillary ECs	ADGRL4
8.52048e-70	1.01413	0.39	0.081	2.09791e-65	Capillary ECs	GNG2
8.78566e-70	0.846667	0.748	0.34	2.1632e-65	Capillary ECs	TNFAIP8L1
9.83499e-70	0.7481	0.688	0.284	2.42157e-65	Capillary ECs	GOLM1
1.52908e-69	0.369656	0.913	0.452	3.76489e-65	Capillary ECs	RGCC
2.20984e-69	0.720157	0.748	0.329	5.44106e-65	Capillary ECs	SVIL
7.42249e-69	0.773066	0.46	0.114	1.82757e-64	Capillary ECs	FHL3
9.27122e-69	1.05317	0.49	0.142	2.28276e-64	Capillary ECs	THY1
2.64493e-68	0.696503	0.491	0.13	6.51235e-64	Capillary ECs	FAP
2.65661e-68	0.906723	0.501	0.145	6.5411e-64	Capillary ECs	NUAK2
5.53055e-68	0.712611	0.456	0.114	1.36173e-63	Capillary ECs	FADS1
1.01084e-67	0.643148	0.869	0.477	2.48889e-63	Capillary ECs	RNF145
1.47256e-67	0.686101	0.744	0.321	3.62573e-63	Capillary ECs	DBN1
1.94e-67	0.641827	0.723	0.293	4.77668e-63	Capillary ECs	FMNL3
6.23352e-67	0.79646	0.604	0.211	1.53482e-62	Capillary ECs	KIAA1147
8.47919e-67	0.645724	0.765	0.338	2.08775e-62	Capillary ECs	RASGRP3
9.4379e-67	0.672568	0.649	0.243	2.3238e-62	Capillary ECs	EIF4EBP1
1.14133e-66	0.550188	0.94	0.624	2.81019e-62	Capillary ECs	MARCKS
1.19632e-66	0.696768	0.597	0.209	2.94558e-62	Capillary ECs	SLC16A3
1.70416e-66	0.732246	0.459	0.119	4.19597e-62	Capillary ECs	PLEKHG5
6.18847e-66	0.507622	0.947	0.741	1.52373e-61	Capillary ECs	AP2S1
6.56991e-66	0.715645	0.664	0.264	1.61764e-61	Capillary ECs	PHLDB1
7.19662e-66	0.82283	0.74	0.343	1.77195e-61	Capillary ECs	HECW2
9.00761e-66	0.747478	0.473	0.129	2.21785e-61	Capillary ECs	MTSS1
1.52572e-65	0.611097	0.878	0.499	3.75664e-61	Capillary ECs	WDR1
2.30717e-65	0.640667	0.706	0.295	5.68073e-61	Capillary ECs	ABRACL
7.56133e-65	0.656927	0.917	0.594	1.86175e-60	Capillary ECs	PNP
8.55884e-65	0.927285	0.417	0.099	2.10736e-60	Capillary ECs	CCDC3
[truncated: 4,612 more rows]

## Sheet: MSC
p_val	avg_logFC	pct.1	pct.2	p_val_adj	cluster	gene
[truncated: 11,797 more rows]

[truncated: 1 more sheets: Myeloid Cells]
