# Supplementary material for: Single-cell and spatial analysis reveal interaction of FAP+ fibroblasts and SPP1+ macrophages in colorectal cancer
Source: Nat Commun. 2022 Apr 1;13:1742. doi: 10.1038/s41467-022-29366-6 (PMC8976074; doi:10.1038/s41467-022-29366-6)
Supplement: Supplementary file 6 — Supplementary Data 3 [file 41467_2022_29366_MOESM6_ESM.gz]

Archive with 1 entries (1 files):
- 41467_2022_29366_MOESM6_ESM
