# Supplementary material for: Single-cell and spatial analysis reveal interaction of FAP+ fibroblasts and SPP1+ macrophages in colorectal cancer
Source: Nat Commun. 2022 Apr 1;13:1742. doi: 10.1038/s41467-022-29366-6 (PMC8976074; doi:10.1038/s41467-022-29366-6)
Supplement: Supplementary file 7 — Supplementary Data 4 [file 41467_2022_29366_MOESM7_ESM.xlsx]

## Sheet: Sheet 1
Barcode	PatientID	nCount_RNA	nFeature_RNA	Tissues	percent.mito	Cell Types	MainTypes
Epithelial_p7_N_AAAGTGAGTTGTAGCT	p1	666	409	N	0.220721	Proliferating TA	Epithelial
Epithelial_p7_N_AAGGTAAGTGGTCAAG	p1	506	279	N	0.100791	Secretory progenitor	Epithelial
Epithelial_p7_N_AAGTACCTCGTGCATA	p1	1227	586	N	0.105949	Goblet	Epithelial
Epithelial_p7_N_AATGAAGGTAATACCC	p1	36817	5400	N	0.211017	Stem-like	Epithelial
Epithelial_p7_N_ACAAGCTCACCTATCC	p1	551	323	N	0.225045	Enterocyte 2	Epithelial
Epithelial_p7_N_ACCGTTCGTTGCATAC	p1	30438	4404	N	0.275872	Stem-like	Epithelial
Epithelial_p7_N_ACGATGTAGGAGGTTC	p1	45615	5684	N	0.233344	Stem-like	Epithelial
Epithelial_p7_N_ACTGTGAGTAAGCAAT	p1	40473	6499	N	0.225582	TA	Epithelial
Epithelial_p7_N_AGAACCTCAACTGCTA	p1	990	451	N	0.212121	Goblet	Epithelial
Epithelial_p7_N_AGAGAGCAGCAGGTCA	p1	24824	4101	N	0.26845	Stem-like	Epithelial
Epithelial_p7_N_AGGATAACATCCTATT	p1	726	377	N	0.0578512	Goblet	Epithelial
Epithelial_p7_N_AGGCATTTCCATCTAT	p1	28537	4537	N	0.2864	Stem-like	Epithelial
Epithelial_p7_N_AGGTTGTCATGGCGCT	p1	887	495	N	0.179256	Goblet	Epithelial
Epithelial_p7_N_AGTGATCTCCCTTGGT	p1	1286	600	N	0.108087	Goblet	Epithelial
Epithelial_p7_N_AGTTCCCCACTAGGTT	p1	905	443	N	0.122652	Secretory progenitor	Epithelial
Epithelial_p7_N_ATACCGAGTGCGGCTT	p1	881	461	N	0.125993	Goblet	Epithelial
Epithelial_p7_N_ATCACAGTCGGAGTAG	p1	545	338	N	0.111927	Goblet	Epithelial
Epithelial_p7_N_ATGACCATCTACCAGA	p1	552	324	N	0.271739	Proliferating TA	Epithelial
Epithelial_p7_N_CACTTCGGTCAGGCAA	p1	1736	734	N	0.102535	Goblet	Epithelial
Epithelial_p7_N_CAGCCAGTCATGCGGC	p1	25116	4512	N	0.204611	Goblet	Epithelial
Epithelial_p7_N_CATCGTCCAGTTACCA	p1	824	403	N	0.285194	Enterocyte 2	Epithelial
Epithelial_p7_N_CATTTCAAGAAACCCG	p1	638	362	N	0.147335	Secretory progenitor	Epithelial
Epithelial_p7_N_CCGAACGGTGTCTTGA	p1	627	357	N	0.105263	Goblet	Epithelial
Epithelial_p7_N_CCTAAGATCTACTGCC	p1	660	326	N	0.2	Secretory progenitor	Epithelial
Epithelial_p7_N_CCTCACAGTCTCACAA	p1	921	454	N	0.122693	Secretory progenitor	Epithelial
Epithelial_p7_N_CCTCTCCAGGACAAGA	p1	584	297	N	0.116438	Goblet	Epithelial
Epithelial_p7_N_CGAGGCTAGACATACA	p1	574	356	N	0.125436	Goblet	Epithelial
Epithelial_p7_N_CGCCAGAAGGGTCAAC	p1	527	296	N	0.0721063	Secretory progenitor	Epithelial
Epithelial_p7_N_CGTAAGTCAGCAGTTT	p1	22270	4209	N	0.231477	Goblet	Epithelial
Epithelial_p7_N_CTATAGGGTTCGGTAT	p1	1071	523	N	0.140056	Goblet	Epithelial
Epithelial_p7_N_CTGCATCAGCAGCCTC	p1	31860	4727	N	0.259981	Stem-like	Epithelial
Epithelial_p7_N_CTTCTAAAGATAACGT	p1	635	344	N	0.222047	Enterocyte 2	Epithelial
Epithelial_p7_N_CTTGAGACAGTATACC	p1	649	355	N	0.12943	Goblet	Epithelial
Epithelial_p7_N_GACTCTCAGTTCACTG	p1	2511	1045	N	0.156511	Goblet	Epithelial
Epithelial_p7_N_GAGTTTGAGGTCATCT	p1	1344	632	N	0.129464	Goblet	Epithelial
Epithelial_p7_N_GCAGCTGCAAATCGTC	p1	538	315	N	0.128253	Goblet	Epithelial
Epithelial_p7_N_GGGTTATAGACTGAGC	p1	579	341	N	0.127807	Secretory progenitor	Epithelial
Epithelial_p7_N_GGTGAAGTCCATCTGC	p1	867	425	N	0.28489	Enterocyte 2	Epithelial
Epithelial_p7_N_GGTGTTACAATTGTGC	p1	819	400	N	0.003663	Enterocyte 2	Epithelial
Epithelial_p7_N_GGTTCTCTCGTAGTCA	p1	763	326	N	0.0104849	Enterocyte 2	Epithelial
Epithelial_p7_N_GTCAGCGGTTGGGATG	p1	32829	4288	N	0.244053	Stem-like	Epithelial
Epithelial_p7_N_GTCATTTAGATTTGCC	p1	578	336	N	0.285467	Enterocyte 2	Epithelial
Epithelial_p7_N_GTCCTCAGTATTGCCA	p1	768	444	N	0.0768229	Malignant cells	Epithelial
Epithelial_p7_N_GTTAGTGGTTTAGTCG	p1	721	381	N	0.158114	Goblet	Epithelial
Epithelial_p7_N_GTTAGTGTCGGTCAGC	p1	616	347	N	0.149351	Goblet	Epithelial
Epithelial_p7_N_TACCCACCACGAGAAC	p1	699	406	N	0.114449	Goblet	Epithelial
Epithelial_p7_N_TACTTGTTCTATTCGT	p1	29188	4343	N	0.289571	Enterocyte 1	Epithelial
Epithelial_p7_N_TATCGCCAGAACCGCA	p1	48623	6446	N	0.238632	TA	Epithelial
Epithelial_p7_N_TCACTCGCATACACCA	p1	619	388	N	0.0662359	Secretory progenitor	Epithelial
Epithelial_p7_N_TCATCCGCAATACCTG	p1	755	353	N	0.119205	Secretory progenitor	Epithelial
Epithelial_p7_N_TCCTAATGTCTCCTGT	p1	705	386	N	0.119149	Secretory progenitor	Epithelial
Epithelial_p7_N_TCCTTTCAGAGTTGTA	p1	1032	424	N	0.152132	Goblet	Epithelial
Epithelial_p7_N_TCTATACAGTCGGGAT	p1	1896	798	N	0.255274	Goblet	Epithelial
Epithelial_p7_N_TGAGCGCTCCTTATCA	p1	40751	5309	N	0.228191	TA	Epithelial
Epithelial_p7_N_TGAGGTTTCCTCACCA	p1	603	298	N	0.0729685	Secretory progenitor	Epithelial
Epithelial_p7_N_TGCGGGTGTGGAATGC	p1	1559	859	N	0.0384862	Enterocyte 2	Epithelial
Epithelial_p7_N_TTACAGGCAGTAACAA	p1	573	344	N	0.0104712	Enterocyte 2	Epithelial
Epithelial_p7_N_TTCACGCGTTGCCTAA	p1	1496	587	N	0.122326	Goblet	Epithelial
Epithelial_p7_N_TTTCCTCAGTCCCAGC	p1	683	419	N	0.0951684	Goblet	Epithelial
Epithelial_p7_N_TTTGATCCAAGAGTAT	p1	910	490	N	0.154945	Enterocyte 2	Epithelial
Epithelial_p9_N_AAGCCATCATATACCG	p2	890	463	N	0.0730337	Enterocyte 2	Epithelial
Epithelial_p9_N_ACATGCATCTACTCAT	p2	27263	5475	N	0.285185	Proliferating TA	Epithelial
Epithelial_p9_N_ACCATTTCACCAGACC	p2	30745	4625	N	0.237665	Stem-like	Epithelial
Epithelial_p9_N_ACGTAACGTATGTCCA	p2	1130	570	N	0.157522	Malignant cells	Epithelial
Epithelial_p9_N_AGATGAATCTCGACGG	p2	672	373	N	0.220238	Enterocyte 2	Epithelial
Epithelial_p9_N_ATCGTCCGTTAGGCTT	p2	50953	6214	N	0.170589	Enterocyte 1	Epithelial
Epithelial_p9_N_ATTACTCAGTAACGAT	p2	32697	4547	N	0.290332	Stem-like	Epithelial
Epithelial_p9_N_CAAGCTACAAGTCATC	p2	624	429	N	0.0304487	Proliferating TA	Epithelial
Epithelial_p9_N_CACAGATAGGATACGC	p2	1302	523	N	0.00230415	Enterocyte 2	Epithelial
Epithelial_p9_N_CACAGGCCAGGATGAC	p2	619	356	N	0.192246	Enterocyte 2	Epithelial
Epithelial_p9_N_CACCGTTTCGGTCTAA	p2	565	312	N	0.0495575	Enterocyte 2	Epithelial
Epithelial_p9_N_CATGCCTTCCGATAAC	p2	34795	5688	N	0.120736	Goblet	Epithelial
Epithelial_p9_N_CATTCATTCGTGGCGT	p2	610	416	N	0.0868852	TA	Epithelial
Epithelial_p9_N_CCTCATGCAGTAGATA	p2	30493	5037	N	0.189617	Stem-like	Epithelial
Epithelial_p9_N_CGCCATTCAAGCGCAA	p2	554	323	N	0.281588	Malignant cells	Epithelial
Epithelial_p9_N_CGGCAGTCACACTTAG	p2	8282	1902	N	0.174475	Goblet	Epithelial
Epithelial_p9_N_CGGCAGTTCAAGGAGC	p2	583	308	N	0.19554	Enterocyte 2	Epithelial
Epithelial_p9_N_CTAGACATCACCTACC	p2	1036	586	N	0.003861	Enterocyte 2	Epithelial
Epithelial_p9_N_CTCCCTCTCCGTATGA	p2	1099	637	N	0.0100091	Enterocyte 2	Epithelial
Epithelial_p9_N_CTGGACGCACATATCG	p2	642	270	N	0.0233645	Enterocyte 2	Epithelial
Epithelial_p9_N_CTTCCGAAGTAATCCC	p2	36035	5525	N	0.137616	Enterocyte 1	Epithelial
Epithelial_p9_N_CTTCTAATCCCTATTA	p2	526	273	N	0.0095057	Enterocyte 2	Epithelial
Epithelial_p9_N_CTTGATTCATCACAGT	p2	675	402	N	0.158519	Enterocyte 2	Epithelial
Epithelial_p9_N_GACCGTGTCAGGTGTT	p2	17069	3676	N	0.267561	Goblet	Epithelial
Epithelial_p9_N_GCAGTTAAGTAGTCTC	p2	61592	6784	N	0.239788	TA	Epithelial
Epithelial_p9_N_GCCTGTTAGCAATTAG	p2	4736	1335	N	0.032728	Proliferating TA	Epithelial
Epithelial_p9_N_GCTGCAGAGTTACGGG	p2	535	344	N	0.0897196	Enterocyte 2	Epithelial
Epithelial_p9_N_GGGACTCGTAAGTAGT	p2	1397	901	N	0.0257695	Malignant cells	Epithelial
Epithelial_p9_N_GGGCTACGTAATCAGA	p2	724	329	N	0.0303867	Enterocyte 2	Epithelial
Epithelial_p9_N_GTGAGGACAAGAATAC	p2	35647	5270	N	0.204954	Stem-like	Epithelial
Epithelial_p9_N_TCATGAGTCCATTGCC	p2	519	327	N	0.00770713	Enterocyte 2	Epithelial
Epithelial_p9_N_TGAATCGAGGTTTACC	p2	3456	1169	N	0.0112847	Enterocyte 2	Epithelial
Epithelial_p9_N_TGTTTGTAGCACTTTG	p2	634	301	N	0.18612	Enterocyte 2	Epithelial
Epithelial_p9_N_TTCGATTGTTAATGAG	p2	563	353	N	0.0106572	Enterocyte 2	Epithelial
Epithelial_p9_N_TTCTAGTTCCGTCAAA	p2	1338	701	N	0.0463378	Enterocyte 2	Epithelial
Epithelial_p9_N_TTGCATTGTTATCTGG	p2	35876	5662	N	0.183521	Goblet	Epithelial
Epithelial_p9_N_TTGGGATTCTGCATGA	p2	918	270	N	0.148148	Malignant cells	Epithelial
Epithelial_p10_N_AAACCCATCAAATGCC	p3	2650	1073	N	0.181887	Enterocyte 1	Epithelial
Epithelial_p10_N_AAACGAAAGAGAGGGC	p3	7202	2297	N	0.204527	Enterocyte 1	Epithelial
Epithelial_p10_N_AAACGAACACAGTACT	p3	563	332	N	0.104796	Enterocyte 2	Epithelial
Epithelial_p10_N_AAACGAAGTGGGCTTC	p3	28552	4554	N	0.246568	Enterocyte 1	Epithelial
Epithelial_p10_N_AAACGCTAGGTGCCTC	p3	518	291	N	0.106178	Enterocyte 2	Epithelial
Epithelial_p10_N_AAACGCTCAACAAGTA	p3	577	329	N	0.084922	Enterocyte 2	Epithelial
Epithelial_p10_N_AAACGCTGTCGATTAC	p3	566	332	N	0.0830389	Enterocyte 2	Epithelial
Epithelial_p10_N_AAAGAACAGAACTCCT	p3	786	414	N	0.110687	Goblet	Epithelial
Epithelial_p10_N_AAAGAACAGGCTCTAT	p3	36698	5010	N	0.266527	Stem-like	Epithelial
Epithelial_p10_N_AAAGAACGTAACTTCG	p3	576	319	N	0.109375	Enterocyte 2	Epithelial
Epithelial_p10_N_AAAGGATGTTCGGCTG	p3	31850	4820	N	0.215165	TA	Epithelial
Epithelial_p10_N_AAAGGGCGTGGTTCTA	p3	618	349	N	0.0226537	Enterocyte 2	Epithelial
Epithelial_p10_N_AAAGGGCTCCGGACTG	p3	543	349	N	0.151013	Enterocyte 2	Epithelial
Epithelial_p10_N_AAAGGTAAGCCTCCAG	p3	35622	5348	N	0.151788	Enterocyte 1	Epithelial
Epithelial_p10_N_AAAGGTAAGTTCCATG	p3	40367	5865	N	0.157579	Goblet	Epithelial
Epithelial_p10_N_AAAGGTATCGCCTAGG	p3	38320	5600	N	0.167563	Enterocyte 1	Epithelial
Epithelial_p10_N_AAAGTCCAGACGCTCC	p3	37744	5498	N	0.188348	TA	Epithelial
Epithelial_p10_N_AAAGTCCGTCGTACAT	p3	26950	4336	N	0.26282	Stem-like	Epithelial
Epithelial_p10_N_AAAGTGAAGTGCCAGA	p3	26760	4576	N	0.183632	Stem-like	Epithelial
Epithelial_p10_N_AAAGTGAGTGTGTACT	p3	22127	4086	N	0.275591	Stem-like	Epithelial
Epithelial_p10_N_AAATGGACAGAAATCA	p3	42476	5747	N	0.178713	Secretory progenitor	Epithelial
Epithelial_p10_N_AAATGGAGTCTCAAGT	p3	26914	4618	N	0.190496	Stem-like	Epithelial
Epithelial_p10_N_AAATGGAGTTAAGGGC	p3	1702	740	N	0.0681551	BEST4+ enterocyte	Epithelial
Epithelial_p10_N_AACAAAGTCTAGCAAC	p3	2112	775	N	0.0208333	Enterocyte 2	Epithelial
Epithelial_p10_N_AACAACCTCCATTTCA	p3	62441	7331	N	0.153873	TA	Epithelial
Epithelial_p10_N_AACCACAAGTTCTCTT	p3	66923	7430	N	0.258805	Proliferating TA	Epithelial
Epithelial_p10_N_AACCATGAGTGTAGAT	p3	14114	3645	N	0.108757	Proliferating TA	Epithelial
Epithelial_p10_N_AACCATGTCCCGAGGT	p3	53227	6810	N	0.180698	TA	Epithelial
Epithelial_p10_N_AACCCAAAGTCGTTAC	p3	31403	4909	N	0.203738	Enterocyte 1	Epithelial
Epithelial_p10_N_AACCCAAAGTGCGCTC	p3	628	350	N	0.113057	Enterocyte 2	Epithelial
Epithelial_p10_N_AACCCAACACAACATC	p3	27733	4165	N	0.216457	Enterocyte 1	Epithelial
Epithelial_p10_N_AACCTTTCAGGCCCTA	p3	1628	656	N	0.0202703	Enterocyte 2	Epithelial
Epithelial_p10_N_AACCTTTGTCTTTCAT	p3	30841	5354	N	0.128109	Proliferating TA	Epithelial
Epithelial_p10_N_AACGTCAAGTAATACG	p3	741	398	N	0.025641	Enterocyte 2	Epithelial
Epithelial_p10_N_AACGTCAGTGTGTGTT	p3	62366	6832	N	0.228602	Enterocyte 1	Epithelial
Epithelial_p10_N_AACGTCAGTTCCAAAC	p3	33187	4778	N	0.22334	Stem-like	Epithelial
Epithelial_p10_N_AACTTCTAGACAACAT	p3	45637	5860	N	0.162544	TA	Epithelial
Epithelial_p10_N_AACTTCTCACTAGTAC	p3	48093	6517	N	0.153557	TA	Epithelial
Epithelial_p10_N_AACTTCTCATGGCTGC	p3	552	339	N	0.101449	Enterocyte 2	Epithelial
Epithelial_p10_N_AACTTCTGTTCGAGCC	p3	33321	5016	N	0.246541	TA	Epithelial
Epithelial_p10_N_AAGAACAAGAGTTGCG	p3	36016	5172	N	0.275322	Stem-like	Epithelial
Epithelial_p10_N_AAGAACAGTATGAGCG	p3	19192	4472	N	0.0966028	Enteroendocrine	Epithelial
Epithelial_p10_N_AAGACAAGTCGCAGTC	p3	29001	4694	N	0.242509	Stem-like	Epithelial
Epithelial_p10_N_AAGACTCAGACAGTCG	p3	803	493	N	0.125778	Enterocyte 2	Epithelial
Epithelial_p10_N_AAGACTCAGGGAGATA	p3	24372	4406	N	0.217011	Enterocyte 1	Epithelial
Epithelial_p10_N_AAGACTCCACGGTGAA	p3	35511	5312	N	0.169835	Enterocyte 1	Epithelial
Epithelial_p10_N_AAGATAGAGGTGATCG	p3	20704	4040	N	0.162191	Goblet	Epithelial
Epithelial_p10_N_AAGATAGCAGCTGGTC	p3	30177	4513	N	0.230043	Stem-like	Epithelial
Epithelial_p10_N_AAGATAGTCTAGCATG	p3	45608	5792	N	0.287055	BEST4+ enterocyte	Epithelial
Epithelial_p10_N_AAGCATCCAGCGTACC	p3	55121	6478	N	0.238512	Malignant cells	Epithelial
Epithelial_p10_N_AAGCATCCAGCGTATT	p3	12329	2991	N	0.281856	Stem-like	Epithelial
Epithelial_p10_N_AAGCATCGTCATCACA	p3	57150	6206	N	0.263867	Stem-like	Epithelial
Epithelial_p10_N_AAGCATCTCGTTCGCT	p3	33661	5272	N	0.250349	Enterocyte 1	Epithelial
Epithelial_p10_N_AAGCCATCATGTGCCG	p3	1398	657	N	0.083691	Goblet	Epithelial
Epithelial_p10_N_AAGCCATTCATGCAGT	p3	24103	4315	N	0.245115	Malignant cells	Epithelial
Epithelial_p10_N_AAGCCATTCGCCATAA	p3	51383	6818	N	0.25092	Secretory progenitor	Epithelial
Epithelial_p10_N_AAGCGAGCACTGTCCT	p3	30311	4880	N	0.254957	Stem-like	Epithelial
Epithelial_p10_N_AAGCGAGTCAGCTTCC	p3	30284	4876	N	0.2077	Stem-like	Epithelial
Epithelial_p10_N_AAGCGTTGTGGACCAA	p3	32441	4960	N	0.220801	Stem-like	Epithelial
Epithelial_p10_N_AAGGTAACACTAACGT	p3	37147	4948	N	0.297655	Enterocyte 1	Epithelial
Epithelial_p10_N_AAGGTAAGTGATCGTT	p3	53730	6744	N	0.24772	Proliferating TA	Epithelial
Epithelial_p10_N_AAGGTAAGTGTCTAAC	p3	57218	6678	N	0.167115	TA	Epithelial
Epithelial_p10_N_AAGGTAAGTTAGCGGA	p3	29124	4534	N	0.159662	Malignant cells	Epithelial
Epithelial_p10_N_AAGTACCAGTAGGCCA	p3	731	446	N	0.116279	Enterocyte 2	Epithelial
Epithelial_p10_N_AAGTACCGTATCACGT	p3	1367	611	N	0.0643745	Enterocyte 2	Epithelial
Epithelial_p10_N_AAGTCGTCAGTAGTTC	p3	35789	5046	N	0.170527	Enterocyte 1	Epithelial
Epithelial_p10_N_AAGTCGTGTTATGTCG	p3	44040	5910	N	0.220459	Proliferating TA	Epithelial
Epithelial_p10_N_AAGTGAAAGCATTTCG	p3	536	326	N	0.16791	Malignant cells	Epithelial
Epithelial_p10_N_AAGTGAATCTCCCATG	p3	903	523	N	0.136213	Proliferating TA	Epithelial
Epithelial_p10_N_AAGTTCGAGTTTCTTC	p3	50654	6377	N	0.205275	Proliferating TA	Epithelial
Epithelial_p10_N_AAGTTCGGTCAAACGG	p3	20843	4174	N	0.21566	Enterocyte 1	Epithelial
Epithelial_p10_N_AAGTTCGTCTCAACGA	p3	40936	6335	N	0.170168	TA	Epithelial
Epithelial_p10_N_AATAGAGAGGGAGATA	p3	36672	4823	N	0.193145	Malignant cells	Epithelial
Epithelial_p10_N_AATCACGGTGCAGGAT	p3	519	306	N	0.026975	Enterocyte 2	Epithelial
Epithelial_p10_N_AATCGTGGTTAAGGAT	p3	830	488	N	0.140964	Enterocyte 2	Epithelial
Epithelial_p10_N_AATCGTGTCAAAGCCT	p3	12210	3070	N	0.207617	Goblet	Epithelial
Epithelial_p10_N_AATCGTGTCTGCTTTA	p3	764	424	N	0.209424	Enterocyte 2	Epithelial
Epithelial_p10_N_AATGAAGAGAAACTAC	p3	23207	4372	N	0.15073	Goblet	Epithelial
Epithelial_p10_N_AATGAAGAGTGATAAC	p3	33450	5164	N	0.178266	Enterocyte 1	Epithelial
Epithelial_p10_N_AATGACCAGACTACGG	p3	57422	7144	N	0.157623	TA	Epithelial
Epithelial_p10_N_AATGACCCACCAGCTG	p3	29225	4600	N	0.228366	Stem-like	Epithelial
Epithelial_p10_N_AATGGAACAAGGTTGG	p3	632	378	N	0.110759	Enterocyte 2	Epithelial
Epithelial_p10_N_AATGGAAGTTTGAACC	p3	28253	4704	N	0.251088	Stem-like	Epithelial
Epithelial_p10_N_AATGGAATCCCTCGAT	p3	36128	5358	N	0.294619	Secretory progenitor	Epithelial
Epithelial_p10_N_AATGGCTCAAATGCTC	p3	3552	1246	N	0.0599662	Enterocyte 2	Epithelial
Epithelial_p10_N_AATGGCTGTTCGTAAC	p3	29181	4778	N	0.181556	Enterocyte 1	Epithelial
Epithelial_p10_N_AATTCCTCACGCGCAT	p3	27548	4876	N	0.187201	Stem-like	Epithelial
Epithelial_p10_N_AATTCCTCAGTCACGC	p3	598	355	N	0.23913	Enterocyte 2	Epithelial
Epithelial_p10_N_AATTTCCAGGACTGGT	p3	11592	3083	N	0.155107	Goblet	Epithelial
Epithelial_p10_N_ACAAAGACAAACTGCT	p3	879	495	N	0.152446	Enterocyte 2	Epithelial
Epithelial_p10_N_ACAAAGAGTACGGATG	p3	10058	2523	N	0.28972	Goblet	Epithelial
Epithelial_p10_N_ACAAAGAGTGAGGCAT	p3	2779	945	N	0.0237496	Enterocyte 2	Epithelial
Epithelial_p10_N_ACAACCAAGAGGTTAT	p3	1013	491	N	0.168806	Enterocyte 2	Epithelial
Epithelial_p10_N_ACAACCACAATACCTG	p3	960	486	N	0.120833	Enterocyte 2	Epithelial
Epithelial_p10_N_ACAACCACATGACAGG	p3	31259	4737	N	0.246425	Stem-like	Epithelial
Epithelial_p10_N_ACAACCAGTATTGAGA	p3	15163	3252	N	0.231419	Goblet	Epithelial
Epithelial_p10_N_ACAAGCTAGTGGCCTC	p3	8923	2317	N	0.236692	Goblet	Epithelial
Epithelial_p10_N_ACACCAAAGTGCCGAA	p3	2610	1038	N	0.124904	Enterocyte 2	Epithelial
Epithelial_p10_N_ACACGCGCACCTGAAT	p3	44523	6009	N	0.229095	Enterocyte 1	Epithelial
Epithelial_p10_N_ACACTGAAGATCCCAT	p3	38846	5256	N	0.229007	Enterocyte 1	Epithelial
Epithelial_p10_N_ACACTGAAGTCTAGCT	p3	31691	4797	N	0.193367	Enterocyte 1	Epithelial
Epithelial_p10_N_ACACTGAGTATGACAA	p3	964	461	N	0.157676	Enterocyte 2	Epithelial
Epithelial_p10_N_ACAGAAAAGTCACACT	p3	27148	4182	N	0.260866	Enterocyte 1	Epithelial
Epithelial_p10_N_ACAGAAAGTCATCACA	p3	2074	940	N	0.0303761	Enterocyte 2	Epithelial
Epithelial_p10_N_ACATCCCAGGACTGGT	p3	29883	5135	N	0.197403	Stem-like	Epithelial
Epithelial_p10_N_ACATCCCTCAGCACCG	p3	29607	4985	N	0.223731	Stem-like	Epithelial
Epithelial_p10_N_ACATCGAGTAGGCAAC	p3	22763	3664	N	0.225981	Malignant cells	Epithelial
Epithelial_p10_N_ACATCGATCTAGTCAG	p3	22069	3849	N	0.1769	Stem-like	Epithelial
Epithelial_p10_N_ACATGCAAGCAACTCT	p3	29171	4382	N	0.158205	Malignant cells	Epithelial
Epithelial_p10_N_ACATGCATCCACTGAA	p3	49200	6232	N	0.230325	Proliferating TA	Epithelial
Epithelial_p10_N_ACCAAACAGCAAGCCA	p3	28909	4678	N	0.186551	Enterocyte 1	Epithelial
Epithelial_p10_N_ACCAAACCACATTGTG	p3	25837	4227	N	0.25955	Stem-like	Epithelial
Epithelial_p10_N_ACCAAACTCTCTTCAA	p3	14370	3791	N	0.119207	Stem-like	Epithelial
Epithelial_p10_N_ACCAACACACAATGCT	p3	721	405	N	0.156727	Goblet	Epithelial
Epithelial_p10_N_ACCACAAAGCATCGAG	p3	34303	5410	N	0.195143	Enterocyte 1	Epithelial
Epithelial_p10_N_ACCACAACAAGAAATC	p3	35693	5193	N	0.217326	Enterocyte 1	Epithelial
Epithelial_p10_N_ACCACAACAGGTCAAG	p3	24452	4267	N	0.206609	Stem-like	Epithelial
Epithelial_p10_N_ACCCTTGAGGTTATAG	p3	38794	5453	N	0.187349	Enterocyte 1	Epithelial
Epithelial_p10_N_ACCGTTCAGGATAATC	p3	34070	5185	N	0.151834	Enterocyte 1	Epithelial
Epithelial_p10_N_ACCGTTCCAAATCAGA	p3	2123	816	N	0.00282619	Enterocyte 2	Epithelial
Epithelial_p10_N_ACCGTTCTCCGATCGG	p3	650	402	N	0.164615	Enterocyte 2	Epithelial
Epithelial_p10_N_ACCGTTCTCGATCCAA	p3	30803	4902	N	0.173749	Enterocyte 1	Epithelial
Epithelial_p10_N_ACCTACCAGAGAGCGG	p3	30867	4553	N	0.216995	Enterocyte 1	Epithelial
Epithelial_p10_N_ACCTGAAAGAGCAACC	p3	36222	5470	N	0.200679	Enterocyte 1	Epithelial
Epithelial_p10_N_ACCTGAAAGTAAGAGG	p3	27949	4719	N	0.163512	Stem-like	Epithelial
Epithelial_p10_N_ACCTGAACAACAAGAT	p3	613	372	N	0.132137	Enterocyte 2	Epithelial
Epithelial_p10_N_ACCTGAAGTACACGTT	p3	43797	5771	N	0.253762	TA	Epithelial
Epithelial_p10_N_ACCTGAATCTTCCGTG	p3	9253	2600	N	0.140171	Enterocyte 1	Epithelial
Epithelial_p10_N_ACCTGTCAGTCAGCCC	p3	28912	4945	N	0.185356	Enterocyte 1	Epithelial
Epithelial_p10_N_ACCTGTCGTACATTGC	p3	702	352	N	0.15812	Enterocyte 2	Epithelial
Epithelial_p10_N_ACGATCACATCCCGTT	p3	551	329	N	0.196007	Enterocyte 2	Epithelial
Epithelial_p10_N_ACGATGTGTGTGACCC	p3	525	295	N	0.299048	Enterocyte 2	Epithelial
Epithelial_p10_N_ACGATGTTCTCGGGAC	p3	27083	4466	N	0.112211	Enterocyte 1	Epithelial
Epithelial_p10_N_ACGCACGTCACAAGGG	p3	39183	5293	N	0.26144	Stem-like	Epithelial
Epithelial_p10_N_ACGGAAGCACAAAGTA	p3	34937	5068	N	0.17128	Enterocyte 1	Epithelial
Epithelial_p10_N_ACGGGTCAGAAGCCTG	p3	27255	4215	N	0.234085	Stem-like	Epithelial
Epithelial_p10_N_ACGGGTCCAAGCGGAT	p3	33654	5316	N	0.225412	Enterocyte 1	Epithelial
Epithelial_p10_N_ACGGTCGAGCGACCCT	p3	506	345	N	0.142292	Proliferating TA	Epithelial
Epithelial_p10_N_ACGGTCGCAGACATCT	p3	36692	5363	N	0.224245	Enterocyte 1	Epithelial
Epithelial_p10_N_ACGGTTAAGAAAGTCT	p3	14810	2663	N	0.00270088	Enterocyte 2	Epithelial
Epithelial_p10_N_ACGGTTAAGGTTGCCC	p3	816	417	N	0.134804	Enterocyte 2	Epithelial
Epithelial_p10_N_ACGGTTACAACGCCCA	p3	39941	5938	N	0.157582	Enterocyte 1	Epithelial
Epithelial_p10_N_ACGGTTATCAGAGCGA	p3	830	456	N	0.261446	Enterocyte 2	Epithelial
Epithelial_p10_N_ACGTAACAGATTCGCT	p3	28505	4431	N	0.244659	Enterocyte 1	Epithelial
Epithelial_p10_N_ACGTAACCATGGAACG	p3	26782	4860	N	0.246173	Stem-like	Epithelial
Epithelial_p10_N_ACGTAACTCGGCTGTG	p3	43676	5838	N	0.252404	TA	Epithelial
Epithelial_p10_N_ACGTACACACTGATTG	p3	27474	4538	N	0.274441	Goblet	Epithelial
Epithelial_p10_N_ACGTAGTAGCCTAACT	p3	954	402	N	0.0450734	Enterocyte 2	Epithelial
Epithelial_p10_N_ACGTAGTCACGCCAGT	p3	61209	6543	N	0.174468	Proliferating TA	Epithelial
Epithelial_p10_N_ACGTCCTAGCTACTAC	p3	29811	4635	N	0.163363	Enterocyte 1	Epithelial
Epithelial_p10_N_ACGTCCTCATGCCGAC	p3	25442	4614	N	0.145861	Goblet	Epithelial
Epithelial_p10_N_ACGTCCTTCACAGTGT	p3	23368	4543	N	0.193427	BEST4+ enterocyte	Epithelial
Epithelial_p10_N_ACGTCCTTCTCTGCCA	p3	32242	4686	N	0.220551	Enterocyte 1	Epithelial
Epithelial_p10_N_ACGTTCCAGGCATGCA	p3	36163	5232	N	0.165335	Enterocyte 1	Epithelial
Epithelial_p10_N_ACGTTCCGTCGCACAC	p3	35435	5634	N	0.156963	TA	Epithelial
Epithelial_p10_N_ACTATCTCATCGAGCC	p3	644	373	N	0.0993789	Enterocyte 2	Epithelial
Epithelial_p10_N_ACTATTCAGGCCACCT	p3	15701	4233	N	0.101904	Enteroendocrine	Epithelial
Epithelial_p10_N_ACTGATGTCTATACTC	p3	51978	6587	N	0.203201	TA	Epithelial
Epithelial_p10_N_ACTGCAAGTTATGGTC	p3	12919	3748	N	0.132441	TA	Epithelial
Epithelial_p10_N_ACTGTCCCAGACACCC	p3	22069	4859	N	0.146269	Stem-like	Epithelial
Epithelial_p10_N_ACTGTCCTCTCCGAAA	p3	35523	4961	N	0.175013	Enterocyte 1	Epithelial
Epithelial_p10_N_ACTGTGATCTTAATCC	p3	9565	2682	N	0.120753	Enterocyte 1	Epithelial
Epithelial_p10_N_ACTTAGGCAACATACC	p3	725	437	N	0.142069	Enterocyte 2	Epithelial
Epithelial_p10_N_ACTTAGGTCACTCGAA	p3	35362	5058	N	0.259855	Enterocyte 1	Epithelial
Epithelial_p10_N_ACTTAGGTCATTGGTG	p3	51126	6436	N	0.145386	TA	Epithelial
Epithelial_p10_N_ACTTAGGTCCGTGTAA	p3	25212	4481	N	0.177376	Enterocyte 1	Epithelial
Epithelial_p10_N_ACTTATCAGTAAGCAT	p3	34985	5320	N	0.215893	Enterocyte 1	Epithelial
Epithelial_p10_N_ACTTATCGTAAGCAAT	p3	1600	689	N	0.2325	Enterocyte 2	Epithelial
Epithelial_p10_N_ACTTCCGCAAACCGGA	p3	31507	5051	N	0.175358	Enterocyte 1	Epithelial
Epithelial_p10_N_ACTTCCGCAGTCTCTC	p3	35607	5479	N	0.190721	TA	Epithelial
Epithelial_p10_N_ACTTCCGTCAGCAATC	p3	30086	5019	N	0.153626	Stem-like	Epithelial
Epithelial_p10_N_ACTTCGCAGAGTCTGG	p3	3395	1341	N	0.00559647	Enterocyte 2	Epithelial
Epithelial_p10_N_ACTTTCACACGCCAGT	p3	536	359	N	0.0690299	Enterocyte 2	Epithelial
Epithelial_p10_N_ACTTTCACAGGAATAT	p3	59976	6501	N	0.264522	Stem-like	Epithelial
Epithelial_p10_N_ACTTTCATCGTAGTCA	p3	42865	5755	N	0.25305	Enterocyte 1	Epithelial
Epithelial_p10_N_ACTTTGTCAGCGTAGA	p3	30836	4965	N	0.159619	Enterocyte 1	Epithelial
Epithelial_p10_N_ACTTTGTTCCACGGGT	p3	544	370	N	0.161765	Enterocyte 2	Epithelial
Epithelial_p10_N_AGAAATGAGAAGAGCA	p3	42553	5902	N	0.204944	Proliferating TA	Epithelial
Epithelial_p10_N_AGAAATGGTGGTACAG	p3	683	428	N	0.143485	Enterocyte 2	Epithelial
Epithelial_p10_N_AGAAATGTCGAGCCAC	p3	50195	6784	N	0.157307	TA	Epithelial
Epithelial_p10_N_AGAACAAAGGTCTTTG	p3	25578	4415	N	0.292087	Stem-like	Epithelial
Epithelial_p10_N_AGAACAACAGCGTTTA	p3	31770	5001	N	0.252471	Stem-like	Epithelial
Epithelial_p10_N_AGAACAATCTTCTGGC	p3	746	399	N	0.211796	Enterocyte 2	Epithelial
Epithelial_p10_N_AGAACCTGTACGAAAT	p3	26144	4544	N	0.179429	Goblet	Epithelial
Epithelial_p10_N_AGAAGCGAGAATCCCT	p3	1344	603	N	0.0186012	Enterocyte 2	Epithelial
Epithelial_p10_N_AGAAGTACAACCACAT	p3	866	585	N	0.0230947	Enterocyte 2	Epithelial
Epithelial_p10_N_AGAAGTATCACCGACG	p3	27387	4452	N	0.191624	Enterocyte 1	Epithelial
Epithelial_p10_N_AGACACTTCGTGTCAA	p3	564	380	N	0.164894	Enterocyte 2	Epithelial
Epithelial_p10_N_AGACAGGCACCGTGCA	p3	55827	6293	N	0.228671	Enterocyte 1	Epithelial
Epithelial_p10_N_AGACCATCAAAGCACG	p3	588	313	N	0.147959	Enterocyte 2	Epithelial
Epithelial_p10_N_AGACCCGGTCCGTTTC	p3	28338	4342	N	0.259651	Stem-like	Epithelial
Epithelial_p10_N_AGACCCGGTGAGTCAG	p3	50581	6441	N	0.254681	Proliferating TA	Epithelial
Epithelial_p10_N_AGACCCGGTGTAAATG	p3	10572	2787	N	0.251513	Enterocyte 1	Epithelial
Epithelial_p10_N_AGACCCGGTTTCCCAC	p3	32853	5312	N	0.232308	Stem-like	Epithelial
Epithelial_p10_N_AGACCCGTCCGATGTA	p3	23137	4000	N	0.186714	BEST4+ enterocyte	Epithelial
Epithelial_p10_N_AGACCCGTCTGGTGCG	p3	30442	4448	N	0.271434	Stem-like	Epithelial
Epithelial_p10_N_AGACTCAAGGGCCCTT	p3	37772	5680	N	0.217119	TA	Epithelial
Epithelial_p10_N_AGAGAATAGTCAACAA	p3	39295	5371	N	0.267515	Enterocyte 1	Epithelial
Epithelial_p10_N_AGAGAATGTCTGATCA	p3	798	436	N	0.205514	Enterocyte 2	Epithelial
Epithelial_p10_N_AGAGAATGTGCTGTCG	p3	33482	5288	N	0.196942	TA	Epithelial
Epithelial_p10_N_AGAGAGCAGTCTGTAC	p3	777	375	N	0.173745	Enterocyte 2	Epithelial
Epithelial_p10_N_AGAGAGCGTCCCGGTA	p3	73539	7257	N	0.225758	Enterocyte 1	Epithelial
Epithelial_p10_N_AGAGCAGAGCTAATCC	p3	23514	3132	N	0.200987	Goblet	Epithelial
Epithelial_p10_N_AGAGCCCCAGGGATAC	p3	41592	5997	N	0.218816	TA	Epithelial
Epithelial_p10_N_AGATAGACACAATGAA	p3	716	399	N	0.075419	Enterocyte 2	Epithelial
Epithelial_p10_N_AGATCCACAATAACGA	p3	1662	736	N	0.0397112	Enterocyte 2	Epithelial
Epithelial_p10_N_AGATCCACAATGGCCC	p3	1136	537	N	0.0977113	Enterocyte 2	Epithelial
Epithelial_p10_N_AGATCCACATCTAACG	p3	33951	4974	N	0.263056	Enterocyte 1	Epithelial
Epithelial_p10_N_AGATCCATCGACGCTG	p3	43051	5899	N	0.180878	Enterocyte 1	Epithelial
Epithelial_p10_N_AGATCGTGTGTCATGT	p3	526	357	N	0.155894	Enterocyte 2	Epithelial
Epithelial_p10_N_AGATGCTGTTGCGGAA	p3	35543	5488	N	0.139465	Enterocyte 1	Epithelial
Epithelial_p10_N_AGATGCTTCAAAGCCT	p3	16988	3374	N	0.271957	Goblet	Epithelial
Epithelial_p10_N_AGCATCACATATGCGT	p3	47864	5632	N	0.298199	Stem-like	Epithelial
Epithelial_p10_N_AGCATCATCAAGTGTC	p3	24643	4299	N	0.152417	Stem-like	Epithelial
Epithelial_p10_N_AGCATCATCATGCCCT	p3	700	442	N	0.101429	Enterocyte 2	Epithelial
Epithelial_p10_N_AGCATCATCCCTCTTT	p3	564	286	N	0.108156	Enterocyte 2	Epithelial
Epithelial_p10_N_AGCCAATAGAGTGTGC	p3	569	362	N	0.142355	Enterocyte 2	Epithelial
Epithelial_p10_N_AGCCAGCAGACATCCT	p3	77479	7672	N	0.297694	TA	Epithelial
Epithelial_p10_N_AGCCAGCCAAGACTGG	p3	94738	7976	N	0.234394	Enterocyte 1	Epithelial
Epithelial_p10_N_AGCCAGCGTGGCGTAA	p3	28124	4356	N	0.284241	Secretory progenitor	Epithelial
Epithelial_p10_N_AGCCAGCTCCTGCTAC	p3	42500	6442	N	0.181388	Proliferating TA	Epithelial
Epithelial_p10_N_AGCCAGCTCGTAACTG	p3	28174	4546	N	0.241073	Stem-like	Epithelial
Epithelial_p10_N_AGCGATTCAGGCTCTG	p3	60950	6240	N	0.272305	Enterocyte 1	Epithelial
Epithelial_p10_N_AGCGCCACACCAGCGT	p3	718	405	N	0.0891365	Enterocyte 2	Epithelial
Epithelial_p10_N_AGCGCTGAGCGTCTGC	p3	53955	6885	N	0.220146	Proliferating TA	Epithelial
Epithelial_p10_N_AGCGTATTCTCTGCCA	p3	78578	7818	N	0.294726	TA	Epithelial
Epithelial_p10_N_AGCGTCGAGAACAGGA	p3	21164	3954	N	0.206105	Enterocyte 1	Epithelial
Epithelial_p10_N_AGCGTCGAGGCTTAAA	p3	544	246	N	0.299632	Goblet	Epithelial
Epithelial_p10_N_AGCGTCGCATCGCTGG	p3	866	427	N	0.221709	Enterocyte 2	Epithelial
Epithelial_p10_N_AGCGTCGTCTCGGCTT	p3	1031	579	N	0.193986	Goblet	Epithelial
Epithelial_p10_N_AGCTACAGTCAACACT	p3	29467	4781	N	0.19381	Stem-like	Epithelial
Epithelial_p10_N_AGCTACAGTCTCTCCA	p3	821	308	N	0.0767357	Enterocyte 2	Epithelial
Epithelial_p10_N_AGCTACATCAGGTAAA	p3	3581	869	N	0.0346272	Enterocyte 2	Epithelial
Epithelial_p10_N_AGCTCAAAGAAGAGCA	p3	5434	1886	N	0.0748988	Enterocyte 1	Epithelial
Epithelial_p10_N_AGCTCAATCCGAAATC	p3	2531	886	N	0.0150138	Enterocyte 2	Epithelial
Epithelial_p10_N_AGCTTCCCAGCGGTCT	p3	43057	5843	N	0.186404	Enterocyte 1	Epithelial
Epithelial_p10_N_AGGAAATAGCATCCCG	p3	64495	6583	N	0.291263	Stem-like	Epithelial
Epithelial_p10_N_AGGAAATTCTTGGTGA	p3	34213	5259	N	0.225879	Enterocyte 1	Epithelial
Epithelial_p10_N_AGGAATAGTACTTGTG	p3	24283	4291	N	0.124614	BEST4+ enterocyte	Epithelial
Epithelial_p10_N_AGGAATATCATGAGTC	p3	46156	5946	N	0.214772	Proliferating TA	Epithelial
Epithelial_p10_N_AGGACGATCCGCATAA	p3	27463	4378	N	0.263627	Stem-like	Epithelial
Epithelial_p10_N_AGGACTTCAGTTAGAA	p3	43395	6048	N	0.166379	Proliferating TA	Epithelial
Epithelial_p10_N_AGGACTTGTGAATGAT	p3	511	328	N	0.119374	Enterocyte 2	Epithelial
Epithelial_p10_N_AGGACTTTCAGCTTGA	p3	57526	6975	N	0.251434	Stem-like	Epithelial
Epithelial_p10_N_AGGACTTTCTGGAGAG	p3	46357	6173	N	0.16347	TA	Epithelial
Epithelial_p10_N_AGGAGGTTCGAACGGA	p3	896	569	N	0.111607	Enterocyte 2	Epithelial
Epithelial_p10_N_AGGATAAAGCGCCATC	p3	874	467	N	0.0377574	Enterocyte 2	Epithelial
Epithelial_p10_N_AGGATAACAACAGTGG	p3	2119	979	N	0.023596	Enterocyte 2	Epithelial
Epithelial_p10_N_AGGATCTTCGACCCAG	p3	36827	5274	N	0.124745	Enterocyte 1	Epithelial
Epithelial_p10_N_AGGCCACCAAGTCCAT	p3	37557	5131	N	0.27401	Stem-like	Epithelial
Epithelial_p10_N_AGGCCACTCATTACCT	p3	834	457	N	0.125899	Enterocyte 2	Epithelial
Epithelial_p10_N_AGGCTGCGTCTAGATC	p3	73354	7585	N	0.219361	Enterocyte 1	Epithelial
Epithelial_p10_N_AGGCTGCTCGAGAACG	p3	24542	3714	N	0.292315	Stem-like	Epithelial
Epithelial_p10_N_AGGGAGTCATCCGCGA	p3	31165	4695	N	0.20276	Enterocyte 1	Epithelial
Epithelial_p10_N_AGGGCTCAGTGACCTT	p3	25295	4624	N	0.164618	Goblet	Epithelial
Epithelial_p10_N_AGGGTCCTCCTTATGT	p3	622	397	N	0.022508	Enterocyte 2	Epithelial
Epithelial_p10_N_AGGGTGAGTATCACGT	p3	54998	6839	N	0.200425	TA	Epithelial
Epithelial_p10_N_AGGGTGATCAAGTTGC	p3	25002	4204	N	0.186385	Enterocyte 1	Epithelial
Epithelial_p10_N_AGGGTGATCAGCCTTC	p3	30387	4948	N	0.178925	Stem-like	Epithelial
Epithelial_p10_N_AGGGTGATCAGCGGAA	p3	748	404	N	0.196524	Enterocyte 2	Epithelial
Epithelial_p10_N_AGGGTTTCAAATGCTC	p3	570	362	N	0.0157895	Goblet	Epithelial
Epithelial_p10_N_AGGGTTTTCACCATGA	p3	909	520	N	0.0880088	Enterocyte 2	Epithelial
Epithelial_p10_N_AGGTAGGTCGAGAAAT	p3	27961	4347	N	0.295161	Stem-like	Epithelial
Epithelial_p10_N_AGGTCATTCCTGGGTG	p3	1714	887	N	0.176779	Enterocyte 2	Epithelial
Epithelial_p10_N_AGGTCTAAGTTCACTG	p3	34628	5450	N	0.202293	Goblet	Epithelial
Epithelial_p10_N_AGGTCTAGTCCTACAA	p3	2184	852	N	0.129121	Enterocyte 2	Epithelial
Epithelial_p10_N_AGGTGTTCACCAGCTG	p3	32625	4775	N	0.211678	Enterocyte 1	Epithelial
Epithelial_p10_N_AGGTTACAGACATCAA	p3	28297	4545	N	0.247235	Stem-like	Epithelial
Epithelial_p10_N_AGGTTACCAACACGAG	p3	1096	540	N	0.191606	Enterocyte 2	Epithelial
Epithelial_p10_N_AGGTTACTCAGAACCT	p3	1402	667	N	0.245364	Enterocyte 2	Epithelial
Epithelial_p10_N_AGGTTACTCATCACTT	p3	872	421	N	0.065367	Enterocyte 2	Epithelial
Epithelial_p10_N_AGGTTACTCATGGAGG	p3	26613	4455	N	0.208131	Stem-like	Epithelial
Epithelial_p10_N_AGGTTGTAGAATGTTG	p3	1523	733	N	0.0374261	Enterocyte 2	Epithelial
Epithelial_p10_N_AGGTTGTCAACCGACC	p3	34884	4846	N	0.264649	Stem-like	Epithelial
Epithelial_p10_N_AGGTTGTGTGGACCAA	p3	616	398	N	0.189935	Enterocyte 1	Epithelial
Epithelial_p10_N_AGGTTGTTCCATAGAC	p3	30041	4855	N	0.194567	Stem-like	Epithelial
Epithelial_p10_N_AGGTTGTTCCTCGCAT	p3	64374	7062	N	0.201199	Enterocyte 1	Epithelial
Epithelial_p10_N_AGTAACCAGAGTCGAC	p3	610	343	N	0.22623	Enterocyte 2	Epithelial
Epithelial_p10_N_AGTAACCCATATACCG	p3	637	285	N	0.100471	Enterocyte 2	Epithelial
Epithelial_p10_N_AGTACCACAACCGACC	p3	27475	4563	N	0.202839	Secretory progenitor	Epithelial
Epithelial_p10_N_AGTACCATCCATTGGA	p3	26344	4249	N	0.216216	Stem-like	Epithelial
Epithelial_p10_N_AGTACTGCAATCTAGC	p3	25403	4232	N	0.183758	Malignant cells	Epithelial
Epithelial_p10_N_AGTACTGGTGGTGATG	p3	558	334	N	0.145161	Enterocyte 2	Epithelial
Epithelial_p10_N_AGTAGCTCAGAATCGG	p3	60378	6376	N	0.267713	Stem-like	Epithelial
Epithelial_p10_N_AGTAGCTGTCAAACGG	p3	23623	4157	N	0.192821	Enterocyte 1	Epithelial
Epithelial_p10_N_AGTAGTCAGGTTCAGG	p3	36887	5542	N	0.248028	BEST4+ enterocyte	Epithelial
Epithelial_p10_N_AGTAGTCCACTCACTC	p3	24271	4408	N	0.195954	Enterocyte 1	Epithelial
Epithelial_p10_N_AGTAGTCTCCGGACTG	p3	5425	1616	N	0.00608295	Enterocyte 2	Epithelial
Epithelial_p10_N_AGTCAACAGCACACCC	p3	28025	4679	N	0.232542	Enterocyte 1	Epithelial
Epithelial_p10_N_AGTCATGAGAGGCTGT	p3	46063	6115	N	0.190283	TA	Epithelial
Epithelial_p10_N_AGTCATGAGCACTAGG	p3	2554	1062	N	0.249021	Goblet	Epithelial
Epithelial_p10_N_AGTGACTCAACAGCTT	p3	847	495	N	0.164109	Proliferating TA	Epithelial
Epithelial_p10_N_AGTGACTTCTCGGTAA	p3	32062	4888	N	0.177687	TA	Epithelial
Epithelial_p10_N_AGTGATCGTGGACAGT	p3	30302	4704	N	0.256188	Stem-like	Epithelial
Epithelial_p10_N_AGTGCCGAGATGCAGC	p3	31169	4708	N	0.254516	Stem-like	Epithelial
Epithelial_p10_N_AGTGCCGAGTAAACTG	p3	797	331	N	0.0263488	Enterocyte 2	Epithelial
Epithelial_p10_N_AGTGCCGGTCTTCTAT	p3	30567	4835	N	0.192626	Enterocyte 1	Epithelial
Epithelial_p10_N_AGTGCCGTCACCCTGT	p3	30389	4802	N	0.242818	Stem-like	Epithelial
Epithelial_p10_N_AGTGTTGCAGATCCTA	p3	756	403	N	0.275132	Enterocyte 2	Epithelial
Epithelial_p10_N_AGTTAGCTCAACTCTT	p3	517	346	N	0.0270793	Enterocyte 2	Epithelial
Epithelial_p10_N_AGTTAGCTCTGGTGCG	p3	14182	3493	N	0.110633	Goblet	Epithelial
Epithelial_p10_N_AGTTAGCTCTTGGTCC	p3	12618	2593	N	0.248851	Goblet	Epithelial
Epithelial_p10_N_AGTTCCCAGAGGATGA	p3	1060	544	N	0.161321	Enterocyte 2	Epithelial
Epithelial_p10_N_AGTTCGATCGGTTAGT	p3	1623	759	N	0.176217	Enterocyte 2	Epithelial
Epithelial_p10_N_AGTTCGATCTCGTGAA	p3	530	312	N	0.141509	Enterocyte 2	Epithelial
Epithelial_p10_N_ATACCGACAGGACGAT	p3	39383	5022	N	0.272326	Stem-like	Epithelial
Epithelial_p10_N_ATACCTTAGGATACCG	p3	23259	4000	N	0.294854	Stem-like	Epithelial
Epithelial_p10_N_ATACCTTCATCCGTTC	p3	611	417	N	0.139116	Enterocyte 2	Epithelial
Epithelial_p10_N_ATACTTCCAACGAGGT	p3	38917	5404	N	0.16584	Enterocyte 1	Epithelial
Epithelial_p10_N_ATAGACCCAGCATTGT	p3	38266	5005	N	0.26112	Enterocyte 1	Epithelial
Epithelial_p10_N_ATAGAGAAGAACTGAT	p3	32276	4924	N	0.242936	TA	Epithelial
Epithelial_p10_N_ATAGAGACAGGTATGG	p3	33527	5023	N	0.199392	TA	Epithelial
Epithelial_p10_N_ATAGAGATCGACGCGT	p3	26651	4520	N	0.252073	Stem-like	Epithelial
Epithelial_p10_N_ATAGAGATCGTGCAGC	p3	27345	4259	N	0.252441	Enterocyte 1	Epithelial
Epithelial_p10_N_ATAGGCTGTCGCTCGA	p3	17638	4003	N	0.27917	Proliferating TA	Epithelial
Epithelial_p10_N_ATAGGCTTCTGCGATA	p3	23858	4612	N	0.200813	Enterocyte 1	Epithelial
Epithelial_p10_N_ATATCCTCAGCAGTAG	p3	38310	5426	N	0.239468	Enterocyte 1	Epithelial
Epithelial_p10_N_ATATCCTTCCGGTAAT	p3	32225	5093	N	0.228363	Stem-like	Epithelial
Epithelial_p10_N_ATCACAGCAAATTAGG	p3	31410	4138	N	0.265202	Stem-like	Epithelial
Epithelial_p10_N_ATCACAGCAACAGTGG	p3	44246	5633	N	0.237694	Enterocyte 1	Epithelial
Epithelial_p10_N_ATCACAGCACAAGTTC	p3	41637	6113	N	0.168696	TA	Epithelial
Epithelial_p10_N_ATCACGATCCAAATGC	p3	54182	6769	N	0.232826	TA	Epithelial
Epithelial_p10_N_ATCACGATCGGCATTA	p3	32144	4658	N	0.261106	Enterocyte 1	Epithelial
Epithelial_p10_N_ATCACTTCACGGTGTC	p3	35036	5482	N	0.127012	Enterocyte 1	Epithelial
Epithelial_p10_N_ATCAGGTCAGCAGTAG	p3	34835	4306	N	0.277709	Enterocyte 1	Epithelial
Epithelial_p10_N_ATCATTCAGAGAACCC	p3	35243	5432	N	0.171552	Enterocyte 1	Epithelial
Epithelial_p10_N_ATCATTCAGGCTGAAC	p3	524	361	N	0.0820611	Enterocyte 1	Epithelial
Epithelial_p10_N_ATCATTCAGTGATAGT	p3	26797	4399	N	0.195694	Enterocyte 1	Epithelial
Epithelial_p10_N_ATCCACCCAAAGGCGT	p3	33328	5057	N	0.194431	Enterocyte 1	Epithelial
Epithelial_p10_N_ATCCACCGTCCCTGAG	p3	2660	1033	N	0.0567669	Enterocyte 2	Epithelial
Epithelial_p10_N_ATCCATTCAAGCTGTT	p3	23932	4180	N	0.234707	Secretory progenitor	Epithelial
Epithelial_p10_N_ATCCATTCATTGGCAT	p3	1133	600	N	0.182701	Enterocyte 2	Epithelial
Epithelial_p10_N_ATCCCTGGTCACTCAA	p3	14606	3343	N	0.235862	Goblet	Epithelial
Epithelial_p10_N_ATCCCTGTCGCTCTCA	p3	12735	3288	N	0.289046	Stem-like	Epithelial
Epithelial_p10_N_ATCCGTCCATCGTTCC	p3	32879	4965	N	0.24429	Stem-like	Epithelial
Epithelial_p10_N_ATCCGTCGTTAGAAAC	p3	42715	5719	N	0.265317	Secretory progenitor	Epithelial
Epithelial_p10_N_ATCCGTCGTTGGGTTT	p3	666	388	N	0.0675676	Enterocyte 2	Epithelial
Epithelial_p10_N_ATCCTATTCGTAGTCA	p3	29719	4868	N	0.179784	Enterocyte 1	Epithelial
Epithelial_p10_N_ATCGGATCACATCATG	p3	33890	4990	N	0.140484	Goblet	Epithelial
Epithelial_p10_N_ATCGGATCAGAGGACT	p3	32322	4962	N	0.261741	TA	Epithelial
Epithelial_p10_N_ATCGGCGAGTCTGCGC	p3	2535	984	N	0.0161736	Enterocyte 2	Epithelial
Epithelial_p10_N_ATCGGCGCACTACACA	p3	28326	4469	N	0.146509	BEST4+ enterocyte	Epithelial
Epithelial_p10_N_ATCGTAGAGCCGAATG	p3	30515	4560	N	0.205505	Enterocyte 1	Epithelial
Epithelial_p10_N_ATCGTAGAGGCCTGAA	p3	899	452	N	0.134594	Enterocyte 2	Epithelial
Epithelial_p10_N_ATCGTCCCAACTGAAA	p3	26997	3995	N	0.272178	Stem-like	Epithelial
Epithelial_p10_N_ATCGTCCCAGGTCAAG	p3	31229	5153	N	0.273976	TA	Epithelial
Epithelial_p10_N_ATCGTCCGTACTAAGA	p3	67040	7364	N	0.12764	Proliferating TA	Epithelial
Epithelial_p10_N_ATCGTGAAGCCTTGAT	p3	38720	5439	N	0.205759	TA	Epithelial
Epithelial_p10_N_ATCGTGAAGTAGACAT	p3	20076	4052	N	0.261257	TA	Epithelial
Epithelial_p10_N_ATCTCTAGTTCCACAA	p3	716	417	N	0.155028	Enterocyte 2	Epithelial
Epithelial_p10_N_ATCTTCACAAGCCATT	p3	31724	5203	N	0.174663	Enterocyte 1	Epithelial
Epithelial_p10_N_ATCTTCACAGTTGTTG	p3	30650	4663	N	0.220522	Enterocyte 1	Epithelial
Epithelial_p10_N_ATCTTCAGTCTGATCA	p3	29257	4745	N	0.188297	Stem-like	Epithelial
Epithelial_p10_N_ATCTTCAGTTGCGTAT	p3	65706	7455	N	0.264679	TA	Epithelial
Epithelial_p10_N_ATCTTCATCGACCTAA	p3	29432	5084	N	0.155273	Enterocyte 1	Epithelial
Epithelial_p10_N_ATGAAAGAGAACCCGA	p3	37659	5415	N	0.17685	Malignant cells	Epithelial
Epithelial_p10_N_ATGAAAGCAGCTATAC	p3	45324	6316	N	0.1929	TA	Epithelial
Epithelial_p10_N_ATGAAAGTCGAGGCAA	p3	61644	6877	N	0.258079	Enterocyte 1	Epithelial
Epithelial_p10_N_ATGACCAAGCTGCCTG	p3	31047	5276	N	0.247979	Enterocyte 1	Epithelial
Epithelial_p10_N_ATGACCACAGGTACGA	p3	47003	6164	N	0.164692	TA	Epithelial
Epithelial_p10_N_ATGATCGGTTCTCACC	p3	35779	5164	N	0.238324	Stem-like	Epithelial
Epithelial_p10_N_ATGATCGTCAGATTGC	p3	585	369	N	0.152137	Enterocyte 2	Epithelial
Epithelial_p10_N_ATGCATGCAGTTGAAA	p3	18588	4132	N	0.19674	Enterocyte 1	Epithelial
Epithelial_p10_N_ATGCATGGTTCAAGGG	p3	728	359	N	0.0260989	Enterocyte 2	Epithelial
Epithelial_p10_N_ATGCATGTCGAACTCA	p3	1846	966	N	0.113218	Enterocyte 2	Epithelial
Epithelial_p10_N_ATGCCTCAGAGCGACT	p3	32058	4349	N	0.275937	Enterocyte 1	Epithelial
Epithelial_p10_N_ATGCCTCTCGCCTATC	p3	55396	6725	N	0.239729	Proliferating TA	Epithelial
Epithelial_p10_N_ATGCGATGTCATACCA	p3	666	406	N	0.012012	Enterocyte 2	Epithelial
Epithelial_p10_N_ATGCGATTCTTGCGCT	p3	40393	5557	N	0.265912	Enterocyte 1	Epithelial
Epithelial_p10_N_ATGGAGGAGGAACTCG	p3	19855	3797	N	0.13105	BEST4+ enterocyte	Epithelial
Epithelial_p10_N_ATGGAGGAGGACAAGA	p3	29035	4496	N	0.240882	Stem-like	Epithelial
Epithelial_p10_N_ATGGAGGAGGGAGAAT	p3	552	340	N	0.268116	Enterocyte 2	Epithelial
Epithelial_p10_N_ATGGAGGCAAAGAACT	p3	835	482	N	0.141317	Enterocyte 2	Epithelial
Epithelial_p10_N_ATGGAGGCAGCCTATA	p3	38931	5943	N	0.246873	Proliferating TA	Epithelial
Epithelial_p10_N_ATGGAGGGTAGCCAGA	p3	1375	622	N	0.270545	Malignant cells	Epithelial
Epithelial_p10_N_ATGGAGGTCTGGACCG	p3	941	548	N	0.146652	Proliferating TA	Epithelial
Epithelial_p10_N_ATGGATCCATGGTACT	p3	1281	617	N	0.192818	Proliferating TA	Epithelial
Epithelial_p10_N_ATGGGAGAGGTCGTCC	p3	26194	4783	N	0.22047	Stem-like	Epithelial
Epithelial_p10_N_ATGGGAGGTCTGCCTT	p3	24634	4226	N	0.261914	Stem-like	Epithelial
Epithelial_p10_N_ATGGGAGGTTCCCACT	p3	29198	4546	N	0.22231	Enterocyte 1	Epithelial
Epithelial_p10_N_ATGGGTTAGCGCATCC	p3	24879	4323	N	0.213353	Stem-like	Epithelial
Epithelial_p10_N_ATGGGTTAGTATCCTG	p3	55635	6348	N	0.27285	Stem-like	Epithelial
Epithelial_p10_N_ATGGTTGCAGCGTAGA	p3	37523	5457	N	0.213762	Enterocyte 1	Epithelial
Epithelial_p10_N_ATGGTTGTCAGAGCAG	p3	1410	625	N	0.0120567	Enterocyte 2	Epithelial
Epithelial_p10_N_ATGTCCCTCCATATGG	p3	56297	6624	N	0.248805	Proliferating TA	Epithelial
Epithelial_p10_N_ATGTCTTTCTCGGGAC	p3	60855	6658	N	0.21967	Stem-like	Epithelial
Epithelial_p10_N_ATTACCTAGTACTGGG	p3	1169	530	N	0.230111	Enterocyte 2	Epithelial
Epithelial_p10_N_ATTACTCAGCTGACCC	p3	61438	7155	N	0.177008	Proliferating TA	Epithelial
Epithelial_p10_N_ATTACTCAGTCTGCAT	p3	687	425	N	0.0931587	Enterocyte 2	Epithelial
Epithelial_p10_N_ATTACTCGTGGTCTCG	p3	561	369	N	0.139037	Enterocyte 2	Epithelial
Epithelial_p10_N_ATTACTCTCATGCGGC	p3	4976	1407	N	0.0335611	BEST4+ enterocyte	Epithelial
Epithelial_p10_N_ATTACTCTCTAACGCA	p3	33398	4985	N	0.184921	Enterocyte 1	Epithelial
Epithelial_p10_N_ATTATCCCACTCCACT	p3	791	502	N	0.11378	Enterocyte 2	Epithelial
Epithelial_p10_N_ATTATCCGTGACGCCT	p3	36244	5260	N	0.216284	Enterocyte 1	Epithelial
Epithelial_p10_N_ATTCACTGTATGTCCA	p3	1275	666	N	0.0721569	Enterocyte 2	Epithelial
Epithelial_p10_N_ATTCACTGTCCTCCTA	p3	30142	4642	N	0.180147	BEST4+ enterocyte	Epithelial
Epithelial_p10_N_ATTCAGGAGAGTGTGC	p3	23466	4326	N	0.255263	Stem-like	Epithelial
Epithelial_p10_N_ATTCAGGTCATCTGTT	p3	33752	5076	N	0.239601	Stem-like	Epithelial
Epithelial_p10_N_ATTCATCAGCCTGTGC	p3	1127	550	N	0.0505768	Enterocyte 2	Epithelial
Epithelial_p10_N_ATTCATCAGGTGGTTG	p3	32189	5001	N	0.242816	Stem-like	Epithelial
Epithelial_p10_N_ATTCCATTCTCGCCTA	p3	25775	4569	N	0.235461	Stem-like	Epithelial
Epithelial_p10_N_ATTCCATTCTTTGCGC	p3	516	346	N	0.0872093	Enterocyte 2	Epithelial
Epithelial_p10_N_ATTCCCGCATGTACGT	p3	25881	3891	N	0.279124	Stem-like	Epithelial
Epithelial_p10_N_ATTCCTAAGCCATTCA	p3	32051	5138	N	0.183208	Enterocyte 1	Epithelial
Epithelial_p10_N_ATTCCTATCTCATTTG	p3	28261	4768	N	0.193164	Enterocyte 1	Epithelial
Epithelial_p10_N_ATTCGTTAGACTTCAC	p3	8985	2913	N	0.058542	TA	Epithelial
Epithelial_p10_N_ATTCGTTCATGCACTA	p3	39106	5480	N	0.200302	Enterocyte 1	Epithelial
Epithelial_p10_N_ATTCTACCAAACTAAG	p3	1538	669	N	0.0728218	Enterocyte 2	Epithelial
Epithelial_p10_N_ATTCTACTCGAGTGGA	p3	31376	4947	N	0.215005	Enterocyte 1	Epithelial
Epithelial_p10_N_ATTCTACTCGTAATGC	p3	36113	5224	N	0.220558	Enterocyte 1	Epithelial
Epithelial_p10_N_ATTGGGTCATGTTCGA	p3	709	419	N	0.0832158	Enterocyte 2	Epithelial
Epithelial_p10_N_ATTGGGTGTATACGGG	p3	645	343	N	0.0899225	Goblet	Epithelial
Epithelial_p10_N_ATTGGGTTCTCCCTAG	p3	558	337	N	0.172043	Enterocyte 2	Epithelial
Epithelial_p10_N_ATTTACCGTACAATAG	p3	50358	6098	N	0.204555	TA	Epithelial
Epithelial_p10_N_ATTTCACCAAGCACCC	p3	714	454	N	0.112045	Enterocyte 1	Epithelial
Epithelial_p10_N_ATTTCACCATCTGGGC	p3	1035	577	N	0.188406	Enterocyte 2	Epithelial
Epithelial_p10_N_ATTTCTGGTTGCTCCT	p3	502	318	N	0.0258964	Enterocyte 2	Epithelial
Epithelial_p10_N_ATTTCTGTCCGTACGG	p3	50442	6347	N	0.231057	Proliferating TA	Epithelial
Epithelial_p10_N_CAAAGAAAGTCAGCCC	p3	11899	3039	N	0.269518	Goblet	Epithelial
Epithelial_p10_N_CAAAGAACACGGGCTT	p3	59705	6614	N	0.237685	BEST4+ enterocyte	Epithelial
Epithelial_p10_N_CAAAGAATCAAACCTG	p3	32243	4897	N	0.207642	Enterocyte 1	Epithelial
Epithelial_p10_N_CAAAGAATCATCACTT	p3	30903	5047	N	0.227324	Stem-like	Epithelial
Epithelial_p10_N_CAACAACGTAAGTTAG	p3	66624	6878	N	0.214667	Stem-like	Epithelial
Epithelial_p10_N_CAACCAAAGTGAGCCA	p3	34048	4934	N	0.221335	Enterocyte 1	Epithelial
Epithelial_p10_N_CAACCAATCGCCGATG	p3	33552	5288	N	0.178946	Enterocyte 1	Epithelial
Epithelial_p10_N_CAACCTCCAGCAGAAC	p3	747	441	N	0.141901	Enterocyte 2	Epithelial
Epithelial_p10_N_CAACGATCAAACTCGT	p3	3748	1070	N	0.191836	Enterocyte 2	Epithelial
Epithelial_p10_N_CAACGATCATATAGCC	p3	601	385	N	0.154742	Enterocyte 2	Epithelial
Epithelial_p10_N_CAACGATGTAGTTACC	p3	38325	5590	N	0.189119	Enterocyte 1	Epithelial
Epithelial_p10_N_CAACGATGTATCGGTT	p3	37617	5192	N	0.234734	Proliferating TA	Epithelial
Epithelial_p10_N_CAACGATGTATTTCCT	p3	505	326	N	0.0257426	Enterocyte 2	Epithelial
Epithelial_p10_N_CAACGGCGTTGCGAAG	p3	39049	5228	N	0.207662	Stem-like	Epithelial
Epithelial_p10_N_CAAGACTCAGGTTACT	p3	24982	4416	N	0.29121	Stem-like	Epithelial
Epithelial_p10_N_CAAGAGGGTCCAGGTC	p3	9665	2610	N	0.248112	Stem-like	Epithelial
Epithelial_p10_N_CAAGGGACACTACCCT	p3	1199	562	N	0.00750626	Enterocyte 2	Epithelial
Epithelial_p10_N_CAAGGGATCTACCTTA	p3	27755	4199	N	0.248676	Stem-like	Epithelial
Epithelial_p10_N_CAATACGAGCCGATAG	p3	742	397	N	0.103774	Enterocyte 2	Epithelial
Epithelial_p10_N_CAATACGAGTAGGATT	p3	42115	5505	N	0.260572	TA	Epithelial
Epithelial_p10_N_CAATGACAGGATTCAA	p3	39115	5791	N	0.211147	TA	Epithelial
Epithelial_p10_N_CAATGACGTTAAACAG	p3	25931	4389	N	0.153754	BEST4+ enterocyte	Epithelial
Epithelial_p10_N_CAATTTCAGGTAGCCA	p3	1005	580	N	0.18806	Enterocyte 2	Epithelial
Epithelial_p10_N_CAATTTCTCACCATAG	p3	32649	4957	N	0.244357	Stem-like	Epithelial
Epithelial_p10_N_CACAACAGTATTCTCT	p3	2276	895	N	0.0667838	Enterocyte 2	Epithelial
Epithelial_p10_N_CACAACAGTGTGACCC	p3	46719	6153	N	0.183608	Proliferating TA	Epithelial
Epithelial_p10_N_CACAACAGTTTGAACC	p3	1145	623	N	0.200873	Enterocyte 2	Epithelial
Epithelial_p10_N_CACAACAGTTTGACAC	p3	41378	5783	N	0.208468	Enterocyte 1	Epithelial
Epithelial_p10_N_CACAACATCTGCGGCA	p3	62588	6727	N	0.273471	Stem-like	Epithelial
Epithelial_p10_N_CACACAACAACGTTAC	p3	610	360	N	0.127869	Goblet	Epithelial
Epithelial_p10_N_CACACAAGTGCCCTTT	p3	15715	3718	N	0.148966	Goblet	Epithelial
Epithelial_p10_N_CACACAATCTGTCAGA	p3	41463	5882	N	0.202132	TA	Epithelial
Epithelial_p10_N_CACCAAATCATGCTAG	p3	2120	990	N	0.166038	Enterocyte 2	Epithelial
Epithelial_p10_N_CACCGTTTCCCGTAAA	p3	10445	2665	N	0.206032	Goblet	Epithelial
Epithelial_p10_N_CACGAATAGTCATGCT	p3	40122	5617	N	0.208514	Enterocyte 1	Epithelial
Epithelial_p10_N_CACGAATCACACGGAA	p3	67785	7279	N	0.230228	Enterocyte 1	Epithelial
Epithelial_p10_N_CACGGGTTCGGCATTA	p3	27318	4620	N	0.206933	Enterocyte 1	Epithelial
Epithelial_p10_N_CACGGGTTCTACCAGA	p3	26553	4342	N	0.284073	Stem-like	Epithelial
Epithelial_p10_N_CACGTGGAGTCCGTCG	p3	2108	812	N	0.0156546	Goblet	Epithelial
Epithelial_p10_N_CACGTTCAGGAGAGGC	p3	1032	597	N	0.00872093	Enterocyte 2	Epithelial
Epithelial_p10_N_CACGTTCCACGTAGAG	p3	26365	4169	N	0.218699	Enterocyte 1	Epithelial
Epithelial_p10_N_CACGTTCCATTACTCT	p3	8275	2646	N	0.118429	Enterocyte 1	Epithelial
Epithelial_p10_N_CACGTTCTCGACGTCG	p3	636	377	N	0.158805	Enterocyte 2	Epithelial
Epithelial_p10_N_CACTAAGTCCTTTAGT	p3	17550	3655	N	0.201595	Goblet	Epithelial
Epithelial_p10_N_CACTGGGGTAGCGTAG	p3	21788	3913	N	0.21264	Stem-like	Epithelial
Epithelial_p10_N_CACTTCGGTTGGTGTT	p3	28853	4207	N	0.29276	Stem-like	Epithelial
Epithelial_p10_N_CACTTCGTCTCACTCG	p3	35515	5478	N	0.192454	Enterocyte 1	Epithelial
Epithelial_p10_N_CAGAGCCCAACACGAG	p3	28150	4527	N	0.171332	Enterocyte 1	Epithelial
Epithelial_p10_N_CAGATACAGTAAGAGG	p3	35826	4908	N	0.280132	Stem-like	Epithelial
Epithelial_p10_N_CAGATACAGTTCTACG	p3	27477	4571	N	0.196055	Malignant cells	Epithelial
Epithelial_p10_N_CAGATACGTCCTGAAT	p3	38411	5788	N	0.141808	Enterocyte 1	Epithelial
Epithelial_p10_N_CAGATACTCGATGCTA	p3	1882	773	N	0.0154091	Enterocyte 2	Epithelial
Epithelial_p10_N_CAGATCAAGGAGAATG	p3	24780	4112	N	0.187571	BEST4+ enterocyte	Epithelial
Epithelial_p10_N_CAGATTGCAGCGCTTG	p3	532	321	N	0.182331	Enterocyte 2	Epithelial
Epithelial_p10_N_CAGCAATAGGAGCTGT	p3	16575	3445	N	0.287722	Enterocyte 1	Epithelial
Epithelial_p10_N_CAGCAATAGTACCGGA	p3	617	384	N	0.0551053	Enterocyte 2	Epithelial
Epithelial_p10_N_CAGCAATGTTAAACAG	p3	1259	594	N	0.288324	Enterocyte 2	Epithelial
Epithelial_p10_N_CAGCAATGTTGTTGTG	p3	31479	4749	N	0.223482	Enterocyte 1	Epithelial
Epithelial_p10_N_CAGCACGAGGTTTACC	p3	535	327	N	0.0242991	Enterocyte 2	Epithelial
Epithelial_p10_N_CAGCACGAGTCATGGG	p3	21791	3915	N	0.200037	BEST4+ enterocyte	Epithelial
Epithelial_p10_N_CAGCACGCAGCACACC	p3	35874	5439	N	0.187044	Enterocyte 1	Epithelial
Epithelial_p10_N_CAGCACGGTGCGACAA	p3	36825	5681	N	0.146015	Proliferating TA	Epithelial
Epithelial_p10_N_CAGCACGGTGGCTGCT	p3	29361	4767	N	0.204557	Stem-like	Epithelial
Epithelial_p10_N_CAGCCAGGTCGAACAG	p3	39477	5873	N	0.200522	Enterocyte 1	Epithelial
Epithelial_p10_N_CAGCGTGTCGCAGTGC	p3	54113	6250	N	0.251806	Stem-like	Epithelial
Epithelial_p10_N_CAGGCCAAGAATCCCT	p3	666	399	N	0.166667	Enterocyte 2	Epithelial
Epithelial_p10_N_CAGGCCAAGTACTGTC	p3	31565	4587	N	0.223887	Stem-like	Epithelial
Epithelial_p10_N_CAGGCCACAATTCTTC	p3	960	618	N	0.117708	Enterocyte 2	Epithelial
Epithelial_p10_N_CAGGCCAGTCTACACA	p3	57502	7048	N	0.263695	Proliferating TA	Epithelial
Epithelial_p10_N_CAGGGCTCATTGCTTT	p3	764	456	N	0.0366492	Enterocyte 2	Epithelial
Epithelial_p10_N_CAGTTAGCAGATCATC	p3	759	464	N	0.0606061	Enterocyte 2	Epithelial
Epithelial_p10_N_CAGTTCCCACTGCGTG	p3	44555	6070	N	0.181753	TA	Epithelial
Epithelial_p10_N_CAGTTCCCAGTTGTCA	p3	32082	5635	N	0.169565	TA	Epithelial
Epithelial_p10_N_CATAAGCAGAAACACT	p3	30950	4757	N	0.19021	Stem-like	Epithelial
Epithelial_p10_N_CATACAGCAGCGAGTA	p3	28924	4707	N	0.23745	Stem-like	Epithelial
Epithelial_p10_N_CATACAGGTAAGATTG	p3	42227	5983	N	0.152651	TA	Epithelial
Epithelial_p10_N_CATACAGGTTCGGTCG	p3	41600	5864	N	0.179639	Enterocyte 1	Epithelial
Epithelial_p10_N_CATACAGTCGAACGCC	p3	48440	6380	N	0.142424	TA	Epithelial
Epithelial_p10_N_CATACCCCAGGACTAG	p3	10215	2577	N	0.233186	Goblet	Epithelial
Epithelial_p10_N_CATACTTCAAGTGGAC	p3	31159	5710	N	0.166726	BEST4+ enterocyte	Epithelial
Epithelial_p10_N_CATACTTCACCAAAGG	p3	31875	4808	N	0.272282	Stem-like	Epithelial
Epithelial_p10_N_CATCAAGCAGACCAGA	p3	14585	3547	N	0.180597	Stem-like	Epithelial
Epithelial_p10_N_CATCAAGTCACCGACG	p3	36326	4979	N	0.245554	Enterocyte 1	Epithelial
Epithelial_p10_N_CATCCACCACGTCTCT	p3	27068	4340	N	0.162517	Enterocyte 1	Epithelial
Epithelial_p10_N_CATCCCAGTACTCGTA	p3	33188	5074	N	0.231138	Stem-like	Epithelial
Epithelial_p10_N_CATCCCAGTCGTCAGC	p3	54476	6371	N	0.229679	TA	Epithelial
Epithelial_p10_N_CATCCCATCTGCTAGA	p3	7959	2268	N	0.276165	Proliferating TA	Epithelial
Epithelial_p10_N_CATCCGTCAGATTCGT	p3	31346	4628	N	0.195081	Enterocyte 1	Epithelial
Epithelial_p10_N_CATCCGTGTCAAAGCG	p3	29296	4205	N	0.292395	Stem-like	Epithelial
Epithelial_p10_N_CATCCGTGTCACCGAC	p3	1003	494	N	0.185444	Enterocyte 2	Epithelial
Epithelial_p10_N_CATCCGTTCTTAGTTC	p3	37113	5458	N	0.198286	Enterocyte 1	Epithelial
Epithelial_p10_N_CATCGCTCATTGTCGA	p3	25318	4924	N	0.158899	Goblet	Epithelial
Epithelial_p10_N_CATCGGGAGGAAACGA	p3	38546	5487	N	0.252919	TA	Epithelial
Epithelial_p10_N_CATCGTCAGCAAATCA	p3	2319	920	N	0.0957309	Goblet	Epithelial
Epithelial_p10_N_CATCGTCAGCGAATGC	p3	1460	760	N	0.122603	Enterocyte 2	Epithelial
Epithelial_p10_N_CATCGTCCACTTCCTG	p3	2155	998	N	0.0264501	Enterocyte 2	Epithelial
Epithelial_p10_N_CATCGTCCAGACACCC	p3	994	548	N	0.194165	Enterocyte 2	Epithelial
Epithelial_p10_N_CATCGTCGTACACGCC	p3	27002	4445	N	0.222835	BEST4+ enterocyte	Epithelial
Epithelial_p10_N_CATGAGTAGGACTGGT	p3	29287	4507	N	0.283641	Stem-like	Epithelial
Epithelial_p10_N_CATGCAAGTGTAGTGG	p3	663	374	N	0.168929	Enterocyte 2	Epithelial
Epithelial_p10_N_CATGCCTCACAAAGTA	p3	54936	6686	N	0.10403	Proliferating TA	Epithelial
Epithelial_p10_N_CATGCCTCAGAGACTG	p3	549	338	N	0.114754	Enterocyte 2	Epithelial
Epithelial_p10_N_CATGCCTCATATTCGG	p3	33633	4809	N	0.242619	Stem-like	Epithelial
Epithelial_p10_N_CATGCGGTCTCCGATC	p3	595	314	N	0.159664	Enterocyte 2	Epithelial
Epithelial_p10_N_CATGCTCGTGTCATGT	p3	53959	6831	N	0.288126	Proliferating TA	Epithelial
Epithelial_p10_N_CATGGATCACACGTGC	p3	33307	5066	N	0.238839	Stem-like	Epithelial
Epithelial_p10_N_CATGGATCATCGGAGA	p3	546	314	N	0.144689	Enterocyte 2	Epithelial
Epithelial_p10_N_CATGGTAAGCAATTCC	p3	16791	3960	N	0.137276	Enterocyte 1	Epithelial
Epithelial_p10_N_CATGGTAAGCGCTTCG	p3	935	484	N	0.17861	Enterocyte 2	Epithelial
Epithelial_p10_N_CATGGTACAATGTCAC	p3	30016	4824	N	0.218317	Enterocyte 1	Epithelial
Epithelial_p10_N_CATTCATAGAGGGCGA	p3	2077	903	N	0.187771	Enterocyte 2	Epithelial
Epithelial_p10_N_CATTCATAGCCTGACC	p3	35305	5194	N	0.289279	Stem-like	Epithelial
Epithelial_p10_N_CATTGAGGTTCACCGG	p3	26656	4600	N	0.281137	Enterocyte 1	Epithelial
Epithelial_p10_N_CATTGCCAGTAAACGT	p3	49031	6093	N	0.221329	TA	Epithelial
Epithelial_p10_N_CATTGCCGTTTCACAG	p3	62177	6980	N	0.215852	BEST4+ enterocyte	Epithelial
Epithelial_p10_N_CATTGTTCAGTGTGCC	p3	29411	4917	N	0.228146	Stem-like	Epithelial
Epithelial_p10_N_CATTGTTTCATTACGG	p3	38101	5559	N	0.208656	Enterocyte 1	Epithelial
Epithelial_p10_N_CATTTCAAGCGGCTCT	p3	5857	1749	N	0.00392693	Enterocyte 2	Epithelial
Epithelial_p10_N_CATTTCATCAGCTCTC	p3	675	448	N	0.0518519	Enterocyte 2	Epithelial
Epithelial_p10_N_CATTTCATCGCCGATG	p3	32948	5175	N	0.245629	Stem-like	Epithelial
Epithelial_p10_N_CATTTCATCGGCCTTT	p3	26059	4345	N	0.200737	Enterocyte 1	Epithelial
Epithelial_p10_N_CCAAGCGGTAGCGCTC	p3	690	409	N	0.0362319	Enterocyte 2	Epithelial
Epithelial_p10_N_CCAATGACACAATCTG	p3	1573	723	N	0.193897	Enterocyte 2	Epithelial
Epithelial_p10_N_CCAATGACATTGACTG	p3	36411	5455	N	0.25116	TA	Epithelial
Epithelial_p10_N_CCAATTTCAAGTATCC	p3	527	318	N	0.229602	Enterocyte 2	Epithelial
Epithelial_p10_N_CCACAAATCCACATAG	p3	1672	840	N	0.205742	Enterocyte 1	Epithelial
Epithelial_p10_N_CCACAAATCCGATTAG	p3	38849	5852	N	0.146078	TA	Epithelial
Epithelial_p10_N_CCACACTTCCTGGGAC	p3	517	326	N	0.0309478	Enterocyte 2	Epithelial
Epithelial_p10_N_CCACCATAGTCCTACA	p3	16497	3670	N	0.122325	Goblet	Epithelial
Epithelial_p10_N_CCACCATCAGCAAGAC	p3	57648	7068	N	0.150656	Proliferating TA	Epithelial
Epithelial_p10_N_CCACCATTCACCTCGT	p3	26017	4565	N	0.175654	Stem-like	Epithelial
Epithelial_p10_N_CCACCATTCATACGGT	p3	1343	611	N	0.189873	Enterocyte 2	Epithelial
Epithelial_p10_N_CCACGAGAGAGCTGCA	p3	30135	4969	N	0.189016	Enterocyte 1	Epithelial
Epithelial_p10_N_CCACGAGCATGTTCGA	p3	855	534	N	0.120468	Malignant cells	Epithelial
Epithelial_p10_N_CCACTTGCAAGTGACG	p3	58433	6864	N	0.176133	Proliferating TA	Epithelial
Epithelial_p10_N_CCACTTGGTGATAGAT	p3	32498	5183	N	0.178996	Enterocyte 1	Epithelial
Epithelial_p10_N_CCATAAGGTCATGCAT	p3	26364	5084	N	0.167691	Enterocyte 1	Epithelial
Epithelial_p10_N_CCATCACCAAATGAGT	p3	20756	4009	N	0.288109	Stem-like	Epithelial
Epithelial_p10_N_CCATCACTCTCGAACA	p3	31879	4884	N	0.231908	Stem-like	Epithelial
Epithelial_p10_N_CCCAACTGTGCCCACA	p3	20561	4328	N	0.191236	Goblet	Epithelial
Epithelial_p10_N_CCCATTGAGAGCCGTA	p3	860	528	N	0.137209	Enterocyte 2	Epithelial
Epithelial_p10_N_CCCATTGAGTTTAGGA	p3	81009	7545	N	0.246429	Enterocyte 1	Epithelial
Epithelial_p10_N_CCCATTGCATCCGGCA	p3	784	457	N	0.0701531	Enterocyte 2	Epithelial
Epithelial_p10_N_CCCGAAGAGAAGAGCA	p3	41521	5540	N	0.191397	Enterocyte 1	Epithelial
Epithelial_p10_N_CCCGGAACACATGTTG	p3	548	326	N	0.177007	Enterocyte 2	Epithelial
Epithelial_p10_N_CCCTAACAGAAGCCAC	p3	32489	5406	N	0.229216	Proliferating TA	Epithelial
Epithelial_p10_N_CCCTAACCACGTAGAG	p3	707	411	N	0.203678	Enterocyte 2	Epithelial
Epithelial_p10_N_CCCTAACTCCGCGATG	p3	1203	583	N	0.113882	Enterocyte 2	Epithelial
Epithelial_p10_N_CCCTCAAGTAGCTAAA	p3	28619	4864	N	0.295433	Proliferating TA	Epithelial
Epithelial_p10_N_CCCTCAAGTTCTCACC	p3	37298	5242	N	0.181833	Enterocyte 1	Epithelial
Epithelial_p10_N_CCCTCAATCTCGGTAA	p3	31245	4653	N	0.228997	Enterocyte 1	Epithelial
Epithelial_p10_N_CCCTCTCCAACCGCTG	p3	30879	5267	N	0.192752	Stem-like	Epithelial
Epithelial_p10_N_CCCTCTCCACGTCTCT	p3	889	626	N	0.0416198	Enterocyte 2	Epithelial
Epithelial_p10_N_CCCTGATAGACTACCT	p3	54266	6849	N	0.211164	TA	Epithelial
Epithelial_p10_N_CCGAACGTCTTCGGTC	p3	28419	4524	N	0.261691	Stem-like	Epithelial
Epithelial_p10_N_CCGATCTTCACATTGG	p3	26744	4557	N	0.138872	BEST4+ enterocyte	Epithelial
Epithelial_p10_N_CCGATGGAGCCAGAGT	p3	17660	3807	N	0.264723	Goblet	Epithelial
Epithelial_p10_N_CCGATGGCACTGATTG	p3	74619	7489	N	0.231282	Proliferating TA	Epithelial
Epithelial_p10_N_CCGCAAGTCTCTCGAC	p3	647	426	N	0.15456	Enterocyte 2	Epithelial
Epithelial_p10_N_CCGGACAAGAAAGTCT	p3	31047	4648	N	0.238091	Stem-like	Epithelial
Epithelial_p10_N_CCGGACACAGCCTACG	p3	26192	4634	N	0.186775	Stem-like	Epithelial
Epithelial_p10_N_CCGGACAGTATCTCTT	p3	25445	4342	N	0.193555	Goblet	Epithelial
Epithelial_p10_N_CCGGACAGTGTTGACT	p3	35576	5306	N	0.162582	Enterocyte 1	Epithelial
Epithelial_p10_N_CCGGGTAAGGAGCAAA	p3	632	355	N	0.191456	Enterocyte 2	Epithelial
Epithelial_p10_N_CCGGGTATCCGGTAGC	p3	16961	3128	N	0.254289	Goblet	Epithelial
Epithelial_p10_N_CCGGTAGCATTAGGAA	p3	33303	5347	N	0.284269	Proliferating TA	Epithelial
Epithelial_p10_N_CCGGTGATCTTTGATC	p3	18241	3592	N	0.130585	BEST4+ enterocyte	Epithelial
Epithelial_p10_N_CCGTGAGAGACACACG	p3	11917	2783	N	0.194009	Goblet	Epithelial
Epithelial_p10_N_CCGTGAGGTATCGATC	p3	24181	4508	N	0.211571	Enterocyte 1	Epithelial
Epithelial_p10_N_CCGTGAGTCCCATTTA	p3	24077	3973	N	0.297712	Stem-like	Epithelial
Epithelial_p10_N_CCGTTCATCCGATCGG	p3	36689	5203	N	0.220148	TA	Epithelial
Epithelial_p10_N_CCTAACCTCTATCACT	p3	24785	4614	N	0.166633	Stem-like	Epithelial
Epithelial_p10_N_CCTAAGAGTGCACAAG	p3	538	339	N	0.113383	Enterocyte 2	Epithelial
Epithelial_p10_N_CCTATCGTCAACACCA	p3	742	460	N	0.141509	Enterocyte 2	Epithelial
Epithelial_p10_N_CCTCAGTAGCACTTTG	p3	30567	5002	N	0.194	Enterocyte 1	Epithelial
Epithelial_p10_N_CCTCAGTGTGACGCCT	p3	570	326	N	0.15614	Enterocyte 2	Epithelial
Epithelial_p10_N_CCTCAGTTCTCGCTTG	p3	33038	5025	N	0.251256	TA	Epithelial
Epithelial_p10_N_CCTCATGCACCAGGTC	p3	29493	5377	N	0.150883	Enterocyte 1	Epithelial
Epithelial_p10_N_CCTCATGTCCACAGGC	p3	64992	7373	N	0.16362	Proliferating TA	Epithelial
Epithelial_p10_N_CCTCCAAAGATGAAGG	p3	31795	4616	N	0.194842	TA	Epithelial
Epithelial_p10_N_CCTCCAAAGCCTCAGC	p3	604	397	N	0.0562914	Proliferating TA	Epithelial
Epithelial_p10_N_CCTCCAAAGTACGAGC	p3	32504	4810	N	0.249539	Stem-like	Epithelial
Epithelial_p10_N_CCTCCAAAGTTTGGCT	p3	16948	3785	N	0.129927	Goblet	Epithelial
Epithelial_p10_N_CCTCCAACACCATAAC	p3	41285	5620	N	0.222284	Stem-like	Epithelial
Epithelial_p10_N_CCTCTAGAGATGTTGA	p3	6445	2144	N	0.222964	Stem-like	Epithelial
Epithelial_p10_N_CCTCTAGTCCGGTAGC	p3	55035	6425	N	0.22493	Goblet	Epithelial
Epithelial_p10_N_CCTCTCCAGCTGTTAC	p3	30907	4770	N	0.191122	Enterocyte 1	Epithelial
Epithelial_p10_N_CCTCTCCCAGCGACAA	p3	32324	5415	N	0.23348	TA	Epithelial
Epithelial_p10_N_CCTCTCCTCGACGAGA	p3	36284	5567	N	0.168449	Enterocyte 1	Epithelial
Epithelial_p10_N_CCTCTCCTCGAGAACG	p3	674	393	N	0.142433	Enterocyte 1	Epithelial
Epithelial_p10_N_CCTGCATAGCGAGGAG	p3	53010	6716	N	0.177136	TA	Epithelial
Epithelial_p10_N_CCTGCATCAACTCGAT	p3	44258	5986	N	0.210154	Proliferating TA	Epithelial
Epithelial_p10_N_CCTGCATGTGCAAGAC	p3	793	494	N	0.0226986	Enterocyte 2	Epithelial
Epithelial_p10_N_CCTGTTGCACCTAAAC	p3	37682	5664	N	0.155459	Enterocyte 1	Epithelial
Epithelial_p10_N_CCTGTTGGTCTCACAA	p3	43502	6000	N	0.154361	TA	Epithelial
Epithelial_p10_N_CCTGTTGGTGCGCTCA	p3	59963	6593	N	0.279189	Stem-like	Epithelial
Epithelial_p10_N_CCTTCAGAGGGACACT	p3	756	474	N	0.0542328	Enterocyte 1	Epithelial
Epithelial_p10_N_CCTTCAGGTACTCGTA	p3	15758	3545	N	0.091636	Enteroendocrine	Epithelial
Epithelial_p10_N_CCTTCAGGTGGCGCTT	p3	43451	5796	N	0.275805	Proliferating TA	Epithelial
Epithelial_p10_N_CCTTTGGAGTGAATAC	p3	33704	5038	N	0.146689	Enterocyte 1	Epithelial
Epithelial_p10_N_CCTTTGGGTGATCGTT	p3	29155	4662	N	0.16817	Enterocyte 1	Epithelial
Epithelial_p10_N_CCTTTGGGTTTCGACA	p3	1694	814	N	0.121606	Enterocyte 2	Epithelial
Epithelial_p10_N_CGAAGGACAGTTCTAG	p3	652	395	N	0.165644	Enterocyte 2	Epithelial
Epithelial_p10_N_CGAAGTTTCTGCATAG	p3	12645	3344	N	0.216212	TA	Epithelial
Epithelial_p10_N_CGAATTGAGCATGCAG	p3	585	304	N	0.17265	Enterocyte 2	Epithelial
Epithelial_p10_N_CGAATTGAGCTCCACG	p3	31879	4989	N	0.142163	Enterocyte 1	Epithelial
Epithelial_p10_N_CGAATTGCACTGAATC	p3	614	420	N	0.0114007	Enterocyte 2	Epithelial
Epithelial_p10_N_CGAATTGGTATTGGCT	p3	528	336	N	0.0492424	Enterocyte 2	Epithelial
Epithelial_p10_N_CGACAGCGTATCGCTA	p3	40469	5796	N	0.261706	TA	Epithelial
Epithelial_p10_N_CGAGAAGGTCCTTAAG	p3	547	335	N	0.133455	Enterocyte 2	Epithelial
Epithelial_p10_N_CGAGAAGGTGAGCTCC	p3	644	415	N	0.118012	Enterocyte 2	Epithelial
Epithelial_p10_N_CGAGGAAAGCCGTTAT	p3	33435	5183	N	0.190908	Enterocyte 1	Epithelial
Epithelial_p10_N_CGAGGAACATTGCTTT	p3	1293	635	N	0.0409899	Enterocyte 2	Epithelial
Epithelial_p10_N_CGAGGAAGTCGCTTAA	p3	32990	4743	N	0.276538	TA	Epithelial
Epithelial_p10_N_CGAGGCTCAATTGCGT	p3	28778	4525	N	0.242025	Stem-like	Epithelial
Epithelial_p10_N_CGAGTGCAGGCCCGTT	p3	668	343	N	0.11976	Goblet	Epithelial
Epithelial_p10_N_CGAGTGCCACACACGC	p3	561	340	N	0.165775	Enterocyte 2	Epithelial
Epithelial_p10_N_CGAGTTACAATAAGGT	p3	706	388	N	0.0240793	Enterocyte 2	Epithelial
Epithelial_p10_N_CGAGTTACACTGGATT	p3	21126	4499	N	0.202689	BEST4+ enterocyte	Epithelial
Epithelial_p10_N_CGAGTTATCCGGACGT	p3	536	389	N	0.0205224	Enterocyte 2	Epithelial
Epithelial_p10_N_CGATCGGGTTGCGGCT	p3	720	307	N	0.0166667	Enterocyte 2	Epithelial
Epithelial_p10_N_CGATGCGAGCCTCTTC	p3	37999	5520	N	0.175557	Stem-like	Epithelial
Epithelial_p10_N_CGATGCGAGTGTACCT	p3	72893	7398	N	0.22972	BEST4+ enterocyte	Epithelial
Epithelial_p10_N_CGATGCGCAAATTGGA	p3	30518	4599	N	0.203486	Enterocyte 1	Epithelial
Epithelial_p10_N_CGATGCGGTACGATTC	p3	29982	4604	N	0.171736	Enterocyte 1	Epithelial
Epithelial_p10_N_CGATGGCCAGAGTGTG	p3	29234	4386	N	0.257064	Stem-like	Epithelial
Epithelial_p10_N_CGATGGCGTTCGAAGG	p3	26077	4494	N	0.215937	Enterocyte 1	Epithelial
Epithelial_p10_N_CGATGGCGTTTGGAAA	p3	61036	6786	N	0.248624	Stem-like	Epithelial
Epithelial_p10_N_CGCAGGTAGAAGCGAA	p3	590	378	N	0.162712	Enterocyte 2	Epithelial
Epithelial_p10_N_CGCAGGTAGGACTGGT	p3	22008	4085	N	0.146038	Goblet	Epithelial
Epithelial_p10_N_CGCAGGTTCACTCCGT	p3	43361	6035	N	0.258089	TA	Epithelial
Epithelial_p10_N_CGCATAAAGGTAAGTT	p3	695	364	N	0.151079	Enterocyte 2	Epithelial
Epithelial_p10_N_CGCATAAGTGTCCAAT	p3	27375	4475	N	0.286174	Stem-like	Epithelial
Epithelial_p10_N_CGCATAAGTTTGACAC	p3	35119	5283	N	0.178479	Enterocyte 1	Epithelial
Epithelial_p10_N_CGCATAATCAACACGT	p3	1198	582	N	0.0584307	Enterocyte 2	Epithelial
Epithelial_p10_N_CGCATGGCAACCTATG	p3	38315	5543	N	0.252512	TA	Epithelial
Epithelial_p10_N_CGCATGGGTCGCATGC	p3	31886	5018	N	0.277175	Stem-like	Epithelial
Epithelial_p10_N_CGCATGGTCGCATGCA	p3	572	319	N	0.283217	Enterocyte 2	Epithelial
Epithelial_p10_N_CGCATGGTCTAACGGT	p3	811	467	N	0.203453	Enterocyte 2	Epithelial
Epithelial_p10_N_CGCGTGAAGACGCAGT	p3	15383	3371	N	0.239745	TA	Epithelial
Epithelial_p10_N_CGCGTGAAGCCTCTCT	p3	22939	4554	N	0.21034	Enterocyte 1	Epithelial
Epithelial_p10_N_CGCGTGACAAAGCTAA	p3	25339	4156	N	0.199811	Stem-like	Epithelial
Epithelial_p10_N_CGCGTGATCTCCGCAT	p3	35089	5341	N	0.185243	Enterocyte 1	Epithelial
Epithelial_p10_N_CGGAACCAGACAGTCG	p3	33716	5052	N	0.216336	Enterocyte 1	Epithelial
Epithelial_p10_N_CGGAACCCAAATAGCA	p3	53525	6723	N	0.192153	Proliferating TA	Epithelial
Epithelial_p10_N_CGGAATTCAAAGCAAT	p3	29235	4620	N	0.266496	Stem-like	Epithelial
Epithelial_p10_N_CGGAATTCAATTAGGA	p3	1135	631	N	0.109251	Enterocyte 2	Epithelial
Epithelial_p10_N_CGGACACTCTAGTTCT	p3	37618	5544	N	0.226221	Enterocyte 1	Epithelial
Epithelial_p10_N_CGGAGAAAGAGTCACG	p3	1669	796	N	0.0437388	Enterocyte 2	Epithelial
Epithelial_p10_N_CGGAGAAAGGGAGTGG	p3	41052	5962	N	0.217456	TA	Epithelial
Epithelial_p10_N_CGGCAGTAGCGACATG	p3	30797	4836	N	0.23275	Stem-like	Epithelial
Epithelial_p10_N_CGGCAGTGTGCATTAC	p3	32090	4783	N	0.245902	Enterocyte 1	Epithelial
Epithelial_p10_N_CGGCAGTGTTAATCGC	p3	912	460	N	0.0208333	Enterocyte 2	Epithelial
Epithelial_p10_N_CGGCAGTTCCGCGAGT	p3	5443	1705	N	0.255925	Enterocyte 2	Epithelial
Epithelial_p10_N_CGGGACTAGCTATCTG	p3	21447	4029	N	0.236164	Goblet	Epithelial
Epithelial_p10_N_CGGGACTCAATTTCGG	p3	38012	4927	N	0.255735	TA	Epithelial
Epithelial_p10_N_CGGGACTCAGTTTCGA	p3	39915	5580	N	0.179131	TA	Epithelial
Epithelial_p10_N_CGGGACTTCCATTTAC	p3	19910	3989	N	0.20894	Stem-like	Epithelial
Epithelial_p10_N_CGGGCATAGAGAGGTA	p3	532	343	N	0.18985	Enterocyte 2	Epithelial
Epithelial_p10_N_CGGGCATCAACTCCCT	p3	25614	4703	N	0.207543	TA	Epithelial
Epithelial_p10_N_CGGGTCATCCCTTTGG	p3	530	309	N	0.173585	Enterocyte 2	Epithelial
Epithelial_p10_N_CGGTCAGAGTCTCGTA	p3	51247	6114	N	0.257147	Stem-like	Epithelial
Epithelial_p10_N_CGGTCAGAGTCTTCGA	p3	576	341	N	0.298611	Enterocyte 2	Epithelial
Epithelial_p10_N_CGGTCAGCAAGGGTCA	p3	518	337	N	0.119691	Enterocyte 2	Epithelial
Epithelial_p10_N_CGGTCAGCAATACGAA	p3	737	378	N	0.151967	Enterocyte 2	Epithelial
Epithelial_p10_N_CGGTCAGGTGTAGGAC	p3	45739	5845	N	0.267102	Enterocyte 1	Epithelial
Epithelial_p10_N_CGTAAGTCATACCATG	p3	11063	3303	N	0.128898	Proliferating TA	Epithelial
Epithelial_p10_N_CGTAAGTGTGTTGCCG	p3	32144	4560	N	0.253235	Stem-like	Epithelial
Epithelial_p10_N_CGTAAGTTCGGACTTA	p3	26137	4560	N	0.139534	BEST4+ enterocyte	Epithelial
Epithelial_p10_N_CGTAATGGTAGTCCTA	p3	23407	4511	N	0.18063	TA	Epithelial
Epithelial_p10_N_CGTAATGTCGTAATGC	p3	1113	445	N	0.0368374	Enterocyte 2	Epithelial
Epithelial_p10_N_CGTAGTAAGGGAGGTG	p3	30426	4597	N	0.203576	Proliferating TA	Epithelial
Epithelial_p10_N_CGTAGTAGTGATTCTG	p3	35581	5006	N	0.223602	Enterocyte 1	Epithelial
Epithelial_p10_N_CGTCCATGTCACGTGC	p3	35928	5300	N	0.286378	Stem-like	Epithelial
Epithelial_p10_N_CGTGATAAGAAGAACG	p3	40698	5118	N	0.258096	Enterocyte 1	Epithelial
Epithelial_p10_N_CGTGCTTTCAACTCTT	p3	26828	4388	N	0.246943	Enterocyte 1	Epithelial
Epithelial_p10_N_CGTGTCTAGTGCACAG	p3	41361	5777	N	0.240879	Proliferating TA	Epithelial
Epithelial_p10_N_CGTGTCTCACTCCGAG	p3	26384	3924	N	0.256936	Enterocyte 1	Epithelial
Epithelial_p10_N_CGTTAGAAGAGCATTA	p3	31507	5073	N	0.233853	TA	Epithelial
Epithelial_p10_N_CGTTCTGGTCGCATTA	p3	18111	4300	N	0.0181658	Secretory progenitor	Epithelial
Epithelial_p10_N_CGTTCTGGTTGCGTAT	p3	63284	5977	N	0.277574	Enterocyte 1	Epithelial
Epithelial_p10_N_CGTTGGGAGCATACTC	p3	44773	5984	N	0.185	TA	Epithelial
Epithelial_p10_N_CTAACCCGTGGCTACC	p3	25653	4476	N	0.248119	Stem-like	Epithelial
Epithelial_p10_N_CTAACCCTCCGGTAGC	p3	1642	823	N	0.119367	Enterocyte 2	Epithelial
Epithelial_p10_N_CTAACTTCAGAACATA	p3	37131	5776	N	0.152164	Enterocyte 1	Epithelial
Epithelial_p10_N_CTAACTTTCTCAACGA	p3	25374	4583	N	0.246788	Stem-like	Epithelial
Epithelial_p10_N_CTAAGTGGTCAACGCC	p3	517	280	N	0.10058	Enterocyte 2	Epithelial
Epithelial_p10_N_CTACAGACAAACTGCT	p3	942	542	N	0.132696	Enterocyte 2	Epithelial
Epithelial_p10_N_CTACAGACATTCGATG	p3	27118	4333	N	0.258316	Stem-like	Epithelial
Epithelial_p10_N_CTACAGAGTACTCGAT	p3	31388	4497	N	0.152001	BEST4+ enterocyte	Epithelial
Epithelial_p10_N_CTACAGATCCTACCGT	p3	26290	4484	N	0.25542	Secretory progenitor	Epithelial
Epithelial_p10_N_CTACCCAAGAAACTAC	p3	47184	6298	N	0.198754	TA	Epithelial
Epithelial_p10_N_CTACCCAAGCAGGCTA	p3	30175	4949	N	0.201425	Enterocyte 1	Epithelial
Epithelial_p10_N_CTACCCAAGGTGCTTT	p3	32281	5253	N	0.237384	TA	Epithelial
Epithelial_p10_N_CTACGGGAGTGCCTCG	p3	525	324	N	0.114286	Enterocyte 2	Epithelial
Epithelial_p10_N_CTACGGGGTGCATACT	p3	1621	800	N	0.172733	Enterocyte 1	Epithelial
Epithelial_p10_N_CTACTATGTAAGGAGA	p3	951	493	N	0.164038	Enterocyte 2	Epithelial
Epithelial_p10_N_CTACTATTCGCAGTGC	p3	2049	819	N	0.0693021	Enterocyte 2	Epithelial
Epithelial_p10_N_CTAGACAGTGGTTTAC	p3	61921	6948	N	0.194571	Proliferating TA	Epithelial
Epithelial_p10_N_CTAGGTACAGAGGTAC	p3	31327	4780	N	0.266001	Stem-like	Epithelial
Epithelial_p10_N_CTATCCGGTGTATACC	p3	25448	4651	N	0.202216	Stem-like	Epithelial
Epithelial_p10_N_CTATCTAGTTTCTTAC	p3	983	505	N	0.0366226	Proliferating TA	Epithelial
Epithelial_p10_N_CTATCTATCGGAATGG	p3	30626	5133	N	0.149187	Enterocyte 1	Epithelial
Epithelial_p10_N_CTCAACCCAATTCTTC	p3	72258	7157	N	0.121924	TA	Epithelial
Epithelial_p10_N_CTCAACCCAGTCCCGA	p3	518	348	N	0.119691	Enterocyte 2	Epithelial
Epithelial_p10_N_CTCAAGACACCTGATA	p3	30220	4764	N	0.128888	Malignant cells	Epithelial
Epithelial_p10_N_CTCAAGAGTATGATCC	p3	38495	5338	N	0.230186	Stem-like	Epithelial
Epithelial_p10_N_CTCAATTCATGTTTGG	p3	25396	4429	N	0.2639	Stem-like	Epithelial
Epithelial_p10_N_CTCAATTGTTCCACAA	p3	63746	7162	N	0.231136	Proliferating TA	Epithelial
Epithelial_p10_N_CTCACTGCAACGCATT	p3	32589	5316	N	0.177606	Enterocyte 1	Epithelial
Epithelial_p10_N_CTCAGAACAACAGTGG	p3	1303	584	N	0.23561	Enterocyte 1	Epithelial
Epithelial_p10_N_CTCAGAACACGAGGTA	p3	25476	4401	N	0.237164	Stem-like	Epithelial
Epithelial_p10_N_CTCAGAATCAACTGAC	p3	38321	5866	N	0.119151	TA	Epithelial
Epithelial_p10_N_CTCAGGGAGTTCGGTT	p3	705	397	N	0.0141844	Enterocyte 2	Epithelial
Epithelial_p10_N_CTCAGGGGTACAGAGC	p3	23759	4884	N	0.0235279	TA	Epithelial
Epithelial_p10_N_CTCAGGGGTCCCAAAT	p3	39585	5918	N	0.203259	TA	Epithelial
Epithelial_p10_N_CTCAGTCAGAGAACCC	p3	740	378	N	0.0202703	Goblet	Epithelial
Epithelial_p10_N_CTCATCGCAGGTCCCA	p3	552	300	N	0.275362	Enterocyte 2	Epithelial
Epithelial_p10_N_CTCATCGCATGTGACT	p3	687	403	N	0.152838	Enterocyte 2	Epithelial
Epithelial_p10_N_CTCATCGGTACTCCGG	p3	551	349	N	0.0798548	Enterocyte 2	Epithelial
Epithelial_p10_N_CTCATCGGTTAGCGGA	p3	47365	5810	N	0.287449	Stem-like	Epithelial
Epithelial_p10_N_CTCATGCAGACGAGCT	p3	46492	6237	N	0.254044	TA	Epithelial
Epithelial_p10_N_CTCATGCCACGTCGGT	p3	1036	545	N	0.195946	Enterocyte 2	Epithelial
Epithelial_p10_N_CTCATTAAGCTGCCTG	p3	31818	5374	N	0.191055	Stem-like	Epithelial
Epithelial_p10_N_CTCCAACCACGCAAAG	p3	29450	4989	N	0.179049	Enterocyte 1	Epithelial
Epithelial_p10_N_CTCCAACGTATTGGCT	p3	643	344	N	0.136858	Enterocyte 2	Epithelial
Epithelial_p10_N_CTCCAACTCACGACTA	p3	21609	4224	N	0.12194	BEST4+ enterocyte	Epithelial
Epithelial_p10_N_CTCCACAAGCCTATCA	p3	32369	5302	N	0.141401	Enterocyte 1	Epithelial
Epithelial_p10_N_CTCCACACAAAGCTCT	p3	22626	3997	N	0.254132	Secretory progenitor	Epithelial
Epithelial_p10_N_CTCCACAGTGTGAATA	p3	26757	4302	N	0.209627	Stem-like	Epithelial
Epithelial_p10_N_CTCCACATCCTACCAC	p3	34652	4977	N	0.259927	Malignant cells	Epithelial
Epithelial_p10_N_CTCCACATCTTCTTCC	p3	33498	5632	N	0.152785	Enterocyte 1	Epithelial
Epithelial_p10_N_CTCCATGAGACGAGCT	p3	37542	5298	N	0.190906	Enterocyte 1	Epithelial
Epithelial_p10_N_CTCCCAATCCATAGAC	p3	634	428	N	0.0662461	Enterocyte 2	Epithelial
Epithelial_p10_N_CTCCCTCAGCTCGCAC	p3	39889	5890	N	0.191682	Enterocyte 1	Epithelial
Epithelial_p10_N_CTCCCTCAGTTACGTC	p3	15428	3628	N	0.0967721	Enteroendocrine	Epithelial
Epithelial_p10_N_CTCCCTCCAAGGTACG	p3	26270	4583	N	0.105786	BEST4+ enterocyte	Epithelial
Epithelial_p10_N_CTCCCTCCATAGAAAC	p3	33123	5022	N	0.241132	Enterocyte 1	Epithelial
Epithelial_p10_N_CTCCCTCGTCAAGGCA	p3	55568	6281	N	0.216995	Enterocyte 1	Epithelial
Epithelial_p10_N_CTCCGATGTATCGCTA	p3	34795	5470	N	0.286104	Proliferating TA	Epithelial
Epithelial_p10_N_CTCCGATTCCAGTACA	p3	53803	6527	N	0.262606	Stem-like	Epithelial
Epithelial_p10_N_CTCCTCCAGTGAGTGC	p3	634	365	N	0.205047	Enterocyte 2	Epithelial
Epithelial_p10_N_CTCCTCCCACACCTAA	p3	702	435	N	0.139601	Enterocyte 2	Epithelial
Epithelial_p10_N_CTCCTCCGTTTGTGGT	p3	559	368	N	0.139535	Enterocyte 2	Epithelial
Epithelial_p10_N_CTCCTCCTCTAGTCAG	p3	41809	6141	N	0.144012	TA	Epithelial
Epithelial_p10_N_CTCCTTTAGACATATG	p3	41196	5804	N	0.226915	Goblet	Epithelial
Epithelial_p10_N_CTCCTTTAGACATGCG	p3	598	346	N	0.225753	Enterocyte 2	Epithelial
Epithelial_p10_N_CTCCTTTAGCCTCTCT	p3	37256	5805	N	0.203269	Stem-like	Epithelial
Epithelial_p10_N_CTCCTTTAGGTTCATC	p3	24900	4476	N	0.132249	Goblet	Epithelial
Epithelial_p10_N_CTCCTTTCACATAGCT	p3	36606	5755	N	0.226302	Stem-like	Epithelial
Epithelial_p10_N_CTCTCGATCTTCCAGC	p3	26352	4939	N	0.246167	Stem-like	Epithelial
Epithelial_p10_N_CTGAATGAGTCTGGTT	p3	46104	5788	N	0.233928	Proliferating TA	Epithelial
Epithelial_p10_N_CTGAGCGCAAATGGCG	p3	33152	5539	N	0.162283	Enterocyte 1	Epithelial
Epithelial_p10_N_CTGAGCGCATAATGAG	p3	2452	802	N	0.0212072	Enterocyte 2	Epithelial
Epithelial_p10_N_CTGAGCGGTGTATACC	p3	556	345	N	0.122302	Enterocyte 2	Epithelial
Epithelial_p10_N_CTGAGCGTCATGTCAG	p3	5587	1743	N	0.284052	Stem-like	Epithelial
Epithelial_p10_N_CTGAGGCAGCGACATG	p3	559	349	N	0.155635	Enterocyte 2	Epithelial
Epithelial_p10_N_CTGAGGCAGTCCCGAC	p3	41446	5665	N	0.146263	Enterocyte 1	Epithelial
Epithelial_p10_N_CTGAGGCCAGATGCGA	p3	43913	6355	N	0.155034	Proliferating TA	Epithelial
Epithelial_p10_N_CTGAGGCGTGCGGCTT	p3	38486	5394	N	0.21057	Enterocyte 1	Epithelial
Epithelial_p10_N_CTGAGGCTCTGGCTGG	p3	31964	5126	N	0.188963	Enterocyte 1	Epithelial
Epithelial_p10_N_CTGATCCAGGATACCG	p3	7618	2186	N	0.199659	Goblet	Epithelial
Epithelial_p10_N_CTGATCCTCAGCGCAC	p3	40838	5265	N	0.241099	Enterocyte 1	Epithelial
Epithelial_p10_N_CTGATCCTCGTTATCT	p3	30230	4709	N	0.265266	Stem-like	Epithelial
Epithelial_p10_N_CTGCATCCAGCTGTCG	p3	24791	4206	N	0.201767	Enterocyte 1	Epithelial
Epithelial_p10_N_CTGCATCTCATTGCTT	p3	27506	4946	N	0.197557	Enterocyte 1	Epithelial
Epithelial_p10_N_CTGCATCTCCCTCTTT	p3	50410	6430	N	0.218865	Stem-like	Epithelial
Epithelial_p10_N_CTGCCATAGACAACTA	p3	23678	4221	N	0.192119	Stem-like	Epithelial
Epithelial_p10_N_CTGCCATCAGTGCGCT	p3	41847	6390	N	0.167228	Proliferating TA	Epithelial
Epithelial_p10_N_CTGCCTAAGGCCACCT	p3	26813	4938	N	0.209376	Enterocyte 1	Epithelial
Epithelial_p10_N_CTGCCTAGTCCGAAAG	p3	715	362	N	0.267133	Goblet	Epithelial
Epithelial_p10_N_CTGCCTAGTTCGAGCC	p3	577	367	N	0.10052	Enterocyte 2	Epithelial
Epithelial_p10_N_CTGCGAGCACACCTAA	p3	18359	4285	N	0.241026	TA	Epithelial
Epithelial_p10_N_CTGCGAGCAGTCCCGA	p3	35473	5013	N	0.24864	Stem-like	Epithelial
Epithelial_p10_N_CTGCGAGGTACCTATG	p3	858	546	N	0.0104895	Enterocyte 2	Epithelial
Epithelial_p10_N_CTGCGAGTCGCGTCGA	p3	16969	3177	N	0.265425	Enterocyte 1	Epithelial
Epithelial_p10_N_CTGCTCAGTCAAATCC	p3	30381	4862	N	0.177183	Stem-like	Epithelial
Epithelial_p10_N_CTGCTCATCACCTCTG	p3	20078	4077	N	0.0196235	TA	Epithelial
Epithelial_p10_N_CTGCTCATCATTTGGG	p3	745	418	N	0.0926174	Enterocyte 2	Epithelial
Epithelial_p10_N_CTGCTCATCGCCTTTG	p3	31441	5328	N	0.137623	Proliferating TA	Epithelial
Epithelial_p10_N_CTGGACGGTCTAGGTT	p3	25341	3886	N	0.179393	Enterocyte 1	Epithelial
Epithelial_p10_N_CTGGCAGAGCACGGAT	p3	63153	6748	N	0.258895	Goblet	Epithelial
Epithelial_p10_N_CTGGCAGCAATTGGTC	p3	1093	619	N	0.167429	Enterocyte 2	Epithelial
Epithelial_p10_N_CTGGCAGTCTGGTTGA	p3	16397	3469	N	0.268464	Goblet	Epithelial
Epithelial_p10_N_CTGGTCTAGACGAGCT	p3	712	467	N	0.105337	Enterocyte 2	Epithelial
Epithelial_p10_N_CTGGTCTAGGCATGCA	p3	30293	4707	N	0.268016	Enterocyte 1	Epithelial
Epithelial_p10_N_CTGGTCTGTATGAAGT	p3	31240	4949	N	0.169014	Enterocyte 1	Epithelial
Epithelial_p10_N_CTGTACCCATGGGCAA	p3	8137	2433	N	0.289419	Stem-like	Epithelial
Epithelial_p10_N_CTGTACCGTCCGGCAT	p3	38946	5434	N	0.250552	Secretory progenitor	Epithelial
Epithelial_p10_N_CTGTATTTCGGTATGT	p3	693	390	N	0.275613	Proliferating TA	Epithelial
Epithelial_p10_N_CTGTATTTCGTTCTCG	p3	829	467	N	0.173703	Enterocyte 2	Epithelial
Epithelial_p10_N_CTGTCGTTCTCGTCAC	p3	28822	5128	N	0.241899	Proliferating TA	Epithelial
Epithelial_p10_N_CTGTGAAAGCAGGTCA	p3	33171	4961	N	0.229146	Enterocyte 1	Epithelial
Epithelial_p10_N_CTGTGAACAACAGTGG	p3	580	335	N	0.12069	Proliferating TA	Epithelial
Epithelial_p10_N_CTGTGAACATATCTCT	p3	633	397	N	0.157978	Enterocyte 2	Epithelial
Epithelial_p10_N_CTGTGAAGTTCGAAGG	p3	1086	598	N	0.0764273	Enterocyte 1	Epithelial
Epithelial_p10_N_CTGTGGGCAGGCATTT	p3	24566	4543	N	0.200521	Stem-like	Epithelial
Epithelial_p10_N_CTTACCGTCATCACCC	p3	35341	5543	N	0.164993	Enterocyte 1	Epithelial
Epithelial_p10_N_CTTACCGTCCACGGGT	p3	19397	4352	N	0.121617	Proliferating TA	Epithelial
Epithelial_p10_N_CTTACCGTCTGTTCAT	p3	11707	2905	N	0.244384	Proliferating TA	Epithelial
Epithelial_p10_N_CTTAGGAGTATACAGA	p3	34006	4835	N	0.261866	Stem-like	Epithelial
Epithelial_p10_N_CTTAGGATCATTCTTG	p3	28625	4644	N	0.271022	Stem-like	Epithelial
Epithelial_p10_N_CTTCAATTCGACATTG	p3	656	398	N	0.190549	Enterocyte 2	Epithelial
Epithelial_p10_N_CTTCCGAAGATCCGAG	p3	9945	2724	N	0.164706	BEST4+ enterocyte	Epithelial
Epithelial_p10_N_CTTCCGACATCGATCA	p3	52344	6380	N	0.220426	Malignant cells	Epithelial
Epithelial_p10_N_CTTCCGAGTATGAGGC	p3	528	284	N	0.276515	Enterocyte 2	Epithelial
Epithelial_p10_N_CTTCCTTCAAAGCTAA	p3	36472	5784	N	0.212739	TA	Epithelial
Epithelial_p10_N_CTTCCTTTCTGAGGCC	p3	671	406	N	0.0149031	Goblet	Epithelial
Epithelial_p10_N_CTTCGGTAGAGAGCCT	p3	12380	3215	N	0.165832	Goblet	Epithelial
Epithelial_p10_N_CTTCTCTAGGCTTCCG	p3	29420	4907	N	0.289191	Stem-like	Epithelial
Epithelial_p10_N_CTTCTCTCACAGCCTG	p3	36135	5584	N	0.210405	Stem-like	Epithelial
Epithelial_p10_N_CTTCTCTCACTGCGTG	p3	26451	4584	N	0.148917	BEST4+ enterocyte	Epithelial
Epithelial_p10_N_CTTGAGAAGACCGTTT	p3	24747	4545	N	0.202045	BEST4+ enterocyte	Epithelial
Epithelial_p10_N_CTTGAGAAGCATCCTA	p3	3696	1401	N	0.234037	Goblet	Epithelial
Epithelial_p10_N_CTTGAGAAGCATCTTG	p3	37530	5294	N	0.250333	Enterocyte 1	Epithelial
Epithelial_p10_N_CTTGAGACACGAGGTA	p3	1955	941	N	0.191304	Proliferating TA	Epithelial
Epithelial_p10_N_CTTGAGACACTGCGAC	p3	46900	6042	N	0.225458	Proliferating TA	Epithelial
Epithelial_p10_N_CTTGAGAGTTCCGCAG	p3	60588	7043	N	0.200584	Stem-like	Epithelial
Epithelial_p10_N_CTTGAGATCAGACCGC	p3	744	347	N	0.0577957	Enterocyte 2	Epithelial
Epithelial_p10_N_CTTGATTAGACCTTTG	p3	31354	5007	N	0.242904	Stem-like	Epithelial
Epithelial_p10_N_CTTTCAAAGCGTTAGG	p3	27928	4856	N	0.248818	TA	Epithelial
Epithelial_p10_N_CTTTCAACACTCACTC	p3	31921	5072	N	0.195921	Proliferating TA	Epithelial
Epithelial_p10_N_CTTTCAAGTACACGCC	p3	564	355	N	0.161348	Enterocyte 2	Epithelial
Epithelial_p10_N_GAAACCTAGATGCAGC	p3	3039	1096	N	0.0029615	Enterocyte 2	Epithelial
Epithelial_p10_N_GAAATGAAGTACCATC	p3	504	322	N	0.0218254	Enterocyte 2	Epithelial
Epithelial_p10_N_GAAATGACACGCAAAG	p3	668	418	N	0.0239521	Enterocyte 2	Epithelial
Epithelial_p10_N_GAACACTAGAGAGCGG	p3	41882	5493	N	0.285755	TA	Epithelial
Epithelial_p10_N_GAACACTGTTGTTGCA	p3	684	393	N	0.0336257	Enterocyte 2	Epithelial
Epithelial_p10_N_GAACGTTAGATTGACA	p3	971	421	N	0.0370752	Enterocyte 2	Epithelial
Epithelial_p10_N_GAACGTTAGTGTAGTA	p3	6821	2108	N	0.0910424	Enterocyte 1	Epithelial
Epithelial_p10_N_GAACGTTCAAAGCAAT	p3	37726	5842	N	0.185681	TA	Epithelial
Epithelial_p10_N_GAACGTTCATCCTTGC	p3	945	512	N	0.198942	Enterocyte 2	Epithelial
Epithelial_p10_N_GAACTGTGTGTCCAAT	p3	514	325	N	0.22179	Enterocyte 2	Epithelial
Epithelial_p10_N_GAACTGTGTGTTCAGT	p3	511	301	N	0.201566	Enterocyte 2	Epithelial
Epithelial_p10_N_GAACTGTGTTTACACG	p3	3961	1457	N	0.00631154	Proliferating TA	Epithelial
Epithelial_p10_N_GAAGAATAGTATCTGC	p3	39810	5763	N	0.254207	Goblet	Epithelial
Epithelial_p10_N_GAAGAATTCTGTGCAA	p3	30763	4590	N	0.281865	Stem-like	Epithelial
Epithelial_p10_N_GAAGCCCTCTCGAACA	p3	27619	4359	N	0.246062	Enterocyte 1	Epithelial
Epithelial_p10_N_GAAGCGATCTCTGGTC	p3	26455	4317	N	0.265507	Stem-like	Epithelial
Epithelial_p10_N_GAAGGGTAGCCGTAAG	p3	22318	4121	N	0.181557	Stem-like	Epithelial
Epithelial_p10_N_GAAGGGTCAATGAACA	p3	26794	4218	N	0.283907	Enterocyte 1	Epithelial
Epithelial_p10_N_GAAGGGTGTCGTATTG	p3	728	422	N	0.0357143	Enterocyte 2	Epithelial
Epithelial_p10_N_GAAGTAAGTCCACGCA	p3	22197	3974	N	0.230437	Stem-like	Epithelial
Epithelial_p10_N_GAATAGAAGAGAGCAA	p3	59947	6377	N	0.223447	Enterocyte 1	Epithelial
Epithelial_p10_N_GAATAGAAGGATCATA	p3	649	383	N	0.186441	Enterocyte 2	Epithelial
Epithelial_p10_N_GAATAGAGTTTCGCTC	p3	805	445	N	0.0782609	Enterocyte 2	Epithelial
Epithelial_p10_N_GAATCACAGGATTCAA	p3	21499	3754	N	0.226755	Stem-like	Epithelial
Epithelial_p10_N_GAATCACAGTGAGGCT	p3	26692	4333	N	0.240297	Stem-like	Epithelial
Epithelial_p10_N_GAATCGTGTGGGCTCT	p3	1430	731	N	0.194406	Proliferating TA	Epithelial
Epithelial_p10_N_GAATCGTTCCGAGCTG	p3	23801	4073	N	0.299903	Stem-like	Epithelial
Epithelial_p10_N_GACAGCCAGCGACATG	p3	543	322	N	0.0699816	Enterocyte 2	Epithelial
Epithelial_p10_N_GACATCATCACCGGGT	p3	609	352	N	0.183908	Enterocyte 2	Epithelial
Epithelial_p10_N_GACATCATCGCTTTAT	p3	733	472	N	0.0709413	Enterocyte 1	Epithelial
Epithelial_p10_N_GACCAATAGTCACAGG	p3	1254	668	N	0.00717703	Enterocyte 2	Epithelial
Epithelial_p10_N_GACCAATGTGAGCTCC	p3	6954	2313	N	0.146678	Enterocyte 1	Epithelial
Epithelial_p10_N_GACCAATGTTCTCCTG	p3	25427	3890	N	0.277422	Stem-like	Epithelial
Epithelial_p10_N_GACCAATTCTTCCACG	p3	637	369	N	0.276295	Proliferating TA	Epithelial
Epithelial_p10_N_GACCCAGTCCACTAGA	p3	33762	4756	N	0.228008	Enterocyte 1	Epithelial
Epithelial_p10_N_GACCCTTCAAATGCTC	p3	760	422	N	0.188158	Enterocyte 2	Epithelial
Epithelial_p10_N_GACCGTGAGAATCGAT	p3	751	416	N	0.105193	Enterocyte 2	Epithelial
Epithelial_p10_N_GACCGTGCAGCAATTC	p3	836	459	N	0.139952	Secretory progenitor	Epithelial
Epithelial_p10_N_GACCGTGGTGAGATAT	p3	24635	4347	N	0.199513	Stem-like	Epithelial
Epithelial_p10_N_GACGCTGAGAACTTCC	p3	35717	4952	N	0.18333	Enterocyte 1	Epithelial
Epithelial_p10_N_GACGCTGGTCTCAGAT	p3	32117	4924	N	0.231217	Stem-like	Epithelial
Epithelial_p10_N_GACGTTACAAGTGGAC	p3	605	314	N	0.249587	Enterocyte 2	Epithelial
Epithelial_p10_N_GACGTTACATGACGAG	p3	713	374	N	0.280505	Enterocyte 2	Epithelial
Epithelial_p10_N_GACGTTAGTGGAAGTC	p3	649	415	N	0.112481	Enterocyte 2	Epithelial
Epithelial_p10_N_GACTATGAGATACTGA	p3	45925	5638	N	0.297224	TA	Epithelial
Epithelial_p10_N_GACTATGGTGTGGACA	p3	28892	4748	N	0.245154	Stem-like	Epithelial
Epithelial_p10_N_GACTCAAAGAATAGTC	p3	620	377	N	0.106452	Enterocyte 2	Epithelial
Epithelial_p10_N_GACTCAAAGTGAGTTA	p3	32786	4269	N	0.269932	Enterocyte 1	Epithelial
Epithelial_p10_N_GACTCAAGTGTCATCA	p3	10324	2610	N	0.26482	Stem-like	Epithelial
Epithelial_p10_N_GACTCAATCTGGGCCA	p3	517	319	N	0.108317	Enterocyte 2	Epithelial
Epithelial_p10_N_GACTCTCCAGCTGTCG	p3	49356	6236	N	0.248197	Stem-like	Epithelial
Epithelial_p10_N_GACTCTCTCGGATAAA	p3	39429	5398	N	0.269193	Stem-like	Epithelial
Epithelial_p10_N_GACTGATAGGGACACT	p3	24512	3886	N	0.266441	Stem-like	Epithelial
Epithelial_p10_N_GACTGATCAACCGATT	p3	26941	4741	N	0.174455	Enterocyte 1	Epithelial
Epithelial_p10_N_GACTGATGTTCAAACC	p3	684	402	N	0.00438596	Enterocyte 2	Epithelial
Epithelial_p10_N_GACTTCCCACCTCTAC	p3	59335	7011	N	0.236555	Enterocyte 1	Epithelial
Epithelial_p10_N_GAGAAATGTCGAGCTC	p3	35923	5144	N	0.169307	Stem-like	Epithelial
Epithelial_p10_N_GAGAAATTCTCGCGTT	p3	543	350	N	0.0865562	Enterocyte 2	Epithelial
Epithelial_p10_N_GAGACCCAGCGAGTAC	p3	27252	4657	N	0.181895	Stem-like	Epithelial
Epithelial_p10_N_GAGACCCAGCGGTAAC	p3	952	466	N	0.294118	Enterocyte 2	Epithelial
Epithelial_p10_N_GAGACCCCAAGTGTCT	p3	37057	5059	N	0.29684	Proliferating TA	Epithelial
Epithelial_p10_N_GAGATGGCACAAGCAG	p3	23846	4131	N	0.239034	Enterocyte 1	Epithelial
Epithelial_p10_N_GAGCCTGAGCTGACAG	p3	517	319	N	0.143133	Proliferating TA	Epithelial
Epithelial_p10_N_GAGCCTGGTATAGCTC	p3	23491	4004	N	0.170874	Goblet	Epithelial
Epithelial_p10_N_GAGCTGCCAAGTACCT	p3	629	398	N	0.0413355	Enterocyte 2	Epithelial
Epithelial_p10_N_GAGCTGCCACGCAGTC	p3	54360	6363	N	0.19404	Enterocyte 1	Epithelial
Epithelial_p10_N_GAGGCAAAGCAGGTCA	p3	757	366	N	0.015852	Enterocyte 2	Epithelial
Epithelial_p10_N_GAGGCCTCAATAGTAG	p3	2138	984	N	0.123012	Enterocyte 2	Epithelial
Epithelial_p10_N_GAGGCCTGTCGATTCA	p3	31612	4920	N	0.250569	Stem-like	Epithelial
Epithelial_p10_N_GAGGCCTGTTCCATTT	p3	89927	7966	N	0.2053	Proliferating TA	Epithelial
Epithelial_p10_N_GAGGCCTTCGACATTG	p3	668	346	N	0.291916	Malignant cells	Epithelial
Epithelial_p10_N_GAGGGATAGATTGAGT	p3	695	403	N	0.139568	Proliferating TA	Epithelial
Epithelial_p10_N_GAGGGATAGCACTCTA	p3	38818	5549	N	0.188572	TA	Epithelial
Epithelial_p10_N_GAGGGATCACATATCG	p3	35398	5114	N	0.222159	Enterocyte 1	Epithelial
Epithelial_p10_N_GAGGGATCAGAACTTC	p3	29007	4720	N	0.183094	Enterocyte 1	Epithelial
Epithelial_p10_N_GAGGGTAAGGCAGTCA	p3	23012	4019	N	0.174083	BEST4+ enterocyte	Epithelial
Epithelial_p10_N_GAGGGTAGTACCGTCG	p3	549	323	N	0.0346084	Enterocyte 2	Epithelial
Epithelial_p10_N_GAGGGTATCACATACG	p3	633	350	N	0.167457	Enterocyte 2	Epithelial
Epithelial_p10_N_GAGTCATTCCGAGTGC	p3	10378	2467	N	0.252264	Goblet	Epithelial
Epithelial_p10_N_GAGTCTAAGATTGACA	p3	20505	4105	N	0.241746	Goblet	Epithelial
Epithelial_p10_N_GAGTCTAAGGTCATAA	p3	929	473	N	0.0333692	Enterocyte 2	Epithelial
Epithelial_p10_N_GAGTCTAGTCTGTGGC	p3	38962	5393	N	0.254325	TA	Epithelial
Epithelial_p10_N_GAGTGAGAGTGAGGTC	p3	1411	626	N	0.022679	Enterocyte 2	Epithelial
Epithelial_p10_N_GAGTGAGTCACCTGGG	p3	881	399	N	0.169126	Enterocyte 2	Epithelial
Epithelial_p10_N_GAGTGTTTCACTCACC	p3	16367	3615	N	0.163255	Goblet	Epithelial
Epithelial_p10_N_GAGTTACTCCTTCTTC	p3	44988	6108	N	0.207344	TA	Epithelial
Epithelial_p10_N_GAGTTGTAGCACCGAA	p3	65421	6871	N	0.263448	TA	Epithelial
Epithelial_p10_N_GAGTTGTAGCGCCTTG	p3	2308	841	N	0.00303293	Enterocyte 2	Epithelial
Epithelial_p10_N_GATAGAAAGCTCCACG	p3	45914	5984	N	0.258766	Proliferating TA	Epithelial
Epithelial_p10_N_GATAGAAAGGCTGTAG	p3	524	307	N	0.282443	Enterocyte 2	Epithelial
Epithelial_p10_N_GATAGAACAGTTCCAA	p3	965	448	N	0.0393782	Enterocyte 2	Epithelial
Epithelial_p10_N_GATAGAAGTGGAACAC	p3	40205	5794	N	0.227161	TA	Epithelial
Epithelial_p10_N_GATAGCTAGACATATG	p3	1249	669	N	0.170536	Enterocyte 2	Epithelial
Epithelial_p10_N_GATAGCTAGGTCCGAA	p3	26215	4291	N	0.2214	Stem-like	Epithelial
Epithelial_p10_N_GATAGCTGTAGATTGA	p3	21265	4131	N	0.210111	Secretory progenitor	Epithelial
Epithelial_p10_N_GATAGCTGTGAGCAGT	p3	1179	629	N	0.154368	Enterocyte 2	Epithelial
Epithelial_p10_N_GATCACACATGACACT	p3	42076	6262	N	0.149682	Goblet	Epithelial
Epithelial_p10_N_GATCACATCCAACCAA	p3	33299	5390	N	0.158864	Enterocyte 1	Epithelial
Epithelial_p10_N_GATCACATCCTGGCTT	p3	632	350	N	0.10443	Enterocyte 2	Epithelial
Epithelial_p10_N_GATCACATCTCCGATC	p3	31738	4772	N	0.187567	Enterocyte 1	Epithelial
Epithelial_p10_N_GATCAGTAGCAGATAT	p3	802	443	N	0.0897756	Enterocyte 2	Epithelial
Epithelial_p10_N_GATCAGTCAGACATCT	p3	587	395	N	0.0936968	Secretory progenitor	Epithelial
Epithelial_p10_N_GATCATGTCGGCAGTC	p3	32920	5331	N	0.136695	Enterocyte 1	Epithelial
Epithelial_p10_N_GATCCCTAGGAGAATG	p3	29619	4348	N	0.229886	Stem-like	Epithelial
Epithelial_p10_N_GATCCCTCATAACTCG	p3	47214	6245	N	0.1565	Enterocyte 1	Epithelial
Epithelial_p10_N_GATCCCTGTCCCGTGA	p3	44573	6354	N	0.209162	TA	Epithelial
Epithelial_p10_N_GATGACTGTGCGCTCA	p3	30565	4596	N	0.269033	Stem-like	Epithelial
Epithelial_p10_N_GATGACTGTTCCATTT	p3	518	312	N	0.227799	Enterocyte 2	Epithelial
Epithelial_p10_N_GATGAGGAGTGGTGGT	p3	11218	2684	N	0.252451	BEST4+ enterocyte	Epithelial
Epithelial_p10_N_GATGAGGGTTGAGAGC	p3	6871	2122	N	0.260661	Goblet	Epithelial
Epithelial_p10_N_GATGAGGTCTGGTTGA	p3	995	546	N	0.0643216	Enterocyte 2	Epithelial
Epithelial_p10_N_GATGATCGTACTCCGG	p3	4179	1618	N	0.130414	Enterocyte 2	Epithelial
Epithelial_p10_N_GATGATCGTGCGTCGT	p3	3858	1277	N	0.290306	Enterocyte 2	Epithelial
Epithelial_p10_N_GATGCTAAGCAACAAT	p3	25334	4357	N	0.212758	Stem-like	Epithelial
Epithelial_p10_N_GATGCTAGTAAGTCAA	p3	10036	2866	N	0.00976485	Proliferating TA	Epithelial
Epithelial_p10_N_GATTCGAAGGCACGAT	p3	35856	4835	N	0.291053	Enterocyte 1	Epithelial
Epithelial_p10_N_GATTCGAGTAGTAAGT	p3	580	341	N	0.198276	Enterocyte 2	Epithelial
Epithelial_p10_N_GATTCGAGTCACAGAG	p3	14196	3006	N	0.227811	Goblet	Epithelial
Epithelial_p10_N_GATTCTTCAGAGATTA	p3	514	342	N	0.161479	Enterocyte 2	Epithelial
Epithelial_p10_N_GATTGGTGTTCGGTTA	p3	31499	4858	N	0.226261	Proliferating TA	Epithelial
Epithelial_p10_N_GATTTCTAGCAATAGT	p3	904	499	N	0.163717	Enterocyte 2	Epithelial
Epithelial_p10_N_GATTTCTGTGCATGAG	p3	30800	4907	N	0.257955	Stem-like	Epithelial
Epithelial_p10_N_GCAACATCAACCGCCA	p3	32248	5154	N	0.264823	Enterocyte 1	Epithelial
Epithelial_p10_N_GCAACATCATAGGCGA	p3	25907	4420	N	0.264832	Enterocyte 1	Epithelial
Epithelial_p10_N_GCAACATGTCACTACA	p3	704	443	N	0.166193	Enterocyte 2	Epithelial
Epithelial_p10_N_GCAACATGTCGCAGTC	p3	51674	6946	N	0.180807	TA	Epithelial
Epithelial_p10_N_GCAACATGTCTGTAAC	p3	36556	4980	N	0.248878	Stem-like	Epithelial
Epithelial_p10_N_GCAACATTCATCCCGT	p3	32113	5152	N	0.160184	Malignant cells	Epithelial
Epithelial_p10_N_GCAACATTCTATACGG	p3	539	352	N	0.0853432	Enterocyte 2	Epithelial
Epithelial_p10_N_GCAACCGGTCCATCTC	p3	33945	5195	N	0.216939	Stem-like	Epithelial
Epithelial_p10_N_GCAACCGGTCGAGCTC	p3	21420	4267	N	0.220868	Goblet	Epithelial
Epithelial_p10_N_GCACATATCACTGCTC	p3	23984	4049	N	0.248332	Malignant cells	Epithelial
Epithelial_p10_N_GCACATATCGTTCTAT	p3	640	424	N	0.126562	Enterocyte 2	Epithelial
Epithelial_p10_N_GCACGGTGTTCTCTAT	p3	55598	6428	N	0.252365	Stem-like	Epithelial
Epithelial_p10_N_GCACGTGAGGTACATA	p3	1312	532	N	0.272866	Enterocyte 2	Epithelial
Epithelial_p10_N_GCACGTGTCCAACACA	p3	42897	5905	N	0.173182	TA	Epithelial
Epithelial_p10_N_GCACTAAAGATGCGAC	p3	35441	5011	N	0.196834	Stem-like	Epithelial
Epithelial_p10_N_GCAGCCAAGTCCCGGT	p3	15621	3795	N	0.213175	Enterocyte 1	Epithelial
Epithelial_p10_N_GCAGCCACAAGTGGCA	p3	33989	5125	N	0.186325	Enterocyte 1	Epithelial
Epithelial_p10_N_GCAGCCATCGCAGTTA	p3	41815	5498	N	0.247423	TA	Epithelial
Epithelial_p10_N_GCAGCTGAGTATTAGG	p3	3170	1172	N	0.0208202	Enterocyte 2	Epithelial
Epithelial_p10_N_GCAGCTGGTTTCTTAC	p3	29629	5199	N	0.16521	Stem-like	Epithelial
Epithelial_p10_N_GCATCGGAGCCATTTG	p3	29535	4760	N	0.271271	Stem-like	Epithelial
Epithelial_p10_N_GCATCGGGTGTTTGCA	p3	25497	4532	N	0.224262	Enterocyte 1	Epithelial
Epithelial_p10_N_GCATCGGTCTCGCCTA	p3	26152	4606	N	0.205873	Stem-like	Epithelial
Epithelial_p10_N_GCATCTCAGGCCTGCT	p3	24219	4383	N	0.248606	Stem-like	Epithelial
Epithelial_p10_N_GCATCTCCACTTCAAG	p3	34741	5102	N	0.264759	Stem-like	Epithelial
Epithelial_p10_N_GCATCTCGTTGCTCGG	p3	13692	2953	N	0.223926	Goblet	Epithelial
Epithelial_p10_N_GCCAACGCACTCCTTG	p3	25478	4234	N	0.274982	Goblet	Epithelial
Epithelial_p10_N_GCCAACGGTGAACCGA	p3	581	388	N	0.148021	Enterocyte 2	Epithelial
Epithelial_p10_N_GCCAACGTCCCATAGA	p3	35254	5518	N	0.158819	Enterocyte 1	Epithelial
Epithelial_p10_N_GCCAGCAAGGAAGTGA	p3	1658	610	N	0.126659	Enterocyte 2	Epithelial
Epithelial_p10_N_GCCAGGTCAATTGGTC	p3	22251	3496	N	0.28983	Enterocyte 1	Epithelial
Epithelial_p10_N_GCCAGGTCATACCGTA	p3	38295	5544	N	0.264578	Enterocyte 1	Epithelial
Epithelial_p10_N_GCCAGGTGTACAACGG	p3	39011	5536	N	0.233139	Stem-like	Epithelial
Epithelial_p10_N_GCCAGGTGTTAATCGC	p3	26941	4667	N	0.158829	Enterocyte 1	Epithelial
Epithelial_p10_N_GCCAGTGCACGTACTA	p3	9333	2733	N	0.2039	Enterocyte 1	Epithelial
Epithelial_p10_N_GCCAGTGTCCCGTTCA	p3	28928	4463	N	0.23714	Stem-like	Epithelial
Epithelial_p10_N_GCCAGTGTCGCAGTTA	p3	565	327	N	0.20531	Enterocyte 2	Epithelial
Epithelial_p10_N_GCCATGGCATGAGATA	p3	863	481	N	0.0590962	Enterocyte 2	Epithelial
Epithelial_p10_N_GCCATTCGTATAGGAT	p3	30360	4773	N	0.182246	Malignant cells	Epithelial
Epithelial_p10_N_GCCATTCGTCAAAGAT	p3	75121	7567	N	0.16528	Enterocyte 1	Epithelial
Epithelial_p10_N_GCCCAGACATAGTCGT	p3	7648	2142	N	0.293541	Stem-like	Epithelial
Epithelial_p10_N_GCCCAGATCGGCACTG	p3	520	352	N	0.0288462	Enterocyte 2	Epithelial
Epithelial_p10_N_GCCCGAAAGGCTCTAT	p3	6481	2090	N	0.13501	Stem-like	Epithelial
Epithelial_p10_N_GCCCGAAGTGTCGCTG	p3	14351	3406	N	0.24284	Enterocyte 1	Epithelial
Epithelial_p10_N_GCCGATGAGAGGATCC	p3	605	359	N	0.142149	Enterocyte 2	Epithelial
Epithelial_p10_N_GCCGATGAGAGTCTTC	p3	9196	2834	N	0.177468	Enterocyte 1	Epithelial
Epithelial_p10_N_GCCGATGAGTCATGAA	p3	57008	6723	N	0.234213	Goblet	Epithelial
Epithelial_p10_N_GCCGATGTCACTGGGC	p3	39535	5556	N	0.227545	TA	Epithelial
Epithelial_p10_N_GCCGTGACACTTCAAG	p3	49557	6402	N	0.196884	Proliferating TA	Epithelial
Epithelial_p10_N_GCCTGTTCATCATCTT	p3	559	313	N	0.141324	Enterocyte 2	Epithelial
Epithelial_p10_N_GCCTGTTTCGGAACTT	p3	20755	3419	N	0.143002	BEST4+ enterocyte	Epithelial
Epithelial_p10_N_GCGAGAATCGAACGCC	p3	77602	7480	N	0.272338	Stem-like	Epithelial
Epithelial_p10_N_GCGATCGAGACCATAA	p3	53840	6846	N	0.199814	Proliferating TA	Epithelial
Epithelial_p10_N_GCGATCGAGGTGCTAG	p3	2655	888	N	0.0455744	Enterocyte 2	Epithelial
Epithelial_p10_N_GCGGAAAGTACCTTCC	p3	1366	626	N	0.131772	Enterocyte 2	Epithelial
Epithelial_p10_N_GCGGATCAGTCCTGCG	p3	12558	3242	N	0.152811	Enterocyte 1	Epithelial
Epithelial_p10_N_GCGGATCGTGGTCTTA	p3	1969	790	N	0.158456	Enterocyte 2	Epithelial
Epithelial_p10_N_GCGTTTCCATCGATAC	p3	31183	4640	N	0.214604	Enterocyte 1	Epithelial
Epithelial_p10_N_GCGTTTCGTGCAACGA	p3	34715	4767	N	0.194095	Enterocyte 1	Epithelial
Epithelial_p10_N_GCGTTTCTCACATCAG	p3	727	423	N	0.085282	Enterocyte 2	Epithelial
Epithelial_p10_N_GCTACCTCAATAGGGC	p3	5718	1826	N	0.142357	Goblet	Epithelial
Epithelial_p10_N_GCTACCTTCTTACTGT	p3	752	480	N	0.105053	Secretory progenitor	Epithelial
Epithelial_p10_N_GCTCAAAGTGCCCTTT	p3	45378	6344	N	0.172925	Proliferating TA	Epithelial
Epithelial_p10_N_GCTGAATGTTCTCGCT	p3	2005	894	N	0.0394015	Enterocyte 2	Epithelial
Epithelial_p10_N_GCTGCAGAGACCTCAT	p3	23449	4270	N	0.230586	Stem-like	Epithelial
Epithelial_p10_N_GCTGCAGAGCCAGTAG	p3	31356	4529	N	0.216131	Enterocyte 1	Epithelial
Epithelial_p10_N_GCTGCAGCATCCGCGA	p3	560	336	N	0.0821429	Enterocyte 2	Epithelial
Epithelial_p10_N_GCTGGGTTCAGGAAGC	p3	33466	5280	N	0.209377	Enterocyte 1	Epithelial
Epithelial_p10_N_GCTGGGTTCATCCTGC	p3	63168	6699	N	0.277134	Stem-like	Epithelial
Epithelial_p10_N_GCTTCACCAATAACCC	p3	557	290	N	0.114901	Enterocyte 2	Epithelial
Epithelial_p10_N_GCTTCACCACGTCGGT	p3	534	333	N	0.192884	Enterocyte 2	Epithelial
Epithelial_p10_N_GCTTCACCAGCGTGAA	p3	34821	5050	N	0.250366	TA	Epithelial
Epithelial_p10_N_GCTTCACGTCACAATC	p3	19717	3837	N	0.16539	BEST4+ enterocyte	Epithelial
Epithelial_p10_N_GCTTTCGAGTTACGGG	p3	1572	690	N	0.0127226	Goblet	Epithelial
Epithelial_p10_N_GCTTTCGCAAGACGAC	p3	34365	5150	N	0.216179	Enterocyte 1	Epithelial
Epithelial_p10_N_GGAACCCGTACTGGGA	p3	576	363	N	0.0486111	Enterocyte 2	Epithelial
Epithelial_p10_N_GGAAGTGCAGGCAATG	p3	47891	6208	N	0.29375	Enterocyte 1	Epithelial
Epithelial_p10_N_GGAAGTGTCTCAAAGC	p3	33117	4758	N	0.296857	TA	Epithelial
Epithelial_p10_N_GGAATCTGTATCCCTC	p3	28344	4761	N	0.258891	Stem-like	Epithelial
Epithelial_p10_N_GGAATCTTCTATCACT	p3	29384	4126	N	0.255649	Enterocyte 1	Epithelial
Epithelial_p10_N_GGACGTCAGGAACTAT	p3	764	443	N	0.0314136	Enterocyte 2	Epithelial
Epithelial_p10_N_GGACGTCCAACACAAA	p3	30353	5069	N	0.170724	Goblet	Epithelial
Epithelial_p10_N_GGACGTCCATCCGAGC	p3	896	527	N	0.109375	Enterocyte 2	Epithelial
Epithelial_p10_N_GGAGAACAGTACGAGC	p3	34064	5110	N	0.184359	Enterocyte 1	Epithelial
Epithelial_p10_N_GGAGAACCACACCGCA	p3	22928	4630	N	0.22261	BEST4+ enterocyte	Epithelial
Epithelial_p10_N_GGAGAACGTCCGGCAT	p3	28029	4394	N	0.277926	Stem-like	Epithelial
Epithelial_p10_N_GGAGATGAGAAATTGC	p3	1513	772	N	0.042961	Enterocyte 2	Epithelial
Epithelial_p10_N_GGAGATGAGTCCCTAA	p3	939	580	N	0.0212993	Enterocyte 2	Epithelial
Epithelial_p10_N_GGAGATGGTCACTTCC	p3	22323	4129	N	0.276889	Stem-like	Epithelial
Epithelial_p10_N_GGAGATGTCGTAACTG	p3	631	360	N	0.180666	Enterocyte 2	Epithelial
Epithelial_p10_N_GGAGCAACAAACGGCA	p3	510	332	N	0.186275	Enterocyte 1	Epithelial
Epithelial_p10_N_GGAGCAATCCGTATAG	p3	509	305	N	0.0707269	Enterocyte 2	Epithelial
Epithelial_p10_N_GGAGCAATCTCGTTTA	p3	34343	5011	N	0.245523	TA	Epithelial
Epithelial_p10_N_GGAGGATAGGGATCGT	p3	27233	4702	N	0.24709	Stem-like	Epithelial
Epithelial_p10_N_GGAGGATTCACTCACC	p3	720	470	N	0.111111	Enterocyte 2	Epithelial
Epithelial_p10_N_GGAGGTACAGTGGTGA	p3	20993	4061	N	0.27976	Stem-like	Epithelial
Epithelial_p10_N_GGAGGTATCCGAAATC	p3	24196	4113	N	0.294759	Enterocyte 1	Epithelial
Epithelial_p10_N_GGATCTAAGATAGGGA	p3	50108	6221	N	0.197673	Proliferating TA	Epithelial
Epithelial_p10_N_GGATGTTAGCGTTAGG	p3	20170	3311	N	0.273128	Stem-like	Epithelial
Epithelial_p10_N_GGATGTTTCTCGCGTT	p3	66177	7121	N	0.213579	Enterocyte 1	Epithelial
Epithelial_p10_N_GGCACGTCAACACGAG	p3	44697	6105	N	0.133946	Enterocyte 1	Epithelial
Epithelial_p10_N_GGCACGTCATCAACCA	p3	11821	2618	N	0.00118433	Stem-like	Epithelial
Epithelial_p10_N_GGCAGTCGTGGCCTCA	p3	836	456	N	0.0263158	Enterocyte 2	Epithelial
Epithelial_p10_N_GGCAGTCTCCCTGGTT	p3	1305	392	N	0.0521073	Enterocyte 2	Epithelial
Epithelial_p10_N_GGCAGTCTCGTCGATA	p3	35144	5467	N	0.10807	Enterocyte 1	Epithelial
Epithelial_p10_N_GGCAGTCTCGTGGCTG	p3	1041	526	N	0.15562	Enterocyte 2	Epithelial
Epithelial_p10_N_GGCGTCACAACTTCTT	p3	1769	807	N	0.0774449	BEST4+ enterocyte	Epithelial
Epithelial_p10_N_GGCGTCAGTCGATGCC	p3	39482	5528	N	0.249633	Enterocyte 1	Epithelial
Epithelial_p10_N_GGCGTCATCAGCTCTC	p3	29815	4761	N	0.276036	Goblet	Epithelial
Epithelial_p10_N_GGCGTCATCCCTCATG	p3	507	302	N	0.209073	Enterocyte 2	Epithelial
Epithelial_p10_N_GGCTGTGCAATCTCGA	p3	34185	4952	N	0.179903	Enterocyte 1	Epithelial
Epithelial_p10_N_GGCTGTGCATCCTGTC	p3	22678	4132	N	0.239042	Stem-like	Epithelial
Epithelial_p10_N_GGCTGTGTCGCTGACG	p3	44063	5994	N	0.188026	Proliferating TA	Epithelial
Epithelial_p10_N_GGCTTGGAGTTGGACG	p3	10926	2999	N	0.237049	TA	Epithelial
Epithelial_p10_N_GGCTTGGTCCTCGCAT	p3	1087	552	N	0.0680773	Proliferating TA	Epithelial
Epithelial_p10_N_GGCTTTCAGGAAGTCC	p3	689	384	N	0.011611	Enterocyte 2	Epithelial
Epithelial_p10_N_GGCTTTCGTGATACTC	p3	35613	5698	N	0.162104	Enterocyte 1	Epithelial
Epithelial_p10_N_GGGAAGTCAATCTGCA	p3	59642	6673	N	0.204973	Proliferating TA	Epithelial
Epithelial_p10_N_GGGAAGTCAGAACATA	p3	10002	3039	N	0.171366	Stem-like	Epithelial
Epithelial_p10_N_GGGAAGTCATTGACAC	p3	26756	4148	N	0.188817	Enterocyte 1	Epithelial
Epithelial_p10_N_GGGACAACAATAGTGA	p3	31419	4963	N	0.22531	Stem-like	Epithelial
Epithelial_p10_N_GGGACAAGTTTGAAAG	p3	895	485	N	0.117318	Enterocyte 1	Epithelial
Epithelial_p10_N_GGGACCTGTGGATCAG	p3	34409	4912	N	0.298381	Stem-like	Epithelial
Epithelial_p10_N_GGGAGATTCCATCCGT	p3	915	448	N	0.222951	Enterocyte 1	Epithelial
Epithelial_p10_N_GGGAGTAAGCTGTTCA	p3	31407	5057	N	0.179005	Enterocyte 1	Epithelial
Epithelial_p10_N_GGGATCCCATGCAGGA	p3	732	433	N	0.13388	Proliferating TA	Epithelial
Epithelial_p10_N_GGGATCCCATGTCAGT	p3	27377	4146	N	0.254812	Goblet	Epithelial
Epithelial_p10_N_GGGATCCGTCTTCCGT	p3	25391	4436	N	0.137568	Enterocyte 1	Epithelial
Epithelial_p10_N_GGGATCCTCCGAAATC	p3	991	577	N	0.130172	Secretory progenitor	Epithelial
Epithelial_p10_N_GGGATGACACGGTGCT	p3	40685	6052	N	0.175175	TA	Epithelial
Epithelial_p10_N_GGGATGAGTCGAGTGA	p3	32534	5164	N	0.213377	Enterocyte 1	Epithelial
Epithelial_p10_N_GGGATGAGTGACACAG	p3	30816	4743	N	0.18724	Enterocyte 1	Epithelial
Epithelial_p10_N_GGGCCATAGTGCCAGA	p3	701	372	N	0.252496	Enterocyte 2	Epithelial
Epithelial_p10_N_GGGCCATCACTACACA	p3	14151	3645	N	0.135962	Stem-like	Epithelial
Epithelial_p10_N_GGGCGTTTCGAATCCA	p3	30296	4901	N	0.158437	Enterocyte 1	Epithelial
Epithelial_p10_N_GGGCTACAGGTTCAGG	p3	26989	4854	N	0.0510949	Stem-like	Epithelial
Epithelial_p10_N_GGGCTACGTAGCTTGT	p3	24920	4138	N	0.281461	Stem-like	Epithelial
Epithelial_p10_N_GGGCTACTCGGCTATA	p3	24475	4537	N	0.236772	Stem-like	Epithelial
Epithelial_p10_N_GGGCTCAAGGAAGTAG	p3	36246	4902	N	0.288777	Enterocyte 1	Epithelial
Epithelial_p10_N_GGGTAGAAGATCCAAA	p3	26644	4298	N	0.145324	BEST4+ enterocyte	Epithelial
Epithelial_p10_N_GGGTAGAAGGCATCTT	p3	37887	5511	N	0.251168	TA	Epithelial
Epithelial_p10_N_GGGTATTCATGAGTAA	p3	656	383	N	0.198171	Enterocyte 2	Epithelial
Epithelial_p10_N_GGGTCACCAGCGATTT	p3	1253	570	N	0.0407023	Enterocyte 2	Epithelial
Epithelial_p10_N_GGGTCACGTAGGAGTC	p3	29648	4653	N	0.230066	Enterocyte 1	Epithelial
Epithelial_p10_N_GGGTCACGTCATACCA	p3	14204	3134	N	0.242185	Goblet	Epithelial
Epithelial_p10_N_GGGTCTGAGCGGCTCT	p3	855	376	N	0.045614	Enterocyte 2	Epithelial
Epithelial_p10_N_GGGTCTGCAACCAACT	p3	13240	3114	N	0.183157	Goblet	Epithelial
Epithelial_p10_N_GGGTGAAAGTTTGTCG	p3	24902	4478	N	0.221107	Stem-like	Epithelial
Epithelial_p10_N_GGGTGAAGTCCGGACT	p3	25591	4558	N	0.198077	Enterocyte 1	Epithelial
Epithelial_p10_N_GGGTGTCTCCGAAGGA	p3	30274	4548	N	0.250083	Stem-like	Epithelial
Epithelial_p10_N_GGGTTATTCTAAGCCA	p3	14264	3257	N	0.23023	Stem-like	Epithelial
Epithelial_p10_N_GGGTTTACAACAGCCC	p3	708	385	N	0.127119	Enterocyte 2	Epithelial
Epithelial_p10_N_GGGTTTAGTGAAGCTG	p3	42331	5772	N	0.161891	Enterocyte 1	Epithelial
Epithelial_p10_N_GGTAACTCACTTCAAG	p3	721	387	N	0.181692	Enterocyte 2	Epithelial
Epithelial_p10_N_GGTAACTCAGCACAAG	p3	29718	5284	N	0.201629	Enterocyte 1	Epithelial
Epithelial_p10_N_GGTAACTCATACTGTG	p3	33052	4602	N	0.186222	BEST4+ enterocyte	Epithelial
Epithelial_p10_N_GGTAGAGAGTTGGCGA	p3	24139	4098	N	0.268611	Proliferating TA	Epithelial
Epithelial_p10_N_GGTCACGCAAAGTGTA	p3	10350	2703	N	0.187536	Enterocyte 1	Epithelial
Epithelial_p10_N_GGTCACGTCCGGTTCT	p3	721	411	N	0.0901526	Enterocyte 2	Epithelial
Epithelial_p10_N_GGTCACGTCCTTGGAA	p3	37841	5552	N	0.229619	Proliferating TA	Epithelial
Epithelial_p10_N_GGTCTGGCACTCGATA	p3	48961	6631	N	0.123159	TA	Epithelial
Epithelial_p10_N_GGTCTGGCAGTTCACA	p3	628	378	N	0.200637	Enterocyte 2	Epithelial
Epithelial_p10_N_GGTCTGGTCGAGCCAC	p3	58996	6248	N	0.264306	Enterocyte 1	Epithelial
Epithelial_p10_N_GGTGAAGCAAATGAGT	p3	27337	4490	N	0.206387	Enterocyte 1	Epithelial
Epithelial_p10_N_GGTGATTAGTAAACTG	p3	23751	4237	N	0.214812	Enterocyte 1	Epithelial
Epithelial_p10_N_GGTGATTGTACCGTGC	p3	27234	4786	N	0.148858	BEST4+ enterocyte	Epithelial
Epithelial_p10_N_GGTGATTGTGATCATC	p3	32816	4895	N	0.217485	Stem-like	Epithelial
Epithelial_p10_N_GGTGGCTTCTTTCCGG	p3	34974	5308	N	0.173043	Enterocyte 1	Epithelial
Epithelial_p10_N_GGTGTCGAGATGCTGG	p3	60152	6698	N	0.175289	Proliferating TA	Epithelial
Epithelial_p10_N_GGTGTCGCACACTTAG	p3	716	402	N	0.0446927	Enterocyte 2	Epithelial
Epithelial_p10_N_GGTGTTAAGTGGAAAG	p3	41579	4155	N	0.103201	Goblet	Epithelial
Epithelial_p10_N_GGTGTTATCCATTGTT	p3	951	463	N	0.0599369	Enterocyte 2	Epithelial
Epithelial_p10_N_GGTTAACAGAATCTAG	p3	4691	1906	N	0.0835643	Stem-like	Epithelial
Epithelial_p10_N_GGTTCTCCAATGAGCG	p3	30509	4952	N	0.208004	Enterocyte 1	Epithelial
Epithelial_p10_N_GGTTGTACAGTAACGG	p3	3022	1200	N	0.257445	Enteroendocrine	Epithelial
Epithelial_p10_N_GGTTGTAGTGTTGCCG	p3	871	495	N	0.0126292	Enterocyte 2	Epithelial
Epithelial_p10_N_GTAACCAGTCAGGTGA	p3	541	307	N	0.218115	Enterocyte 2	Epithelial
Epithelial_p10_N_GTAAGTCCACGGATCC	p3	730	368	N	0.135616	Enterocyte 2	Epithelial
Epithelial_p10_N_GTAAGTCGTATCTCTT	p3	1175	671	N	0.149787	Malignant cells	Epithelial
Epithelial_p10_N_GTAAGTCGTCCAATCA	p3	52278	6259	N	0.250469	Enterocyte 1	Epithelial
Epithelial_p10_N_GTAATCGGTCTTACAG	p3	55797	6922	N	0.225729	TA	Epithelial
Epithelial_p10_N_GTAATCGGTTTCACAG	p3	33657	4927	N	0.206376	Enterocyte 1	Epithelial
Epithelial_p10_N_GTAATGCCAGTATGAA	p3	609	305	N	0.108374	Enterocyte 2	Epithelial
Epithelial_p10_N_GTAATGCTCATTGCTT	p3	1196	484	N	0.0125418	Enterocyte 2	Epithelial
Epithelial_p10_N_GTACAACCACAGCCTG	p3	28268	4454	N	0.28856	Enterocyte 1	Epithelial
Epithelial_p10_N_GTACAACCATGGTGGA	p3	1778	704	N	0.0382452	Enterocyte 2	Epithelial
Epithelial_p10_N_GTACAACGTTCGGTAT	p3	29922	4556	N	0.206002	Stem-like	Epithelial
Epithelial_p10_N_GTACAACTCCTAGCGG	p3	36968	5703	N	0.121402	Enterocyte 1	Epithelial
Epithelial_p10_N_GTACAGTGTTGCGGAA	p3	31651	4972	N	0.214464	Proliferating TA	Epithelial
Epithelial_p10_N_GTACAGTTCTGTCCGT	p3	1601	723	N	0.241724	Enterocyte 1	Epithelial
Epithelial_p10_N_GTAGAAAAGGATACGC	p3	30620	4799	N	0.231613	Enterocyte 1	Epithelial
Epithelial_p10_N_GTAGAAAGTTCCGCAG	p3	856	462	N	0.21729	Enterocyte 2	Epithelial
Epithelial_p10_N_GTAGAAATCACGTAGT	p3	41786	5401	N	0.219045	Enterocyte 1	Epithelial
Epithelial_p10_N_GTAGAGGCACGGAAGT	p3	31764	4530	N	0.250315	Stem-like	Epithelial
Epithelial_p10_N_GTAGAGGCAGCGCGTT	p3	27408	4527	N	0.213186	Stem-like	Epithelial
Epithelial_p10_N_GTAGAGGTCGATCCAA	p3	27997	4376	N	0.193521	Enterocyte 1	Epithelial
Epithelial_p10_N_GTAGCTACACGACAAG	p3	27637	4295	N	0.256504	Stem-like	Epithelial
Epithelial_p10_N_GTAGCTATCTGCGAGC	p3	27876	4598	N	0.216925	Enterocyte 1	Epithelial
Epithelial_p10_N_GTAGGAGGTATGAGAT	p3	54625	6096	N	0.282178	TA	Epithelial
Epithelial_p10_N_GTAGGTTAGTACTGGG	p3	27592	4505	N	0.247898	Stem-like	Epithelial
Epithelial_p10_N_GTATTGGAGGAATGTT	p3	32703	4920	N	0.24328	Stem-like	Epithelial
Epithelial_p10_N_GTATTGGCACAGTGAG	p3	33730	4976	N	0.212333	Enterocyte 1	Epithelial
Epithelial_p10_N_GTATTGGCAGAAGCTG	p3	3716	1435	N	0.290904	Enterocyte 2	Epithelial
Epithelial_p10_N_GTATTGGGTACCGTGC	p3	40129	5311	N	0.268584	Enterocyte 1	Epithelial
Epithelial_p10_N_GTATTTCCAGTAGATA	p3	564	362	N	0.175532	Enterocyte 2	Epithelial
Epithelial_p10_N_GTCAAGTAGTGGAATT	p3	2085	967	N	0.00719424	Enterocyte 2	Epithelial
Epithelial_p10_N_GTCAAGTCATAGATCC	p3	36921	4953	N	0.282522	Enterocyte 1	Epithelial
Epithelial_p10_N_GTCAAGTGTGAGACCA	p3	1385	622	N	0.261372	Enterocyte 2	Epithelial
Epithelial_p10_N_GTCAAGTTCTAAACGC	p3	87694	7881	N	0.231726	Proliferating TA	Epithelial
Epithelial_p10_N_GTCACGGAGCACTCTA	p3	28259	4129	N	0.235394	Stem-like	Epithelial
Epithelial_p10_N_GTCACTCCAAATGAAC	p3	31235	4512	N	0.220074	Stem-like	Epithelial
Epithelial_p10_N_GTCACTCTCGCAATTG	p3	35983	5281	N	0.242448	TA	Epithelial
Epithelial_p10_N_GTCAGCGAGCTTTCCC	p3	36891	5564	N	0.188013	Enterocyte 1	Epithelial
Epithelial_p10_N_GTCAGCGGTGGTATGG	p3	73938	7745	N	0.189253	Enterocyte 1	Epithelial
Epithelial_p10_N_GTCAGCGTCACTGAAC	p3	1555	751	N	0.0237942	Enterocyte 2	Epithelial
Epithelial_p10_N_GTCATCCAGCGAGTAC	p3	1799	590	N	0.0944969	Enterocyte 2	Epithelial
Epithelial_p10_N_GTCATCCAGGAGCTGT	p3	22681	3926	N	0.202901	Stem-like	Epithelial
Epithelial_p10_N_GTCATGACAGAGAGGG	p3	24734	4419	N	0.23777	Stem-like	Epithelial
Epithelial_p10_N_GTCATGACAGGCGTTC	p3	27618	4607	N	0.207473	Enterocyte 1	Epithelial
Epithelial_p10_N_GTCATTTCAGGCTTGC	p3	28365	4965	N	0.133122	Enterocyte 1	Epithelial
Epithelial_p10_N_GTCATTTGTCTTACTT	p3	74531	7754	N	0.193785	Enterocyte 1	Epithelial
Epithelial_p10_N_GTCATTTTCGCCAACG	p3	1557	726	N	0.208735	Enterocyte 2	Epithelial
Epithelial_p10_N_GTCCACTAGAAGTCCG	p3	25296	4291	N	0.247747	Enterocyte 1	Epithelial
Epithelial_p10_N_GTCCACTGTACCCGCA	p3	21581	3920	N	0.202493	Secretory progenitor	Epithelial
Epithelial_p10_N_GTCCTCAGTGGCAACA	p3	30891	4922	N	0.242239	Stem-like	Epithelial
Epithelial_p10_N_GTCGCGAAGAAGTGTT	p3	24881	4541	N	0.214501	Proliferating TA	Epithelial
Epithelial_p10_N_GTCGCGAGTCACTCTC	p3	35531	5357	N	0.224902	Enterocyte 1	Epithelial
Epithelial_p10_N_GTCGCGATCCATCTCG	p3	18141	3714	N	0.190453	Malignant cells	Epithelial
Epithelial_p10_N_GTCGCGATCTCATGGA	p3	33945	5293	N	0.185477	Enterocyte 1	Epithelial
Epithelial_p10_N_GTCGCGATCTGTCGTC	p3	24627	3869	N	0.221545	Enterocyte 1	Epithelial
Epithelial_p10_N_GTCGTTCAGGAAACGA	p3	23992	4189	N	0.217031	Stem-like	Epithelial
Epithelial_p10_N_GTCGTTCAGTCACACT	p3	22002	3963	N	0.220934	Stem-like	Epithelial
Epithelial_p10_N_GTCGTTCAGTTCCTGA	p3	34991	5426	N	0.255609	BEST4+ enterocyte	Epithelial
Epithelial_p10_N_GTCGTTCGTCCTTTGC	p3	1298	747	N	0.00693374	Enterocyte 2	Epithelial
Epithelial_p10_N_GTCTAGACAGAGTTCT	p3	36576	4817	N	0.253964	Stem-like	Epithelial
Epithelial_p10_N_GTCTAGATCGCCTTGT	p3	38360	5380	N	0.214885	TA	Epithelial
Epithelial_p10_N_GTCTCACAGCGTTACT	p3	503	290	N	0.0636183	Enterocyte 2	Epithelial
Epithelial_p10_N_GTCTCACAGGTGTGAC	p3	58451	6918	N	0.177619	Proliferating TA	Epithelial
Epithelial_p10_N_GTCTCACCATATGCGT	p3	33654	4977	N	0.223124	Enterocyte 1	Epithelial
Epithelial_p10_N_GTCTGTCAGCCGCACT	p3	30247	5216	N	0.159917	Enterocyte 1	Epithelial
Epithelial_p10_N_GTCTGTCGTCAAAGAT	p3	734	458	N	0.0749319	Enterocyte 2	Epithelial
Epithelial_p10_N_GTCTGTCTCACGGGAA	p3	623	389	N	0.17817	Enterocyte 2	Epithelial
Epithelial_p10_N_GTCTTTAAGTACGAGC	p3	11923	3144	N	0.211272	TA	Epithelial
Epithelial_p10_N_GTCTTTAGTTTGAAAG	p3	10220	2293	N	0.270352	Goblet	Epithelial
Epithelial_p10_N_GTGACGCCAATCACGT	p3	49227	5970	N	0.29303	Stem-like	Epithelial
Epithelial_p10_N_GTGACGCGTTGCATTG	p3	38133	5683	N	0.212257	Enterocyte 1	Epithelial
Epithelial_p10_N_GTGAGCCCAGTTAGAA	p3	748	418	N	0.227273	Enterocyte 2	Epithelial
Epithelial_p10_N_GTGAGCCTCTCGCGTT	p3	33839	5066	N	0.201868	Enterocyte 1	Epithelial
Epithelial_p10_N_GTGAGGACAATGTGGG	p3	29733	4790	N	0.263848	Goblet	Epithelial
Epithelial_p10_N_GTGAGGACACGGGCTT	p3	47686	6280	N	0.191733	Enterocyte 1	Epithelial
Epithelial_p10_N_GTGAGGACATGATGCT	p3	755	396	N	0.217219	Enterocyte 2	Epithelial
Epithelial_p10_N_GTGAGGAGTCATCGGC	p3	17375	3636	N	0.261871	BEST4+ enterocyte	Epithelial
Epithelial_p10_N_GTGAGTTAGAGTGGCT	p3	34950	5175	N	0.258827	Enterocyte 1	Epithelial
Epithelial_p10_N_GTGATGTCATAGACTC	p3	29450	4964	N	0.165331	Enterocyte 1	Epithelial
Epithelial_p10_N_GTGCACGGTATCGGTT	p3	19407	3568	N	0.299737	Stem-like	Epithelial
Epithelial_p10_N_GTGCACGGTGAACCGA	p3	13391	3277	N	0.134493	BEST4+ enterocyte	Epithelial
Epithelial_p10_N_GTGCACGGTTGCGGAA	p3	35868	5490	N	0.219444	Enterocyte 1	Epithelial
Epithelial_p10_N_GTGCAGCAGCCTCAAT	p3	774	367	N	0.262274	Enterocyte 2	Epithelial
Epithelial_p10_N_GTGCGTGTCCCAAGTA	p3	32188	4727	N	0.207655	Enterocyte 1	Epithelial
Epithelial_p10_N_GTGCTGGGTCTGTGCG	p3	37673	5375	N	0.177156	Proliferating TA	Epithelial
Epithelial_p10_N_GTGCTTCAGCCTAACT	p3	596	334	N	0.0520134	Enterocyte 2	Epithelial
Epithelial_p10_N_GTGGAAGCATGACGAG	p3	22425	4163	N	0.244682	TA	Epithelial
Epithelial_p10_N_GTGGAAGGTGTTAAAG	p3	28750	3928	N	0.208417	TA	Epithelial
Epithelial_p10_N_GTGGAGAGTAGTCTGT	p3	12743	3153	N	0.271522	Malignant cells	Epithelial
Epithelial_p10_N_GTGGCGTGTACCTATG	p3	985	498	N	0.160406	Goblet	Epithelial
Epithelial_p10_N_GTGGCGTGTCAGTCCG	p3	30262	4762	N	0.176095	BEST4+ enterocyte	Epithelial
Epithelial_p10_N_GTGGCGTTCACAGAGG	p3	15607	3401	N	0.187288	Enterocyte 1	Epithelial
Epithelial_p10_N_GTGGGAAAGGTCTGGA	p3	34990	5055	N	0.278622	TA	Epithelial
Epithelial_p10_N_GTGGGAATCTCCAAGA	p3	49014	6223	N	0.188538	Proliferating TA	Epithelial
Epithelial_p10_N_GTGGTTACAAACTCGT	p3	749	441	N	0.145527	Enterocyte 2	Epithelial
Epithelial_p10_N_GTGTAACTCTTCGTGC	p3	36284	5318	N	0.201411	Enterocyte 1	Epithelial
Epithelial_p10_N_GTGTCCTTCGCTTGAA	p3	27106	4645	N	0.235409	Secretory progenitor	Epithelial
Epithelial_p10_N_GTGTCCTTCGTCACCT	p3	28659	4799	N	0.178827	Enterocyte 1	Epithelial
Epithelial_p10_N_GTGTGGCGTGTTCGTA	p3	623	382	N	0.0722311	Enterocyte 2	Epithelial
Epithelial_p10_N_GTGTGGCTCTGTCGCT	p3	26673	4402	N	0.230945	Stem-like	Epithelial
Epithelial_p10_N_GTGTTAGAGCACCCAC	p3	995	544	N	0.162814	Enterocyte 1	Epithelial
Epithelial_p10_N_GTGTTAGCATTAAGCC	p3	648	409	N	0.154321	Enterocyte 2	Epithelial
Epithelial_p10_N_GTGTTCCCAGTGAGCA	p3	3214	1238	N	0.00715619	Goblet	Epithelial
Epithelial_p10_N_GTGTTCCGTTTCGTTT	p3	36847	5465	N	0.237631	Secretory progenitor	Epithelial
Epithelial_p10_N_GTTACAGGTATGAGCG	p3	550	328	N	0.0345455	Enterocyte 2	Epithelial
Epithelial_p10_N_GTTACCCAGTGATTCC	p3	888	481	N	0.036036	Enterocyte 2	Epithelial
Epithelial_p10_N_GTTACCCCAACTGGTT	p3	26723	4063	N	0.285559	Enterocyte 1	Epithelial
Epithelial_p10_N_GTTACCCGTAACATCC	p3	519	285	N	0.132948	Enterocyte 2	Epithelial
Epithelial_p10_N_GTTACCCGTGAGTGAC	p3	1901	944	N	0.149921	Enterocyte 2	Epithelial
Epithelial_p10_N_GTTACGATCTGCGAGC	p3	810	450	N	0.017284	Enterocyte 2	Epithelial
Epithelial_p10_N_GTTAGACAGATCACTC	p3	822	483	N	0.148418	Enterocyte 2	Epithelial
Epithelial_p10_N_GTTAGTGAGAGAGGGC	p3	672	409	N	0.0223214	Enterocyte 2	Epithelial
Epithelial_p10_N_GTTAGTGCATTGTGCA	p3	718	423	N	0.17688	Enterocyte 2	Epithelial
Epithelial_p10_N_GTTAGTGGTCCACTCT	p3	28871	4297	N	0.283121	Enterocyte 1	Epithelial
Epithelial_p10_N_GTTAGTGTCTGGCCTT	p3	19965	4149	N	0.295868	TA	Epithelial
Epithelial_p10_N_GTTATGGCAACTGGTT	p3	31938	5006	N	0.231668	Stem-like	Epithelial
Epithelial_p10_N_GTTATGGTCTTGTGCC	p3	14926	4108	N	0.10599	Enteroendocrine	Epithelial
Epithelial_p10_N_GTTCATTGTATAGGAT	p3	525	304	N	0.0685714	Enterocyte 2	Epithelial
Epithelial_p10_N_GTTCCGTCAACTGCTA	p3	25205	4427	N	0.217139	Enterocyte 1	Epithelial
Epithelial_p10_N_GTTCGCTGTCCACTTC	p3	34788	4838	N	0.26512	Stem-like	Epithelial
Epithelial_p10_N_GTTCTATGTTACCTGA	p3	28077	4668	N	0.189123	Enterocyte 1	Epithelial
Epithelial_p10_N_GTTCTATTCCATCAGA	p3	676	355	N	0.174556	Enterocyte 2	Epithelial
Epithelial_p10_N_GTTGAACGTATACAGA	p3	24592	4113	N	0.212833	Enterocyte 1	Epithelial
Epithelial_p10_N_GTTGAACTCTCTCTAA	p3	5095	1940	N	0.12051	Enterocyte 1	Epithelial
Epithelial_p10_N_GTTGCGGAGGATTCAA	p3	760	416	N	0.219737	Enterocyte 2	Epithelial
Epithelial_p10_N_GTTGCGGCAACTGTGT	p3	937	496	N	0.137673	Enterocyte 2	Epithelial
Epithelial_p10_N_GTTGCTCCACATTACG	p3	36367	5423	N	0.197459	TA	Epithelial
Epithelial_p10_N_GTTGTAGAGCCTAGGA	p3	30414	4613	N	0.241336	Enterocyte 1	Epithelial
Epithelial_p10_N_GTTGTCCGTAGGTACG	p3	34993	5047	N	0.250707	Enterocyte 1	Epithelial
Epithelial_p10_N_GTTGTCCGTTGACTGT	p3	32337	5139	N	0.238086	Enterocyte 1	Epithelial
Epithelial_p10_N_GTTGTCCTCACTCACC	p3	508	284	N	0.25	Enterocyte 2	Epithelial
Epithelial_p10_N_GTTGTGACAGAGGACT	p3	710	429	N	0.0169014	Enterocyte 2	Epithelial
Epithelial_p10_N_GTTGTGATCACAGAGG	p3	24446	3846	N	0.216068	Enterocyte 1	Epithelial
Epithelial_p10_N_GTTTACTAGCTACTGT	p3	31946	5059	N	0.156733	Enterocyte 1	Epithelial
Epithelial_p10_N_GTTTACTAGCTCTATG	p3	25395	4284	N	0.270171	Enterocyte 1	Epithelial
Epithelial_p10_N_GTTTACTGTAGCGAGT	p3	28116	5188	N	0.25473	Stem-like	Epithelial
Epithelial_p10_N_GTTTGGACATTAGGCT	p3	27930	4462	N	0.267454	Stem-like	Epithelial
Epithelial_p10_N_GTTTGGATCCCGAGTG	p3	58871	6471	N	0.21824	Enterocyte 1	Epithelial
Epithelial_p10_N_GTTTGGATCTATGTGG	p3	1628	770	N	0.0497543	BEST4+ enterocyte	Epithelial
Epithelial_p10_N_TAACACGAGCAAATCA	p3	27428	4638	N	0.198046	Stem-like	Epithelial
Epithelial_p10_N_TAACCAGCACTGTTCC	p3	28780	5072	N	0.206637	Stem-like	Epithelial
Epithelial_p10_N_TAACCAGCAGCGCGTT	p3	33799	4982	N	0.295009	TA	Epithelial
Epithelial_p10_N_TAACCAGGTCAAGCCC	p3	31629	5117	N	0.267286	Proliferating TA	Epithelial
Epithelial_p10_N_TAACCAGGTCCTCATC	p3	56270	6869	N	0.17743	Enterocyte 1	Epithelial
Epithelial_p10_N_TAACCAGTCGTGTGGC	p3	505	341	N	0.106931	Enterocyte 2	Epithelial
Epithelial_p10_N_TAACGACAGCCGGATA	p3	49929	6249	N	0.189068	Proliferating TA	Epithelial
Epithelial_p10_N_TAACGACAGTTCCAGT	p3	42046	6136	N	0.157114	Enterocyte 1	Epithelial
Epithelial_p10_N_TAACGACTCCGAAATC	p3	32504	5224	N	0.187762	Enterocyte 1	Epithelial
Epithelial_p10_N_TAACTTCAGGACTTCT	p3	684	420	N	0.172515	Enterocyte 2	Epithelial
Epithelial_p10_N_TAACTTCAGTGTTGAA	p3	55053	6298	N	0.250304	Stem-like	Epithelial
Epithelial_p10_N_TAACTTCCATGCTGCG	p3	530	305	N	0.0283019	Enterocyte 2	Epithelial
Epithelial_p10_N_TAAGCACAGAGCATCG	p3	27421	4698	N	0.286532	Enterocyte 1	Epithelial
Epithelial_p10_N_TAAGCACCACCCATAA	p3	1765	777	N	0.121246	Enterocyte 1	Epithelial
Epithelial_p10_N_TAAGCCAGTCAGTCGC	p3	40829	6088	N	0.152147	Secretory progenitor	Epithelial
Epithelial_p10_N_TAAGTCGAGCTGCCAC	p3	1352	648	N	0.110207	Proliferating TA	Epithelial
Epithelial_p10_N_TAAGTCGGTTCTCTAT	p3	585	339	N	0.0239316	Enterocyte 2	Epithelial
Epithelial_p10_N_TAATCTCGTATTAAGG	p3	32043	4671	N	0.254502	Enterocyte 1	Epithelial
Epithelial_p10_N_TAATTCCCATTCATCT	p3	832	472	N	0.0913462	Enterocyte 2	Epithelial
Epithelial_p10_N_TAATTCCGTAGAAACT	p3	51699	6078	N	0.211571	Enterocyte 1	Epithelial
Epithelial_p10_N_TAATTCCGTCTGTGAT	p3	28278	4457	N	0.169425	Enterocyte 1	Epithelial
Epithelial_p10_N_TAATTCCGTTCGTACA	p3	30176	4386	N	0.22783	Stem-like	Epithelial
Epithelial_p10_N_TACAACGCAAGGAGTC	p3	1245	653	N	0.13253	Enterocyte 2	Epithelial
Epithelial_p10_N_TACAACGCAGTAACCT	p3	2006	893	N	0.0199402	Enterocyte 2	Epithelial
Epithelial_p10_N_TACAACGTCATCAGTG	p3	727	390	N	0.247593	Goblet	Epithelial
Epithelial_p10_N_TACAGGTCATCTATCT	p3	56053	7144	N	0.156388	TA	Epithelial
Epithelial_p10_N_TACAGGTGTGAATGTA	p3	35016	4988	N	0.233522	Stem-like	Epithelial
Epithelial_p10_N_TACATTCCACCGAATT	p3	834	478	N	0.141487	Enterocyte 2	Epithelial
Epithelial_p10_N_TACCCACAGCAGCAGT	p3	52441	6729	N	0.14174	Proliferating TA	Epithelial
Epithelial_p10_N_TACCCACCAGGCTACC	p3	45358	6414	N	0.219454	TA	Epithelial
Epithelial_p10_N_TACCCACTCTATGTGG	p3	710	388	N	0.291549	Enterocyte 2	Epithelial
Epithelial_p10_N_TACCCACTCTCCCATG	p3	42265	5852	N	0.225127	TA	Epithelial
Epithelial_p10_N_TACCCGTCACGAGAAC	p3	36571	5526	N	0.1569	Enterocyte 1	Epithelial
Epithelial_p10_N_TACCCGTGTTCCTTGC	p3	25471	4537	N	0.238546	Enterocyte 1	Epithelial
Epithelial_p10_N_TACCCGTTCATCGGGC	p3	28838	4689	N	0.219883	Stem-like	Epithelial
Epithelial_p10_N_TACCCGTTCGGTAGAG	p3	18744	3241	N	0.292787	Enterocyte 1	Epithelial
Epithelial_p10_N_TACCCGTTCGTTACCC	p3	38642	5434	N	0.248745	TA	Epithelial
Epithelial_p10_N_TACCGAAAGACAGCTG	p3	28368	4572	N	0.231881	Stem-like	Epithelial
Epithelial_p10_N_TACCGAACATCATCTT	p3	797	522	N	0.100376	Secretory progenitor	Epithelial
Epithelial_p10_N_TACCGAAGTCACGCTG	p3	3013	1241	N	0.168271	Enterocyte 1	Epithelial
Epithelial_p10_N_TACCGGGAGAGTCACG	p3	37816	5309	N	0.210519	Enterocyte 1	Epithelial
Epithelial_p10_N_TACCGGGAGATGCCGA	p3	43766	5749	N	0.182151	Enterocyte 1	Epithelial
Epithelial_p10_N_TACCGGGCAAGTCGTT	p3	614	393	N	0.164495	Enterocyte 2	Epithelial
Epithelial_p10_N_TACCTCGAGGTAGACC	p3	512	368	N	0.0253906	Enterocyte 2	Epithelial
Epithelial_p10_N_TACCTGCCACATTGTG	p3	15191	3536	N	0.223422	Stem-like	Epithelial
Epithelial_p10_N_TACCTGCCAGCTTTCC	p3	29422	5023	N	0.208619	Enterocyte 1	Epithelial
Epithelial_p10_N_TACGCTCTCACGTCCT	p3	30009	4710	N	0.261955	Stem-like	Epithelial
Epithelial_p10_N_TACGGGCAGCGGTAAC	p3	23892	4295	N	0.177423	Enterocyte 1	Epithelial
Epithelial_p10_N_TACGGGCAGGGCCAAT	p3	11710	3168	N	0.178736	Stem-like	Epithelial
Epithelial_p10_N_TACGGGCGTCCAATCA	p3	22870	3909	N	0.261478	Enterocyte 1	Epithelial
Epithelial_p10_N_TACGTCCCACTTGGCG	p3	927	494	N	0.012945	Enterocyte 2	Epithelial
Epithelial_p10_N_TACGTCCCAGCGGTTC	p3	838	569	N	0.0477327	Goblet	Epithelial
Epithelial_p10_N_TACTGCCCACGATTCA	p3	48538	6329	N	0.178808	Proliferating TA	Epithelial
Epithelial_p10_N_TACTGCCGTTGGACCC	p3	922	456	N	0.0184382	Enterocyte 2	Epithelial
Epithelial_p10_N_TACTGCCTCACTCACC	p3	51620	6850	N	0.148876	TA	Epithelial
Epithelial_p10_N_TACTGCCTCCAGTACA	p3	39754	5926	N	0.145067	Enterocyte 1	Epithelial
Epithelial_p10_N_TACTTACAGTCCCGGT	p3	22880	4235	N	0.222684	Stem-like	Epithelial
Epithelial_p10_N_TACTTACTCGAGCCTG	p3	44683	6175	N	0.256876	TA	Epithelial
Epithelial_p10_N_TACTTCAGTCCACTTC	p3	767	472	N	0.186441	Enterocyte 2	Epithelial
Epithelial_p10_N_TACTTGTCATGACACT	p3	29028	4715	N	0.236599	Stem-like	Epithelial
Epithelial_p10_N_TACTTGTGTACTCCGG	p3	1054	492	N	0.1926	Enterocyte 2	Epithelial
Epithelial_p10_N_TAGACCAAGGCCACCT	p3	3141	1314	N	0.0337472	Proliferating TA	Epithelial
Epithelial_p10_N_TAGACCAGTGGTCCCA	p3	8239	2647	N	0.120282	Enterocyte 1	Epithelial
Epithelial_p10_N_TAGACCATCAGAACCT	p3	33501	4815	N	0.258977	Enterocyte 1	Epithelial
Epithelial_p10_N_TAGACCATCGACCATA	p3	821	481	N	0.188794	Enterocyte 2	Epithelial
Epithelial_p10_N_TAGACTGCACAAGTGG	p3	1034	567	N	0.106383	Enterocyte 2	Epithelial
Epithelial_p10_N_TAGACTGCACGGCCAT	p3	34402	5138	N	0.175455	Enterocyte 1	Epithelial
Epithelial_p10_N_TAGAGTCCATAACCCA	p3	43492	6216	N	0.163616	TA	Epithelial
Epithelial_p10_N_TAGAGTCGTTATAGAG	p3	726	376	N	0.140496	Enterocyte 2	Epithelial
Epithelial_p10_N_TAGATCGAGTAACGAT	p3	32910	4843	N	0.273382	Stem-like	Epithelial
Epithelial_p10_N_TAGGAGGAGCATCAGG	p3	32617	4881	N	0.241377	Enterocyte 1	Epithelial
Epithelial_p10_N_TAGGTACGTCACTCGG	p3	30670	5135	N	0.205445	Enterocyte 1	Epithelial
Epithelial_p10_N_TAGGTTGGTCTCGGGT	p3	1427	760	N	0.140154	Enterocyte 2	Epithelial
Epithelial_p10_N_TAGGTTGTCTACGGGC	p3	943	520	N	0.0159067	Enterocyte 2	Epithelial
Epithelial_p10_N_TAGTGCAGTCCTTTGC	p3	25748	4653	N	0.202851	Goblet	Epithelial
Epithelial_p10_N_TATACCTCACATTCTT	p3	50019	6897	N	0.121894	TA	Epithelial
Epithelial_p10_N_TATACCTCATGTGCCG	p3	1180	633	N	0.20678	Enterocyte 2	Epithelial
Epithelial_p10_N_TATACCTGTATCTTCT	p3	684	403	N	0.128655	Enterocyte 2	Epithelial
Epithelial_p10_N_TATCAGGAGGCGTTGA	p3	50814	6470	N	0.204176	Enterocyte 1	Epithelial
Epithelial_p10_N_TATCAGGTCAGACATC	p3	16706	4218	N	0.0909853	Goblet	Epithelial
Epithelial_p10_N_TATCCTACACCGTCGA	p3	31575	5369	N	0.136564	TA	Epithelial
Epithelial_p10_N_TATCCTATCCGATAAC	p3	742	440	N	0.0188679	Enterocyte 2	Epithelial
Epithelial_p10_N_TATCGCCCACTTGTCC	p3	37715	5802	N	0.14302	TA	Epithelial
Epithelial_p10_N_TATCGCCTCATGGCCG	p3	2123	1010	N	0.00423928	Enterocyte 2	Epithelial
Epithelial_p10_N_TATCTGTAGAGCTTTC	p3	63017	7022	N	0.207436	Enterocyte 1	Epithelial
Epithelial_p10_N_TATCTGTCATCCGATA	p3	46775	6482	N	0.198119	TA	Epithelial
Epithelial_p10_N_TATCTGTTCCCGATCT	p3	41754	6258	N	0.26455	Proliferating TA	Epithelial
Epithelial_p10_N_TATCTTGAGCTGACAG	p3	21844	4407	N	0.206968	Secretory progenitor	Epithelial
Epithelial_p10_N_TATCTTGTCTGACCCT	p3	619	419	N	0.113086	Enterocyte 2	Epithelial
Epithelial_p10_N_TATCTTGTCTGGGCAC	p3	22015	4726	N	0.177697	Enterocyte 1	Epithelial
Epithelial_p10_N_TATGTTCAGACTCTAC	p3	647	356	N	0.224111	Enterocyte 2	Epithelial
Epithelial_p10_N_TATGTTCAGTGGCAGT	p3	36295	5307	N	0.205703	Enterocyte 1	Epithelial
Epithelial_p10_N_TATGTTCGTACGGTTT	p3	31202	5135	N	0.178867	Enterocyte 1	Epithelial
Epithelial_p10_N_TATGTTCGTCGCATGC	p3	38543	5531	N	0.22017	Enterocyte 1	Epithelial
Epithelial_p10_N_TATTCCAGTGACATCT	p3	36654	5282	N	0.228461	Secretory progenitor	Epithelial
Epithelial_p10_N_TATTCCAGTTGTATGC	p3	16228	3325	N	0.177286	BEST4+ enterocyte	Epithelial
Epithelial_p10_N_TATTCCATCAACCCGG	p3	72418	7768	N	0.153001	Enterocyte 1	Epithelial
Epithelial_p10_N_TATTGCTAGGGCAGAG	p3	25788	4513	N	0.180859	Goblet	Epithelial
Epithelial_p10_N_TATTGGGCAAGAAACT	p3	9559	2600	N	0.285699	Enterocyte 1	Epithelial
Epithelial_p10_N_TATTTCGCATGTTCAG	p3	7323	2228	N	0.222996	Goblet	Epithelial
Epithelial_p10_N_TCAAGCAGTGTACGCC	p3	16912	3718	N	0.140906	Goblet	Epithelial
Epithelial_p10_N_TCAAGTGGTCTCGCGA	p3	1212	548	N	0.0462046	Enterocyte 2	Epithelial
Epithelial_p10_N_TCAATCTAGGCACGAT	p3	545	362	N	0.111927	Enterocyte 2	Epithelial
Epithelial_p10_N_TCAATCTCAAGTCGTT	p3	12600	2861	N	0.229206	BEST4+ enterocyte	Epithelial
Epithelial_p10_N_TCAATCTGTCGTCTCT	p3	41967	5563	N	0.29833	Enterocyte 1	Epithelial
Epithelial_p10_N_TCAATCTGTGATGGCA	p3	517	337	N	0.137331	Enterocyte 2	Epithelial
Epithelial_p10_N_TCAATCTTCAGTAGGG	p3	1278	518	N	0.105634	Enterocyte 2	Epithelial
Epithelial_p10_N_TCACAAGGTCTGATAC	p3	33210	4933	N	0.205661	TA	Epithelial
Epithelial_p10_N_TCACACCCATCTTTCA	p3	503	297	N	0.172962	Enterocyte 2	Epithelial
Epithelial_p10_N_TCACACCGTACAAAGT	p3	34933	5230	N	0.212292	Enterocyte 1	Epithelial
Epithelial_p10_N_TCACACCTCACCTGTC	p3	56147	7007	N	0.204641	TA	Epithelial
Epithelial_p10_N_TCACACCTCCCATTTA	p3	525	334	N	0.142857	Enterocyte 2	Epithelial
Epithelial_p10_N_TCACACCTCCGAAATC	p3	17619	3925	N	0.170157	Goblet	Epithelial
Epithelial_p10_N_TCACATTAGACCCTTA	p3	18350	3665	N	0.132534	Goblet	Epithelial
Epithelial_p10_N_TCACGCTCAAATCAGA	p3	715	315	N	0.0195804	Enterocyte 2	Epithelial
Epithelial_p10_N_TCACTATCACGTGTGC	p3	28411	5015	N	0.204357	Enterocyte 1	Epithelial
Epithelial_p10_N_TCACTCGGTATTGAGA	p3	28066	4353	N	0.27136	Malignant cells	Epithelial
Epithelial_p10_N_TCAGCAACAAATTGGA	p3	30637	4919	N	0.181382	Enterocyte 1	Epithelial
Epithelial_p10_N_TCAGCAACAGACCGCT	p3	38781	5983	N	0.178128	Enterocyte 1	Epithelial
Epithelial_p10_N_TCAGCCTAGGAAGAAC	p3	31374	4506	N	0.216676	Enterocyte 1	Epithelial
Epithelial_p10_N_TCAGCCTCAAGACGGT	p3	3335	1169	N	0.00989505	Enterocyte 2	Epithelial
Epithelial_p10_N_TCAGCCTGTCCAGTTA	p3	593	392	N	0.0708263	Enterocyte 2	Epithelial
Epithelial_p10_N_TCAGCCTGTGCAACGA	p3	775	421	N	0.212903	Enterocyte 2	Epithelial
Epithelial_p10_N_TCAGCCTTCAGCCTCT	p3	1202	663	N	0.160566	Enterocyte 2	Epithelial
Epithelial_p10_N_TCAGCCTTCGACGATT	p3	34106	5374	N	0.133085	Enterocyte 1	Epithelial
Epithelial_p10_N_TCAGGGCGTGTTAACC	p3	24464	4311	N	0.223798	Stem-like	Epithelial
Epithelial_p10_N_TCAGGTAGTGATAGTA	p3	38015	5449	N	0.252453	TA	Epithelial
Epithelial_p10_N_TCAGTCCAGATTCGAA	p3	30156	4615	N	0.214551	Stem-like	Epithelial
Epithelial_p10_N_TCAGTCCGTCCACTCT	p3	30925	5199	N	0.169184	Stem-like	Epithelial
Epithelial_p10_N_TCAGTCCTCAAATAGG	p3	1746	730	N	0.0045819	Goblet	Epithelial
Epithelial_p10_N_TCAGTCCTCTTCGCTG	p3	47003	6300	N	0.185031	Proliferating TA	Epithelial
Epithelial_p10_N_TCAGTGATCGCGCCAA	p3	36185	5402	N	0.175819	Enterocyte 1	Epithelial
Epithelial_p10_N_TCAGTTTAGGCTATCT	p3	671	367	N	0.274218	Enterocyte 2	Epithelial
Epithelial_p10_N_TCAGTTTGTCTTCTAT	p3	28669	4808	N	0.233144	Enterocyte 1	Epithelial
Epithelial_p10_N_TCAGTTTTCTAAACGC	p3	595	356	N	0.181513	Enterocyte 2	Epithelial
Epithelial_p10_N_TCATACTAGCAGTCTT	p3	3363	1154	N	0.0576866	Enterocyte 2	Epithelial
Epithelial_p10_N_TCATATCCAGACCATT	p3	1326	643	N	0.264706	Malignant cells	Epithelial
Epithelial_p10_N_TCATATCTCACGTAGT	p3	26384	4612	N	0.256822	Stem-like	Epithelial
Epithelial_p10_N_TCATCATGTTTCAGAC	p3	17570	3848	N	0.1	Goblet	Epithelial
Epithelial_p10_N_TCATGAGCACTACAGT	p3	33380	5053	N	0.183403	Stem-like	Epithelial
Epithelial_p10_N_TCATGCCCACGTGTGC	p3	34842	5454	N	0.167757	Enterocyte 1	Epithelial
Epithelial_p10_N_TCATGGACAGCTCGGT	p3	20979	3983	N	0.180705	Enterocyte 1	Epithelial
Epithelial_p10_N_TCATGGAGTGTCATTG	p3	788	469	N	0.194162	Enterocyte 2	Epithelial
Epithelial_p10_N_TCATGTTAGACCTTTG	p3	18486	4279	N	0.0745429	Goblet	Epithelial
Epithelial_p10_N_TCATGTTGTCACGACC	p3	37333	5828	N	0.133099	Enterocyte 1	Epithelial
Epithelial_p10_N_TCATGTTTCCCTCATG	p3	25010	3899	N	0.27553	Enterocyte 1	Epithelial
Epithelial_p10_N_TCATTACGTCTTGTCC	p3	26084	4466	N	0.209324	Enterocyte 1	Epithelial
Epithelial_p10_N_TCATTACGTGAGCGAT	p3	1010	511	N	0.113861	Enterocyte 2	Epithelial
Epithelial_p10_N_TCATTACTCTCCGAAA	p3	52200	6336	N	0.233065	TA	Epithelial
Epithelial_p10_N_TCATTCAAGTAAGAGG	p3	28108	4375	N	0.221076	Stem-like	Epithelial
Epithelial_p10_N_TCATTGTAGGCCTTCG	p3	39248	5542	N	0.281543	Enterocyte 1	Epithelial
Epithelial_p10_N_TCATTGTCAGACTCTA	p3	30178	4968	N	0.223739	Stem-like	Epithelial
Epithelial_p10_N_TCATTTGAGCCTATTG	p3	26832	4505	N	0.206805	Enterocyte 1	Epithelial
Epithelial_p10_N_TCCACCAGTGTGCCTG	p3	27660	4568	N	0.282719	Stem-like	Epithelial
Epithelial_p10_N_TCCACGTTCATGGAGG	p3	33681	4864	N	0.16009	BEST4+ enterocyte	Epithelial
Epithelial_p10_N_TCCAGAAAGATTAGCA	p3	778	504	N	0.0938303	Enterocyte 2	Epithelial
Epithelial_p10_N_TCCATGCAGTGGTTGG	p3	629	341	N	0.0476948	Enterocyte 2	Epithelial
Epithelial_p10_N_TCCCAGTAGGGAGTGG	p3	676	377	N	0.136095	Enterocyte 2	Epithelial
Epithelial_p10_N_TCCCAGTAGTGGTTCT	p3	69690	7210	N	0.204649	Proliferating TA	Epithelial
Epithelial_p10_N_TCCCAGTTCCACATAG	p3	75951	7282	N	0.250925	Enterocyte 1	Epithelial
Epithelial_p10_N_TCCCAGTTCGAAACAA	p3	568	361	N	0.100352	Enterocyte 2	Epithelial
Epithelial_p10_N_TCCCATGAGAGGACTC	p3	32619	5270	N	0.179221	TA	Epithelial
Epithelial_p10_N_TCCGAAAAGGTCGCCT	p3	557	347	N	0.192101	Enterocyte 2	Epithelial
Epithelial_p10_N_TCCGAAAAGTTCATCG	p3	24686	4174	N	0.190675	Enterocyte 1	Epithelial
Epithelial_p10_N_TCCGAAATCATGCTAG	p3	30329	4827	N	0.237792	Proliferating TA	Epithelial
Epithelial_p10_N_TCCGATCTCCTGCTAC	p3	1805	815	N	0.0105263	Enterocyte 2	Epithelial
Epithelial_p10_N_TCCGGGAAGCCTGTGC	p3	1203	571	N	0.104738	Enterocyte 2	Epithelial
Epithelial_p10_N_TCCGGGAAGGTATCTC	p3	749	488	N	0.0600801	Enterocyte 2	Epithelial
Epithelial_p10_N_TCCTAATGTCGCTGCA	p3	906	463	N	0.0706402	Enterocyte 2	Epithelial
Epithelial_p10_N_TCCTAATGTCTGATAC	p3	682	397	N	0.244868	Enterocyte 2	Epithelial
Epithelial_p10_N_TCCTAATGTGTTGACT	p3	26896	4676	N	0.148349	Goblet	Epithelial
Epithelial_p10_N_TCCTCCCTCATCCCGT	p3	31650	5038	N	0.206224	Enterocyte 1	Epithelial
Epithelial_p10_N_TCCTCGAAGCGGTAAC	p3	34036	5591	N	0.270096	Enterocyte 1	Epithelial
Epithelial_p10_N_TCCTCTTAGTATAGAC	p3	29857	4773	N	0.276987	Enterocyte 1	Epithelial
Epithelial_p10_N_TCCTCTTGTATGTCCA	p3	35618	5119	N	0.231821	TA	Epithelial
Epithelial_p10_N_TCCTCTTTCTTTGCAT	p3	30250	5075	N	0.137289	Stem-like	Epithelial
Epithelial_p10_N_TCCTGCAAGACTGTTC	p3	1810	924	N	0.122099	Enterocyte 2	Epithelial
Epithelial_p10_N_TCCTGCATCATCCCGT	p3	18876	4532	N	0.16068	Enterocyte 1	Epithelial
Epithelial_p10_N_TCCTTTCCAGTGCGCT	p3	18974	4269	N	0.195583	TA	Epithelial
Epithelial_p10_N_TCGAACATCCTTTAGT	p3	27109	4712	N	0.187097	Enterocyte 1	Epithelial
Epithelial_p10_N_TCGAAGTGTAGGCAGT	p3	34340	4771	N	0.248631	Enterocyte 1	Epithelial
Epithelial_p10_N_TCGAAGTGTATCCTCC	p3	555	361	N	0.027027	Enterocyte 2	Epithelial
Epithelial_p10_N_TCGAAGTTCCTTGACC	p3	9996	2928	N	0.0772309	Enterocyte 1	Epithelial
Epithelial_p10_N_TCGACCTAGAAGTATC	p3	33829	4718	N	0.261787	Stem-like	Epithelial
Epithelial_p10_N_TCGACGGTCGCACGGT	p3	56931	6547	N	0.170224	Proliferating TA	Epithelial
Epithelial_p10_N_TCGATTTCACTATGTG	p3	32564	5063	N	0.284455	Goblet	Epithelial
Epithelial_p10_N_TCGATTTCATGTAACC	p3	36786	4951	N	0.224814	Enterocyte 1	Epithelial
Epithelial_p10_N_TCGATTTTCTAGGCCG	p3	24606	4279	N	0.24746	Enterocyte 1	Epithelial
Epithelial_p10_N_TCGCACTGTCTCGCGA	p3	1598	600	N	0.0231539	Goblet	Epithelial
Epithelial_p10_N_TCGCTCAAGTTCATGC	p3	35996	5489	N	0.210079	Enterocyte 1	Epithelial
Epithelial_p10_N_TCGCTTGAGCTAGCCC	p3	41444	5791	N	0.215858	TA	Epithelial
Epithelial_p10_N_TCGCTTGAGTCCCGGT	p3	16496	3947	N	0.192835	Stem-like	Epithelial
Epithelial_p10_N_TCGCTTGCATTGACCA	p3	31474	4871	N	0.162737	Enterocyte 1	Epithelial
Epithelial_p10_N_TCGGATATCCCAAGTA	p3	16993	3848	N	0.212146	TA	Epithelial
Epithelial_p10_N_TCGGGACCACCGTACG	p3	2638	821	N	0.00644428	Enterocyte 2	Epithelial
Epithelial_p10_N_TCGGGACTCATCACCC	p3	30755	4947	N	0.156853	Enterocyte 1	Epithelial
Epithelial_p10_N_TCGGGTGTCATGAAAG	p3	10305	2865	N	0.201067	Proliferating TA	Epithelial
Epithelial_p10_N_TCGGTCTAGCTGGAGT	p3	32577	5122	N	0.197839	Enterocyte 1	Epithelial
Epithelial_p10_N_TCGGTCTCATGAAGCG	p3	676	382	N	0.260355	Enterocyte 2	Epithelial
Epithelial_p10_N_TCGGTCTTCAAACTGC	p3	39585	5733	N	0.268688	Proliferating TA	Epithelial
Epithelial_p10_N_TCGGTCTTCCGATGCG	p3	3039	967	N	0.0187562	Enterocyte 2	Epithelial
Epithelial_p10_N_TCGTAGAAGAGGTTTA	p3	33072	5105	N	0.183297	Enterocyte 1	Epithelial
Epithelial_p10_N_TCGTAGAGTCGTACAT	p3	861	463	N	0.0174216	Enterocyte 2	Epithelial
Epithelial_p10_N_TCGTAGAGTTTGTTGG	p3	42327	5619	N	0.226569	TA	Epithelial
Epithelial_p10_N_TCGTAGATCATTGCTT	p3	873	466	N	0.0309278	Enterocyte 2	Epithelial
Epithelial_p10_N_TCGTAGATCTTACGGA	p3	32142	5081	N	0.199272	Enterocyte 1	Epithelial
Epithelial_p10_N_TCGTCCAAGCTTAAGA	p3	30268	4302	N	0.252379	Malignant cells	Epithelial
Epithelial_p10_N_TCGTCCACAAGGAGTC	p3	13724	3634	N	0.21415	TA	Epithelial
Epithelial_p10_N_TCGTGCTCACCAGTAT	p3	30931	5174	N	0.189422	TA	Epithelial
Epithelial_p10_N_TCGTGCTGTGGATCGA	p3	38858	5331	N	0.276288	Stem-like	Epithelial
Epithelial_p10_N_TCGTGCTTCATCTCTA	p3	20676	3744	N	0.25266	Proliferating TA	Epithelial
Epithelial_p10_N_TCGTGGGAGTGCTCAT	p3	8260	2015	N	0.00121065	Stem-like	Epithelial
Epithelial_p10_N_TCGTGGGGTATTGAGA	p3	25358	4462	N	0.263901	Stem-like	Epithelial
Epithelial_p10_N_TCGTGGGGTGCATGTT	p3	539	308	N	0.105751	Enterocyte 2	Epithelial
Epithelial_p10_N_TCTACATAGATGACCG	p3	26286	4292	N	0.225063	Stem-like	Epithelial
Epithelial_p10_N_TCTACCGCAACGCCCA	p3	42026	6006	N	0.218293	TA	Epithelial
Epithelial_p10_N_TCTCACGGTACTGTTG	p3	14787	3693	N	0.254886	Goblet	Epithelial
Epithelial_p10_N_TCTCACGTCCGCGATG	p3	826	402	N	0.261501	Enterocyte 1	Epithelial
Epithelial_p10_N_TCTCACGTCGTAGGAG	p3	51382	6328	N	0.23082	TA	Epithelial
Epithelial_p10_N_TCTCAGCAGCATCAGG	p3	27143	4297	N	0.24533	Stem-like	Epithelial
Epithelial_p10_N_TCTCAGCGTAGCTGTT	p3	533	334	N	0.217636	Enterocyte 2	Epithelial
Epithelial_p10_N_TCTCAGCTCATAGGCT	p3	526	334	N	0.153992	Enterocyte 2	Epithelial
Epithelial_p10_N_TCTCCGAAGCTCAGAG	p3	13260	3540	N	0.130618	Enterocyte 1	Epithelial
Epithelial_p10_N_TCTCTGGGTGTATTGC	p3	30437	4891	N	0.268949	Stem-like	Epithelial
Epithelial_p10_N_TCTCTGGTCATGTCAG	p3	977	529	N	0.124872	Enterocyte 2	Epithelial
Epithelial_p10_N_TCTGTCGAGATGTTAG	p3	22792	3644	N	0.284574	Enterocyte 1	Epithelial
Epithelial_p10_N_TCTTAGTGTGATAGAT	p3	654	403	N	0.125382	Enterocyte 2	Epithelial
Epithelial_p10_N_TCTTAGTTCTCCTGCA	p3	610	385	N	0.042623	Enterocyte 2	Epithelial
Epithelial_p10_N_TCTTAGTTCTTTGCTA	p3	66713	7436	N	0.288714	Stem-like	Epithelial
Epithelial_p10_N_TCTTCCTGTTGCATCA	p3	35244	5340	N	0.162155	Enterocyte 1	Epithelial
Epithelial_p10_N_TCTTGCGAGCAGAAAG	p3	36013	5257	N	0.19654	TA	Epithelial
Epithelial_p10_N_TCTTGCGCAAAGACTA	p3	582	387	N	0.0773196	Enterocyte 2	Epithelial
Epithelial_p10_N_TCTTTGAGTTGATCGT	p3	817	449	N	0.24847	Enterocyte 2	Epithelial
Epithelial_p10_N_TCTTTGATCTTTGCTA	p3	2267	889	N	0.0886634	Enterocyte 2	Epithelial
Epithelial_p10_N_TGAACGTCAAAGGGCT	p3	659	435	N	0.135053	Enterocyte 2	Epithelial
Epithelial_p10_N_TGAACGTGTTCCGCTT	p3	16919	3765	N	0.223536	Stem-like	Epithelial
Epithelial_p10_N_TGAATCGCAGCAGTAG	p3	42963	6103	N	0.192375	Proliferating TA	Epithelial
Epithelial_p10_N_TGAATCGGTATCGGTT	p3	33732	4671	N	0.190472	Enterocyte 1	Epithelial
Epithelial_p10_N_TGAATCGGTCAAACGG	p3	34458	4935	N	0.207615	Enterocyte 1	Epithelial
Epithelial_p10_N_TGACAGTGTAACATCC	p3	1683	675	N	0.0920974	Enterocyte 2	Epithelial
Epithelial_p10_N_TGACAGTGTACGTTCA	p3	33793	4978	N	0.181724	Enterocyte 1	Epithelial
Epithelial_p10_N_TGACAGTTCACTCTTA	p3	64414	7158	N	0.257894	Stem-like	Epithelial
Epithelial_p10_N_TGACAGTTCCATAGGT	p3	823	503	N	0.173755	Proliferating TA	Epithelial
Epithelial_p10_N_TGACGCGAGTCTAGCT	p3	535	323	N	0.164486	Enterocyte 2	Epithelial
Epithelial_p10_N_TGACGCGCAATGTGGG	p3	38791	5341	N	0.194659	Enterocyte 1	Epithelial
Epithelial_p10_N_TGACTCCAGTGGTTGG	p3	1246	508	N	0.0272873	Enterocyte 2	Epithelial
Epithelial_p10_N_TGACTCCCAGCTCTGG	p3	60272	7032	N	0.169863	BEST4+ enterocyte	Epithelial
Epithelial_p10_N_TGAGACTAGATCCGAG	p3	12689	2667	N	0.0849555	Enterocyte 1	Epithelial
Epithelial_p10_N_TGAGACTTCTAATTCC	p3	512	317	N	0.175781	Enterocyte 2	Epithelial
Epithelial_p10_N_TGAGCATAGACCAAGC	p3	609	306	N	0.216749	Enterocyte 2	Epithelial
Epithelial_p10_N_TGAGCGCAGCAGGTCA	p3	25442	4526	N	0.230092	Enterocyte 1	Epithelial
Epithelial_p10_N_TGAGGGATCAAACTGC	p3	929	505	N	0.152853	Enterocyte 2	Epithelial
Epithelial_p10_N_TGAGGTTAGTACTGTC	p3	22996	4177	N	0.180901	Goblet	Epithelial
Epithelial_p10_N_TGAGGTTCAATCTCTT	p3	28512	4957	N	0.190411	Stem-like	Epithelial
Epithelial_p10_N_TGAGGTTCACAATTCG	p3	42654	5594	N	0.208304	Enterocyte 1	Epithelial
Epithelial_p10_N_TGAGGTTCAGTTGGTT	p3	1210	625	N	0.0123967	Enterocyte 2	Epithelial
Epithelial_p10_N_TGAGTCACAAATGGCG	p3	6718	2446	N	0.17014	Stem-like	Epithelial
Epithelial_p10_N_TGATCTTAGCGGGTTA	p3	707	442	N	0.0410184	Enterocyte 2	Epithelial
Epithelial_p10_N_TGATCTTTCAAGATAG	p3	573	340	N	0.116928	Enterocyte 2	Epithelial
Epithelial_p10_N_TGATGCAGTCACGTGC	p3	32018	5115	N	0.278531	Stem-like	Epithelial
Epithelial_p10_N_TGATGGTCACAGTACT	p3	1594	806	N	0.00878294	Enteroendocrine	Epithelial
Epithelial_p10_N_TGATTCTCACAGACGA	p3	16845	3408	N	0.211398	Goblet	Epithelial
Epithelial_p10_N_TGATTTCAGCATACTC	p3	2494	1046	N	0.181636	Secretory progenitor	Epithelial
Epithelial_p10_N_TGATTTCCACCTGCTT	p3	39539	5246	N	0.241129	Enterocyte 1	Epithelial
Epithelial_p10_N_TGCACGGAGCCGAATG	p3	505	313	N	0.174257	Enterocyte 2	Epithelial
Epithelial_p10_N_TGCACGGAGCGGATCA	p3	29629	4689	N	0.210469	Enterocyte 1	Epithelial
Epithelial_p10_N_TGCAGATTCAATCAGC	p3	556	364	N	0.0233813	Enterocyte 2	Epithelial
Epithelial_p10_N_TGCAGATTCGGTGTAT	p3	52282	6456	N	0.232374	TA	Epithelial
Epithelial_p10_N_TGCAGTATCCCATGGG	p3	19598	3703	N	0.180478	BEST4+ enterocyte	Epithelial
Epithelial_p10_N_TGCATCCAGACCATTC	p3	1072	552	N	0.0130597	Goblet	Epithelial
Epithelial_p10_N_TGCATCCCAGAGGTAC	p3	29807	5137	N	0.188748	Stem-like	Epithelial
Epithelial_p10_N_TGCATCCCAGTAACCT	p3	27854	4623	N	0.219573	Enterocyte 1	Epithelial
Epithelial_p10_N_TGCATCCGTGGCTACC	p3	1591	757	N	0.0886235	Enterocyte 2	Epithelial
Epithelial_p10_N_TGCGATAGTTAACCTG	p3	28089	4573	N	0.222365	Stem-like	Epithelial
Epithelial_p10_N_TGCGATATCACATACG	p3	894	446	N	0.145414	Enterocyte 2	Epithelial
Epithelial_p10_N_TGCGGCAAGTCCCAAT	p3	24378	4372	N	0.219091	Enterocyte 1	Epithelial
Epithelial_p10_N_TGCGGGTAGCAATAGT	p3	23479	3986	N	0.205844	BEST4+ enterocyte	Epithelial
Epithelial_p10_N_TGCGGGTTCATGCATG	p3	637	423	N	0.0502355	Enterocyte 2	Epithelial
Epithelial_p10_N_TGCGGGTTCCGCCTAT	p3	1808	854	N	0.147677	Enterocyte 2	Epithelial
Epithelial_p10_N_TGCTCCAAGTGGTTAA	p3	23856	4236	N	0.153588	BEST4+ enterocyte	Epithelial
Epithelial_p10_N_TGCTCCATCCACGGAC	p3	11810	3129	N	0.237765	Malignant cells	Epithelial
Epithelial_p10_N_TGCTCGTCACATGGTT	p3	13594	3184	N	0.13837	Goblet	Epithelial
Epithelial_p10_N_TGCTCGTGTTAGGCTT	p3	548	363	N	0.15146	Enterocyte 2	Epithelial
Epithelial_p10_N_TGCTGAACATACGCAT	p3	30348	4516	N	0.218762	Enterocyte 1	Epithelial
Epithelial_p10_N_TGCTGAAGTTATTCTC	p3	1271	656	N	0.154209	Enterocyte 2	Epithelial
Epithelial_p10_N_TGCTGAATCGGCAGTC	p3	44127	6062	N	0.243479	Proliferating TA	Epithelial
Epithelial_p10_N_TGCTTCGCAACGACTT	p3	704	347	N	0.269886	Enterocyte 2	Epithelial
Epithelial_p10_N_TGCTTCGCAACGCCCA	p3	3290	1039	N	0.0544073	BEST4+ enterocyte	Epithelial
Epithelial_p10_N_TGCTTCGTCATTGCTT	p3	2988	959	N	0.0157296	Enterocyte 2	Epithelial
Epithelial_p10_N_TGCTTGCGTCACGACC	p3	24491	4773	N	0.114573	Goblet	Epithelial
Epithelial_p10_N_TGCTTGCTCGACACTA	p3	15646	3349	N	0.216157	Goblet	Epithelial
Epithelial_p10_N_TGGAGAGGTTCCGTTC	p3	43733	6054	N	0.20568	Proliferating TA	Epithelial
Epithelial_p10_N_TGGAGGAAGTGTCATC	p3	725	477	N	0.126897	Proliferating TA	Epithelial
Epithelial_p10_N_TGGATCACACTTCAAG	p3	13778	3024	N	0.25156	Goblet	Epithelial
Epithelial_p10_N_TGGATGTGTCCTCCAT	p3	21362	3896	N	0.160565	BEST4+ enterocyte	Epithelial
Epithelial_p10_N_TGGATGTGTCTACATG	p3	21579	3774	N	0.259141	Enterocyte 1	Epithelial
Epithelial_p10_N_TGGCGTGGTCCAGCGT	p3	11521	3279	N	0.164743	Enterocyte 1	Epithelial
Epithelial_p10_N_TGGGAGATCCAAGCTA	p3	773	427	N	0.192755	Enterocyte 2	Epithelial
Epithelial_p10_N_TGGGATTAGCGTTAGG	p3	1295	595	N	0.228571	Enterocyte 2	Epithelial
Epithelial_p10_N_TGGGATTCAGCGTACC	p3	38667	5428	N	0.183283	Enterocyte 1	Epithelial
Epithelial_p10_N_TGGGCGTCATTGGGAG	p3	43283	6145	N	0.185315	Enterocyte 1	Epithelial
Epithelial_p10_N_TGGGCTGAGAAGAGCA	p3	26978	4461	N	0.23964	Enterocyte 1	Epithelial
Epithelial_p10_N_TGGGCTGCAGGGATAC	p3	637	378	N	0.0769231	Enterocyte 2	Epithelial
Epithelial_p10_N_TGGGCTGTCAAGTCTG	p3	550	362	N	0.141818	Enterocyte 2	Epithelial
Epithelial_p10_N_TGGGCTGTCACTCACC	p3	34900	5165	N	0.20894	Enterocyte 1	Epithelial
Epithelial_p10_N_TGGGCTGTCTGAGAAA	p3	56241	7290	N	0.198343	TA	Epithelial
Epithelial_p10_N_TGGGTTAGTCGATTCA	p3	25986	4078	N	0.196529	Enterocyte 1	Epithelial
Epithelial_p10_N_TGGTACAAGATGTTCC	p3	32118	4850	N	0.184818	Enterocyte 1	Epithelial
Epithelial_p10_N_TGGTAGTGTGGCATCC	p3	517	300	N	0.205029	Enterocyte 2	Epithelial
Epithelial_p10_N_TGGTAGTTCTCTAAGG	p3	1155	489	N	0.192208	Enterocyte 1	Epithelial
Epithelial_p10_N_TGGTGATAGACCAGAC	p3	37985	5727	N	0.211531	Proliferating TA	Epithelial
Epithelial_p10_N_TGGTGATAGATAACGT	p3	8118	2654	N	0.135871	Enterocyte 1	Epithelial
Epithelial_p10_N_TGGTGATCAGTAGGAC	p3	9874	2962	N	0.110593	Secretory progenitor	Epithelial
Epithelial_p10_N_TGGTGATTCGGTGAAG	p3	41381	5419	N	0.229961	Enterocyte 1	Epithelial
Epithelial_p10_N_TGGTTAGCAGTCAGTT	p3	628	367	N	0.203822	Enterocyte 2	Epithelial
Epithelial_p10_N_TGGTTAGGTATGGTAA	p3	500	299	N	0.064	Enterocyte 2	Epithelial
Epithelial_p10_N_TGTAACGTCGGACTTA	p3	36723	5409	N	0.2838	Goblet	Epithelial
Epithelial_p10_N_TGTAAGCCAATAGTGA	p3	908	482	N	0.161894	Enterocyte 2	Epithelial
Epithelial_p10_N_TGTAAGCGTACTCGAT	p3	502	292	N	0.059761	Enterocyte 2	Epithelial
Epithelial_p10_N_TGTAAGCGTGTGATGG	p3	8357	2417	N	0.270552	Enterocyte 1	Epithelial
Epithelial_p10_N_TGTAAGCTCGTTAGTG	p3	13935	3530	N	0.234374	BEST4+ enterocyte	Epithelial
Epithelial_p10_N_TGTAAGCTCTGCTTTA	p3	617	324	N	0.137763	Enterocyte 2	Epithelial
Epithelial_p10_N_TGTACAGAGGGAGTGG	p3	29794	4517	N	0.215815	Enterocyte 1	Epithelial
Epithelial_p10_N_TGTCCACAGGAGTACC	p3	27022	4787	N	0.137592	Proliferating TA	Epithelial
Epithelial_p10_N_TGTCCACAGTCTTGGT	p3	31933	4858	N	0.25303	Stem-like	Epithelial
Epithelial_p10_N_TGTCCTGCAACGCATT	p3	32555	4821	N	0.194287	Enterocyte 1	Epithelial
Epithelial_p10_N_TGTCCTGCACCGTGAC	p3	26157	4707	N	0.236113	Stem-like	Epithelial
Epithelial_p10_N_TGTGATGGTATCGAAA	p3	569	344	N	0.029877	Enterocyte 2	Epithelial
Epithelial_p10_N_TGTGATGGTCAGATTC	p3	657	430	N	0.162861	Enterocyte 2	Epithelial
Epithelial_p10_N_TGTGATGGTTCTCACC	p3	67350	7154	N	0.24683	TA	Epithelial
Epithelial_p10_N_TGTGATGTCGTTCCCA	p3	40433	5515	N	0.159622	TA	Epithelial
Epithelial_p10_N_TGTGCGGAGGGTCAAC	p3	32938	5080	N	0.165645	Enterocyte 1	Epithelial
Epithelial_p10_N_TGTGCGGTCTATCGCC	p3	79596	7418	N	0.23966	Proliferating TA	Epithelial
Epithelial_p10_N_TGTGGCGAGCTCAGAG	p3	5241	1382	N	0.00610571	Goblet	Epithelial
Epithelial_p10_N_TGTGTGACAAACGAGC	p3	32333	4667	N	0.195775	Enterocyte 1	Epithelial
Epithelial_p10_N_TGTTACTAGATAGGGA	p3	770	414	N	0.266234	Enterocyte 2	Epithelial
Epithelial_p10_N_TGTTACTAGTATGATG	p3	656	341	N	0.157012	Enterocyte 1	Epithelial
Epithelial_p10_N_TGTTACTCAATGACCT	p3	20157	4001	N	0.276132	Stem-like	Epithelial
Epithelial_p10_N_TGTTACTTCGTCGATA	p3	603	376	N	0.00497512	Enterocyte 2	Epithelial
Epithelial_p10_N_TGTTCCGCAATTGAAG	p3	651	405	N	0.165899	Enterocyte 2	Epithelial
Epithelial_p10_N_TGTTCTAAGAGAGTGA	p3	891	517	N	0.169473	Enterocyte 2	Epithelial
Epithelial_p10_N_TGTTCTACAATCGCCG	p3	1206	654	N	0.174129	Enterocyte 2	Epithelial
Epithelial_p10_N_TGTTCTAGTGTAGGAC	p3	24011	4263	N	0.219524	Enterocyte 1	Epithelial
Epithelial_p10_N_TGTTCTATCCACCTGT	p3	29635	4853	N	0.178269	Enterocyte 1	Epithelial
Epithelial_p10_N_TTAATCCCATGCCGAC	p3	32600	5197	N	0.218558	Enterocyte 1	Epithelial
Epithelial_p10_N_TTAATCCTCCGTTGAA	p3	50122	6281	N	0.279658	Proliferating TA	Epithelial
Epithelial_p10_N_TTACAGGAGTTCCTGA	p3	603	324	N	0.0182421	Enterocyte 2	Epithelial
Epithelial_p10_N_TTACCATCAAGACAAT	p3	33788	5121	N	0.141145	Enterocyte 1	Epithelial
Epithelial_p10_N_TTACCATGTTTATGCG	p3	794	436	N	0.0654912	Goblet	Epithelial
Epithelial_p10_N_TTACCGCCACGGCACT	p3	33356	4836	N	0.17709	Enterocyte 1	Epithelial
Epithelial_p10_N_TTACGCCTCGCAACAT	p3	32660	5449	N	0.14605	Proliferating TA	Epithelial
Epithelial_p10_N_TTACGTTAGCCATATC	p3	31870	4995	N	0.191026	Enterocyte 1	Epithelial
Epithelial_p10_N_TTACGTTGTCTCAGAT	p3	4998	1417	N	0.0512205	Goblet	Epithelial
Epithelial_p10_N_TTACTGTAGCCTCACG	p3	60921	6744	N	0.266099	Stem-like	Epithelial
Epithelial_p10_N_TTACTGTCAGAGCCCT	p3	25554	4721	N	0.236988	Malignant cells	Epithelial
Epithelial_p10_N_TTACTGTTCCGTAGGC	p3	572	334	N	0.0262238	Enterocyte 2	Epithelial
Epithelial_p10_N_TTACTGTTCGCAGTTA	p3	52159	6757	N	0.248126	Proliferating TA	Epithelial
Epithelial_p10_N_TTAGGGTAGCGCATCC	p3	1091	549	N	0.0329973	Enterocyte 2	Epithelial
Epithelial_p10_N_TTAGGGTCACTCTAGA	p3	37729	5423	N	0.203875	Enterocyte 1	Epithelial
Epithelial_p10_N_TTAGGGTGTGACCGAA	p3	27204	4758	N	0.206624	Stem-like	Epithelial
Epithelial_p10_N_TTAGTCTGTATGGAGC	p3	582	391	N	0.171821	Enterocyte 2	Epithelial
Epithelial_p10_N_TTAGTCTTCACCTACC	p3	20956	4776	N	0.0849399	Goblet	Epithelial
Epithelial_p10_N_TTAGTCTTCCCAGTGG	p3	28473	5326	N	0.17276	Enterocyte 1	Epithelial
Epithelial_p10_N_TTATTGCAGGCAGTCA	p3	22958	4397	N	0.268577	Stem-like	Epithelial
Epithelial_p10_N_TTATTGCCATGCACTA	p3	38745	5260	N	0.174371	Stem-like	Epithelial
Epithelial_p10_N_TTCAATCAGAGCCATG	p3	57892	6375	N	0.276895	Stem-like	Epithelial
Epithelial_p10_N_TTCAATCGTCTCGGGT	p3	25788	4731	N	0.200287	Enterocyte 1	Epithelial
Epithelial_p10_N_TTCAATCTCTCGGCTT	p3	46231	6383	N	0.172417	TA	Epithelial
Epithelial_p10_N_TTCACCGAGAAGCGAA	p3	24226	4537	N	0.147734	Enterocyte 1	Epithelial
Epithelial_p10_N_TTCACCGCAAATTGCC	p3	26662	5046	N	0.147176	Enteroendocrine	Epithelial
Epithelial_p10_N_TTCACCGGTGCGTCGT	p3	12548	2797	N	0.208559	Goblet	Epithelial
Epithelial_p10_N_TTCACCGGTTTCGTAG	p3	704	413	N	0.0525568	Enterocyte 2	Epithelial
Epithelial_p10_N_TTCACGCTCATTTGTC	p3	22616	5048	N	0.083127	Enterocyte 1	Epithelial
Epithelial_p10_N_TTCATGTGTAATGCGG	p3	25249	4301	N	0.209592	Stem-like	Epithelial
Epithelial_p10_N_TTCATGTGTATTGCCA	p3	19862	4312	N	0.143339	Proliferating TA	Epithelial
Epithelial_p10_N_TTCCAATCACACACTA	p3	682	369	N	0.190616	Enterocyte 2	Epithelial
Epithelial_p10_N_TTCCAATCAGGTGAGT	p3	1156	571	N	0.218858	Secretory progenitor	Epithelial
Epithelial_p10_N_TTCCAATGTAACTTCG	p3	510	330	N	0.12549	Enterocyte 2	Epithelial
Epithelial_p10_N_TTCCACGCACTCTCGT	p3	544	307	N	0.0477941	Enterocyte 2	Epithelial
Epithelial_p10_N_TTCCACGCATAAGATG	p3	36756	5778	N	0.217107	Proliferating TA	Epithelial
Epithelial_p10_N_TTCCGGTAGCAAATGT	p3	25459	4350	N	0.218469	Enterocyte 1	Epithelial
Epithelial_p10_N_TTCCGGTAGTAAATGC	p3	33559	4771	N	0.223934	Malignant cells	Epithelial
Epithelial_p10_N_TTCCGTGCACGGATCC	p3	82703	7914	N	0.237815	Proliferating TA	Epithelial
Epithelial_p10_N_TTCCTAACACTTCTCG	p3	664	396	N	0.197289	Enterocyte 2	Epithelial
Epithelial_p10_N_TTCCTAAGTACGTGAG	p3	28859	4662	N	0.238851	Stem-like	Epithelial
Epithelial_p10_N_TTCCTAAGTTTAGACC	p3	35834	5236	N	0.240414	Enterocyte 1	Epithelial
Epithelial_p10_N_TTCCTCTAGGGCAGTT	p3	15612	3488	N	0.174994	Goblet	Epithelial
Epithelial_p10_N_TTCCTCTCAACGACAG	p3	510	323	N	0.0156863	Enterocyte 1	Epithelial
Epithelial_p10_N_TTCCTCTCAAGGGCAT	p3	21398	4162	N	0.158333	BEST4+ enterocyte	Epithelial
Epithelial_p10_N_TTCCTCTCAAGTCATC	p3	652	332	N	0.205521	Enterocyte 2	Epithelial
Epithelial_p10_N_TTCCTCTGTACACGTT	p3	47400	5976	N	0.202954	BEST4+ enterocyte	Epithelial
Epithelial_p10_N_TTCCTCTTCCAGCTCT	p3	21361	4577	N	0.201629	Secretory progenitor	Epithelial
Epithelial_p10_N_TTCCTCTTCTGGACCG	p3	35275	5447	N	0.259079	TA	Epithelial
Epithelial_p10_N_TTCCTTCGTAACGATA	p3	38130	5744	N	0.210858	TA	Epithelial
Epithelial_p10_N_TTCGCTGCAGTGCCTG	p3	34759	4946	N	0.192353	Enterocyte 1	Epithelial
Epithelial_p10_N_TTCGCTGTCCGTACGG	p3	40770	5970	N	0.165563	Enterocyte 1	Epithelial
Epithelial_p10_N_TTCGGTCGTCGGAAAC	p3	1004	483	N	0.226096	Enterocyte 2	Epithelial
Epithelial_p10_N_TTCGGTCTCAGACCGC	p3	43611	5762	N	0.213708	TA	Epithelial
Epithelial_p10_N_TTCTAACAGAGTCCGA	p3	832	414	N	0.0733173	Enterocyte 2	Epithelial
Epithelial_p10_N_TTCTAACCACGTGAGA	p3	516	305	N	0.127907	Enterocyte 2	Epithelial
Epithelial_p10_N_TTCTAACGTGTCATCA	p3	523	304	N	0.217973	Enterocyte 2	Epithelial
Epithelial_p10_N_TTCTAGTGTATTTCTC	p3	35714	5321	N	0.27401	Stem-like	Epithelial
Epithelial_p10_N_TTCTAGTGTGCATTTG	p3	790	490	N	0.134177	Enterocyte 2	Epithelial
Epithelial_p10_N_TTCTAGTTCCCTTGTG	p3	1632	750	N	0.0306373	Enterocyte 2	Epithelial
Epithelial_p10_N_TTCTTCCAGCGTTACT	p3	79824	7759	N	0.235944	Proliferating TA	Epithelial
Epithelial_p10_N_TTCTTCCAGGTTCCAT	p3	54996	6530	N	0.188341	Proliferating TA	Epithelial
Epithelial_p10_N_TTCTTCCTCCTCTCGA	p3	15644	4077	N	0.133853	Enterocyte 1	Epithelial
Epithelial_p10_N_TTCTTCCTCTAGGAAA	p3	24391	4093	N	0.21758	Stem-like	Epithelial
Epithelial_p10_N_TTCTTGAAGCTATCCA	p3	23074	4330	N	0.181286	Enterocyte 1	Epithelial
Epithelial_p10_N_TTCTTGAGTACCCGAC	p3	700	448	N	0.184286	Enterocyte 2	Epithelial
Epithelial_p10_N_TTGAACGTCCACGGAC	p3	43775	5829	N	0.239497	Proliferating TA	Epithelial
Epithelial_p10_N_TTGACCCAGTTTGGCT	p3	14471	3748	N	0.160873	Enterocyte 1	Epithelial
Epithelial_p10_N_TTGACCCTCTCGTGAA	p3	797	452	N	0.0100376	Enterocyte 2	Epithelial
Epithelial_p10_N_TTGAGTGCAGTCAGAG	p3	1071	534	N	0.0140056	Enterocyte 2	Epithelial
Epithelial_p10_N_TTGAGTGTCTATCGTT	p3	36932	5677	N	0.200612	TA	Epithelial
Epithelial_p10_N_TTGATGGGTACTAGCT	p3	31019	4482	N	0.261936	Stem-like	Epithelial
Epithelial_p10_N_TTGCATTAGGAACTCG	p3	639	346	N	0.27543	Enterocyte 2	Epithelial
Epithelial_p10_N_TTGCCTGAGGTCACTT	p3	57359	6899	N	0.16123	TA	Epithelial
Epithelial_p10_N_TTGCCTGGTCATCTAG	p3	47289	6161	N	0.2951	Proliferating TA	Epithelial
Epithelial_p10_N_TTGCGTCTCCTGGCTT	p3	27781	4908	N	0.194197	Stem-like	Epithelial
Epithelial_p10_N_TTGCTGCCAATAAGGT	p3	38192	5155	N	0.281944	Enterocyte 1	Epithelial
Epithelial_p10_N_TTGCTGCCAGGACTTT	p3	38459	5515	N	0.148652	Enterocyte 1	Epithelial
Epithelial_p10_N_TTGCTGCTCCATAGGT	p3	77398	7669	N	0.184927	BEST4+ enterocyte	Epithelial
Epithelial_p10_N_TTGGATGCACCGCTAG	p3	29964	4814	N	0.187225	Stem-like	Epithelial
Epithelial_p10_N_TTGGGATTCTTTCTAG	p3	508	325	N	0.133858	Enterocyte 2	Epithelial
Epithelial_p10_N_TTGGGCGGTCTGCATA	p3	30024	4627	N	0.209766	Enterocyte 1	Epithelial
Epithelial_p10_N_TTGGGTACAGCGTACC	p3	1026	532	N	0.157895	Enterocyte 2	Epithelial
Epithelial_p10_N_TTGTGGAAGGCTGGAT	p3	24661	4281	N	0.23454	Stem-like	Epithelial
Epithelial_p10_N_TTGTGGACATTCTGTT	p3	23993	3923	N	0.242237	Enterocyte 1	Epithelial
Epithelial_p10_N_TTGTGTTCATAAGCAA	p3	1020	565	N	0.153922	Enterocyte 2	Epithelial
Epithelial_p10_N_TTGTGTTCATTGAAGA	p3	764	389	N	0.210733	Enterocyte 2	Epithelial
Epithelial_p10_N_TTGTTCAAGCTCGTGC	p3	657	388	N	0.0258752	Proliferating TA	Epithelial
Epithelial_p10_N_TTGTTGTGTACCTAAC	p3	26415	3943	N	0.239334	Stem-like	Epithelial
Epithelial_p10_N_TTGTTGTGTCTCCTGT	p3	33937	4796	N	0.285146	Stem-like	Epithelial
Epithelial_p10_N_TTGTTTGCACCATATG	p3	57002	6945	N	0.210712	Proliferating TA	Epithelial
Epithelial_p10_N_TTTACGTTCGACATTG	p3	9217	2581	N	0.159922	Goblet	Epithelial
Epithelial_p10_N_TTTAGTCGTCGTGGAA	p3	7966	2491	N	0.191188	Enterocyte 1	Epithelial
Epithelial_p10_N_TTTATGCAGAGCAGAA	p3	25505	4354	N	0.175965	Enterocyte 1	Epithelial
Epithelial_p10_N_TTTATGCGTGTTGACT	p3	27944	4407	N	0.229137	Enterocyte 1	Epithelial
Epithelial_p10_N_TTTATGCTCTCTCGCA	p3	31594	5059	N	0.208172	Stem-like	Epithelial
Epithelial_p10_N_TTTCACAAGGGCGAAG	p3	896	557	N	0.132812	Enterocyte 2	Epithelial
Epithelial_p10_N_TTTCATGCATCATGAC	p3	27272	4358	N	0.224846	Stem-like	Epithelial
Epithelial_p10_N_TTTCCTCGTATGAGCG	p3	32789	4935	N	0.197414	Enterocyte 1	Epithelial
Epithelial_p10_N_TTTCCTCGTTCCAGGC	p3	33647	5084	N	0.277528	Stem-like	Epithelial
Epithelial_p10_N_TTTCCTCGTTCTTCAT	p3	12638	3391	N	0.145434	Goblet	Epithelial
Epithelial_p10_N_TTTGATCCATAATGCC	p3	37844	5398	N	0.180821	Stem-like	Epithelial
Epithelial_p10_N_TTTGGAGTCTACGGTA	p3	28922	4770	N	0.16828	Enterocyte 1	Epithelial
Epithelial_p10_N_TTTGTTGAGCACTGGA	p3	513	314	N	0.194932	Enterocyte 2	Epithelial
Epithelial_p10_N_TTTGTTGAGGTAAGTT	p3	606	438	N	0.0231023	BEST4+ enterocyte	Epithelial
Epithelial_p10_N_TTTGTTGAGTCTCGTA	p3	19373	3732	N	0.260879	Enterocyte 1	Epithelial
Epithelial_p11_N_AAATGGACAGTTCTAG	p4	794	392	N	0.00881612	Enterocyte 2	Epithelial
Epithelial_p11_N_AAATGGATCTCCGCAT	p4	526	318	N	0.237643	Enterocyte 2	Epithelial
Epithelial_p11_N_AACAAAGGTCGAACAG	p4	33169	4909	N	0.182942	TA	Epithelial
Epithelial_p11_N_AACCACAAGGTAAACT	p4	538	292	N	0.00743494	Enterocyte 2	Epithelial
Epithelial_p11_N_AACCATGCATACTTTC	p4	501	304	N	0.0538922	Enterocyte 2	Epithelial
Epithelial_p11_N_AACCATGTCGGCTGGT	p4	683	342	N	0.0775988	Enterocyte 2	Epithelial
Epithelial_p11_N_AACCTTTGTTGCTGAT	p4	616	344	N	0.0470779	Enterocyte 2	Epithelial
Epithelial_p11_N_AACGAAAGTTAGAAAC	p4	845	467	N	0.0189349	Enterocyte 2	Epithelial
Epithelial_p11_N_AACTTCTTCCGTGGGT	p4	848	492	N	0.153302	Enterocyte 2	Epithelial
Epithelial_p11_N_AAGAACATCAGTCATG	p4	10256	2403	N	0.293974	Enterocyte 1	Epithelial
Epithelial_p11_N_AAGATAGCAACTGCCG	p4	1524	645	N	0.0721785	Enterocyte 2	Epithelial
Epithelial_p11_N_AAGATAGGTACCGTCG	p4	23545	5117	N	0.263326	TA	Epithelial
Epithelial_p11_N_AAGCCATTCTTACCGC	p4	5306	1868	N	0.257444	Malignant cells	Epithelial
Epithelial_p11_N_AAGCGAGGTAGTGATA	p4	20703	3215	N	0.200599	Stem-like	Epithelial
Epithelial_p11_N_AAGCGTTAGTCGGGAT	p4	808	469	N	0.173267	Enterocyte 2	Epithelial
Epithelial_p11_N_AAGGTAAAGCCTGTGC	p4	879	499	N	0.136519	Enterocyte 1	Epithelial
Epithelial_p11_N_AAGTACCGTAGGATAT	p4	504	339	N	0.0694444	Enterocyte 2	Epithelial
Epithelial_p11_N_AATCGACGTCCACACG	p4	725	396	N	0.0606897	Enterocyte 2	Epithelial
Epithelial_p11_N_AATCGACTCGTAGCCG	p4	1633	830	N	0.0416412	Malignant cells	Epithelial
Epithelial_p11_N_AATGACCGTTCGTAAC	p4	623	323	N	0.252006	Goblet	Epithelial
Epithelial_p11_N_AATGCCAAGACTCTAC	p4	19252	4153	N	0.141959	Stem-like	Epithelial
Epithelial_p11_N_ACCCTTGTCTTCTCAA	p4	1376	486	N	0.0123547	Enterocyte 2	Epithelial
Epithelial_p11_N_ACCGTTCAGGTTCAGG	p4	32355	4910	N	0.13593	Stem-like	Epithelial
Epithelial_p11_N_ACGTACACAAGCTACT	p4	663	347	N	0.0241327	Enterocyte 2	Epithelial
Epithelial_p11_N_ACGTTCCCATCGAACT	p4	662	414	N	0.00151057	Enterocyte 2	Epithelial
Epithelial_p11_N_ACTGATGGTGGTAACG	p4	61194	6892	N	0.147727	Enterocyte 1	Epithelial
Epithelial_p11_N_ACTTAGGTCTGAGGCC	p4	543	324	N	0.298343	Enterocyte 2	Epithelial
Epithelial_p11_N_AGAAGTACAGTTGTTG	p4	527	329	N	0.176471	Enterocyte 2	Epithelial
Epithelial_p11_N_AGAGAATTCGCCGAAC	p4	35608	4925	N	0.149966	Enterocyte 1	Epithelial
Epithelial_p11_N_AGAGAGCCATCGGTTA	p4	42181	5656	N	0.124298	TA	Epithelial
Epithelial_p11_N_AGATAGACACAGTGTT	p4	23910	4106	N	0.198202	Stem-like	Epithelial
Epithelial_p11_N_AGATGCTGTATGCGTT	p4	543	327	N	0.0902394	Enterocyte 2	Epithelial
Epithelial_p11_N_AGCGATTAGCTCACTA	p4	26661	4397	N	0.173587	Stem-like	Epithelial
Epithelial_p11_N_AGCGATTAGGCCTGAA	p4	17350	3671	N	0.178213	Stem-like	Epithelial
Epithelial_p11_N_AGCGATTCAAAGACGC	p4	2558	1276	N	0.155981	Enterocyte 2	Epithelial
Epithelial_p11_N_AGCGCCAAGCAATTAG	p4	2733	1341	N	0.153677	Stem-like	Epithelial
Epithelial_p11_N_AGGAGGTGTGTTGCCG	p4	521	299	N	0.0403071	Enterocyte 2	Epithelial
Epithelial_p11_N_AGGATAATCACCGACG	p4	22915	3792	N	0.18477	Stem-like	Epithelial
Epithelial_p11_N_AGGATAATCCACTTTA	p4	46453	6455	N	0.210277	TA	Epithelial
Epithelial_p11_N_AGGATCTCACGGTGCT	p4	568	329	N	0.18662	Enterocyte 2	Epithelial
Epithelial_p11_N_AGGGCTCCATCTCCCA	p4	530	344	N	0.120755	Enterocyte 2	Epithelial
Epithelial_p11_N_AGGTAGGCAGCTTTCC	p4	637	375	N	0.160126	Enterocyte 2	Epithelial
Epithelial_p11_N_ATAGGCTGTCTCTCCA	p4	4067	1552	N	0.297762	Goblet	Epithelial
Epithelial_p11_N_ATCATTCTCTCGCTTG	p4	25204	4663	N	0.148707	Goblet	Epithelial
Epithelial_p11_N_ATCCCTGTCGTTAGAC	p4	578	375	N	0.128028	Enterocyte 2	Epithelial
Epithelial_p11_N_ATCCTATGTGAACTAA	p4	58875	6335	N	0.125996	Proliferating TA	Epithelial
Epithelial_p11_N_ATCGATGGTCAGGTAG	p4	712	466	N	0.126404	Enterocyte 2	Epithelial
Epithelial_p11_N_ATCGGCGAGCAGCGAT	p4	21430	4047	N	0.241111	Stem-like	Epithelial
Epithelial_p11_N_ATCGTGACAAGAGCTG	p4	1615	721	N	0.0123839	Enterocyte 2	Epithelial
Epithelial_p11_N_ATGAAAGGTTGCTAGT	p4	24509	4037	N	0.237097	Stem-like	Epithelial
Epithelial_p11_N_ATGAAAGTCGAGAACG	p4	1088	528	N	0.0514706	Enterocyte 2	Epithelial
Epithelial_p11_N_ATGGATCGTGGATACG	p4	536	364	N	0.16791	Enterocyte 2	Epithelial
Epithelial_p11_N_ATTATCCAGTCTTGGT	p4	568	304	N	0.0950704	Goblet	Epithelial
Epithelial_p11_N_ATTCATCTCACGGACC	p4	501	321	N	0.157685	Enterocyte 2	Epithelial
Epithelial_p11_N_ATTCCTACAAGCTGCC	p4	953	646	N	0.00104932	Enterocyte 2	Epithelial
Epithelial_p11_N_ATTGTTCAGCTTGTTG	p4	33356	4777	N	0.183385	Enterocyte 1	Epithelial
Epithelial_p11_N_ATTGTTCGTATGGAAT	p4	1002	490	N	0.126747	Goblet	Epithelial
Epithelial_p11_N_CAACGGCTCTGGGCGT	p4	20401	3392	N	0.260772	Stem-like	Epithelial
Epithelial_p11_N_CAAGCTAGTCCTACAA	p4	20529	3475	N	0.237128	Enterocyte 1	Epithelial
Epithelial_p11_N_CACAGATCACTCGATA	p4	20924	4034	N	0.13009	BEST4+ enterocyte	Epithelial
Epithelial_p11_N_CACAGGCCAGACCAAG	p4	509	284	N	0.231827	Enterocyte 2	Epithelial
Epithelial_p11_N_CACTAAGAGTAAAGCT	p4	904	416	N	0.0199115	Enterocyte 2	Epithelial
Epithelial_p11_N_CAGCACGGTACCCACG	p4	28831	4838	N	0.106483	Enterocyte 1	Epithelial
Epithelial_p11_N_CAGCCAGGTCGAATGG	p4	908	529	N	0.0682819	Malignant cells	Epithelial
Epithelial_p11_N_CATACCCGTACTGACT	p4	46006	5999	N	0.128114	TA	Epithelial
Epithelial_p11_N_CATCCACAGAAGTATC	p4	24004	4106	N	0.145642	Enterocyte 1	Epithelial
Epithelial_p11_N_CATGCAACATTGACCA	p4	73186	7289	N	0.130421	Proliferating TA	Epithelial
Epithelial_p11_N_CATGCGGTCATCGACA	p4	11300	2529	N	0.29354	Enterocyte 1	Epithelial
Epithelial_p11_N_CATGCTCAGGTAAGAG	p4	566	370	N	0.00353357	Enterocyte 2	Epithelial
Epithelial_p11_N_CATGGATAGGTAGTAT	p4	2081	842	N	0.0427679	Enterocyte 2	Epithelial
Epithelial_p11_N_CATTCTATCTGACGCG	p4	780	332	N	0.00641026	Enterocyte 2	Epithelial
Epithelial_p11_N_CATTGCCGTACATTGC	p4	10701	2488	N	0.193814	Enteroendocrine	Epithelial
Epithelial_p11_N_CCACGAGAGCCTGACC	p4	31178	4710	N	0.174386	TA	Epithelial
Epithelial_p11_N_CCCATTGGTTGACGGA	p4	19173	3781	N	0.254525	Stem-like	Epithelial
Epithelial_p11_N_CCCGGAAGTTTACTTC	p4	35592	5015	N	0.187458	Stem-like	Epithelial
Epithelial_p11_N_CCCTGATGTAGGAGGG	p4	15819	3270	N	0.213351	Stem-like	Epithelial
Epithelial_p11_N_CCCTGATTCATGACAC	p4	34744	5218	N	0.14791	Stem-like	Epithelial
Epithelial_p11_N_CCGATGGAGAATTTGG	p4	1958	950	N	0.164454	Enterocyte 2	Epithelial
Epithelial_p11_N_CCGCAAGAGCTAATCC	p4	1677	824	N	0.0399523	Goblet	Epithelial
Epithelial_p11_N_CCGCAAGAGGGCGAAG	p4	32045	5101	N	0.0933687	BEST4+ enterocyte	Epithelial
Epithelial_p11_N_CCGTGAGAGGGTATAT	p4	843	533	N	0.134045	Enterocyte 2	Epithelial
Epithelial_p11_N_CCTAAGACAAACGAGC	p4	34270	4593	N	0.153983	Stem-like	Epithelial
Epithelial_p11_N_CCTCAGTGTCTGTGGC	p4	780	473	N	0.158974	Enterocyte 2	Epithelial
Epithelial_p11_N_CCTCATGGTTGCATTG	p4	503	349	N	0.0397614	Enterocyte 2	Epithelial
Epithelial_p11_N_CCTCTCCCACTGTTCC	p4	1022	479	N	0.0440313	Enterocyte 2	Epithelial
Epithelial_p11_N_CCTCTCCCATGGTGGA	p4	544	337	N	0.152574	Enterocyte 2	Epithelial
Epithelial_p11_N_CCTTCAGAGGCCCGTT	p4	537	360	N	0.18622	Enterocyte 2	Epithelial
Epithelial_p11_N_CCTTTGGTCCTTTGAT	p4	1386	593	N	0.040404	Enterocyte 2	Epithelial
Epithelial_p11_N_CGAGAAGAGTAAGGGA	p4	1705	933	N	0.0826979	Malignant cells	Epithelial
Epithelial_p11_N_CGAGTTACATAGATGA	p4	7119	2098	N	0.275601	Enteroendocrine	Epithelial
Epithelial_p11_N_CGATCGGTCCAATGCA	p4	14150	3324	N	0.175124	Goblet	Epithelial
Epithelial_p11_N_CGATGCGAGATGCAGC	p4	11730	3243	N	0.150469	BEST4+ enterocyte	Epithelial
Epithelial_p11_N_CGATGGCAGTGAACAT	p4	902	442	N	0.00110865	Enterocyte 2	Epithelial
Epithelial_p11_N_CGCAGGTTCTGCATAG	p4	19310	3740	N	0.205075	Secretory progenitor	Epithelial
Epithelial_p11_N_CGCCAGACAAATCAAG	p4	38332	5167	N	0.148283	TA	Epithelial
Epithelial_p11_N_CGCGTGAAGACCATTC	p4	1349	789	N	0.0355819	Malignant cells	Epithelial
Epithelial_p11_N_CGGAATTTCAGAGCGA	p4	569	450	N	0.0509666	Enterocyte 2	Epithelial
Epithelial_p11_N_CGGGACTAGAGAGTTT	p4	47975	6122	N	0.169713	TA	Epithelial
Epithelial_p11_N_CGGGCATTCATGCGGC	p4	27772	4146	N	0.29004	TA	Epithelial
Epithelial_p11_N_CGTAAGTAGTTCGCAT	p4	34086	4775	N	0.103386	BEST4+ enterocyte	Epithelial
Epithelial_p11_N_CGTAATGTCCGTGTAA	p4	12683	2727	N	0.299535	Stem-like	Epithelial
Epithelial_p11_N_CGTTCTGTCCTCGATC	p4	18359	4037	N	0.194945	BEST4+ enterocyte	Epithelial
Epithelial_p11_N_CTAACCCGTGATACAA	p4	16651	4260	N	0.257882	Proliferating TA	Epithelial
Epithelial_p11_N_CTACAGACAGTGGGTA	p4	21974	4821	N	0.0685811	Enteroendocrine	Epithelial
Epithelial_p11_N_CTACTATAGCTGTGCC	p4	17159	3133	N	0.169707	Enterocyte 1	Epithelial
Epithelial_p11_N_CTAGGTAAGGGCAACT	p4	1368	835	N	0.126462	Enterocyte 2	Epithelial
Epithelial_p11_N_CTAGGTAGTATGCAAA	p4	2850	1311	N	0.147018	Malignant cells	Epithelial
Epithelial_p11_N_CTATAGGCAGTCTACA	p4	27357	4726	N	0.152612	Enterocyte 1	Epithelial
Epithelial_p11_N_CTATCTAAGGTAAGAG	p4	518	311	N	0.148649	Enterocyte 2	Epithelial
Epithelial_p11_N_CTCAACCGTAATCAGA	p4	32855	5018	N	0.135474	Stem-like	Epithelial
Epithelial_p11_N_CTCCCTCGTTGGGCCT	p4	40166	5716	N	0.115919	Stem-like	Epithelial
Epithelial_p11_N_CTGCAGGCATTGAGGG	p4	1090	615	N	0.0266055	BEST4+ enterocyte	Epithelial
Epithelial_p11_N_CTGTATTGTAGTAAGT	p4	29823	4077	N	0.263086	Enterocyte 1	Epithelial
Epithelial_p11_N_CTTCCTTCACTATCGA	p4	36459	5171	N	0.172358	Stem-like	Epithelial
Epithelial_p11_N_CTTGAGAGTTGGGAAC	p4	29165	4566	N	0.127824	Stem-like	Epithelial
Epithelial_p11_N_CTTGATTTCTCTAAGG	p4	43464	5674	N	0.176974	Enterocyte 1	Epithelial
Epithelial_p11_N_GAAACCTGTGCGACAA	p4	689	382	N	0.0203193	Enterocyte 2	Epithelial
Epithelial_p11_N_GAACACTTCCGCGATG	p4	3890	1340	N	0.0385604	Proliferating TA	Epithelial
Epithelial_p11_N_GAACTGTCACCCTGAG	p4	44213	5529	N	0.13971	Enterocyte 1	Epithelial
Epithelial_p11_N_GAAGCGACAGGATGAC	p4	544	359	N	0.139706	Enterocyte 2	Epithelial
Epithelial_p11_N_GAAGCGAGTAGGATAT	p4	859	524	N	0.158324	Enterocyte 1	Epithelial
Epithelial_p11_N_GAAGGACTCTGTAAGC	p4	21805	4062	N	0.160651	BEST4+ enterocyte	Epithelial
Epithelial_p11_N_GAATCACGTGGAACCA	p4	1390	805	N	0.145324	Proliferating TA	Epithelial
Epithelial_p11_N_GACAGCCCAGCGTACC	p4	538	325	N	0.118959	Enterocyte 2	Epithelial
Epithelial_p11_N_GACCCTTGTGACTATC	p4	680	354	N	0.173529	Enterocyte 2	Epithelial
Epithelial_p11_N_GACTCAAAGTGGAAAG	p4	646	343	N	0.0634675	Enterocyte 2	Epithelial
Epithelial_p11_N_GACTTCCAGTCGGCCT	p4	793	486	N	0.147541	Enterocyte 2	Epithelial
Epithelial_p11_N_GAGAAATCACTACTTT	p4	1152	483	N	0.0234375	Enterocyte 2	Epithelial
Epithelial_p11_N_GAGTGAGGTCGAGTGA	p4	750	485	N	0.06	Enterocyte 2	Epithelial
Epithelial_p11_N_GAGTGTTGTCTACGAT	p4	29108	4478	N	0.196819	Stem-like	Epithelial
Epithelial_p11_N_GAGTTTGAGAGAGTGA	p4	30261	4334	N	0.176993	Stem-like	Epithelial
Epithelial_p11_N_GATAGCTGTGTCGCTG	p4	16682	3228	N	0.0903369	Enterocyte 1	Epithelial
Epithelial_p11_N_GATCATGGTTATCTGG	p4	41751	5661	N	0.185912	TA	Epithelial
Epithelial_p11_N_GATGATCTCCTACAAG	p4	2981	1192	N	0.0211338	Proliferating TA	Epithelial
Epithelial_p11_N_GATTCGATCCTGCCAT	p4	23462	5005	N	0.151905	TA	Epithelial
Epithelial_p11_N_GATTCGATCTAGCCAA	p4	557	358	N	0.0861759	Enterocyte 2	Epithelial
Epithelial_p11_N_GCACGGTGTGATCGTT	p4	2392	944	N	0.2801	Malignant cells	Epithelial
Epithelial_p11_N_GCAGCCAGTCACTGAT	p4	26110	4030	N	0.206549	Enterocyte 1	Epithelial
Epithelial_p11_N_GCATCGGGTGTCCACG	p4	34182	4585	N	0.203148	TA	Epithelial
Epithelial_p11_N_GCCAGCAAGGTACTGG	p4	34002	5008	N	0.12461	Enterocyte 1	Epithelial
Epithelial_p11_N_GCCATTCCAATGTTGC	p4	651	411	N	0.135177	Enterocyte 2	Epithelial
Epithelial_p11_N_GCCTGTTAGGAATGTT	p4	2250	949	N	0.189333	TA	Epithelial
Epithelial_p11_N_GCTTCACGTAACCAGG	p4	40580	5568	N	0.148004	Stem-like	Epithelial
Epithelial_p11_N_GGAATCTGTGGTTCTA	p4	18167	3687	N	0.261573	Proliferating TA	Epithelial
Epithelial_p11_N_GGAGAACCACGCGTCA	p4	32276	4947	N	0.15228	Enterocyte 1	Epithelial
Epithelial_p11_N_GGAGCAATCACCTCGT	p4	511	307	N	0.133072	Enterocyte 2	Epithelial
Epithelial_p11_N_GGCACGTTCGAAGCAG	p4	1228	612	N	0.228013	Proliferating TA	Epithelial
Epithelial_p11_N_GGCTTGGCACTACCCT	p4	6700	2290	N	0.107761	Enteroendocrine	Epithelial
Epithelial_p11_N_GGGCCATCATTGACCA	p4	809	476	N	0.00618047	Enterocyte 2	Epithelial
Epithelial_p11_N_GGGCTCAGTGAATAAC	p4	18747	3392	N	0.279138	Goblet	Epithelial
Epithelial_p11_N_GGGTTTAGTATGATCC	p4	2694	994	N	0.00445434	Enterocyte 2	Epithelial
Epithelial_p11_N_GGTGTCGGTGGGTTGA	p4	3105	1241	N	0.295974	Malignant cells	Epithelial
Epithelial_p11_N_GGTGTCGTCCCAGGAC	p4	54623	5815	N	0.211102	Stem-like	Epithelial
Epithelial_p11_N_GGTTGTATCATTGTGG	p4	33593	5067	N	0.185366	Stem-like	Epithelial
Epithelial_p11_N_GTAATCGAGCTCAGAG	p4	21937	4100	N	0.0895291	BEST4+ enterocyte	Epithelial
Epithelial_p11_N_GTAGAAAAGTTGCTCA	p4	16866	3295	N	0.0039132	Stem-like	Epithelial
Epithelial_p11_N_GTAGAAACATGGTACT	p4	17855	4572	N	0.0754411	Enteroendocrine	Epithelial
Epithelial_p11_N_GTAGAAATCCAACTAG	p4	544	312	N	0.121324	Enterocyte 2	Epithelial
Epithelial_p11_N_GTATTGGAGACGGTTG	p4	731	461	N	0.0246238	Enterocyte 2	Epithelial
Epithelial_p11_N_GTCTCACCAACAGTGG	p4	46978	6144	N	0.153668	Goblet	Epithelial
Epithelial_p11_N_GTCTTTACAATTGCCA	p4	499	316	N	0.0140281	Enterocyte 2	Epithelial
Epithelial_p11_N_GTGCACGCAGTTCCAA	p4	5962	1801	N	0.019792	Enterocyte 2	Epithelial
Epithelial_p11_N_GTGCAGCTCTCGCGTT	p4	966	548	N	0.10766	Secretory progenitor	Epithelial
Epithelial_p11_N_GTGCTGGAGAGAATCT	p4	33455	4988	N	0.133911	Enterocyte 1	Epithelial
Epithelial_p11_N_GTGGAAGAGGAACTCG	p4	643	391	N	0.172628	Enterocyte 2	Epithelial
Epithelial_p11_N_GTGGAGACAATACCTG	p4	21204	4206	N	0.225523	Stem-like	Epithelial
Epithelial_p11_N_GTGGCGTCACGAGGTA	p4	5156	2076	N	0.155353	Malignant cells	Epithelial
Epithelial_p11_N_GTGTGATAGAGTCACG	p4	542	346	N	0.212177	Enterocyte 2	Epithelial
Epithelial_p11_N_GTTACAGTCGCCGAGT	p4	636	355	N	0.0298742	Enterocyte 2	Epithelial
Epithelial_p11_N_GTTACCCAGTAGCATA	p4	27338	4508	N	0.19226	Stem-like	Epithelial
Epithelial_p11_N_GTTACGATCATCCTGC	p4	31940	5410	N	0.256606	TA	Epithelial
Epithelial_p11_N_GTTGAACAGCTTGTTG	p4	32056	4977	N	0.121444	Goblet	Epithelial
Epithelial_p11_N_GTTGTGAAGCGCTGCT	p4	640	413	N	0.0296875	Malignant cells	Epithelial
Epithelial_p11_N_GTTGTGAGTACTGAGG	p4	657	425	N	0.173516	Enterocyte 2	Epithelial
Epithelial_p11_N_TAATTCCAGTCTACCA	p4	600	385	N	0.16	Enterocyte 2	Epithelial
[truncated: 52,104 more rows]
