# Supplementary material for: Single-cell and spatial analysis reveal interaction of FAP+ fibroblasts and SPP1+ macrophages in colorectal cancer
Source: Nat Commun. 2022 Apr 1;13:1742. doi: 10.1038/s41467-022-29366-6 (PMC8976074; doi:10.1038/s41467-022-29366-6)
Supplement: Supplementary file 9 — Source Data [file 41467_2022_29366_MOESM9_ESM.xlsx]

## Sheet: Figure 1b
UMAP_1	UMAP_2	SubTypes	Tissues
5.08354	7.02977	Epithelial	N
7.13784	9.93954	Epithelial	N
7.0938	10.128	Epithelial	N
1.84439	11.193	Epithelial	N
2.59868	8.09416	Epithelial	N
1.57108	11.1557	Epithelial	N
1.8051	11.2679	Epithelial	N
5.3871	9.77326	Epithelial	N
7.18468	9.60085	Epithelial	N
1.75928	11.2495	Epithelial	N
7.34343	9.91986	Epithelial	N
1.63099	11.0049	Epithelial	N
6.34384	10.5672	Epithelial	N
7.0123	10.5772	Epithelial	N
7.03829	9.53036	Epithelial	N
7.26038	9.94291	Epithelial	N
6.77967	9.04142	Epithelial	N
6.00745	7.17018	Epithelial	N
5.67875	10.6433	Epithelial	N
5.56467	11.1529	Epithelial	N
2.983	8.84064	Epithelial	N
7.16031	9.85725	Epithelial	N
4.10769	9.80766	Epithelial	N
7.10042	10.1912	Epithelial	N
7.1445	9.57305	Epithelial	N
7.35116	9.96014	Epithelial	N
7.0737	10.2468	Epithelial	N
6.56486	8.1338	Epithelial	N
5.79416	11.0562	Epithelial	N
7.06227	10.6	Epithelial	N
1.59892	11.0863	Epithelial	N
3.06253	6.96694	Epithelial	N
6.3205	10.5629	Epithelial	N
7.06782	10.4999	Epithelial	N
7.2375	10.4346	Epithelial	N
7.08027	9.53931	Epithelial	N
7.20666	9.64491	Epithelial	N
2.84531	8.531	Epithelial	N
3.52957	6.44671	Epithelial	N
-6.2903	6.82054	Epithelial	N
1.67786	11.2004	Epithelial	N
3.68038	8.54028	Epithelial	N
4.68572	11.9284	Epithelial	N
6.9512	9.13466	Epithelial	N
7.31871	9.88328	Epithelial	N
7.24046	9.84741	Epithelial	N
1.92746	11.3338	Epithelial	N
5.60337	9.47157	Epithelial	N
3.20947	8.07019	Epithelial	N
7.41135	10.0365	Epithelial	N
7.03868	9.32305	Epithelial	N
7.2313	10.2029	Epithelial	N
6.84441	10.7983	Epithelial	N
1.59902	11.1296	Epithelial	N
7.12585	9.32794	Epithelial	N
1.75997	10.893	Epithelial	N
5.09457	5.20125	Epithelial	N
7.2764	10.3648	Epithelial	N
6.61335	10.5189	Epithelial	N
3.14207	10.3432	Epithelial	N
2.82568	7.79441	Epithelial	N
5.77336	8.89702	Epithelial	N
4.25264	11.2717	Epithelial	N
4.55609	8.11931	Epithelial	N
6.22592	-5.98475	Epithelial	N
2.93232	11.4801	Epithelial	N
3.82844	11.06	Epithelial	N
5.63744	7.55875	Epithelial	N
3.03865	7.67017	Epithelial	N
4.46044	7.00231	Epithelial	N
0.51912	-13.3978	Epithelial	N
5.8523	11.0769	Epithelial	N
4.15303	8.66239	Epithelial	N
3.08539	10.7466	Epithelial	N
4.57572	5.83008	Epithelial	N
7.16178	9.79498	Epithelial	N
3.578	7.20598	Epithelial	N
3.11292	6.85735	Epithelial	N
6.24056	6.48092	Epithelial	N
4.45753	5.24962	Epithelial	N
3.42333	11.7645	Epithelial	N
4.51208	5.29467	Epithelial	N
2.17452	7.82951	Epithelial	N
6.97254	10.7838	Epithelial	N
5.82262	9.42925	Epithelial	N
6.19926	6.07882	Epithelial	N
2.33579	8.47261	Epithelial	N
5.57151	10.0234	Epithelial	N
4.78936	5.09164	Epithelial	N
3.5611	11.053	Epithelial	N
6.25202	6.8312	Epithelial	N
5.00588	7.96902	Epithelial	N
10.0943	3.04027	Epithelial	N
3.74641	6.4313	Epithelial	N
6.33424	6.50974	Epithelial	N
6.88463	10.4484	Epithelial	N
1.8646	-5.98763	Epithelial	N
4.6026	8.37847	Epithelial	N
4.5315	12.0287	Epithelial	N
3.90608	5.31196	Epithelial	N
2.95234	11.7537	Epithelial	N
4.32408	4.98996	Epithelial	N
4.67397	6.90847	Epithelial	N
4.69002	5.45673	Epithelial	N
6.48295	7.94715	Epithelial	N
2.24894	10.2893	Epithelial	N
4.02441	5.49242	Epithelial	N
2.80259	9.3464	Epithelial	N
3.52438	5.73882	Epithelial	N
4.68337	6.5141	Epithelial	N
2.4251	10.8519	Epithelial	N
6.0219	11.0519	Epithelial	N
3.56597	11.4936	Epithelial	N
3.53265	10.9621	Epithelial	N
4.30072	11.1891	Epithelial	N
2.16775	10.6969	Epithelial	N
3.14826	10.4918	Epithelial	N
5.67342	11.2586	Epithelial	N
2.36791	10.3379	Epithelial	N
2.42875	7.47972	Epithelial	N
4.09	7.1491	Epithelial	N
6.0659	9.34402	Epithelial	N
5.34322	9.23119	Epithelial	N
6.681	9.67933	Epithelial	N
5.78058	9.57582	Epithelial	N
2.25692	10.9524	Epithelial	N
3.31895	6.00192	Epithelial	N
4.5181	11.2607	Epithelial	N
2.63294	6.96153	Epithelial	N
5.79599	10.4684	Epithelial	N
4.95986	5.2402	Epithelial	N
3.02777	11.5852	Epithelial	N
3.51979	10.7098	Epithelial	N
5.09856	9.9752	Epithelial	N
5.84825	9.13361	Epithelial	N
5.33249	5.24213	Epithelial	N
3.2991	10.4133	Epithelial	N
1.82405	9.751	Epithelial	N
4.42727	10.7536	Epithelial	N
2.68809	10.0085	Epithelial	N
5.08144	6.83945	Epithelial	N
3.47743	11.7719	Epithelial	N
2.63837	11.3263	Epithelial	N
7.10082	10.4702	Epithelial	N
2.72507	10.2368	Epithelial	N
2.3709	10.1932	Epithelial	N
3.03926	11.6607	Epithelial	N
2.90969	10.9633	Epithelial	N
2.21621	10.4147	Epithelial	N
2.21123	10.6691	Epithelial	N
6.7293	8.70626	Epithelial	N
4.71478	10.7168	Epithelial	N
4.1018	11.962	Epithelial	N
2.12769	9.83723	Epithelial	N
3.73041	10.6838	Epithelial	N
2.06837	9.78843	Epithelial	N
3.93545	11.8106	Epithelial	N
5.68073	9.39269	Epithelial	N
6.04042	9.31591	Epithelial	N
3.94293	11.7886	Epithelial	N
5.15007	7.00204	Epithelial	N
3.43403	6.89012	Epithelial	N
4.35607	11.4872	Epithelial	N
6.09076	8.81372	Epithelial	N
4.77246	7.14609	Epithelial	N
5.84091	7.16316	Epithelial	N
6.1301	8.72257	Epithelial	N
3.07977	11.7696	Epithelial	N
5.86462	9.70233	Epithelial	N
3.29523	10.9441	Epithelial	N
3.75893	5.66155	Epithelial	N
4.9398	7.25859	Epithelial	N
7.30909	10.1529	Epithelial	N
4.74897	7.18723	Epithelial	N
5.63415	11.2061	Epithelial	N
3.11742	11.7862	Epithelial	N
4.82414	10.9685	Epithelial	N
2.48301	9.4616	Epithelial	N
3.1214	6.38318	Epithelial	N
2.73943	10.2948	Epithelial	N
4.31905	11.3599	Epithelial	N
2.22321	7.47641	Epithelial	N
3.25856	11.1697	Epithelial	N
3.11216	10.1792	Epithelial	N
5.08428	6.26296	Epithelial	N
6.70584	10.7781	Epithelial	N
5.01965	7.17665	Epithelial	N
7.40778	10.1691	Epithelial	N
3.18827	6.8258	Epithelial	N
4.77015	6.78689	Epithelial	N
3.13604	6.65682	Epithelial	N
2.15303	10.2823	Epithelial	N
6.99201	10.7919	Epithelial	N
7.29673	10.3723	Epithelial	N
4.83043	7.7293	Epithelial	N
3.86303	11.5351	Epithelial	N
3.61176	11.8215	Epithelial	N
3.18569	11.385	Epithelial	N
5.00042	6.4748	Epithelial	N
2.78913	11.1578	Epithelial	N
2.81228	7.75302	Epithelial	N
2.4218	10.3826	Epithelial	N
2.80951	10.5808	Epithelial	N
3.88108	11.8915	Epithelial	N
2.87044	10.6188	Epithelial	N
3.36664	11.7606	Epithelial	N
6.03866	8.81824	Epithelial	N
2.63172	11.414	Epithelial	N
2.51152	10.1003	Epithelial	N
2.81725	10.9222	Epithelial	N
6.64148	8.13764	Epithelial	N
2.53252	9.85202	Epithelial	N
3.07311	11.8891	Epithelial	N
2.88735	10.5619	Epithelial	N
2.44994	11.1385	Epithelial	N
4.1509	12.0382	Epithelial	N
2.38541	7.7437	Epithelial	N
4.89009	7.22327	Epithelial	N
2.76579	11.6169	Epithelial	N
4.56837	11.4793	Epithelial	N
2.19046	10.6345	Epithelial	N
2.73954	9.63661	Epithelial	N
5.08525	7.33499	Epithelial	N
5.65204	8.963	Epithelial	N
3.32753	11.7695	Epithelial	N
2.60038	11.4585	Epithelial	N
3.24093	5.95728	Epithelial	N
4.59074	5.74594	Epithelial	N
3.39171	7.68814	Epithelial	N
2.71033	11.436	Epithelial	N
1.92064	9.66623	Epithelial	N
2.37799	10.9536	Epithelial	N
4.2098	11.0476	Epithelial	N
2.15998	10.8839	Epithelial	N
5.84402	6.10495	Epithelial	N
2.16134	10.6678	Epithelial	N
2.82392	8.0169	Epithelial	N
5.07192	7.32207	Epithelial	N
2.60503	11.2572	Epithelial	N
5.10973	6.70858	Epithelial	N
2.93386	11.7222	Epithelial	N
2.13199	10.0153	Epithelial	N
4.96835	9.75515	Epithelial	N
5.59441	11.1109	Epithelial	N
3.28863	5.74326	Epithelial	N
5.95162	8.70829	Epithelial	N
4.61395	11.9931	Epithelial	N
6.11787	10.9237	Epithelial	N
4.41929	10.9938	Epithelial	N
4.00509	11.0511	Epithelial	N
3.11054	11.7031	Epithelial	N
4.84031	11.0237	Epithelial	N
4.5239	6.70552	Epithelial	N
6.29202	10.7085	Epithelial	N
6.15209	9.28716	Epithelial	N
5.05044	10.0364	Epithelial	N
2.09484	10.3992	Epithelial	N
4.33552	11.1626	Epithelial	N
3.7525	11.9012	Epithelial	N
4.33008	9.313	Epithelial	N
2.67553	11.3067	Epithelial	N
5.55428	9.73201	Epithelial	N
2.36043	11.0959	Epithelial	N
2.55975	11.1905	Epithelial	N
5.08801	7.48255	Epithelial	N
2.75768	11.202	Epithelial	N
4.58054	10.3762	Epithelial	N
2.01797	10.4046	Epithelial	N
2.90603	8.55154	Epithelial	N
4.80691	6.11404	Epithelial	N
2.56173	10.7965	Epithelial	N
3.30553	10.3501	Epithelial	N
3.11463	11.9262	Epithelial	N
5.05297	6.36562	Epithelial	N
5.96293	8.80602	Epithelial	N
6.08608	6.2164	Epithelial	N
6.19022	8.89014	Epithelial	N
3.92131	11.0218	Epithelial	N
2.24442	10.2388	Epithelial	N
5.05806	6.34224	Epithelial	N
6.857	10.7037	Epithelial	N
2.43954	7.04152	Epithelial	N
3.38098	8.49403	Epithelial	N
2.5528	10.8168	Epithelial	N
5.72982	5.95023	Epithelial	N
2.54349	11.5537	Epithelial	N
4.07318	5.29017	Epithelial	N
2.82623	10.5997	Epithelial	N
6.19923	9.10474	Epithelial	N
4.41085	12.18	Epithelial	N
2.32097	10.4544	Epithelial	N
2.87743	9.79449	Epithelial	N
1.98852	9.91659	Epithelial	N
3.24065	10.0861	Epithelial	N
4.51346	12.0477	Epithelial	N
5.17066	6.15713	Epithelial	N
4.69296	9.41103	Epithelial	N
3.50999	5.9973	Epithelial	N
2.17821	10.1241	Epithelial	N
7.23628	10.1103	Epithelial	N
5.12718	10.2621	Epithelial	N
3.15279	6.80237	Epithelial	N
3.01912	7.16351	Epithelial	N
3.4747	6.75826	Epithelial	N
2.22095	10.7647	Epithelial	N
4.17168	11.9263	Epithelial	N
5.13236	6.10374	Epithelial	N
2.90574	11.68	Epithelial	N
7.3302	9.88473	Epithelial	N
3.52276	10.8447	Epithelial	N
3.12672	10.7321	Epithelial	N
3.52465	6.49895	Epithelial	N
3.26855	7.39679	Epithelial	N
4.4176	9.36512	Epithelial	N
4.53103	9.69547	Epithelial	N
2.32358	10.9752	Epithelial	N
4.86811	11.3887	Epithelial	N
5.34761	9.21795	Epithelial	N
2.87577	10.7357	Epithelial	N
4.76927	11.5495	Epithelial	N
4.69795	6.79337	Epithelial	N
5.32398	9.28911	Epithelial	N
5.51434	10.0426	Epithelial	N
3.72422	11.6433	Epithelial	N
6.33725	7.70974	Epithelial	N
5.58081	5.87835	Epithelial	N
7.23594	9.55585	Epithelial	N
2.8026	10.4239	Epithelial	N
5.83983	5.90784	Epithelial	N
3.10427	6.56696	Epithelial	N
3.47843	11.4567	Epithelial	N
2.97496	7.23286	Epithelial	N
2.87931	10.9966	Epithelial	N
2.35415	10.3731	Epithelial	N
3.98283	11.9154	Epithelial	N
2.92648	10.1154	Epithelial	N
6.21302	8.73637	Epithelial	N
2.00391	9.51131	Epithelial	N
5.87237	8.83121	Epithelial	N
5.01908	6.32977	Epithelial	N
3.29952	11.003	Epithelial	N
5.64576	8.96213	Epithelial	N
5.43826	6.86407	Epithelial	N
3.42383	7.31617	Epithelial	N
2.76388	7.5705	Epithelial	N
3.42371	11.9449	Epithelial	N
3.17251	10.4505	Epithelial	N
3.73071	5.60283	Epithelial	N
4.84456	10.1826	Epithelial	N
3.8327	9.81946	Epithelial	N
3.83399	11.6963	Epithelial	N
5.53797	11.2455	Epithelial	N
3.68385	5.30477	Epithelial	N
3.65474	10.0577	Epithelial	N
4.61392	10.5912	Epithelial	N
3.04367	10.5434	Epithelial	N
4.82312	6.86808	Epithelial	N
6.64358	8.09873	Epithelial	N
5.0356	7.21856	Epithelial	N
2.38848	9.51916	Epithelial	N
5.10868	8.10809	Epithelial	N
6.36304	10.6852	Epithelial	N
4.66299	8.10175	Epithelial	N
2.69695	11.5208	Epithelial	N
3.61339	10.7028	Epithelial	N
5.1661	6.9397	Epithelial	N
4.46613	9.22618	Epithelial	N
3.36598	5.73123	Epithelial	N
2.59435	10.533	Epithelial	N
2.66485	6.82519	Epithelial	N
2.91119	10.1776	Epithelial	N
4.41356	9.33111	Epithelial	N
3.18193	10.3572	Epithelial	N
2.39735	10.9979	Epithelial	N
4.40882	8.75829	Epithelial	N
4.60696	5.36552	Epithelial	N
5.42549	11.2136	Epithelial	N
2.31487	10.1949	Epithelial	N
4.05447	12.1371	Epithelial	N
5.02376	6.48301	Epithelial	N
1.8677	10.0124	Epithelial	N
4.46754	10.8604	Epithelial	N
2.98651	11.1428	Epithelial	N
3.02321	11.5407	Epithelial	N
2.41415	7.91045	Epithelial	N
3.18224	10.9216	Epithelial	N
5.65642	9.37924	Epithelial	N
7.01667	9.44576	Epithelial	N
4.75856	6.48943	Epithelial	N
3.44858	10.3181	Epithelial	N
1.95561	9.74362	Epithelial	N
4.43506	11.23	Epithelial	N
4.5476	4.98253	Epithelial	N
4.22852	11.1304	Epithelial	N
3.06413	10.3161	Epithelial	N
5.26021	6.45292	Epithelial	N
3.1298	6.87672	Epithelial	N
7.05593	10.7617	Epithelial	N
7.37267	9.86431	Epithelial	N
5.07698	6.74486	Epithelial	N
4.9281	7.52204	Epithelial	N
3.57144	5.72995	Epithelial	N
2.49168	9.87404	Epithelial	N
4.44063	10.9956	Epithelial	N
3.7449	8.12949	Epithelial	N
4.59909	12.16	Epithelial	N
4.81239	11.3754	Epithelial	N
2.77115	10.2134	Epithelial	N
3.06199	10.1074	Epithelial	N
2.12391	10.3887	Epithelial	N
3.84227	11.5366	Epithelial	N
5.48616	9.565	Epithelial	N
3.06088	11.838	Epithelial	N
2.57149	10.9342	Epithelial	N
1.93177	10.1361	Epithelial	N
4.72719	11.22	Epithelial	N
2.56186	10.67	Epithelial	N
4.50114	11.1836	Epithelial	N
4.42084	10.5841	Epithelial	N
2.47985	10.8392	Epithelial	N
2.47634	10.8936	Epithelial	N
4.88814	11.5183	Epithelial	N
3.30974	11.0403	Epithelial	N
4.45385	9.25582	Epithelial	N
3.20411	11.5831	Epithelial	N
4.80886	10.5593	Epithelial	N
2.41926	8.39042	Epithelial	N
4.83117	11.656	Epithelial	N
4.43004	9.17162	Epithelial	N
7.01723	10.7978	Epithelial	N
2.96197	10.8219	Epithelial	N
3.13553	10.2962	Epithelial	N
6.33678	10.944	Epithelial	N
4.10493	6.26769	Epithelial	N
2.63131	11.4792	Epithelial	N
6.92811	10.8417	Epithelial	N
4.81398	9.94903	Epithelial	N
2.30104	7.95319	Epithelial	N
3.05264	10.1432	Epithelial	N
4.1736	12.0385	Epithelial	N
4.31509	6.71639	Epithelial	N
4.6062	11.3124	Epithelial	N
4.73394	11.1302	Epithelial	N
5.7873	9.50368	Epithelial	N
5.92803	8.96438	Epithelial	N
5.01758	9.87271	Epithelial	N
4.59824	4.97683	Epithelial	N
3.12177	11.8261	Epithelial	N
3.57103	11.5983	Epithelial	N
3.03297	10.6065	Epithelial	N
5.2595	9.7329	Epithelial	N
3.12476	11.6388	Epithelial	N
4.5534	11.677	Epithelial	N
5.88386	9.25382	Epithelial	N
2.32901	10.8803	Epithelial	N
2.22601	10.8492	Epithelial	N
4.99132	10.3752	Epithelial	N
1.90692	9.97266	Epithelial	N
4.5177	9.17946	Epithelial	N
2.06128	10.5347	Epithelial	N
3.92424	5.61038	Epithelial	N
5.5777	7.9075	Epithelial	N
4.92323	11.7039	Epithelial	N
6.08864	8.81759	Epithelial	N
3.03487	6.70345	Epithelial	N
2.1376	9.94598	Epithelial	N
3.8236	11.2943	Epithelial	N
2.37761	9.79787	Epithelial	N
5.16265	5.98228	Epithelial	N
5.15922	6.07857	Epithelial	N
5.88282	8.80971	Epithelial	N
6.02159	9.53483	Epithelial	N
5.88291	6.28578	Epithelial	N
5.50455	7.62177	Epithelial	N
2.54613	10.5862	Epithelial	N
2.52749	10.4139	Epithelial	N
4.44854	10.7681	Epithelial	N
2.27023	9.97908	Epithelial	N
1.9431	10.296	Epithelial	N
2.99561	11.7362	Epithelial	N
3.4105	6.56153	Epithelial	N
6.00442	8.48983	Epithelial	N
1.82452	10.0246	Epithelial	N
4.20137	11.0805	Epithelial	N
6.17131	8.80668	Epithelial	N
5.65237	6.10323	Epithelial	N
5.44303	5.91864	Epithelial	N
2.32411	8.81073	Epithelial	N
2.96596	11.7779	Epithelial	N
5.46472	6.5269	Epithelial	N
4.31482	11.8605	Epithelial	N
3.03326	6.84425	Epithelial	N
3.38676	11.7483	Epithelial	N
2.11866	9.31198	Epithelial	N
4.57639	11.094	Epithelial	N
2.95353	7.14035	Epithelial	N
1.90482	10.2396	Epithelial	N
2.4674	10.7623	Epithelial	N
5.82884	5.87377	Epithelial	N
3.97189	10.2935	Epithelial	N
3.11874	11.7933	Epithelial	N
3.15296	11.8721	Epithelial	N
5.43356	10.2661	Epithelial	N
3.37018	11.1108	Epithelial	N
3.53388	6.11868	Epithelial	N
3.67684	11.1024	Epithelial	N
2.77583	11.2535	Epithelial	N
4.24383	6.7371	Epithelial	N
6.55876	8.09762	Epithelial	N
4.54455	4.94914	Epithelial	N
5.79676	9.12521	Epithelial	N
4.43451	9.30112	Epithelial	N
5.42141	7.17077	Epithelial	N
3.28385	5.80273	Epithelial	N
6.31584	8.71428	Epithelial	N
7.16823	10.3583	Epithelial	N
2.22588	10.1018	Epithelial	N
3.94645	11.9908	Epithelial	N
2.27921	10.381	Epithelial	N
1.85719	10.167	Epithelial	N
4.76749	11.2055	Epithelial	N
2.65674	11.5743	Epithelial	N
4.72898	7.15402	Epithelial	N
2.6722	7.28693	Epithelial	N
4.71479	7.17273	Epithelial	N
3.4403	11.8056	Epithelial	N
5.51395	10.1349	Epithelial	N
3.56377	5.62843	Epithelial	N
1.98933	10.3515	Epithelial	N
2.61841	10.6254	Epithelial	N
4.2635	11.1707	Epithelial	N
3.42974	7.50739	Epithelial	N
4.32178	11.0402	Epithelial	N
3.32707	6.07232	Epithelial	N
5.03715	10.8244	Epithelial	N
5.21421	9.25578	Epithelial	N
3.0171	9.96753	Epithelial	N
5.53527	7.801	Epithelial	N
1.89715	9.87263	Epithelial	N
3.02203	7.06034	Epithelial	N
6.20391	8.75737	Epithelial	N
5.20602	7.18185	Epithelial	N
3.21092	11.8096	Epithelial	N
2.0623	10.3231	Epithelial	N
6.38645	7.93446	Epithelial	N
6.91669	10.7649	Epithelial	N
5.56825	9.41398	Epithelial	N
5.2422	7.71978	Epithelial	N
7.39033	9.9551	Epithelial	N
2.50231	10.6745	Epithelial	N
3.96005	11.8637	Epithelial	N
2.63866	11.0915	Epithelial	N
2.1139	10.1468	Epithelial	N
6.73862	8.54966	Epithelial	N
5.87046	6.84381	Epithelial	N
3.12365	10.5318	Epithelial	N
2.93997	11.0785	Epithelial	N
4.83253	6.81167	Epithelial	N
6.04137	11.0029	Epithelial	N
2.12475	9.75517	Epithelial	N
2.32454	10.5747	Epithelial	N
2.91029	11.3971	Epithelial	N
3.17439	11.6991	Epithelial	N
4.44782	11.3379	Epithelial	N
3.6126	11.4243	Epithelial	N
3.20034	11.8411	Epithelial	N
2.85826	6.99658	Epithelial	N
3.5056	11.1207	Epithelial	N
4.48221	6.55243	Epithelial	N
4.33762	11.8673	Epithelial	N
5.06858	5.80487	Epithelial	N
5.3267	10.4655	Epithelial	N
3.01561	11.8079	Epithelial	N
3.93486	5.2542	Epithelial	N
3.06264	10.1854	Epithelial	N
3.15771	11.9001	Epithelial	N
5.95818	8.71603	Epithelial	N
4.22975	11.069	Epithelial	N
3.54233	11.6531	Epithelial	N
2.86995	10.7257	Epithelial	N
3.78785	9.31424	Epithelial	N
2.65768	9.16399	Epithelial	N
5.73319	6.53554	Epithelial	N
5.85252	10.3773	Epithelial	N
3.29471	6.52485	Epithelial	N
3.38258	7.23931	Epithelial	N
4.29894	11.5118	Epithelial	N
5.78307	9.29451	Epithelial	N
3.62661	10.9088	Epithelial	N
2.46052	10.9308	Epithelial	N
4.7395	11.6406	Epithelial	N
3.57065	11.3894	Epithelial	N
5.91708	8.94214	Epithelial	N
7.28391	9.92299	Epithelial	N
5.2245	9.61083	Epithelial	N
2.82094	10.4398	Epithelial	N
2.24382	10.667	Epithelial	N
4.69072	11.2976	Epithelial	N
3.10291	11.2956	Epithelial	N
2.66096	10.591	Epithelial	N
6.09373	9.29811	Epithelial	N
5.97	8.77541	Epithelial	N
5.1458	11.5576	Epithelial	N
3.45725	10.9721	Epithelial	N
3.00861	6.63263	Epithelial	N
2.64442	11.4291	Epithelial	N
6.17929	10.9996	Epithelial	N
4.43824	10.3752	Epithelial	N
7.06631	9.74228	Epithelial	N
5.2815	7.21183	Epithelial	N
3.04515	8.03162	Epithelial	N
4.66111	7.21086	Epithelial	N
4.25647	10.9463	Epithelial	N
3.65393	10.8261	Epithelial	N
5.06961	6.35847	Epithelial	N
5.60089	8.90805	Epithelial	N
4.54865	6.11272	Epithelial	N
3.51387	10.9488	Epithelial	N
4.36074	5.80188	Epithelial	N
5.63433	9.56551	Epithelial	N
2.6205	10.4243	Epithelial	N
5.10298	5.89774	Epithelial	N
2.70666	11.5534	Epithelial	N
4.77218	6.94302	Epithelial	N
4.90409	11.7404	Epithelial	N
5.51863	7.53884	Epithelial	N
1.82548	10.12	Epithelial	N
4.96496	11.6739	Epithelial	N
5.71032	9.28708	Epithelial	N
2.26331	10.0342	Epithelial	N
1.99378	10.0112	Epithelial	N
2.59075	10.9856	Epithelial	N
2.41234	7.76703	Epithelial	N
3.36983	7.42098	Epithelial	N
3.25046	10.6941	Epithelial	N
4.40228	11.6534	Epithelial	N
5.78049	5.89944	Epithelial	N
5.28364	7.31806	Epithelial	N
5.25415	10.3545	Epithelial	N
5.74781	6.31933	Epithelial	N
4.64495	8.84356	Epithelial	N
5.88804	8.92471	Epithelial	N
3.41938	6.01074	Epithelial	N
7.13594	10.2538	Epithelial	N
5.90874	9.42809	Epithelial	N
2.68598	10.8544	Epithelial	N
3.31805	6.81801	Epithelial	N
3.05209	11.2479	Epithelial	N
4.43405	9.31396	Epithelial	N
6.29021	8.86802	Epithelial	N
2.66793	11.5123	Epithelial	N
4.78285	10.3491	Epithelial	N
3.42285	10.6004	Epithelial	N
2.68118	10.1279	Epithelial	N
6.45787	10.8311	Epithelial	N
5.07821	6.54438	Epithelial	N
4.37674	11.4086	Epithelial	N
3.45095	6.67654	Epithelial	N
4.11085	11.6238	Epithelial	N
4.41119	5.44499	Epithelial	N
6.51059	9.47465	Epithelial	N
3.95955	7.8851	Epithelial	N
4.5881	7.79681	Epithelial	N
6.23604	9.10953	Epithelial	N
4.29355	12.0218	Epithelial	N
4.53695	11.5885	Epithelial	N
3.8727	11.4164	Epithelial	N
2.13412	8.07884	Epithelial	N
5.80675	9.71119	Epithelial	N
3.10592	10.7095	Epithelial	N
2.90171	9.87507	Epithelial	N
5.81991	11.0117	Epithelial	N
5.95031	8.70186	Epithelial	N
4.96108	6.86764	Epithelial	N
2.70918	9.54584	Epithelial	N
1.89691	9.75335	Epithelial	N
6.9574	10.757	Epithelial	N
4.07093	12.2186	Epithelial	N
4.9586	6.16881	Epithelial	N
7.22148	9.67313	Epithelial	N
5.89843	8.75064	Epithelial	N
3.65392	11.316	Epithelial	N
6.92562	10.7885	Epithelial	N
2.80055	11.6052	Epithelial	N
2.46388	9.85943	Epithelial	N
3.82461	11.0513	Epithelial	N
2.09156	10.1712	Epithelial	N
4.65785	6.81518	Epithelial	N
5.58534	6.07449	Epithelial	N
2.22004	10.5194	Epithelial	N
4.55285	5.8579	Epithelial	N
3.82248	10.9908	Epithelial	N
4.87354	11.6304	Epithelial	N
6.01168	9.35131	Epithelial	N
3.33808	8.99696	Epithelial	N
5.91671	6.20052	Epithelial	N
2.71824	10.3359	Epithelial	N
6.97703	10.4868	Epithelial	N
2.61749	10.442	Epithelial	N
3.173	10.9583	Epithelial	N
6.12951	10.8092	Epithelial	N
4.06879	12.015	Epithelial	N
4.23529	10.8275	Epithelial	N
2.07433	10.3827	Epithelial	N
4.34224	9.2185	Epithelial	N
5.80952	9.3707	Epithelial	N
6.31003	8.74279	Epithelial	N
3.1893	6.72755	Epithelial	N
2.65168	11.3502	Epithelial	N
5.08955	11.0169	Epithelial	N
2.0169	10.4098	Epithelial	N
4.3949	9.27932	Epithelial	N
6.23886	10.6732	Epithelial	N
5.78774	8.80695	Epithelial	N
2.88496	11.9053	Epithelial	N
2.94598	11.8696	Epithelial	N
4.97724	7.46882	Epithelial	N
5.20844	5.73164	Epithelial	N
4.60801	11.6078	Epithelial	N
4.1114	5.03599	Epithelial	N
2.29081	10.9778	Epithelial	N
2.72706	7.59582	Epithelial	N
3.83308	5.33549	Epithelial	N
3.55046	9.96269	Epithelial	N
5.12208	5.62025	Epithelial	N
5.0033	5.94788	Epithelial	N
2.1414	10.7716	Epithelial	N
2.77243	6.71112	Epithelial	N
3.60006	9.92627	Epithelial	N
1.82561	9.84834	Epithelial	N
6.62554	8.22476	Epithelial	N
5.17026	6.56624	Epithelial	N
3.59944	5.47738	Epithelial	N
3.14532	10.3662	Epithelial	N
3.33061	6.34047	Epithelial	N
4.2498	5.16532	Epithelial	N
2.10966	10.4647	Epithelial	N
2.15341	10.068	Epithelial	N
4.63093	11.7067	Epithelial	N
3.83064	11.6342	Epithelial	N
3.22996	10.9031	Epithelial	N
2.30496	10.81	Epithelial	N
2.0779	9.91869	Epithelial	N
5.51489	6.01019	Epithelial	N
6.96262	10.4466	Epithelial	N
5.62018	9.99141	Epithelial	N
4.92642	6.34261	Epithelial	N
2.48709	10.3291	Epithelial	N
3.14582	11.8743	Epithelial	N
2.52353	7.18485	Epithelial	N
5.52102	9.49444	Epithelial	N
1.94224	9.9446	Epithelial	N
3.56526	6.40338	Epithelial	N
5.0952	6.5542	Epithelial	N
5.17709	10.1379	Epithelial	N
2.6922	11.622	Epithelial	N
3.05421	10.0008	Epithelial	N
2.98972	11.6467	Epithelial	N
2.30832	10.9729	Epithelial	N
6.15499	8.93613	Epithelial	N
3.94191	11.0024	Epithelial	N
4.84023	7.3076	Epithelial	N
4.59725	11.9488	Epithelial	N
2.63804	7.40173	Epithelial	N
4.8951	10.1128	Epithelial	N
2.34069	9.51831	Epithelial	N
2.56056	10.9335	Epithelial	N
4.80672	5.24978	Epithelial	N
2.36997	9.89489	Epithelial	N
5.85569	11.1087	Epithelial	N
4.68908	11.0145	Epithelial	N
4.61407	10.9021	Epithelial	N
6.53189	10.5419	Epithelial	N
4.42159	9.36503	Epithelial	N
5.00438	10.2082	Epithelial	N
4.9689	6.03847	Epithelial	N
3.25065	10.3205	Epithelial	N
5.08677	6.49293	Epithelial	N
3.49311	5.95642	Epithelial	N
4.10102	5.64353	Epithelial	N
2.23661	9.92216	Epithelial	N
6.0517	9.57824	Epithelial	N
2.56502	10.3359	Epithelial	N
4.34376	11.3169	Epithelial	N
4.79249	10.4023	Epithelial	N
3.6976	5.89016	Epithelial	N
5.38496	8.79259	Epithelial	N
2.84065	11.645	Epithelial	N
2.32579	9.45372	Epithelial	N
2.13601	10.3566	Epithelial	N
2.62702	11.3924	Epithelial	N
6.03953	8.64564	Epithelial	N
4.52657	11.3262	Epithelial	N
3.07628	10.1608	Epithelial	N
4.88628	11.6878	Epithelial	N
4.9108	11.4674	Epithelial	N
4.59368	10.6586	Epithelial	N
2.3984	10.2512	Epithelial	N
5.3907	7.47134	Epithelial	N
2.43018	10.8056	Epithelial	N
2.66523	10.6697	Epithelial	N
4.3949	4.9686	Epithelial	N
3.12951	7.18273	Epithelial	N
4.90723	11.2894	Epithelial	N
3.09181	10.0704	Epithelial	N
4.41402	11.6801	Epithelial	N
5.6223	8.88818	Epithelial	N
2.28974	10.7673	Epithelial	N
5.05173	10.3277	Epithelial	N
3.1264	6.58135	Epithelial	N
4.50783	9.02418	Epithelial	N
4.59665	8.86067	Epithelial	N
2.86066	7.14555	Epithelial	N
5.90624	8.96789	Epithelial	N
1.92687	9.77225	Epithelial	N
3.2462	10.451	Epithelial	N
6.00325	6.55917	Epithelial	N
2.8014	11.5088	Epithelial	N
5.52696	10.0533	Epithelial	N
5.35456	5.93939	Epithelial	N
4.38482	11.4499	Epithelial	N
1.81478	9.90535	Epithelial	N
4.59993	11.4449	Epithelial	N
5.57696	10.0513	Epithelial	N
2.59855	11.4514	Epithelial	N
4.56878	8.17804	Epithelial	N
2.14553	10.2848	Epithelial	N
5.39802	10.2381	Epithelial	N
4.19826	5.19405	Epithelial	N
3.11412	10.241	Epithelial	N
5.05348	10.2622	Epithelial	N
6.52659	8.03768	Epithelial	N
3.74147	5.19066	Epithelial	N
5.06253	6.19341	Epithelial	N
4.26205	6.72935	Epithelial	N
3.39889	10.8508	Epithelial	N
5.48915	10.1734	Epithelial	N
5.21585	6.68956	Epithelial	N
2.09938	10.5137	Epithelial	N
2.64978	11.1636	Epithelial	N
4.72702	6.83388	Epithelial	N
3.62082	11.1497	Epithelial	N
3.45055	11.7795	Epithelial	N
5.10189	10.6006	Epithelial	N
2.87234	9.86932	Epithelial	N
3.20464	11.5099	Epithelial	N
5.14871	10.2096	Epithelial	N
2.91766	11.8088	Epithelial	N
3.53919	6.22575	Epithelial	N
2.24986	10.6128	Epithelial	N
6.39953	10.7012	Epithelial	N
3.41556	11.1602	Epithelial	N
4.23527	11.805	Epithelial	N
2.48748	11.2649	Epithelial	N
5.78339	8.85675	Epithelial	N
3.21993	10.9236	Epithelial	N
4.72012	6.33945	Epithelial	N
5.24794	6.39083	Epithelial	N
5.07169	7.07989	Epithelial	N
4.87446	10.885	Epithelial	N
5.74714	11.0942	Epithelial	N
3.99702	9.32401	Epithelial	N
2.17088	10.5515	Epithelial	N
6.70757	10.8583	Epithelial	N
2.56955	10.6598	Epithelial	N
2.38611	10.2044	Epithelial	N
6.27246	8.98799	Epithelial	N
2.66092	10.7923	Epithelial	N
3.18367	6.82896	Epithelial	N
3.49917	5.76858	Epithelial	N
2.32386	8.79475	Epithelial	N
4.95531	6.26833	Epithelial	N
4.67121	12.0107	Epithelial	N
6.16788	9.29807	Epithelial	N
2.02222	10.4694	Epithelial	N
2.32786	10.4369	Epithelial	N
7.24811	10.2059	Epithelial	N
4.19335	12.0086	Epithelial	N
1.97085	9.73516	Epithelial	N
2.40588	11.0159	Epithelial	N
2.57135	11.2822	Epithelial	N
3.52736	10.9781	Epithelial	N
3.63107	10.7731	Epithelial	N
6.13629	8.55053	Epithelial	N
4.18297	11.3269	Epithelial	N
5.67957	6.63465	Epithelial	N
3.21452	6.61159	Epithelial	N
6.09318	8.90312	Epithelial	N
1.9961	9.82981	Epithelial	N
3.41334	7.0979	Epithelial	N
4.01435	11.0521	Epithelial	N
3.42413	9.84944	Epithelial	N
5.44648	9.92108	Epithelial	N
3.26702	5.97329	Epithelial	N
5.54989	10.0361	Epithelial	N
4.60417	11.9221	Epithelial	N
6.12348	10.9362	Epithelial	N
5.55421	7.28231	Epithelial	N
6.20484	10.942	Epithelial	N
2.96201	6.98918	Epithelial	N
4.52865	11.3642	Epithelial	N
3.17755	11.9783	Epithelial	N
3.15256	10.9028	Epithelial	N
5.94946	10.9125	Epithelial	N
5.56698	7.70282	Epithelial	N
5.5214	6.32524	Epithelial	N
5.91213	8.8177	Epithelial	N
2.40951	10.8565	Epithelial	N
5.97807	6.16733	Epithelial	N
4.73063	7.38762	Epithelial	N
4.39198	9.34795	Epithelial	N
2.49991	10.4509	Epithelial	N
4.09145	12.0493	Epithelial	N
6.02562	9.43728	Epithelial	N
6.53092	9.61042	Epithelial	N
2.71038	9.90603	Epithelial	N
2.13645	10.1458	Epithelial	N
5.36793	6.31847	Epithelial	N
2.93973	11.1985	Epithelial	N
3.69173	11.8478	Epithelial	N
4.15109	6.54836	Epithelial	N
5.17249	10.3432	Epithelial	N
6.40265	7.97776	Epithelial	N
6.75662	10.9185	Epithelial	N
2.37399	10.3477	Epithelial	N
1.90845	10.2061	Epithelial	N
2.95606	10.0576	Epithelial	N
4.09032	10.9985	Epithelial	N
7.34118	10.216	Epithelial	N
2.20965	10.7797	Epithelial	N
5.48691	7.67289	Epithelial	N
5.92263	8.75108	Epithelial	N
2.46122	10.372	Epithelial	N
4.64914	4.95868	Epithelial	N
3.29146	10.881	Epithelial	N
4.37006	10.7803	Epithelial	N
5.43885	10.2625	Epithelial	N
5.07932	5.45141	Epithelial	N
2.31342	7.92672	Epithelial	N
4.71263	6.12509	Epithelial	N
3.4588	6.39201	Epithelial	N
5.13478	10.1965	Epithelial	N
5.25564	6.29714	Epithelial	N
3.44158	5.85466	Epithelial	N
2.7228	10.466	Epithelial	N
3.98886	9.8641	Epithelial	N
4.56529	7.4386	Epithelial	N
3.11269	6.76768	Epithelial	N
5.41835	5.9516	Epithelial	N
5.90304	7.59695	Epithelial	N
6.06442	10.9413	Epithelial	N
2.21995	10.468	Epithelial	N
4.60651	11.7904	Epithelial	N
2.19936	9.99994	Epithelial	N
2.39091	10.4745	Epithelial	N
3.01601	11.5559	Epithelial	N
5.19065	5.44973	Epithelial	N
2.69991	10.3129	Epithelial	N
3.85362	11.8241	Epithelial	N
5.47189	6.05265	Epithelial	N
4.69777	5.19413	Epithelial	N
4.31465	10.9574	Epithelial	N
2.38772	10.2421	Epithelial	N
5.33314	7.69625	Epithelial	N
1.9684	9.77139	Epithelial	N
3.88909	5.34436	Epithelial	N
4.62553	7.39806	Epithelial	N
4.86367	7.18193	Epithelial	N
3.21434	6.27078	Epithelial	N
3.09462	10.8019	Epithelial	N
4.17256	11.0676	Epithelial	N
5.97103	6.20843	Epithelial	N
3.12898	11.6475	Epithelial	N
5.56644	6.98462	Epithelial	N
4.21344	7.79378	Epithelial	N
4.38409	9.2384	Epithelial	N
2.46142	10.0155	Epithelial	N
3.11093	11.8564	Epithelial	N
2.09436	10.5102	Epithelial	N
4.64167	6.7124	Epithelial	N
4.59563	7.16249	Epithelial	N
5.51487	7.25119	Epithelial	N
4.55704	10.6765	Epithelial	N
2.03236	10.2946	Epithelial	N
3.51102	5.94014	Epithelial	N
4.86961	11.4561	Epithelial	N
2.05551	9.74358	Epithelial	N
5.1352	6.28745	Epithelial	N
2.45896	10.2086	Epithelial	N
2.04847	9.89239	Epithelial	N
3.41817	10.5144	Epithelial	N
3.2816	11.728	Epithelial	N
2.81288	7.01161	Epithelial	N
2.8295	11.7527	Epithelial	N
3.11235	10.85	Epithelial	N
4.14646	5.34958	Epithelial	N
2.82912	10.6116	Epithelial	N
3.54954	7.15237	Epithelial	N
5.75681	8.8612	Epithelial	N
4.88474	11.6009	Epithelial	N
5.28491	5.82227	Epithelial	N
7.07298	9.99497	Epithelial	N
3.23005	6.70946	Epithelial	N
2.56371	11.0197	Epithelial	N
4.07977	5.24103	Epithelial	N
5.5213	8.00723	Epithelial	N
2.54345	9.92384	Epithelial	N
5.40163	9.16496	Epithelial	N
4.34947	7.30832	Epithelial	N
5.77181	6.26056	Epithelial	N
5.24171	10.1739	Epithelial	N
2.2677	10.9121	Epithelial	N
2.95112	11.3925	Epithelial	N
4.66859	10.2626	Epithelial	N
5.39789	6.2266	Epithelial	N
4.70076	6.48826	Epithelial	N
7.34451	9.74342	Epithelial	N
6.84569	10.8812	Epithelial	N
5.84897	6.25516	Epithelial	N
5.45172	8.89097	Epithelial	N
3.34494	6.62248	Epithelial	N
5.1268	6.59199	Epithelial	N
7.1307	10.0819	Epithelial	N
5.37773	10.4317	Epithelial	N
4.57626	10.1347	Epithelial	N
3.2475	6.8455	Epithelial	N
6.08361	8.76324	Epithelial	N
4.90466	6.69289	Epithelial	N
3.84668	5.21947	Epithelial	N
4.67586	10.0731	Epithelial	N
4.65424	8.62102	Epithelial	N
2.29617	10.1821	Epithelial	N
4.88641	11.4244	Epithelial	N
5.29923	6.45364	Epithelial	N
6.05647	10.9884	Epithelial	N
2.92805	11.2332	Epithelial	N
3.74723	5.49453	Epithelial	N
2.86977	11.3345	Epithelial	N
2.9015	6.59105	Epithelial	N
4.82577	7.19694	Epithelial	N
3.19118	11.91	Epithelial	N
4.45326	11.1452	Epithelial	N
4.78535	11.2608	Epithelial	N
5.07258	10.6518	Epithelial	N
4.5216	11.2116	Epithelial	N
3.83863	7.72775	Epithelial	N
2.56909	10.8171	Epithelial	N
7.13939	10.6525	Epithelial	N
3.55729	6.68328	Epithelial	N
3.24977	9.24814	Epithelial	N
3.33315	8.81649	Epithelial	N
3.47248	10.8349	Epithelial	N
5.39569	8.51784	Epithelial	N
2.66277	10.9826	Epithelial	N
5.27338	6.22206	Epithelial	N
6.96148	10.8162	Epithelial	N
5.12714	6.08141	Epithelial	N
5.41204	9.40554	Epithelial	N
5.32592	7.25563	Epithelial	N
2.22836	10.3264	Epithelial	N
2.99138	11.6522	Epithelial	N
2.6843	11.5563	Epithelial	N
4.84194	7.13825	Epithelial	N
5.36597	10.0754	Epithelial	N
2.92343	10.0639	Epithelial	N
3.60882	11.5217	Epithelial	N
3.6727	5.37692	Epithelial	N
2.02791	9.96873	Epithelial	N
5.98627	11.0233	Epithelial	N
4.89269	11.1631	Epithelial	N
4.981	7.0559	Epithelial	N
3.49629	10.9756	Epithelial	N
3.44001	7.35551	Epithelial	N
4.73924	10.4826	Epithelial	N
1.86892	9.67864	Epithelial	N
2.6253	11.2964	Epithelial	N
2.00356	10.2942	Epithelial	N
3.67393	10.1965	Epithelial	N
2.7809	7.4429	Epithelial	N
1.99655	10.4272	Epithelial	N
2.24896	10.2667	Epithelial	N
3.10207	11.8757	Epithelial	N
2.77816	10.1131	Epithelial	N
4.08375	11.1151	Epithelial	N
1.97901	10.119	Epithelial	N
7.1614	9.86315	Epithelial	N
7.04871	10.054	Epithelial	N
5.44513	5.95309	Epithelial	N
3.53347	11.8631	Epithelial	N
4.14582	6.99795	Epithelial	N
4.84172	11.4586	Epithelial	N
2.70336	10.8426	Epithelial	N
2.04034	9.97271	Epithelial	N
2.56918	11.4472	Epithelial	N
3.41696	11.4556	Epithelial	N
2.60571	10.113	Epithelial	N
11.4602	3.22488	Epithelial	N
3.1472	6.20581	Epithelial	N
5.172	9.97843	Epithelial	N
2.27207	10.8124	Epithelial	N
3.37784	10.6501	Epithelial	N
3.22895	6.51664	Epithelial	N
2.67761	10.4202	Epithelial	N
3.2056	11.6387	Epithelial	N
3.95306	5.501	Epithelial	N
3.42945	11.7166	Epithelial	N
5.95827	10.9526	Epithelial	N
4.15115	10.28	Epithelial	N
5.99426	8.85679	Epithelial	N
4.37716	9.22335	Epithelial	N
2.98103	10.3023	Epithelial	N
2.10217	10.7111	Epithelial	N
6.17878	9.29302	Epithelial	N
3.16356	7.16167	Epithelial	N
3.36175	6.46536	Epithelial	N
4.52325	12.0679	Epithelial	N
5.24202	7.21396	Epithelial	N
4.95686	11.3366	Epithelial	N
4.64534	11.7538	Epithelial	N
4.72889	7.08041	Epithelial	N
7.27931	9.69104	Epithelial	N
4.80248	7.56107	Epithelial	N
6.2575	8.79951	Epithelial	N
2.66171	7.47408	Epithelial	N
2.23812	10.3575	Epithelial	N
4.88508	11.2882	Epithelial	N
4.45707	9.26044	Epithelial	N
2.39122	10.817	Epithelial	N
1.86814	10.2043	Epithelial	N
4.53452	4.93208	Epithelial	N
4.73553	6.57699	Epithelial	N
5.40234	8.73899	Epithelial	N
4.94866	10.2671	Epithelial	N
6.86248	8.84599	Epithelial	N
4.06332	12.1794	Epithelial	N
3.14558	6.45582	Epithelial	N
4.20713	11.3325	Epithelial	N
5.21265	10.4257	Epithelial	N
2.67583	10.4589	Epithelial	N
4.72732	11.8708	Epithelial	N
3.09771	6.85426	Epithelial	N
6.41641	10.8524	Epithelial	N
5.22397	6.66658	Epithelial	N
2.99463	11.8446	Epithelial	N
3.08058	10.2827	Epithelial	N
2.498	9.7374	Epithelial	N
2.96258	7.83321	Epithelial	N
3.24052	7.04026	Epithelial	N
2.37863	10.1407	Epithelial	N
5.05377	6.18787	Epithelial	N
4.42465	9.06008	Epithelial	N
3.31833	6.19838	Epithelial	N
2.94108	10.1895	Epithelial	N
1.93725	10.0819	Epithelial	N
4.59507	7.45837	Epithelial	N
2.60492	9.9231	Epithelial	N
3.81784	11.7473	Epithelial	N
6.19561	9.09434	Epithelial	N
2.14803	9.06293	Epithelial	N
4.57623	12.1755	Epithelial	N
2.67284	10.8405	Epithelial	N
2.25976	8.97888	Epithelial	N
2.61177	6.79607	Epithelial	N
3.65117	5.35733	Epithelial	N
2.72177	11.5977	Epithelial	N
5.28963	7.4793	Epithelial	N
2.89378	7.49906	Epithelial	N
2.14259	10.5956	Epithelial	N
5.72637	11.0784	Epithelial	N
3.90654	5.20805	Epithelial	N
4.40423	11.2625	Epithelial	N
2.33624	10.4329	Epithelial	N
6.06315	8.95386	Epithelial	N
5.4124	10.3608	Epithelial	N
5.79702	6.71946	Epithelial	N
2.74204	6.62869	Epithelial	N
3.69612	11.8768	Epithelial	N
5.60478	9.54254	Epithelial	N
2.51062	10.5151	Epithelial	N
4.25507	11.1266	Epithelial	N
1.87991	9.85762	Epithelial	N
4.29692	9.27799	Epithelial	N
2.23875	10.1548	Epithelial	N
3.88569	9.42669	Epithelial	N
3.0352	11.8066	Epithelial	N
3.19617	2.55023	Epithelial	N
5.81169	11.2032	Epithelial	N
4.43769	12.103	Epithelial	N
5.36723	6.42954	Epithelial	N
5.53984	9.03989	Epithelial	N
2.51466	11.2635	Epithelial	N
3.81365	10.7848	Epithelial	N
4.49829	6.5566	Epithelial	N
2.28643	11.112	Epithelial	N
4.95468	10.7585	Epithelial	N
2.04913	9.52904	Epithelial	N
4.2081	11.1226	Epithelial	N
2.91003	10.5209	Epithelial	N
4.17191	11.6345	Epithelial	N
3.50036	11.5404	Epithelial	N
3.31536	9.91437	Epithelial	N
5.1074	6.1074	Epithelial	N
2.76203	6.8688	Epithelial	N
4.98845	11.6218	Epithelial	N
7.2843	10.0819	Epithelial	N
3.63105	5.50966	Epithelial	N
7.15379	10.1161	Epithelial	N
4.62158	10.0757	Epithelial	N
3.49533	11.5693	Epithelial	N
2.55444	9.54033	Epithelial	N
3.99939	10.5978	Epithelial	N
4.98593	5.92173	Epithelial	N
5.49952	11.1228	Epithelial	N
4.93098	7.28016	Epithelial	N
2.42436	10.9733	Epithelial	N
3.08924	10.2667	Epithelial	N
5.41071	9.27083	Epithelial	N
3.60248	11.5962	Epithelial	N
3.73616	5.74234	Epithelial	N
5.70709	8.75883	Epithelial	N
5.45231	9.93539	Epithelial	N
4.63788	8.55365	Epithelial	N
2.28461	9.76261	Epithelial	N
2.61913	10.4904	Epithelial	N
3.02094	11.7297	Epithelial	N
2.80636	10.0165	Epithelial	N
2.82891	10.3291	Epithelial	N
3.32179	11.9142	Epithelial	N
6.22754	8.86523	Epithelial	N
3.2429	5.97292	Epithelial	N
7.19435	9.79947	Epithelial	N
4.18762	6.90379	Epithelial	N
2.79174	10.3141	Epithelial	N
3.47147	11.9312	Epithelial	N
4.48577	9.2679	Epithelial	N
6.13658	7.63419	Epithelial	N
5.60713	5.91218	Epithelial	N
3.80654	5.4151	Epithelial	N
4.46793	9.30587	Epithelial	N
4.52723	11.2498	Epithelial	N
5.73127	9.32714	Epithelial	N
4.51049	12.0718	Epithelial	N
3.67702	5.45517	Epithelial	N
3.89035	6.21791	Epithelial	N
4.5197	11.8028	Epithelial	N
3.24094	7.0408	Epithelial	N
3.69496	10.6055	Epithelial	N
4.10859	11.8887	Epithelial	N
5.41742	10.1528	Epithelial	N
3.81733	9.42237	Epithelial	N
5.33593	11.3387	Epithelial	N
4.55472	7.00534	Epithelial	N
4.74174	10.7804	Epithelial	N
4.50288	10.1348	Epithelial	N
1.95957	9.64299	Epithelial	N
4.28342	12.0004	Epithelial	N
2.39572	9.33974	Epithelial	N
2.35297	10.7817	Epithelial	N
4.75791	10.8928	Epithelial	N
2.08556	9.97974	Epithelial	N
1.88905	9.98434	Epithelial	N
3.76661	11.8678	Epithelial	N
4.63286	11.4459	Epithelial	N
4.36409	11.3278	Epithelial	N
5.28974	6.60568	Epithelial	N
5.755	7.64914	Epithelial	N
1.96072	10.339	Epithelial	N
4.85244	8.78473	Epithelial	N
5.55481	9.00574	Epithelial	N
3.87211	10.7168	Epithelial	N
4.03936	11.1021	Epithelial	N
3.57091	10.9514	Epithelial	N
3.38488	11.5934	Epithelial	N
5.34356	11.1039	Epithelial	N
2.80209	7.78108	Epithelial	N
2.93776	6.5983	Epithelial	N
3.02415	10.6754	Epithelial	N
2.1996	10.0962	Epithelial	N
2.97173	11.3986	Epithelial	N
2.052	10.5399	Epithelial	N
2.74268	11.4096	Epithelial	N
4.969	7.6032	Epithelial	N
2.75381	11.4644	Epithelial	N
4.10692	11.1765	Epithelial	N
2.03056	9.94096	Epithelial	N
5.71817	8.79029	Epithelial	N
2.88325	11.2953	Epithelial	N
3.89504	11.7052	Epithelial	N
3.19245	11.6897	Epithelial	N
3.95913	11.4161	Epithelial	N
3.28845	9.94293	Epithelial	N
2.27542	9.72144	Epithelial	N
2.18821	10.0569	Epithelial	N
2.76533	7.2605	Epithelial	N
3.42593	9.49936	Epithelial	N
5.35048	10.461	Epithelial	N
5.09422	5.16865	Epithelial	N
5.87159	9.64428	Epithelial	N
4.18509	11.6137	Epithelial	N
2.59931	11.3434	Epithelial	N
4.73792	7.33002	Epithelial	N
4.94598	7.25346	Epithelial	N
4.9923	10.1954	Epithelial	N
7.40863	9.92841	Epithelial	N
4.75904	11.2786	Epithelial	N
2.80041	11.4425	Epithelial	N
5.08145	6.2956	Epithelial	N
2.72253	11.149	Epithelial	N
5.85747	11.0883	Epithelial	N
3.28155	11.7807	Epithelial	N
4.86552	6.70851	Epithelial	N
3.34318	10.4103	Epithelial	N
2.60651	11.0501	Epithelial	N
2.91517	10.5255	Epithelial	N
2.81589	9.9887	Epithelial	N
2.75553	11.2167	Epithelial	N
2.85488	11.6258	Epithelial	N
4.63688	5.33937	Epithelial	N
2.98779	11.3743	Epithelial	N
6.22263	8.56544	Epithelial	N
3.91803	5.59798	Epithelial	N
3.49172	10.6493	Epithelial	N
2.72633	8.86014	Epithelial	N
4.03692	12.2659	Epithelial	N
7.18617	9.43739	Epithelial	N
2.50729	10.9339	Epithelial	N
3.70853	12.065	Epithelial	N
3.82342	10.2287	Epithelial	N
6.07759	9.22737	Epithelial	N
5.15418	5.96933	Epithelial	N
3.60479	11.9375	Epithelial	N
3.5915	10.7542	Epithelial	N
2.72333	11.4473	Epithelial	N
3.69493	5.77595	Epithelial	N
4.16464	11.0048	Epithelial	N
4.37398	9.28755	Epithelial	N
5.09382	6.49554	Epithelial	N
6.62045	9.48019	Epithelial	N
5.69461	11.0778	Epithelial	N
4.34467	5.37635	Epithelial	N
3.69367	5.8663	Epithelial	N
4.63849	11.3086	Epithelial	N
4.57686	5.03038	Epithelial	N
5.46074	7.48536	Epithelial	N
2.77098	6.73512	Epithelial	N
4.75186	8.34608	Epithelial	N
5.15114	6.26343	Epithelial	N
4.91407	7.24016	Epithelial	N
4.35466	12.168	Epithelial	N
4.55276	10.0638	Epithelial	N
2.27087	10.1437	Epithelial	N
4.70219	10.3865	Epithelial	N
3.51749	6.45241	Epithelial	N
2.9538	11.2511	Epithelial	N
2.31938	10.2251	Epithelial	N
2.29975	10.9847	Epithelial	N
5.04968	6.02065	Epithelial	N
2.84824	11.6225	Epithelial	N
3.05095	11.4894	Epithelial	N
4.62498	6.88005	Epithelial	N
4.79987	8.59282	Epithelial	N
5.13577	10.8446	Epithelial	N
3.48275	11.8691	Epithelial	N
4.75715	11.9163	Epithelial	N
2.38093	10.9937	Epithelial	N
4.96198	6.22833	Epithelial	N
2.63067	7.38909	Epithelial	N
4.91667	11.5922	Epithelial	N
2.6568	11.4731	Epithelial	N
2.87534	11.0533	Epithelial	N
1.97792	10.4956	Epithelial	N
2.38221	10.4004	Epithelial	N
2.83091	11.6193	Epithelial	N
2.94156	7.30432	Epithelial	N
2.40509	9.5127	Epithelial	N
2.16599	10.2458	Epithelial	N
4.5813	10.6976	Epithelial	N
5.55348	9.09078	Epithelial	N
3.96654	11.4028	Epithelial	N
5.53396	5.76806	Epithelial	N
6.30961	8.64694	Epithelial	N
4.06167	11.8277	Epithelial	N
2.58141	11.3752	Epithelial	N
5.08029	6.47103	Epithelial	N
2.45724	10.4904	Epithelial	N
3.93595	5.2771	Epithelial	N
2.90546	11.2049	Epithelial	N
4.63495	8.47218	Epithelial	N
4.78687	11.0663	Epithelial	N
4.09788	7.28423	Epithelial	N
3.76351	6.35425	Epithelial	N
3.29789	10.4357	Epithelial	N
4.65715	7.13756	Epithelial	N
4.3225	12.049	Epithelial	N
4.82275	11.2653	Epithelial	N
4.75456	11.1164	Epithelial	N
5.06005	7.41336	Epithelial	N
5.6816	7.40426	Epithelial	N
5.2096	6.16374	Epithelial	N
5.59216	9.85904	Epithelial	N
2.06077	9.98071	Epithelial	N
4.80345	6.99121	Epithelial	N
6.31253	9.27409	Epithelial	N
3.88347	10.6592	Epithelial	N
3.11196	7.68786	Epithelial	N
5.48015	10.1773	Epithelial	N
4.65308	10.9629	Epithelial	N
2.21939	10.5366	Epithelial	N
3.38182	9.79991	Epithelial	N
4.93166	11.6406	Epithelial	N
4.00382	10.4924	Epithelial	N
1.91243	9.96225	Epithelial	N
5.17412	6.83347	Epithelial	N
3.7348	9.70295	Epithelial	N
3.21674	11.9832	Epithelial	N
4.74777	11.6402	Epithelial	N
5.94683	6.10554	Epithelial	N
4.88722	5.17638	Epithelial	N
2.25498	10.2405	Epithelial	N
3.63484	12.0994	Epithelial	N
2.08363	10.3038	Epithelial	N
3.57	11.5583	Epithelial	N
2.18798	10.0338	Epithelial	N
4.50981	11.6958	Epithelial	N
3.38485	5.76224	Epithelial	N
5.29145	5.89198	Epithelial	N
6.15867	9.21303	Epithelial	N
3.29965	6.16344	Epithelial	N
5.95994	9.29347	Epithelial	N
3.94936	12.0693	Epithelial	N
3.20324	10.6113	Epithelial	N
5.82408	10.3014	Epithelial	N
4.92052	6.52494	Epithelial	N
2.23311	9.87341	Epithelial	N
3.17754	6.19321	Epithelial	N
6.10615	7.76014	Epithelial	N
4.71134	11.2107	Epithelial	N
2.21627	10.6841	Epithelial	N
3.40538	7.72126	Epithelial	N
5.05475	7.03613	Epithelial	N
4.53778	11.9298	Epithelial	N
4.82616	10.1288	Epithelial	N
3.61583	6.00294	Epithelial	N
2.74211	10.006	Epithelial	N
2.44205	11.1178	Epithelial	N
2.67366	11.457	Epithelial	N
5.26803	7.60141	Epithelial	N
4.20512	7.74679	Epithelial	N
6.93517	10.6384	Epithelial	N
5.09092	10.2277	Epithelial	N
5.15229	7.58657	Epithelial	N
5.05294	6.22629	Epithelial	N
2.69128	10.9773	Epithelial	N
6.83892	10.9035	Epithelial	N
5.08957	10.2206	Epithelial	N
3.36358	6.36377	Epithelial	N
5.98345	8.50021	Epithelial	N
2.19382	8.40057	Epithelial	N
4.36685	12.0085	Epithelial	N
5.13289	9.92086	Epithelial	N
5.92177	9.15062	Epithelial	N
5.43618	11.2447	Epithelial	N
5.40355	5.55443	Epithelial	N
2.23656	10.8736	Epithelial	N
4.28831	5.16263	Epithelial	N
2.63957	10.8322	Epithelial	N
3.25068	11.972	Epithelial	N
2.70239	10.6697	Epithelial	N
4.85377	11.0755	Epithelial	N
2.92585	9.90303	Epithelial	N
5.5926	11.086	Epithelial	N
7.04403	10.7539	Epithelial	N
4.71048	11.5812	Epithelial	N
7.02438	10.7473	Epithelial	N
6.87491	10.4667	Epithelial	N
3.56849	6.24263	Epithelial	N
4.75317	6.9147	Epithelial	N
3.92136	11.1139	Epithelial	N
2.62791	10.7802	Epithelial	N
5.60232	5.90917	Epithelial	N
3.95143	5.92525	Epithelial	N
4.52646	11.1506	Epithelial	N
4.47585	9.26765	Epithelial	N
4.11459	12.1478	Epithelial	N
5.80478	9.47797	Epithelial	N
4.61429	6.48837	Epithelial	N
7.27152	10.1172	Epithelial	N
6.92547	10.8372	Epithelial	N
4.6252	4.86263	Epithelial	N
2.99577	11.7176	Epithelial	N
4.10119	11.7864	Epithelial	N
3.3749	11.5454	Epithelial	N
2.0836	10.4891	Epithelial	N
4.21071	11.5035	Epithelial	N
2.14987	8.20464	Epithelial	N
3.3524	6.81444	Epithelial	N
4.38953	7.83332	Epithelial	N
4.9835	7.68447	Epithelial	N
2.50811	10.5487	Epithelial	N
2.71647	10.17	Epithelial	N
6.16545	9.05853	Epithelial	N
3.85818	10.8447	Epithelial	N
2.48114	10.6328	Epithelial	N
6.8733	8.78199	Epithelial	N
6.29414	8.92582	Epithelial	N
2.54327	11.2866	Epithelial	N
4.79694	6.19916	Epithelial	N
4.49211	12.0289	Epithelial	N
3.00742	6.66667	Epithelial	N
2.55804	7.79103	Epithelial	N
5.545	8.34988	Epithelial	N
3.13422	10.5428	Epithelial	N
6.86119	10.9128	Epithelial	N
3.89954	10.9962	Epithelial	N
2.24085	10.828	Epithelial	N
2.97685	11.8591	Epithelial	N
5.68505	5.89339	Epithelial	N
6.66537	10.7296	Epithelial	N
4.14794	11.499	Epithelial	N
4.87309	11.7037	Epithelial	N
2.74604	11.5043	Epithelial	N
5.06142	6.79538	Epithelial	N
5.83581	9.17902	Epithelial	N
2.68036	10.3814	Epithelial	N
1.87284	10.0093	Epithelial	N
2.11586	10.3253	Epithelial	N
3.93504	12.1093	Epithelial	N
2.16488	10.3461	Epithelial	N
4.09857	11.6891	Epithelial	N
3.24322	7.66432	Epithelial	N
3.26232	5.953	Epithelial	N
4.92846	5.62415	Epithelial	N
5.94387	8.78304	Epithelial	N
4.57854	11.6191	Epithelial	N
4.68541	6.58638	Epithelial	N
3.78809	10.1887	Epithelial	N
5.07568	6.07935	Epithelial	N
3.00623	11.4031	Epithelial	N
5.27261	10.1049	Epithelial	N
2.51017	7.31968	Epithelial	N
2.92828	7.61586	Epithelial	N
3.10185	6.34627	Epithelial	N
3.57364	5.93262	Epithelial	N
4.98511	6.20912	Epithelial	N
6.92493	10.7296	Epithelial	N
4.76924	10.5706	Epithelial	N
3.51072	11.9401	Epithelial	N
2.40679	11.059	Epithelial	N
4.68628	10.9686	Epithelial	N
3.15972	11.3349	Epithelial	N
5.3496	7.47507	Epithelial	N
2.62456	11.4209	Epithelial	N
4.71619	11.3867	Epithelial	N
2.97047	11.6784	Epithelial	N
3.622	11.1626	Epithelial	N
3.18568	5.97069	Epithelial	N
2.4447	10.9719	Epithelial	N
3.05113	10.4039	Epithelial	N
6.33091	8.70944	Epithelial	N
6.45722	10.6535	Epithelial	N
3.95048	12.0053	Epithelial	N
4.92813	11.5888	Epithelial	N
6.50557	8.17446	Epithelial	N
2.81621	11.6216	Epithelial	N
4.7117	9.77768	Epithelial	N
2.12723	10.1258	Epithelial	N
3.19554	11.5105	Epithelial	N
5.48324	10.2406	Epithelial	N
3.24602	6.37176	Epithelial	N
3.32557	11.9617	Epithelial	N
6.03045	9.38729	Epithelial	N
3.2339	11.7808	Epithelial	N
5.1342	5.91857	Epithelial	N
6.01612	8.78925	Epithelial	N
2.21328	7.56053	Epithelial	N
4.28577	12.1614	Epithelial	N
2.85954	6.71828	Epithelial	N
4.47414	10.4382	Epithelial	N
3.10892	6.76879	Epithelial	N
4.52003	10.6719	Epithelial	N
3.78746	11.6552	Epithelial	N
4.15268	9.93641	Epithelial	N
4.84831	10.3549	Epithelial	N
2.13388	10.2222	Epithelial	N
5.06172	9.49141	Epithelial	N
2.35354	8.12554	Epithelial	N
2.57764	10.597	Epithelial	N
3.45118	5.83931	Epithelial	N
3.11787	9.46245	Epithelial	N
5.64964	9.13954	Epithelial	N
6.88151	10.0419	Epithelial	N
4.35725	9.27245	Epithelial	N
5.9873	9.34237	Epithelial	N
4.12881	11.1302	Epithelial	N
5.34854	5.90235	Epithelial	N
5.08155	6.21845	Epithelial	N
3.92114	11.9635	Epithelial	N
3.31274	11.0104	Epithelial	N
4.88403	7.79243	Epithelial	N
4.78877	11.8051	Epithelial	N
4.61828	6.5681	Epithelial	N
3.65264	5.43668	Epithelial	N
2.19854	10.5462	Epithelial	N
2.34084	10.9971	Epithelial	N
3.09097	10.1377	Epithelial	N
5.66789	6.50143	Epithelial	N
4.91853	6.81321	Epithelial	N
2.73705	7.85498	Epithelial	N
4.51588	6.6696	Epithelial	N
3.18623	10.6162	Epithelial	N
5.58163	9.22624	Epithelial	N
4.87652	11.3117	Epithelial	N
3.88925	12.0569	Epithelial	N
3.60709	7.54065	Epithelial	N
3.08988	11.8438	Epithelial	N
2.85031	11.0059	Epithelial	N
5.4813	7.39164	Epithelial	N
6.09034	6.09809	Epithelial	N
3.36904	11.4287	Epithelial	N
3.51677	6.22077	Epithelial	N
2.42015	10.8059	Epithelial	N
3.2732	10.9008	Epithelial	N
3.6201	5.93337	Epithelial	N
5.38815	5.87157	Epithelial	N
2.30535	10.8969	Epithelial	N
4.41155	9.2793	Epithelial	N
7.01955	10.7733	Epithelial	N
2.19868	10.3144	Epithelial	N
4.16803	11.3594	Epithelial	N
2.86046	7.81713	Epithelial	N
3.02102	10.9139	Epithelial	N
3.5876	6.48182	Epithelial	N
4.97765	5.95482	Epithelial	N
2.32657	9.84817	Epithelial	N
4.44815	9.36568	Epithelial	N
7.07492	10.1039	Epithelial	N
4.56408	10.2255	Epithelial	N
2.82123	11.1013	Epithelial	N
4.6656	7.18028	Epithelial	N
4.29063	11.9934	Epithelial	N
3.46749	5.85558	Epithelial	N
5.88875	10.9576	Epithelial	N
2.80862	9.93598	Epithelial	N
7.01058	9.03551	Epithelial	N
1.94928	10.3048	Epithelial	N
3.91651	11.3088	Epithelial	N
5.70137	7.00908	Epithelial	N
2.25341	9.78954	Epithelial	N
5.34638	6.64315	Epithelial	N
4.68693	10.5987	Epithelial	N
3.64844	10.1934	Epithelial	N
3.64067	6.59405	Epithelial	N
4.96018	7.30033	Epithelial	N
3.48252	11.5074	Epithelial	N
4.70005	11.5032	Epithelial	N
6.86453	10.3948	Epithelial	N
4.95845	7.22352	Epithelial	N
2.48743	10.6373	Epithelial	N
4.95864	7.48207	Epithelial	N
5.78036	8.86644	Epithelial	N
4.03383	9.42976	Epithelial	N
2.9336	7.48654	Epithelial	N
3.83247	7.91838	Epithelial	N
7.01513	10.7011	Epithelial	N
7.18205	10.497	Epithelial	N
6.27671	8.7747	Epithelial	N
4.985	7.53802	Epithelial	N
7.24488	9.97966	Epithelial	N
5.02409	11.1826	Epithelial	N
4.9393	10.5273	Epithelial	N
3.41849	11.8081	Epithelial	N
4.9671	7.24445	Epithelial	N
4.58311	7.4476	Epithelial	N
3.06072	11.5435	Epithelial	N
3.43675	11.7664	Epithelial	N
2.88926	11.1991	Epithelial	N
4.44434	9.25972	Epithelial	N
5.40686	6.86506	Epithelial	N
2.55508	11.2945	Epithelial	N
5.65203	10.8722	Epithelial	N
4.85556	11.253	Epithelial	N
2.49097	10.8498	Epithelial	N
4.92105	5.44877	Epithelial	N
4.3686	9.3157	Epithelial	N
5.71829	8.70179	Epithelial	N
2.43832	11.0928	Epithelial	N
4.04903	11.4182	Epithelial	N
4.69684	11.6022	Epithelial	N
4.96911	6.94115	Epithelial	N
3.67954	5.41706	Epithelial	N
6.00315	11.0346	Epithelial	N
5.6884	6.13979	Epithelial	N
3.71298	5.35939	Epithelial	N
2.97826	10.9901	Epithelial	N
5.29609	9.17775	Epithelial	N
4.97109	6.11658	Epithelial	N
4.74384	11.5542	Epithelial	N
5.35439	9.84329	Epithelial	N
3.32489	11.1201	Epithelial	N
2.65525	11.1616	Epithelial	N
2.28082	10.2608	Epithelial	N
4.93459	5.56985	Epithelial	N
5.46373	6.61403	Epithelial	N
4.44045	9.73043	Epithelial	N
4.55938	10.7332	Epithelial	N
3.35133	11.3577	Epithelial	N
5.95783	9.16634	Epithelial	N
7.02869	9.09244	Epithelial	N
4.50893	11.9935	Epithelial	N
5.32727	6.46506	Epithelial	N
4.2474	9.21521	Epithelial	N
2.84065	10.1029	Epithelial	N
4.78414	5.35251	Epithelial	N
5.61961	6.44733	Epithelial	N
5.51396	7.48663	Epithelial	N
4.88371	7.34884	Epithelial	N
4.47282	11.1344	Epithelial	N
4.71969	12.1083	Epithelial	N
2.11795	10.5118	Epithelial	N
6.0415	8.7907	Epithelial	N
3.42875	5.74661	Epithelial	N
3.18393	11.6793	Epithelial	N
6.45369	7.96891	Epithelial	N
4.79187	11.7745	Epithelial	N
5.6156	9.60391	Epithelial	N
2.90008	11.6506	Epithelial	N
7.22223	9.6499	Epithelial	N
2.06843	10.2029	Epithelial	N
4.75302	11.569	Epithelial	N
3.50295	5.95893	Epithelial	N
5.692	9.27166	Epithelial	N
3.18468	6.77119	Epithelial	N
4.39578	11.9	Epithelial	N
2.43949	10.1619	Epithelial	N
4.99731	6.53253	Epithelial	N
7.03218	10.6118	Epithelial	N
4.61982	9.82178	Epithelial	N
1.95039	10.0108	Epithelial	N
3.42496	10.4875	Epithelial	N
2.02141	9.94056	Epithelial	N
3.02385	11.3149	Epithelial	N
3.68751	11.3673	Epithelial	N
3.9916	12.1097	Epithelial	N
6.64502	10.8126	Epithelial	N
7.3354	10.0867	Epithelial	N
4.27839	6.78036	Epithelial	N
3.99806	12.0568	Epithelial	N
1.90756	9.92669	Epithelial	N
5.75606	10.4054	Epithelial	N
4.99101	5.50126	Epithelial	N
4.47768	9.25632	Epithelial	N
5.12916	5.81173	Epithelial	N
4.39673	5.20151	Epithelial	N
5.91805	8.76	Epithelial	N
3.15972	11.815	Epithelial	N
4.18789	11.8593	Epithelial	N
5.47368	9.15333	Epithelial	N
4.87709	7.15168	Epithelial	N
3.75776	10.9358	Epithelial	N
2.76182	10.3936	Epithelial	N
7.1199	10.635	Epithelial	N
4.40599	9.24655	Epithelial	N
2.96493	9.96777	Epithelial	N
3.47083	6.1771	Epithelial	N
2.85558	10.5117	Epithelial	N
4.4972	11.5768	Epithelial	N
4.3102	9.9967	Epithelial	N
5.10243	10.2474	Epithelial	N
4.95205	11.6809	Epithelial	N
4.50247	11.0802	Epithelial	N
4.99523	5.88626	Epithelial	N
5.32714	10.4361	Epithelial	N
3.76333	5.28679	Epithelial	N
5.03983	6.07692	Epithelial	N
4.84317	6.36865	Epithelial	N
2.60937	11.0957	Epithelial	N
6.47504	8.09237	Epithelial	N
3.19424	7.4487	Epithelial	N
5.76243	8.98615	Epithelial	N
6.19841	9.33449	Epithelial	N
3.69037	12.0656	Epithelial	N
2.39337	9.6206	Epithelial	N
3.63294	11.073	Epithelial	N
5.62223	7.71093	Epithelial	N
6.21446	8.71489	Epithelial	N
3.93591	12.1651	Epithelial	N
3.43541	5.8669	Epithelial	N
2.54264	7.30693	Epithelial	N
5.00895	10.3545	Epithelial	N
2.36186	10.1526	Epithelial	N
4.65757	6.9103	Epithelial	N
6.19658	9.15589	Epithelial	N
6.31278	8.68054	Epithelial	N
2.03385	9.77438	Epithelial	N
2.54357	9.73724	Epithelial	N
3.12417	11.8556	Epithelial	N
5.92826	11.0768	Epithelial	N
2.99927	10.2083	Epithelial	N
3.19207	6.36469	Epithelial	N
3.39993	12.0432	Epithelial	N
5.33437	6.75293	Epithelial	N
2.26467	9.62233	Epithelial	N
3.09328	11.7129	Epithelial	N
5.04479	7.51548	Epithelial	N
4.30787	7.55328	Epithelial	N
5.50883	5.95107	Epithelial	N
3.16013	9.33153	Epithelial	N
2.0667	9.87146	Epithelial	N
6.33601	9.04565	Epithelial	N
7.20599	9.80312	Epithelial	N
4.11177	11.8972	Epithelial	N
3.47363	11.8878	Epithelial	N
4.22825	11.2163	Epithelial	N
2.56913	10.6571	Epithelial	N
5.30527	7.42306	Epithelial	N
3.65624	10.703	Epithelial	N
3.92774	11.6488	Epithelial	N
1.94366	9.95497	Epithelial	N
7.12517	10.6472	Epithelial	N
2.62604	10.7269	Epithelial	N
3.18467	11.7749	Epithelial	N
5.26147	6.26996	Epithelial	N
3.25686	7.44455	Epithelial	N
3.96339	11.6565	Epithelial	N
4.62152	5.62339	Epithelial	N
4.02375	5.83586	Epithelial	N
3.82106	11.017	Epithelial	N
4.76057	5.29278	Epithelial	N
5.57283	5.84196	Epithelial	N
4.35696	5.15523	Epithelial	N
4.66426	5.28858	Epithelial	N
2.76449	7.61262	Epithelial	N
4.92957	7.76991	Epithelial	N
4.36162	11.873	Epithelial	N
4.56312	6.04133	Epithelial	N
4.97265	10.1391	Epithelial	N
2.66181	11.3391	Epithelial	N
3.53176	10.8593	Epithelial	N
4.42752	8.09194	Epithelial	N
4.60383	8.67969	Epithelial	N
2.87757	7.1549	Epithelial	N
2.84178	6.88977	Epithelial	N
4.43646	10.3219	Epithelial	N
6.96319	8.97336	Epithelial	N
1.92148	9.81306	Epithelial	N
4.69284	6.33083	Epithelial	N
2.24658	10.4604	Epithelial	N
3.77929	5.75064	Epithelial	N
3.15352	7.35885	Epithelial	N
3.32533	11.9444	Epithelial	N
2.9394	7.74159	Epithelial	N
4.78469	7.01085	Epithelial	N
3.62168	11.3865	Epithelial	N
3.33498	10.7426	Epithelial	N
2.10774	10.345	Epithelial	N
2.63946	6.94998	Epithelial	N
2.32367	10.4381	Epithelial	N
4.84219	11.6279	Epithelial	N
5.75351	8.48496	Epithelial	N
2.797	11.3194	Epithelial	N
3.36591	5.8388	Epithelial	N
3.85727	11.0896	Epithelial	N
5.47455	9.63019	Epithelial	N
5.01751	7.14839	Epithelial	N
4.2905	7.1022	Epithelial	N
4.99986	6.74723	Epithelial	N
5.61468	11.0182	Epithelial	N
6.92239	10.7697	Epithelial	N
4.92626	6.333	Epithelial	N
5.5537	9.07479	Epithelial	N
5.32274	7.78991	Epithelial	N
2.1583	10.773	Epithelial	N
2.23628	7.85811	Epithelial	N
4.02503	11.0528	Epithelial	N
6.11077	7.46745	Epithelial	N
5.93653	6.37605	Epithelial	N
3.6809	7.59598	Epithelial	N
3.7231	6.81637	Epithelial	N
2.81513	8.76502	Epithelial	N
3.80394	11.9003	Epithelial	N
3.11595	8.06973	Epithelial	N
4.03871	10.9955	Epithelial	N
4.40926	11.3495	Epithelial	N
2.68296	10.4853	Epithelial	N
3.02765	7.11768	Epithelial	N
4.18333	5.71249	Epithelial	N
3.93538	11.175	Epithelial	N
3.675	10.1564	Epithelial	N
4.5725	10.8603	Epithelial	N
4.03523	11.8387	Epithelial	N
5.99054	9.15075	Epithelial	N
4.22661	11.7942	Epithelial	N
3.80469	6.98839	Epithelial	N
3.36909	7.97457	Epithelial	N
3.15675	6.15841	Epithelial	N
6.63101	10.731	Epithelial	N
2.65913	9.70813	Epithelial	N
2.03187	10.4541	Epithelial	N
2.00979	10.499	Epithelial	N
2.91296	11.1575	Epithelial	N
2.29244	10.7664	Epithelial	N
4.80363	8.42585	Epithelial	N
7.17863	10.4242	Epithelial	N
2.85458	11.4184	Epithelial	N
5.13457	7.60566	Epithelial	N
3.65314	11.3055	Epithelial	N
4.87061	7.87771	Epithelial	N
4.05886	5.2239	Epithelial	N
3.37143	6.43166	Epithelial	N
4.0117	11.3427	Epithelial	N
4.79191	7.44246	Epithelial	N
2.30898	7.38687	Epithelial	N
4.28008	10.2862	Epithelial	N
6.88982	10.7188	Epithelial	N
7.33991	10.3066	Epithelial	N
4.02108	11.3322	Epithelial	N
2.43223	7.44437	Epithelial	N
3.19509	11.4284	Epithelial	N
4.12139	10.8722	Epithelial	N
3.67928	10.2608	Epithelial	N
5.72724	6.72219	Epithelial	N
5.08131	9.53309	Epithelial	N
4.596	10.845	Epithelial	N
1.92482	9.95373	Epithelial	N
4.70528	11.7046	Epithelial	N
3.62406	11.3584	Epithelial	N
6.08167	9.08647	Epithelial	N
5.45002	10.6761	Epithelial	N
4.25768	12.1828	Epithelial	N
5.70973	8.87649	Epithelial	N
3.11451	11.2523	Epithelial	N
3.7505	11.1366	Epithelial	N
4.82535	6.46491	Epithelial	N
3.20362	10.9164	Epithelial	N
3.18204	10.9749	Epithelial	N
2.91552	8.09625	Epithelial	N
4.04222	12.1194	Epithelial	N
1.80461	9.80597	Epithelial	N
2.63548	10.0568	Epithelial	N
3.23189	11.9169	Epithelial	N
4.1931	6.08559	Epithelial	N
4.83733	7.96834	Epithelial	N
3.63493	11.3238	Epithelial	N
5.33471	6.38302	Epithelial	N
4.12111	9.60517	Epithelial	N
3.17408	11.3198	Epithelial	N
5.89515	8.71229	Epithelial	N
4.31139	9.47598	Epithelial	N
4.64606	5.24466	Epithelial	N
5.10829	5.32913	Epithelial	N
4.66571	7.3884	Epithelial	N
3.26031	6.65276	Epithelial	N
4.12654	6.90703	Epithelial	N
2.2982	10.5897	Epithelial	N
3.72738	11.3187	Epithelial	N
4.75001	11.649	Epithelial	N
5.4917	9.60542	Epithelial	N
5.58221	7.94172	Epithelial	N
5.48671	9.5321	Epithelial	N
4.77249	7.54055	Epithelial	N
2.8846	10.4176	Epithelial	N
3.72821	11.6776	Epithelial	N
4.28672	11.2352	Epithelial	N
3.63281	11.9491	Epithelial	N
2.54967	7.75224	Epithelial	N
4.34757	10.7868	Epithelial	N
2.71281	10.4056	Epithelial	N
4.85595	10.3159	Epithelial	N
3.34946	11.4092	Epithelial	N
3.1091	7.46714	Epithelial	N
6.46827	7.46988	Epithelial	N
4.33527	10.6472	Epithelial	N
2.63315	8.05787	Epithelial	N
6.85227	10.3772	Epithelial	N
2.62314	7.84307	Epithelial	N
4.05183	10.1596	Epithelial	N
4.23821	11.1785	Epithelial	N
1.83287	9.92803	Epithelial	N
2.23472	10.0078	Epithelial	N
2.50794	9.71822	Epithelial	N
5.00896	10.6705	Epithelial	N
2.41422	7.10981	Epithelial	N
6.05634	6.39858	Epithelial	N
5.84148	11.0894	Epithelial	N
2.85918	6.91177	Epithelial	N
3.78761	8.38926	Epithelial	N
4.08024	9.89012	Epithelial	N
3.70219	11.8466	Epithelial	N
4.13216	7.94054	Epithelial	N
3.61423	11.0791	Epithelial	N
3.55159	11.5735	Epithelial	N
4.83885	6.08116	Epithelial	N
5.64865	6.01004	Epithelial	N
3.44172	11.1789	Epithelial	N
5.44781	9.72403	Epithelial	N
5.90826	11.0652	Epithelial	N
4.67683	5.6705	Epithelial	N
4.15917	9.87313	Epithelial	N
5.6619	7.48593	Epithelial	N
[truncated: 52,104 more rows]

## Sheet: Figure 1c
avg.exp	pct.exp	features.plot	id	avg.exp.scaled
15.9072	74.7651	EPCAM	Epithelial	2.5
1.10485	38.4228	CDH1	Epithelial	2.5
0.25563	7.71812	COL1A1	Epithelial	-0.362658
0.253381	6.20805	COL3A1	Epithelial	-0.359004
0.0285643	0.715884	CDH5	Epithelial	-0.317034
0.0482092	1.3311	PECAM1	Epithelial	-0.362201
0.0381291	0.581655	S100B	Epithelial	-0.360335
0.000452179	0.0447427	CDH2	Epithelial	-0.339972
0.0182017	0.514541	MS4A1	Epithelial	-0.339703
0.0410877	1.54362	CD79A	Epithelial	-0.475081
0.00431264	0.201342	CD19	Epithelial	-0.359692
0.411973	29.0045	SDC1	Epithelial	1.01093
0.105985	3.8255	MZB1	Epithelial	-0.342963
0.0192174	1.16331	CD3E	Epithelial	-0.342062
0.0285856	1.05145	CD3G	Epithelial	-0.337577
0.0794277	6.06264	CD14	Epithelial	-0.345917
0.0205843	0.592841	FCGR3A	Epithelial	-0.338789
0.0264449	1.37584	KIT	Epithelial	-0.340264
0.00955858	0.447427	IL1RL1	Epithelial	-0.344015
0.0098929	0.357942	MS4A2	Epithelial	-0.333175
0.0897011	7.9184	EPCAM	MSC	-0.35428
0.0109771	1.22131	CDH1	MSC	-0.355871
22.5482	95.0342	COL1A1	MSC	2.5
25.9439	95.9737	COL3A1	MSC	2.5
0.00651527	0.724735	CDH5	MSC	-0.336492
0.0148186	2.09368	PECAM1	MSC	-0.37241
0.00976059	0.644209	S100B	MSC	-0.36522
0.0217409	2.56341	CDH2	MSC	-0.292663
0.00885172	0.711314	MS4A1	MSC	-0.344398
0.0184987	1.50315	CD79A	MSC	-0.486543
0.00332336	0.322104	CD19	MSC	-0.363716
0.089151	8.83103	SDC1	MSC	-0.22223
0.0631425	4.99262	MZB1	MSC	-0.3541
0.0136389	1.18105	CD3E	MSC	-0.346336
0.00706202	0.778419	CD3G	MSC	-0.356505
0.156908	13.6626	CD14	MSC	-0.306919
0.00457527	0.509999	FCGR3A	MSC	-0.354609
0.0199726	1.74473	KIT	MSC	-0.343718
0.0381825	2.06684	IL1RL1	MSC	-0.331537
0.00237437	0.214736	MS4A2	MSC	-0.335559
0.132136	13.3333	EPCAM	Endo	-0.346179
0.00603625	1.13379	CDH1	Endo	-0.369516
0.0707413	7.8458	COL1A1	Endo	-0.387596
0.0802216	8.29932	COL3A1	Endo	-0.379292
3.4095	89.5238	CDH5	Endo	2.5
9.93506	96.8254	PECAM1	Endo	2.5
0.00620783	0.725624	S100B	Endo	-0.365831
0.00042825	0.0907029	CDH2	Endo	-0.340025
0.0218707	1.678	MS4A1	Endo	-0.33786
0.0311463	2.81179	CD79A	Endo	-0.480125
0.00547801	0.453515	CD19	Endo	-0.354952
0.0211481	3.0839	SDC1	Endo	-0.481998
0.0582434	5.53288	MZB1	Endo	-0.355374
0.0153669	1.95011	CD3E	Endo	-0.345013
0.01751	1.31519	CD3G	Endo	-0.347317
0.136831	14.4671	CD14	Endo	-0.317025
0.00393473	0.680272	FCGR3A	Endo	-0.355242
0.0568498	4.94331	KIT	Endo	-0.324039
0.0610153	2.76644	IL1RL1	Endo	-0.321584
0.00264399	0.181406	MS4A2	Endo	-0.335473
0.334438	6.37813	EPCAM	Glia	-0.307557
0.040994	0.683371	CDH1	Glia	-0.272975
3.03001	50.3417	COL1A1	Glia	0.0115464
2.91438	44.1913	COL3A1	Glia	-0.0472205
0.00384003	0.22779	CDH5	Glia	-0.338853
0.0572128	1.59453	PECAM1	Glia	-0.359449
17.5696	88.6105	S100B	Glia	2.5
1.3533	34.6241	CDH2	Glia	2.5
0.0223242	0.911162	MS4A1	Glia	-0.337632
0.128656	2.50569	CD79A	Glia	-0.43065
0.00701025	0.455581	CD19	Glia	-0.348719
0.00752652	0.683371	SDC1	Glia	-0.534031
0.17692	3.87244	MZB1	Glia	-0.324522
0.122444	4.55581	CD3E	Glia	-0.262968
0.143088	4.10023	CD3G	Glia	-0.236883
0.436122	15.0342	CD14	Glia	-0.166385
0.0248541	0.911162	FCGR3A	Glia	-0.33457
0.0758891	0.911162	KIT	Glia	-0.313879
0.0666269	0.911162	IL1RL1	Glia	-0.319138
0.0379835	0.911162	MS4A2	Glia	-0.324268
0.108308	3.83589	EPCAM	B	-0.350728
0.00777938	0.400267	CDH1	B	-0.364702
0.0962296	3.63576	COL1A1	B	-0.384158
0.0795406	3.33556	COL3A1	B	-0.379372
0.00626374	0.333556	CDH5	B	-0.336714
0.0395622	1.86791	PECAM1	B	-0.364845
0.0335165	0.533689	S100B	B	-0.36113
0	0	CDH2	B	-0.340977
6.00471	84.4897	MS4A1	B	2.5
5.69777	86.0574	CD79A	B	2.39507
0.747524	31.2208	CD19	B	2.5
0.00642561	0.400267	SDC1	B	-0.538237
0.315523	12.2415	MZB1	B	-0.28849
0.0147706	0.867245	CD3E	B	-0.345469
0.0219108	0.400267	CD3G	B	-0.343447
0.00470853	0.200133	CD14	B	-0.383524
0.0130094	0.433622	FCGR3A	B	-0.346275
0.0048273	0.200133	KIT	B	-0.351801
0.00500695	0.266845	IL1RL1	B	-0.345999
0.00181728	0.100067	MS4A2	B	-0.335735
0.0846298	5.59846	EPCAM	PlasmaB	-0.355249
0.0181098	1.76503	CDH1	PlasmaB	-0.336173
0.0567076	5.08825	COL1A1	PlasmaB	-0.389488
0.0401857	4.17816	COL3A1	PlasmaB	-0.383983
0.00548159	0.441258	CDH5	PlasmaB	-0.337404
0.129581	20.1324	PECAM1	PlasmaB	-0.337322
0.011109	0.441258	S100B	PlasmaB	-0.364987
0.000666391	0.0275786	CDH2	PlasmaB	-0.339496
0.0114883	1.46167	MS4A1	PlasmaB	-0.343074
2.67795	84.7215	CD79A	PlasmaB	0.862841
0.0424819	7.5979	CD19	PlasmaB	-0.204436
0.751539	60.7557	SDC1	PlasmaB	2.30805
11.681	96.3596	MZB1	PlasmaB	2.5
0.00973861	1.10314	CD3E	PlasmaB	-0.349325
0.0117691	0.703254	CD3G	PlasmaB	-0.352365
0.00466834	0.689465	CD14	PlasmaB	-0.383545
0.00484582	0.455047	FCGR3A	PlasmaB	-0.354342
0.00192088	0.317154	KIT	PlasmaB	-0.353352
0.0108178	0.523993	IL1RL1	PlasmaB	-0.343466
0.00314559	0.372311	MS4A2	PlasmaB	-0.335314
0.195018	5.36739	EPCAM	T	-0.334174
0.0209176	0.729047	CDH1	T	-0.328419
0.0969567	3.6682	COL1A1	T	-0.38406
0.0994165	3.89208	COL3A1	T	-0.377043
0.00581741	0.264064	CDH5	T	-0.337108
0.107698	4.31688	PECAM1	T	-0.344013
0.0607	1.40069	S100B	T	-0.35645
0.000833321	0.0688863	CDH2	T	-0.339125
0.105975	2.23307	MS4A1	T	-0.295628
0.113824	3.03674	CD79A	T	-0.438176
0.0109313	0.54535	CD19	T	-0.332771
0.0134696	0.482204	SDC1	T	-0.511329
0.178795	7.11251	MZB1	T	-0.324035
3.94465	77.3823	CD3E	T	2.5
3.44272	67.2388	CD3G	T	2.5
0.0108825	0.505166	CD14	T	-0.380417
0.13158	2.77842	FCGR3A	T	-0.229105
0.108861	2.66361	KIT	T	-0.296283
0.0570664	1.23995	IL1RL1	T	-0.323306
0.00382981	0.166475	MS4A2	T	-0.335097
0.551	13.342	EPCAM	Myeloid	-0.266212
0.0388747	1.47282	CDH1	Myeloid	-0.278828
0.263668	10.1581	COL1A1	Myeloid	-0.361574
0.313706	10.8945	COL3A1	Myeloid	-0.351936
0.0225469	0.974659	CDH5	Myeloid	-0.322344
0.718696	41.6721	PECAM1	Myeloid	-0.157204
1.44094	27.6587	S100B	Myeloid	-0.118821
0.00332964	0.628113	CDH2	Myeloid	-0.333577
0.0426694	0.974659	MS4A1	Myeloid	-0.327416
0.0434528	2.01429	CD79A	Myeloid	-0.473881
0.00978612	0.779727	CD19	Myeloid	-0.337428
0.0188452	1.03964	SDC1	Myeloid	-0.490794
0.131292	4.85164	MZB1	Myeloid	-0.336384
0.0379602	1.92766	CD3E	Myeloid	-0.327701
0.0345919	1.34286	CD3G	Myeloid	-0.332295
6.05221	61.4901	CD14	Myeloid	2.5
3.05982	47.4551	FCGR3A	Myeloid	2.5
0.0215823	0.974659	KIT	Myeloid	-0.342859
0.0245435	0.671432	IL1RL1	Myeloid	-0.337483
0.0135104	0.606454	MS4A2	Myeloid	-0.332028
0.106136	3.20029	EPCAM	Mast	-0.351143
0.0100244	0.359583	CDH1	Mast	-0.358502
0.0814274	2.04962	COL1A1	Mast	-0.386154
0.131818	3.05645	COL3A1	Mast	-0.373247
0.00182515	0.143833	CDH5	Mast	-0.340631
0.0449355	1.61812	PECAM1	Mast	-0.363202
0.00993093	0.395541	S100B	Mast	-0.36519
0.000209523	0.0359583	CDH2	Mast	-0.340511
0.0163055	0.395541	MS4A1	Mast	-0.340655
0.0442862	1.51025	CD79A	Mast	-0.473458
0.00382942	0.143833	CD19	Mast	-0.361658
0.00586947	0.21575	SDC1	Mast	-0.540361
0.116385	3.52391	MZB1	Mast	-0.340259
0.0130335	0.431499	CD3E	Mast	-0.3468
0.00488377	0.251708	CD3G	Mast	-0.35842
0.018517	0.575333	CD14	Mast	-0.376574
0.00761572	0.323625	FCGR3A	Mast	-0.351605
5.66024	70.4423	KIT	Mast	2.5
6.91589	78.5329	IL1RL1	Mast	2.5
9.4705	81.5534	MS4A2	Mast	2.5

## Sheet: Figure 1d
UMAP_1	UMAP_2	EPCAM	COL1A1	COL3A1	MS4A1	CDH5	PECAM1	S100B	CDH2	MZB1	PTPRC	CD3E	CD14	IL1RL1
5.08354	7.02977	2	1	1	1	1	1	1	1	1	1	1	1	1
7.13784	9.93954	3	1	1	1	1	1	1	1	1	1	1	1	1
7.0938	10.128	2	1	1	1	1	1	1	1	1	1	1	1	1
1.84439	11.193	2	1	1	1	1	1	1	1	1	1	1	1	1
2.59868	8.09416	2	1	1	1	1	1	1	1	1	1	1	1	1
1.57108	11.1557	2	1	1	1	1	1	1	1	1	1	1	1	1
1.8051	11.2679	2	1	1	1	1	1	1	1	1	1	1	1	1
5.3871	9.77326	2	1	1	1	1	1	1	1	1	1	1	1	1
7.18468	9.60085	2	1	1	1	1	1	1	1	1	1	1	1	1
1.75928	11.2495	2	1	1	1	1	1	1	1	1	1	1	1	1
7.34343	9.91986	1	1	1	1	1	1	1	1	1	1	1	1	1
1.63099	11.0049	2	1	1	1	1	1	1	1	1	1	1	1	1
6.34384	10.5672	2	1	1	1	1	1	1	1	1	1	1	1	1
7.0123	10.5772	2	1	1	1	1	1	1	1	1	1	1	1	1
7.03829	9.53036	1	1	1	1	1	1	1	1	1	1	1	1	1
7.26038	9.94291	2	1	1	1	1	1	1	1	1	1	1	1	1
6.77967	9.04142	2	1	1	1	1	1	1	1	1	1	1	1	1
6.00745	7.17018	1	1	1	1	1	1	1	1	1	1	1	1	1
5.67875	10.6433	2	1	1	1	1	1	1	1	1	1	1	1	1
5.56467	11.1529	2	1	1	1	1	1	1	1	1	1	1	1	1
2.983	8.84064	2	1	1	1	1	1	1	1	1	1	1	1	1
7.16031	9.85725	2	1	1	1	1	1	1	1	1	1	1	1	1
4.10769	9.80766	1	1	1	1	1	1	1	1	1	1	1	1	1
7.10042	10.1912	1	1	1	1	1	1	1	1	1	1	1	1	1
7.1445	9.57305	1	1	1	1	1	1	1	1	1	1	1	1	1
7.35116	9.96014	1	1	1	1	1	1	1	1	1	1	1	1	1
7.0737	10.2468	1	1	1	1	1	1	1	1	1	1	1	1	1
6.56486	8.1338	1	1	2	1	1	1	1	1	1	1	1	1	1
5.79416	11.0562	2	1	1	1	1	1	1	1	1	1	1	1	1
7.06227	10.6	2	1	1	1	1	1	1	1	1	1	1	1	1
1.59892	11.0863	2	1	1	1	1	1	1	1	1	1	1	1	1
3.06253	6.96694	2	1	1	1	1	1	1	1	1	1	1	1	1
6.3205	10.5629	1	1	1	1	1	1	1	1	1	1	1	1	1
7.06782	10.4999	2	1	1	1	1	1	1	1	1	1	1	1	1
7.2375	10.4346	2	1	1	1	1	1	1	1	1	1	1	1	1
7.08027	9.53931	2	1	1	1	1	1	1	1	1	1	1	1	1
7.20666	9.64491	1	1	1	1	1	1	1	1	1	1	1	1	1
2.84531	8.531	1	1	1	1	1	1	1	1	1	1	1	1	1
3.52957	6.44671	2	1	1	1	1	1	1	1	1	1	1	1	1
-6.2903	6.82054	1	1	1	2	1	1	1	1	1	1	1	1	1
1.67786	11.2004	2	1	1	1	1	1	1	1	1	1	1	1	1
3.68038	8.54028	1	1	1	1	1	1	1	1	1	1	1	1	1
4.68572	11.9284	2	1	1	1	1	1	1	1	1	1	1	1	1
6.9512	9.13466	2	1	1	1	1	1	1	1	1	1	1	1	1
7.31871	9.88328	2	1	1	1	1	1	1	1	1	1	1	1	1
7.24046	9.84741	3	1	1	1	1	1	1	1	1	1	1	1	1
1.92746	11.3338	2	1	1	1	1	1	1	1	1	1	1	1	1
5.60337	9.47157	2	1	1	1	1	1	1	1	1	1	1	1	1
3.20947	8.07019	3	1	1	1	1	1	1	1	1	1	1	1	1
7.41135	10.0365	2	1	1	1	1	1	1	1	1	1	1	1	1
7.03868	9.32305	2	1	1	1	1	1	1	1	1	1	1	1	1
7.2313	10.2029	2	1	1	1	1	1	1	1	1	1	1	1	1
6.84441	10.7983	1	1	1	1	1	1	1	1	1	1	1	1	1
1.59902	11.1296	2	1	1	1	1	1	1	1	1	1	1	1	1
7.12585	9.32794	2	1	1	1	1	1	1	1	1	1	1	1	1
1.75997	10.893	2	1	2	1	1	1	1	1	1	1	1	1	1
5.09457	5.20125	1	1	1	1	1	1	1	1	1	1	1	1	1
7.2764	10.3648	1	1	1	1	1	1	1	1	1	1	1	1	1
6.61335	10.5189	2	1	1	1	1	1	1	1	1	1	1	1	1
3.14207	10.3432	1	1	1	1	1	1	1	1	1	1	1	1	1
2.82568	7.79441	1	1	1	1	1	1	1	1	1	1	1	1	1
5.77336	8.89702	2	1	1	1	1	1	1	1	1	1	1	1	1
4.25264	11.2717	2	1	1	1	1	1	1	1	1	1	1	1	1
4.55609	8.11931	1	1	1	1	1	1	1	1	1	1	1	1	1
6.22592	-5.98475	1	1	2	1	1	1	3	1	1	1	1	1	1
2.93232	11.4801	2	1	1	1	1	1	1	1	1	1	1	1	1
3.82844	11.06	2	1	1	1	1	1	1	1	1	1	1	1	1
5.63744	7.55875	1	1	1	1	1	1	1	1	1	1	1	1	1
3.03865	7.67017	2	1	1	1	1	1	1	1	2	2	1	1	1
4.46044	7.00231	2	1	1	1	1	1	1	1	1	1	1	1	1
0.51912	-13.3978	1	1	1	1	1	1	1	1	1	1	1	1	1
5.8523	11.0769	2	1	1	1	1	1	1	1	1	1	1	1	1
4.15303	8.66239	2	1	1	1	1	1	1	1	1	1	1	1	1
3.08539	10.7466	2	1	1	1	1	1	1	1	1	1	1	1	1
4.57572	5.83008	1	1	1	1	1	1	1	1	1	1	1	1	1
7.16178	9.79498	1	1	1	1	1	1	1	1	1	1	1	1	1
3.578	7.20598	2	1	1	1	1	1	1	1	1	1	1	1	1
3.11292	6.85735	1	1	1	1	1	1	1	1	1	1	1	1	1
6.24056	6.48092	1	1	1	1	1	1	1	1	1	1	1	1	1
4.45753	5.24962	1	1	1	1	1	1	1	1	1	2	1	1	1
3.42333	11.7645	2	1	1	1	1	1	1	1	1	1	1	1	1
4.51208	5.29467	1	1	1	1	1	1	1	1	1	1	1	1	1
2.17452	7.82951	1	1	1	1	1	1	1	1	1	1	1	1	1
6.97254	10.7838	1	1	1	1	1	1	1	1	1	1	1	1	1
5.82262	9.42925	2	1	1	1	1	1	1	1	1	1	1	1	1
6.19926	6.07882	1	1	1	1	1	1	1	1	1	1	1	1	1
2.33579	8.47261	1	1	1	1	1	1	1	1	1	1	1	1	1
5.57151	10.0234	1	1	1	1	1	1	1	1	1	1	1	1	1
4.78936	5.09164	1	1	1	1	1	1	1	1	1	1	1	1	1
3.5611	11.053	2	1	1	1	1	1	1	1	1	1	1	1	1
6.25202	6.8312	1	1	1	1	1	1	1	1	1	1	1	1	1
5.00588	7.96902	1	1	1	1	1	1	1	1	1	1	1	1	1
10.0943	3.04027	1	1	2	1	1	1	1	1	1	1	1	1	1
3.74641	6.4313	2	1	1	1	1	1	1	1	1	1	1	1	1
6.33424	6.50974	1	1	1	1	1	1	1	1	1	1	1	1	1
6.88463	10.4484	2	1	1	1	1	1	1	1	1	1	1	1	1
1.8646	-5.98763	1	1	1	1	1	1	1	1	1	1	1	1	1
4.6026	8.37847	2	1	1	1	1	1	1	1	2	1	1	1	1
4.5315	12.0287	2	1	1	1	1	1	1	1	1	1	1	1	1
3.90608	5.31196	2	1	1	1	1	1	1	1	1	1	1	1	1
2.95234	11.7537	2	1	1	1	1	1	1	1	1	1	1	1	1
4.32408	4.98996	1	1	1	1	1	1	1	1	1	1	1	1	1
4.67397	6.90847	2	1	1	1	1	1	1	1	1	1	1	1	1
4.69002	5.45673	1	1	1	1	1	1	1	1	1	1	1	1	1
6.48295	7.94715	1	1	1	1	1	1	1	1	1	2	1	1	1
2.24894	10.2893	2	1	1	1	1	1	1	1	1	1	1	1	1
4.02441	5.49242	2	1	1	1	1	1	1	1	1	1	1	1	1
2.80259	9.3464	2	1	1	1	1	1	1	1	1	1	1	1	1
3.52438	5.73882	2	1	1	1	1	1	1	1	1	1	1	1	1
4.68337	6.5141	2	1	1	1	1	1	1	1	1	1	1	1	1
2.4251	10.8519	2	1	1	1	1	1	1	1	1	1	1	1	1
6.0219	11.0519	2	1	1	1	1	1	1	1	1	1	1	1	1
3.56597	11.4936	2	1	1	1	1	1	1	1	1	1	1	1	1
3.53265	10.9621	2	1	1	1	1	1	1	1	1	1	1	1	1
4.30072	11.1891	2	1	1	1	1	1	1	1	1	1	1	1	1
2.16775	10.6969	2	1	1	1	1	1	1	1	1	1	1	1	1
3.14826	10.4918	2	1	1	1	1	1	1	1	1	1	1	1	1
5.67342	11.2586	2	1	1	1	1	1	1	1	1	1	1	1	1
2.36791	10.3379	2	1	1	1	1	1	1	1	1	1	1	1	1
2.42875	7.47972	2	1	1	1	1	1	1	1	1	1	1	1	1
4.09	7.1491	2	1	1	1	1	1	1	1	1	1	1	1	1
6.0659	9.34402	2	1	1	1	1	1	1	1	1	1	1	1	1
5.34322	9.23119	2	1	1	1	1	1	1	1	1	1	1	1	1
6.681	9.67933	2	1	1	1	1	1	1	1	1	1	1	1	1
5.78058	9.57582	2	1	1	1	1	1	1	1	1	1	1	1	1
2.25692	10.9524	2	1	1	1	1	1	1	1	1	1	1	1	1
3.31895	6.00192	1	1	1	1	1	1	1	1	2	1	1	1	1
4.5181	11.2607	2	1	1	1	1	1	1	1	1	1	1	1	1
2.63294	6.96153	1	1	1	1	1	1	1	1	1	1	1	1	1
5.79599	10.4684	2	1	1	1	1	1	1	1	1	1	1	1	1
4.95986	5.2402	1	1	1	1	1	1	1	1	1	1	1	1	1
3.02777	11.5852	2	1	1	1	1	1	1	1	1	1	1	1	1
3.51979	10.7098	2	1	1	1	1	1	1	1	1	1	1	1	1
5.09856	9.9752	2	1	1	1	1	1	1	1	1	1	1	1	1
5.84825	9.13361	2	1	1	1	1	1	1	1	1	1	1	1	1
5.33249	5.24213	2	1	1	1	1	1	1	1	1	1	1	1	1
3.2991	10.4133	2	1	1	1	1	1	1	1	1	1	1	1	1
1.82405	9.751	2	1	1	1	1	1	1	1	1	1	1	1	1
4.42727	10.7536	2	1	1	1	1	1	1	1	1	1	1	1	1
2.68809	10.0085	2	1	1	1	1	1	1	1	1	1	1	1	1
5.08144	6.83945	2	1	1	1	1	1	1	1	1	1	1	1	1
3.47743	11.7719	2	1	1	1	1	1	1	1	1	1	1	1	1
2.63837	11.3263	2	1	1	1	1	1	1	1	1	1	1	1	1
7.10082	10.4702	2	1	1	1	1	1	1	1	1	1	1	1	1
2.72507	10.2368	2	1	1	1	1	1	1	1	1	1	1	1	1
2.3709	10.1932	2	1	1	1	1	1	1	1	1	1	1	1	1
3.03926	11.6607	2	1	1	1	1	1	1	1	1	1	1	1	1
2.90969	10.9633	2	1	1	1	1	1	1	1	1	1	1	1	1
2.21621	10.4147	2	1	1	1	1	1	1	1	1	1	1	1	1
2.21123	10.6691	2	1	1	1	1	1	1	1	1	1	1	1	1
6.7293	8.70626	2	1	1	1	1	1	1	1	1	1	1	1	1
4.71478	10.7168	2	1	1	1	1	1	1	1	1	1	1	1	1
4.1018	11.962	2	1	1	1	1	1	1	1	1	1	1	1	1
2.12769	9.83723	2	1	1	1	1	1	1	1	1	1	1	1	1
3.73041	10.6838	2	1	1	1	1	1	1	1	1	1	1	1	1
2.06837	9.78843	2	1	1	1	1	1	1	1	1	1	1	1	1
3.93545	11.8106	2	1	1	1	1	1	1	1	1	1	1	1	1
5.68073	9.39269	2	1	1	1	1	1	1	1	1	1	1	1	1
6.04042	9.31591	2	1	1	1	1	1	1	1	1	1	1	1	1
3.94293	11.7886	2	1	1	1	1	1	1	1	1	1	1	1	1
5.15007	7.00204	2	1	1	1	1	1	1	1	1	1	1	1	1
3.43403	6.89012	1	1	1	1	1	1	1	1	1	1	1	1	1
4.35607	11.4872	2	1	1	1	1	1	1	1	1	1	1	1	1
6.09076	8.81372	2	1	1	1	1	1	1	1	1	1	1	1	1
4.77246	7.14609	2	1	1	1	1	1	1	1	1	1	1	1	1
5.84091	7.16316	2	1	1	1	1	1	1	1	1	1	1	1	1
6.1301	8.72257	2	1	1	1	1	1	1	1	1	1	1	1	1
3.07977	11.7696	2	1	1	1	1	1	1	1	1	1	1	1	1
5.86462	9.70233	2	1	1	1	1	1	1	1	1	1	1	1	1
3.29523	10.9441	2	1	1	1	1	1	1	1	1	1	1	1	1
3.75893	5.66155	1	1	1	1	1	1	1	1	1	1	1	1	1
4.9398	7.25859	2	1	1	1	1	1	1	1	1	1	1	1	1
7.30909	10.1529	2	1	1	1	1	1	1	1	1	1	1	1	1
4.74897	7.18723	1	1	1	1	1	1	1	1	1	1	1	1	1
5.63415	11.2061	2	1	1	1	1	1	1	1	1	1	1	1	1
3.11742	11.7862	2	1	1	1	1	1	1	1	1	1	1	1	1
4.82414	10.9685	2	1	1	1	1	1	1	1	1	1	1	1	1
2.48301	9.4616	2	1	1	1	1	1	1	1	1	1	1	1	1
3.1214	6.38318	1	1	1	1	1	1	1	1	1	1	1	1	1
2.73943	10.2948	2	1	1	1	1	1	1	1	1	1	1	1	1
4.31905	11.3599	2	1	1	1	1	1	1	1	1	1	1	1	1
2.22321	7.47641	2	1	1	1	1	1	1	1	1	1	1	1	1
3.25856	11.1697	2	1	1	1	1	1	1	1	1	1	1	1	1
3.11216	10.1792	2	1	1	1	1	1	1	1	1	1	1	1	1
5.08428	6.26296	2	1	1	1	1	1	1	1	1	1	1	1	1
6.70584	10.7781	2	1	1	1	1	1	1	1	1	1	1	1	1
5.01965	7.17665	3	1	1	1	1	1	1	1	1	1	1	1	1
7.40778	10.1691	2	1	1	1	1	1	1	1	1	1	1	1	1
3.18827	6.8258	2	1	1	1	1	1	1	1	1	1	1	1	1
4.77015	6.78689	2	1	1	1	1	1	1	1	1	1	1	1	1
3.13604	6.65682	1	1	1	1	1	1	1	1	1	1	1	1	1
2.15303	10.2823	2	1	1	1	1	1	1	1	1	1	1	1	1
6.99201	10.7919	2	1	1	1	1	1	1	1	1	1	1	1	1
7.29673	10.3723	2	1	1	1	1	1	1	1	1	1	1	1	1
4.83043	7.7293	2	1	1	1	1	1	1	1	1	1	1	1	1
3.86303	11.5351	2	1	1	1	1	1	1	1	1	1	1	1	1
3.61176	11.8215	2	1	1	1	1	1	1	1	1	1	1	1	1
3.18569	11.385	2	1	1	1	1	1	1	1	1	1	1	1	1
5.00042	6.4748	2	1	1	1	1	1	1	1	1	1	1	1	1
2.78913	11.1578	2	1	1	1	1	1	1	1	1	1	1	1	1
2.81228	7.75302	2	1	1	1	1	1	1	1	1	1	1	1	1
2.4218	10.3826	2	1	1	1	1	1	1	1	1	1	1	1	1
2.80951	10.5808	2	1	1	1	1	1	1	1	1	1	1	1	1
3.88108	11.8915	2	1	1	1	1	1	1	1	1	1	1	1	1
2.87044	10.6188	2	1	1	1	1	1	1	1	1	1	1	1	1
3.36664	11.7606	2	1	1	1	1	1	1	1	1	1	1	1	1
6.03866	8.81824	2	1	1	1	1	1	1	1	1	1	1	1	1
2.63172	11.414	2	1	1	1	1	1	1	1	1	1	1	1	1
2.51152	10.1003	2	1	1	1	1	1	1	1	1	1	1	1	1
2.81725	10.9222	2	1	1	1	1	1	1	1	1	1	1	1	1
6.64148	8.13764	1	1	1	1	1	1	1	1	1	1	1	1	1
2.53252	9.85202	2	1	1	1	1	1	1	1	1	1	1	1	1
3.07311	11.8891	2	1	1	1	1	1	1	1	1	1	1	1	1
2.88735	10.5619	2	1	1	1	1	1	1	1	1	1	1	1	1
2.44994	11.1385	2	1	1	1	1	1	1	1	1	1	1	1	1
4.1509	12.0382	2	1	1	1	1	1	1	1	1	1	1	1	1
2.38541	7.7437	3	1	1	1	1	1	1	1	1	1	1	1	1
4.89009	7.22327	3	1	1	1	1	1	1	1	1	1	1	1	1
2.76579	11.6169	2	1	1	1	1	1	1	1	1	1	1	1	1
4.56837	11.4793	2	1	1	1	1	1	1	1	1	1	1	1	1
2.19046	10.6345	2	1	1	1	1	1	1	1	1	1	1	1	1
2.73954	9.63661	2	1	1	1	1	1	1	1	1	1	1	1	1
5.08525	7.33499	2	1	1	1	1	1	1	1	1	1	1	1	1
5.65204	8.963	2	1	1	1	1	1	1	1	1	1	1	1	1
3.32753	11.7695	2	1	1	1	1	1	1	1	1	1	1	1	1
2.60038	11.4585	2	1	1	1	1	1	1	1	1	1	1	1	1
3.24093	5.95728	1	1	1	1	1	1	1	1	1	1	1	1	1
4.59074	5.74594	1	1	1	1	1	1	1	1	1	1	1	1	1
3.39171	7.68814	1	1	1	1	1	1	1	1	1	1	1	1	1
2.71033	11.436	2	1	1	1	1	1	1	1	1	1	1	1	1
1.92064	9.66623	2	1	1	1	1	1	1	1	1	1	1	1	1
2.37799	10.9536	2	1	1	1	1	1	1	1	1	1	1	1	1
4.2098	11.0476	2	1	1	1	1	1	1	1	1	1	1	1	1
2.15998	10.8839	2	1	1	1	1	1	1	1	1	1	1	1	1
5.84402	6.10495	2	1	1	1	1	1	1	1	1	1	1	1	1
2.16134	10.6678	2	1	1	1	1	1	1	1	1	1	1	1	1
2.82392	8.0169	2	1	1	1	1	1	1	1	1	1	1	1	1
5.07192	7.32207	2	1	1	1	1	1	1	1	1	1	1	1	1
2.60503	11.2572	2	1	1	1	1	1	1	1	1	1	1	1	1
5.10973	6.70858	2	1	1	1	1	1	1	1	1	1	1	1	1
2.93386	11.7222	2	1	1	1	1	1	1	1	1	1	1	1	1
2.13199	10.0153	2	1	1	1	1	1	1	1	1	1	1	1	1
4.96835	9.75515	2	1	1	1	1	1	1	1	1	1	1	1	1
5.59441	11.1109	2	1	1	1	1	1	1	1	1	1	1	1	1
3.28863	5.74326	2	1	1	1	1	1	1	1	1	1	1	1	1
5.95162	8.70829	2	1	1	1	1	1	1	1	1	1	1	1	1
4.61395	11.9931	2	1	1	1	1	1	1	1	1	1	1	1	1
6.11787	10.9237	2	1	1	1	1	1	1	1	1	1	1	1	1
4.41929	10.9938	2	1	1	1	1	1	1	1	1	1	1	1	1
4.00509	11.0511	2	1	1	1	1	1	1	1	1	1	1	1	1
3.11054	11.7031	2	1	1	1	1	1	1	1	1	1	1	1	1
4.84031	11.0237	2	1	1	1	1	1	1	1	1	1	1	1	1
4.5239	6.70552	3	1	1	1	1	1	1	1	1	1	1	1	1
6.29202	10.7085	2	1	1	1	1	1	1	1	1	1	1	1	1
6.15209	9.28716	2	1	1	1	1	1	1	1	1	1	1	1	1
5.05044	10.0364	2	1	1	1	1	2	1	1	1	1	1	1	1
2.09484	10.3992	2	1	1	1	1	1	1	1	1	1	1	1	1
4.33552	11.1626	2	1	1	1	1	1	1	1	1	1	1	1	1
3.7525	11.9012	2	1	1	1	1	1	1	1	1	1	1	1	1
4.33008	9.313	1	1	1	1	1	1	1	1	1	1	1	1	1
2.67553	11.3067	2	1	1	1	1	1	1	1	1	1	1	1	1
5.55428	9.73201	2	1	1	1	1	1	1	1	1	1	1	1	1
2.36043	11.0959	2	1	1	1	1	1	1	1	1	1	1	1	1
2.55975	11.1905	2	1	1	1	1	1	1	1	1	1	1	1	1
5.08801	7.48255	2	1	1	1	1	1	1	1	1	1	1	1	1
2.75768	11.202	2	1	1	1	1	1	1	1	1	1	1	1	1
4.58054	10.3762	2	1	1	1	1	1	1	1	1	1	1	1	1
2.01797	10.4046	2	1	1	1	1	1	1	1	1	1	1	1	1
2.90603	8.55154	2	1	1	1	1	1	1	1	1	1	1	1	1
4.80691	6.11404	2	1	1	1	1	1	1	1	1	1	1	1	1
2.56173	10.7965	2	1	1	1	1	1	1	1	1	1	1	1	1
3.30553	10.3501	2	1	1	1	1	1	1	1	1	1	1	1	1
3.11463	11.9262	2	1	1	1	1	1	1	1	1	1	1	1	1
5.05297	6.36562	2	1	1	1	1	1	1	1	1	1	1	1	1
5.96293	8.80602	2	1	1	1	1	1	1	1	1	1	1	1	1
6.08608	6.2164	2	1	1	1	1	1	1	1	1	1	1	1	1
6.19022	8.89014	2	1	1	1	1	1	1	1	1	1	1	1	1
3.92131	11.0218	2	1	1	1	1	1	1	1	1	1	1	1	1
2.24442	10.2388	2	1	1	1	1	1	1	1	1	1	1	1	1
5.05806	6.34224	2	1	1	1	1	1	1	1	1	1	1	1	1
6.857	10.7037	2	1	1	1	1	1	1	1	1	1	1	1	1
2.43954	7.04152	2	1	1	1	1	1	1	1	1	1	1	1	1
3.38098	8.49403	2	1	1	1	1	1	1	1	1	1	1	1	1
2.5528	10.8168	2	1	1	1	1	1	1	1	1	1	1	1	1
5.72982	5.95023	3	1	1	1	1	1	1	1	1	1	1	1	1
2.54349	11.5537	2	1	1	1	1	1	1	1	1	1	1	1	1
4.07318	5.29017	1	1	1	1	1	1	1	1	1	1	1	1	1
2.82623	10.5997	2	1	1	1	1	1	1	1	1	1	1	1	1
6.19923	9.10474	2	1	1	1	1	1	1	1	1	1	1	1	1
4.41085	12.18	2	1	1	1	1	1	1	1	1	1	1	1	1
2.32097	10.4544	2	1	1	1	1	1	1	1	1	1	1	1	1
2.87743	9.79449	3	1	1	1	1	1	1	1	1	1	1	1	1
1.98852	9.91659	2	1	1	1	1	1	1	1	1	1	1	1	1
3.24065	10.0861	2	1	1	1	1	1	1	1	1	1	1	1	1
4.51346	12.0477	2	1	1	1	1	1	1	1	1	1	1	1	1
5.17066	6.15713	2	1	1	1	1	1	1	1	1	1	1	1	1
4.69296	9.41103	2	1	1	1	1	1	1	1	1	1	1	1	1
3.50999	5.9973	2	1	1	1	1	1	1	1	1	1	1	1	1
2.17821	10.1241	2	1	1	1	1	1	1	1	1	1	1	1	1
7.23628	10.1103	1	1	1	1	1	1	1	1	2	1	1	1	1
5.12718	10.2621	2	1	1	1	1	1	1	1	1	1	1	1	1
3.15279	6.80237	2	1	1	1	1	1	1	1	1	1	1	1	1
3.01912	7.16351	2	1	1	1	1	1	1	1	1	1	1	1	1
3.4747	6.75826	2	1	1	1	1	1	1	1	1	1	1	1	1
2.22095	10.7647	2	1	1	1	1	1	1	1	1	1	1	1	1
4.17168	11.9263	2	1	1	1	1	1	1	1	1	1	1	1	1
5.13236	6.10374	2	1	1	1	1	1	1	1	1	1	1	1	1
2.90574	11.68	2	1	1	1	1	1	1	1	1	1	1	1	1
7.3302	9.88473	2	1	1	1	1	1	1	1	1	1	1	1	1
3.52276	10.8447	2	1	1	1	1	1	1	1	1	1	1	1	1
3.12672	10.7321	2	1	1	1	1	1	1	1	1	1	1	1	1
3.52465	6.49895	2	1	1	1	1	1	1	1	1	1	1	1	1
3.26855	7.39679	3	1	1	1	1	1	1	1	1	1	1	1	1
4.4176	9.36512	1	1	1	1	1	1	1	1	1	1	1	1	1
4.53103	9.69547	2	1	1	1	1	1	1	1	1	1	1	1	1
2.32358	10.9752	2	1	1	1	1	1	1	1	1	1	1	1	1
4.86811	11.3887	2	1	1	1	1	1	1	1	1	1	1	1	1
5.34761	9.21795	2	1	1	1	1	1	1	1	1	1	1	1	1
2.87577	10.7357	2	1	1	1	1	1	1	1	1	1	1	1	1
4.76927	11.5495	2	1	1	1	1	1	1	1	1	1	1	1	1
4.69795	6.79337	2	1	1	1	1	1	1	1	1	1	1	1	1
5.32398	9.28911	2	1	1	1	1	1	1	1	1	1	1	1	1
5.51434	10.0426	2	1	1	1	1	1	1	1	1	1	1	1	1
3.72422	11.6433	2	1	1	1	1	1	1	1	1	1	1	1	1
6.33725	7.70974	1	1	1	1	1	1	1	1	1	1	1	1	1
5.58081	5.87835	2	1	1	1	1	1	1	1	1	1	1	1	1
7.23594	9.55585	2	1	1	1	1	1	1	1	1	1	1	1	1
2.8026	10.4239	2	1	1	1	1	1	1	1	1	1	1	1	1
5.83983	5.90784	2	1	1	1	1	1	1	1	1	1	1	1	1
3.10427	6.56696	1	1	1	1	1	1	1	1	2	1	1	1	1
3.47843	11.4567	2	1	1	1	1	1	1	1	1	1	1	1	1
2.97496	7.23286	2	1	1	1	1	1	1	1	1	1	1	2	1
2.87931	10.9966	2	1	1	1	1	1	1	1	1	1	1	1	1
2.35415	10.3731	2	1	1	1	1	1	1	1	1	1	1	1	1
3.98283	11.9154	2	1	1	1	1	1	1	1	1	1	1	1	1
2.92648	10.1154	2	1	1	1	1	1	1	1	1	1	1	1	1
6.21302	8.73637	2	1	1	1	1	1	1	1	1	1	1	1	1
2.00391	9.51131	2	1	1	1	1	1	1	1	1	1	1	1	1
5.87237	8.83121	2	1	1	1	1	1	1	1	1	1	1	1	1
5.01908	6.32977	1	1	1	1	1	1	1	1	1	1	1	1	1
3.29952	11.003	2	1	1	1	1	1	1	1	1	1	1	1	1
5.64576	8.96213	2	1	1	1	1	1	1	1	1	1	1	1	1
5.43826	6.86407	2	1	1	1	1	1	1	1	1	1	1	1	1
3.42383	7.31617	2	1	1	1	1	1	1	1	1	1	1	1	1
2.76388	7.5705	2	1	1	1	1	1	1	1	1	1	1	1	1
3.42371	11.9449	2	1	1	1	1	1	1	1	1	1	1	1	1
3.17251	10.4505	2	1	1	1	1	1	1	1	1	1	1	1	1
3.73071	5.60283	2	1	1	1	1	1	1	1	1	1	1	1	1
4.84456	10.1826	2	1	1	1	1	1	1	1	1	1	1	1	1
3.8327	9.81946	2	1	1	1	1	1	1	1	1	1	1	1	1
3.83399	11.6963	2	1	1	1	1	1	1	1	1	1	1	1	1
5.53797	11.2455	2	1	1	1	1	1	1	1	1	1	1	1	1
3.68385	5.30477	1	1	1	1	1	1	1	1	1	1	1	1	1
3.65474	10.0577	2	1	1	1	1	1	1	1	1	1	1	1	1
4.61392	10.5912	2	1	1	1	1	1	1	1	1	1	1	1	1
3.04367	10.5434	2	1	1	1	1	1	1	1	1	1	1	1	1
4.82312	6.86808	2	1	1	1	1	1	1	1	1	1	1	1	1
6.64358	8.09873	2	1	1	1	1	1	1	1	1	1	1	1	1
5.0356	7.21856	2	1	1	1	1	1	1	1	1	1	1	1	1
2.38848	9.51916	2	1	1	1	1	1	1	1	1	1	1	1	1
5.10868	8.10809	2	1	1	1	1	1	1	1	1	1	1	1	1
6.36304	10.6852	2	1	1	1	1	1	1	1	1	1	1	1	1
4.66299	8.10175	2	2	1	1	1	1	1	1	1	1	1	1	1
2.69695	11.5208	2	1	1	1	1	1	1	1	1	1	1	1	1
3.61339	10.7028	2	1	1	1	1	1	1	1	1	1	1	1	1
5.1661	6.9397	2	1	1	1	1	1	1	1	1	1	1	1	1
4.46613	9.22618	3	1	1	1	1	1	1	1	1	1	1	1	1
3.36598	5.73123	3	1	1	1	1	1	1	1	1	1	1	1	1
2.59435	10.533	2	1	1	1	1	1	1	1	1	1	1	1	1
2.66485	6.82519	2	1	1	1	1	1	1	1	1	1	1	1	1
2.91119	10.1776	2	1	1	1	1	1	1	1	1	1	1	1	1
4.41356	9.33111	2	1	1	1	1	1	1	1	1	1	1	1	1
3.18193	10.3572	2	1	1	1	1	1	1	1	1	1	1	1	1
2.39735	10.9979	2	1	1	1	1	1	1	1	1	1	1	1	1
4.40882	8.75829	2	1	1	1	1	1	1	1	1	1	1	1	1
4.60696	5.36552	1	1	1	1	1	1	1	1	1	1	1	1	1
5.42549	11.2136	2	1	1	1	1	1	1	1	1	1	1	1	1
2.31487	10.1949	2	1	1	1	1	1	1	1	1	1	1	1	1
4.05447	12.1371	2	1	1	1	1	1	1	1	1	1	1	1	1
5.02376	6.48301	1	1	1	1	1	1	1	1	1	1	1	1	1
1.8677	10.0124	2	1	1	1	1	1	1	1	1	1	1	1	1
4.46754	10.8604	2	1	1	1	1	1	1	1	1	1	1	1	1
2.98651	11.1428	2	1	1	1	1	1	1	1	1	1	1	1	1
3.02321	11.5407	2	1	1	1	1	1	1	1	1	1	1	1	1
2.41415	7.91045	2	1	1	1	1	1	1	1	1	1	1	1	1
3.18224	10.9216	2	1	1	1	1	1	1	1	1	1	1	1	1
5.65642	9.37924	2	1	1	1	1	1	1	1	1	1	1	1	1
7.01667	9.44576	1	1	1	1	1	1	1	1	1	1	1	1	1
4.75856	6.48943	2	1	1	1	1	1	1	1	1	1	1	1	1
3.44858	10.3181	2	1	1	1	1	1	1	1	1	1	1	1	1
1.95561	9.74362	2	1	1	1	1	1	1	1	1	1	1	1	1
4.43506	11.23	2	1	1	1	1	1	1	1	1	1	1	1	1
4.5476	4.98253	2	1	1	1	1	1	1	1	1	1	1	1	1
4.22852	11.1304	2	1	1	1	1	1	1	1	1	1	1	1	1
3.06413	10.3161	2	1	1	1	1	1	1	1	1	1	1	1	1
5.26021	6.45292	1	1	1	1	1	1	1	1	1	1	1	1	1
3.1298	6.87672	2	1	1	1	1	1	1	1	1	1	1	1	1
7.05593	10.7617	2	1	1	1	1	1	1	1	1	1	1	1	1
7.37267	9.86431	2	1	1	1	1	1	1	1	1	1	1	1	1
5.07698	6.74486	2	1	1	1	1	1	1	1	1	1	1	1	1
4.9281	7.52204	3	1	1	1	1	1	1	1	1	1	1	1	1
3.57144	5.72995	1	1	1	1	1	1	3	1	1	1	1	1	1
2.49168	9.87404	2	1	1	1	1	1	1	1	1	1	1	1	1
4.44063	10.9956	2	1	1	1	1	1	1	1	1	1	1	1	1
3.7449	8.12949	3	1	1	1	1	1	1	1	1	1	1	1	1
4.59909	12.16	2	1	1	1	1	1	1	1	1	1	1	1	1
4.81239	11.3754	2	1	1	1	1	1	1	1	1	1	1	1	1
2.77115	10.2134	2	1	1	1	1	1	1	1	1	1	1	1	1
3.06199	10.1074	2	1	1	1	1	1	1	1	1	1	1	1	1
2.12391	10.3887	2	1	1	1	1	1	1	1	1	1	1	1	1
3.84227	11.5366	2	1	1	1	1	1	1	1	1	1	1	1	1
5.48616	9.565	2	1	1	1	1	1	1	1	1	1	1	1	1
3.06088	11.838	2	1	1	1	1	1	1	1	1	1	1	1	1
2.57149	10.9342	2	1	1	1	1	1	1	1	1	1	1	1	1
1.93177	10.1361	2	1	1	1	1	1	1	1	1	1	1	1	1
4.72719	11.22	2	1	1	1	1	1	1	1	1	1	1	1	1
2.56186	10.67	2	1	1	1	1	1	1	1	1	1	1	1	1
4.50114	11.1836	2	1	1	1	1	1	1	1	1	1	1	1	1
4.42084	10.5841	2	1	1	1	1	1	1	1	1	1	1	1	1
2.47985	10.8392	2	1	1	1	1	1	1	1	1	1	1	1	1
2.47634	10.8936	2	1	1	1	1	1	1	1	1	1	1	1	1
4.88814	11.5183	2	1	1	1	1	1	1	1	1	1	1	1	1
3.30974	11.0403	2	1	1	1	1	1	1	1	1	1	1	1	1
4.45385	9.25582	3	1	1	1	1	1	1	1	1	1	1	1	1
3.20411	11.5831	2	1	1	1	1	1	1	1	1	1	1	1	1
4.80886	10.5593	2	1	1	1	1	1	1	1	1	1	1	1	1
2.41926	8.39042	3	1	1	1	1	1	1	1	1	1	1	1	1
4.83117	11.656	2	1	1	1	1	1	1	1	1	1	1	1	1
4.43004	9.17162	3	1	1	1	1	1	1	1	1	1	1	1	1
7.01723	10.7978	2	1	1	1	1	1	1	1	1	1	1	1	1
2.96197	10.8219	2	1	1	1	1	1	1	1	1	1	1	1	1
3.13553	10.2962	2	1	1	1	1	1	1	1	1	1	1	1	1
6.33678	10.944	2	1	1	1	1	1	1	1	1	1	1	1	1
4.10493	6.26769	3	1	1	1	1	1	1	1	1	1	1	1	1
2.63131	11.4792	2	1	1	1	1	1	1	1	1	1	1	1	1
6.92811	10.8417	2	1	1	1	1	1	1	1	1	1	1	1	1
4.81398	9.94903	2	1	1	1	1	1	1	1	1	1	1	1	1
2.30104	7.95319	3	1	1	1	1	1	1	1	1	2	1	1	1
3.05264	10.1432	2	1	1	1	1	1	1	1	1	1	1	1	1
4.1736	12.0385	2	1	1	1	1	1	1	1	1	1	1	1	1
4.31509	6.71639	2	1	1	1	1	1	1	1	1	1	1	1	1
4.6062	11.3124	2	1	1	1	1	1	1	1	1	1	1	1	1
4.73394	11.1302	2	1	1	1	1	1	1	1	1	1	1	1	1
5.7873	9.50368	2	1	1	1	1	1	1	1	1	1	1	1	1
5.92803	8.96438	2	1	1	1	1	1	1	1	1	1	1	1	1
5.01758	9.87271	2	1	1	1	1	1	1	1	1	1	1	1	1
4.59824	4.97683	1	1	1	1	1	1	1	1	1	1	1	1	1
3.12177	11.8261	2	1	1	1	1	1	1	1	1	1	1	1	1
3.57103	11.5983	2	1	1	1	1	1	1	1	1	1	1	1	1
3.03297	10.6065	2	1	1	1	1	1	1	1	1	1	1	1	1
5.2595	9.7329	2	1	1	1	1	1	1	1	1	1	1	1	1
3.12476	11.6388	2	1	1	1	1	1	1	1	1	1	1	1	1
4.5534	11.677	2	1	1	1	1	1	1	1	1	1	1	1	1
5.88386	9.25382	2	1	1	1	1	1	1	1	1	1	1	1	1
2.32901	10.8803	2	1	1	1	1	1	1	1	1	1	1	1	1
2.22601	10.8492	2	1	1	1	1	1	1	1	1	1	1	1	1
4.99132	10.3752	2	1	1	1	1	1	1	1	1	1	1	1	1
1.90692	9.97266	2	1	1	1	1	1	1	1	1	1	1	1	1
4.5177	9.17946	1	1	1	1	1	1	1	1	1	1	1	1	1
2.06128	10.5347	2	1	1	1	1	1	1	1	1	1	1	1	1
3.92424	5.61038	2	1	1	1	1	1	1	1	1	1	1	1	1
5.5777	7.9075	2	1	1	1	1	1	1	1	1	1	1	1	1
4.92323	11.7039	2	1	1	1	1	1	1	1	1	1	1	1	1
6.08864	8.81759	2	1	1	1	1	1	1	1	1	1	1	1	1
3.03487	6.70345	2	1	1	1	1	1	1	1	1	1	1	1	1
2.1376	9.94598	2	1	1	1	1	1	1	1	1	1	1	1	1
3.8236	11.2943	3	1	1	1	1	1	1	1	1	1	1	1	1
2.37761	9.79787	2	1	1	1	1	1	1	1	1	1	1	1	1
5.16265	5.98228	2	1	1	1	1	1	1	1	1	1	1	1	1
5.15922	6.07857	2	1	1	1	1	1	1	1	1	1	1	1	1
5.88282	8.80971	2	1	1	1	1	1	1	1	1	1	1	1	1
6.02159	9.53483	2	1	1	1	1	1	1	1	1	1	1	1	1
5.88291	6.28578	2	1	1	1	1	1	1	1	1	1	1	1	1
5.50455	7.62177	1	1	1	1	1	1	1	1	1	1	1	2	1
2.54613	10.5862	2	1	1	1	1	1	1	1	1	1	1	1	1
2.52749	10.4139	2	1	1	1	1	1	1	1	1	1	1	1	1
4.44854	10.7681	2	1	1	1	1	1	1	1	1	1	1	1	1
2.27023	9.97908	2	1	1	1	1	1	1	1	1	1	1	1	1
1.9431	10.296	2	1	1	1	1	1	1	1	1	1	1	1	1
2.99561	11.7362	2	1	1	1	1	1	1	1	1	1	1	1	1
3.4105	6.56153	3	1	1	1	1	1	1	1	1	1	1	1	1
6.00442	8.48983	2	1	1	1	1	1	1	1	1	1	1	1	1
1.82452	10.0246	2	1	1	1	1	1	1	1	1	1	1	1	1
4.20137	11.0805	2	1	1	1	1	1	1	1	1	1	1	1	1
6.17131	8.80668	2	1	1	1	1	1	1	1	1	1	1	1	1
5.65237	6.10323	2	1	1	1	1	1	1	1	1	1	1	1	1
5.44303	5.91864	1	1	1	1	1	1	1	1	1	1	1	1	1
2.32411	8.81073	2	1	1	1	1	1	1	1	1	1	1	1	1
2.96596	11.7779	2	1	1	1	1	1	1	1	1	1	1	1	1
5.46472	6.5269	2	1	1	1	1	1	1	1	1	1	1	1	1
4.31482	11.8605	2	1	1	1	1	1	1	1	1	1	1	1	1
3.03326	6.84425	2	1	1	1	1	1	1	1	1	1	1	1	1
3.38676	11.7483	2	1	1	1	1	1	1	1	1	1	1	1	1
2.11866	9.31198	2	1	1	1	1	1	1	1	1	1	1	1	1
4.57639	11.094	2	1	1	1	1	1	1	1	1	1	1	1	1
2.95353	7.14035	2	1	1	1	1	1	1	1	1	1	1	1	1
1.90482	10.2396	2	1	1	1	1	1	1	1	1	1	1	1	1
2.4674	10.7623	2	1	1	1	1	1	1	1	1	1	1	1	1
5.82884	5.87377	3	1	1	1	1	1	1	1	1	1	1	1	1
3.97189	10.2935	2	1	1	1	1	1	1	1	1	1	1	1	1
3.11874	11.7933	2	1	1	1	1	1	1	1	1	1	1	1	1
3.15296	11.8721	2	1	1	1	1	1	1	1	1	1	1	1	1
5.43356	10.2661	2	1	1	1	1	1	1	1	1	1	1	1	1
3.37018	11.1108	2	1	1	1	1	1	1	1	1	1	1	1	1
3.53388	6.11868	2	1	1	1	1	1	1	1	2	1	1	1	1
3.67684	11.1024	2	1	1	1	1	1	1	1	1	1	1	1	1
2.77583	11.2535	2	1	1	1	1	1	1	1	1	1	1	1	1
4.24383	6.7371	1	1	1	1	1	1	1	1	1	1	1	1	1
6.55876	8.09762	2	1	1	1	1	1	1	1	1	1	1	1	1
4.54455	4.94914	2	1	1	1	1	1	1	1	1	1	1	1	1
5.79676	9.12521	1	1	1	1	1	1	1	1	1	1	1	1	1
4.43451	9.30112	2	1	1	1	1	1	1	1	1	1	1	1	1
5.42141	7.17077	2	1	1	1	1	1	1	1	1	1	1	1	1
3.28385	5.80273	1	1	1	1	1	1	1	1	1	1	1	1	1
6.31584	8.71428	2	1	1	1	1	1	1	1	1	1	1	1	1
7.16823	10.3583	2	1	1	1	1	1	1	1	1	1	1	1	1
2.22588	10.1018	2	1	1	1	1	1	1	1	1	1	1	1	1
3.94645	11.9908	2	1	1	1	1	1	1	1	1	1	1	1	1
2.27921	10.381	2	1	1	1	1	1	1	1	1	1	1	1	1
1.85719	10.167	2	1	1	1	1	1	1	1	1	1	1	1	1
4.76749	11.2055	2	1	1	1	1	1	1	1	1	1	1	1	1
2.65674	11.5743	2	1	1	1	1	1	1	1	1	1	1	1	1
4.72898	7.15402	2	1	1	1	1	1	1	1	1	1	1	1	1
2.6722	7.28693	1	1	1	1	1	1	1	1	1	1	1	1	1
4.71479	7.17273	1	1	1	1	1	1	1	1	1	1	1	1	1
3.4403	11.8056	2	1	1	1	1	1	1	1	1	1	1	1	1
5.51395	10.1349	2	1	1	1	1	1	1	1	1	1	1	1	1
3.56377	5.62843	2	1	1	1	1	1	1	1	1	1	1	1	1
1.98933	10.3515	2	1	1	1	1	1	1	1	1	1	1	1	1
2.61841	10.6254	2	1	1	1	1	1	1	1	1	1	1	1	1
4.2635	11.1707	2	1	1	1	1	1	1	1	1	1	1	1	1
3.42974	7.50739	2	1	1	1	1	1	1	1	1	1	1	1	1
4.32178	11.0402	2	1	1	1	1	1	1	1	1	1	1	1	1
3.32707	6.07232	1	1	1	1	1	1	1	1	1	1	1	1	1
5.03715	10.8244	2	1	1	1	1	1	1	1	1	1	1	1	1
5.21421	9.25578	2	1	1	1	1	1	1	1	1	1	1	1	1
3.0171	9.96753	2	1	1	1	1	1	1	1	1	1	1	1	1
5.53527	7.801	2	1	1	1	1	1	1	1	1	1	1	1	1
1.89715	9.87263	2	1	1	1	1	1	1	1	1	1	1	1	1
3.02203	7.06034	2	1	1	1	1	1	1	1	1	1	1	1	1
6.20391	8.75737	2	1	1	1	1	1	1	1	1	1	1	1	1
5.20602	7.18185	2	1	1	1	1	1	1	1	1	1	1	1	1
3.21092	11.8096	2	1	1	1	1	1	1	1	1	1	1	1	1
2.0623	10.3231	2	1	1	1	1	1	1	1	1	1	1	1	1
6.38645	7.93446	2	1	1	1	1	1	1	1	1	1	1	1	1
6.91669	10.7649	2	1	1	1	1	1	1	1	1	1	1	1	1
5.56825	9.41398	2	1	1	1	1	1	1	1	1	1	1	1	1
5.2422	7.71978	2	1	1	1	1	1	1	1	1	1	1	1	1
7.39033	9.9551	2	1	1	1	1	1	1	1	1	1	1	1	1
2.50231	10.6745	2	1	1	1	1	1	1	1	1	1	1	1	1
3.96005	11.8637	2	1	1	1	1	1	1	1	1	1	1	1	1
2.63866	11.0915	2	1	1	1	1	1	1	1	1	1	1	1	1
2.1139	10.1468	2	1	1	1	1	1	1	1	1	1	1	1	1
6.73862	8.54966	3	1	1	1	1	1	1	1	1	1	1	1	1
5.87046	6.84381	2	1	1	1	1	1	1	1	1	1	1	1	1
3.12365	10.5318	2	1	1	1	1	1	1	1	1	1	1	1	1
2.93997	11.0785	2	1	1	1	1	1	1	1	1	1	1	1	1
4.83253	6.81167	2	1	1	1	1	1	1	1	1	1	1	1	1
6.04137	11.0029	2	1	1	1	1	1	1	1	1	1	1	1	1
2.12475	9.75517	2	1	1	1	1	1	1	1	1	1	1	1	1
2.32454	10.5747	2	1	1	1	1	1	1	1	1	1	1	1	1
2.91029	11.3971	2	1	1	1	1	1	1	1	1	1	1	1	1
3.17439	11.6991	2	1	1	1	1	1	1	1	1	1	1	1	1
4.44782	11.3379	2	1	1	1	1	1	1	1	1	1	1	1	1
3.6126	11.4243	2	1	1	1	1	1	1	1	1	1	1	1	1
3.20034	11.8411	2	1	1	1	1	1	1	1	1	1	1	1	1
2.85826	6.99658	2	1	1	1	1	1	1	1	1	1	1	1	1
3.5056	11.1207	2	1	1	1	1	1	1	1	1	1	1	1	1
4.48221	6.55243	3	1	1	1	1	1	1	1	1	1	1	1	1
4.33762	11.8673	2	1	1	1	1	1	1	1	1	1	1	1	1
5.06858	5.80487	1	1	1	1	1	1	1	1	1	1	1	1	1
5.3267	10.4655	1	1	1	1	1	1	1	1	1	1	1	1	1
3.01561	11.8079	2	1	1	1	1	1	1	1	1	1	1	1	1
3.93486	5.2542	1	1	1	1	1	1	1	1	1	1	1	1	1
3.06264	10.1854	3	1	1	1	1	1	1	1	1	1	1	1	1
3.15771	11.9001	2	1	1	1	1	1	1	1	1	1	1	1	1
5.95818	8.71603	2	1	1	1	1	1	1	1	1	1	1	1	1
4.22975	11.069	2	1	1	1	1	1	1	1	1	1	1	1	1
3.54233	11.6531	2	1	1	1	1	1	1	1	1	1	1	1	1
2.86995	10.7257	2	1	1	1	1	1	1	1	1	1	1	1	1
3.78785	9.31424	2	1	1	1	1	1	1	1	1	1	1	1	1
2.65768	9.16399	2	1	1	1	1	1	1	1	1	1	1	1	1
5.73319	6.53554	2	1	1	1	1	1	1	1	1	1	1	1	1
5.85252	10.3773	2	1	1	1	1	1	1	1	1	1	1	1	1
3.29471	6.52485	2	1	1	1	1	1	1	1	1	1	1	1	1
3.38258	7.23931	2	1	1	1	1	1	1	1	1	1	1	1	1
4.29894	11.5118	2	1	1	1	1	1	1	1	1	1	1	1	1
5.78307	9.29451	2	1	1	1	1	1	1	1	1	1	1	1	1
3.62661	10.9088	2	1	1	1	1	1	1	1	1	1	1	1	1
2.46052	10.9308	2	1	1	1	1	1	1	1	1	1	1	1	1
4.7395	11.6406	2	1	1	1	1	1	1	1	1	1	1	1	1
3.57065	11.3894	2	1	1	1	1	1	1	1	1	1	1	1	1
5.91708	8.94214	2	1	1	1	1	1	1	1	1	1	1	1	1
7.28391	9.92299	2	1	1	1	1	1	1	1	1	1	1	1	1
5.2245	9.61083	2	1	1	1	1	1	1	1	1	1	1	1	1
2.82094	10.4398	2	1	1	1	1	1	1	1	1	1	1	1	1
2.24382	10.667	2	1	1	1	1	1	1	1	1	1	1	1	1
4.69072	11.2976	2	1	1	1	1	1	1	1	1	1	1	1	1
3.10291	11.2956	2	1	1	1	1	1	1	1	1	1	1	1	1
2.66096	10.591	2	1	1	1	1	1	1	1	1	1	1	1	1
6.09373	9.29811	2	1	1	1	1	1	1	1	1	1	1	1	1
5.97	8.77541	2	1	1	1	1	1	1	1	1	1	1	1	1
5.1458	11.5576	2	1	1	1	1	1	1	1	1	1	1	1	1
3.45725	10.9721	2	1	1	1	1	1	1	1	1	1	1	1	1
3.00861	6.63263	2	1	1	1	1	1	1	1	1	1	1	1	1
2.64442	11.4291	2	1	1	1	1	1	1	1	1	1	1	1	1
6.17929	10.9996	2	1	1	1	1	1	1	1	1	1	1	1	1
4.43824	10.3752	2	1	1	1	1	1	1	1	1	1	1	1	1
7.06631	9.74228	1	1	1	1	1	1	1	1	2	1	1	1	1
5.2815	7.21183	2	1	1	1	1	1	1	1	1	1	1	1	1
3.04515	8.03162	2	1	1	1	1	1	1	1	1	1	1	1	1
4.66111	7.21086	2	1	1	1	1	1	1	1	1	1	1	1	1
4.25647	10.9463	2	1	1	1	1	1	1	1	1	1	1	1	1
3.65393	10.8261	2	1	1	1	1	1	1	1	1	1	1	1	1
5.06961	6.35847	2	1	1	1	1	1	1	1	1	1	1	1	1
5.60089	8.90805	2	1	1	1	1	1	1	1	1	1	1	1	1
4.54865	6.11272	1	1	1	1	1	1	1	1	1	1	1	1	1
3.51387	10.9488	2	1	1	1	1	1	1	1	1	1	1	1	1
4.36074	5.80188	1	1	1	1	1	1	1	1	1	1	1	1	1
5.63433	9.56551	2	1	1	1	1	1	1	1	1	1	1	1	1
2.6205	10.4243	2	1	1	1	1	1	1	1	1	1	1	1	1
5.10298	5.89774	2	1	1	1	1	1	1	1	1	1	1	1	1
2.70666	11.5534	2	1	1	1	1	1	1	1	1	1	1	1	1
4.77218	6.94302	3	1	1	1	1	1	1	1	1	1	1	1	1
4.90409	11.7404	2	1	1	1	1	1	1	1	1	1	1	1	1
5.51863	7.53884	2	1	1	1	1	1	1	1	1	1	1	1	1
1.82548	10.12	2	1	1	1	1	1	1	1	1	1	1	1	1
4.96496	11.6739	2	1	1	1	1	1	1	1	1	1	1	1	1
5.71032	9.28708	2	1	1	1	1	1	1	1	1	1	1	1	1
2.26331	10.0342	2	1	1	1	1	1	1	1	1	1	1	1	1
1.99378	10.0112	2	1	1	1	1	1	1	1	1	1	1	1	1
2.59075	10.9856	2	1	1	1	1	1	1	1	1	1	1	1	1
2.41234	7.76703	2	1	1	1	1	1	1	1	1	1	1	1	1
3.36983	7.42098	3	1	1	1	1	1	1	1	1	1	1	1	1
3.25046	10.6941	2	1	1	1	1	1	1	1	1	1	1	1	1
4.40228	11.6534	2	1	1	1	1	1	1	1	1	1	1	1	1
5.78049	5.89944	1	1	1	1	1	1	1	1	1	1	1	1	1
5.28364	7.31806	2	1	1	1	1	1	1	1	1	1	1	1	1
5.25415	10.3545	2	1	1	1	1	1	1	1	1	1	1	1	1
5.74781	6.31933	2	1	1	1	1	1	1	1	1	1	1	1	1
4.64495	8.84356	2	1	1	1	1	1	1	1	1	1	1	1	1
5.88804	8.92471	2	1	1	1	1	1	1	1	1	1	1	1	1
3.41938	6.01074	2	1	1	1	1	1	1	1	1	1	1	1	1
7.13594	10.2538	2	1	1	1	1	1	1	1	1	1	1	1	1
5.90874	9.42809	2	1	1	1	1	1	1	1	1	1	1	1	1
2.68598	10.8544	2	1	1	1	1	1	1	1	1	1	1	1	1
3.31805	6.81801	2	1	1	1	1	1	1	1	1	1	1	1	1
3.05209	11.2479	2	1	1	1	1	1	1	1	1	1	1	1	1
4.43405	9.31396	2	1	1	1	1	1	1	1	1	1	1	1	1
6.29021	8.86802	2	1	1	1	1	1	1	1	1	1	1	1	1
2.66793	11.5123	2	1	1	1	1	1	1	1	1	1	1	1	1
4.78285	10.3491	2	1	1	1	1	1	1	1	1	1	1	1	1
3.42285	10.6004	2	1	1	1	1	1	1	1	1	1	1	1	1
2.68118	10.1279	2	1	1	1	1	1	1	1	1	1	1	1	1
6.45787	10.8311	2	1	1	1	1	1	1	1	1	1	1	1	1
5.07821	6.54438	2	1	1	1	1	1	1	1	1	1	1	1	1
4.37674	11.4086	2	1	1	1	1	1	1	1	1	1	1	1	1
3.45095	6.67654	1	1	1	1	1	1	1	1	1	1	1	2	1
4.11085	11.6238	2	1	1	1	1	1	1	1	1	1	1	1	1
4.41119	5.44499	1	1	1	1	1	1	1	1	1	1	1	1	1
6.51059	9.47465	2	1	1	1	1	1	1	1	1	1	1	1	1
3.95955	7.8851	2	1	1	1	1	1	1	1	1	1	1	1	1
4.5881	7.79681	3	1	1	1	1	1	1	1	1	1	1	1	1
6.23604	9.10953	2	1	1	1	1	1	1	1	1	1	1	1	1
4.29355	12.0218	2	1	1	1	1	1	1	1	1	1	1	1	1
4.53695	11.5885	2	1	1	1	1	1	1	1	1	1	1	1	1
3.8727	11.4164	2	1	1	1	1	1	1	1	1	1	1	1	1
2.13412	8.07884	2	1	2	1	1	1	1	1	1	1	1	1	1
5.80675	9.71119	2	1	1	1	1	1	1	1	1	1	1	1	1
3.10592	10.7095	2	1	1	1	1	1	1	1	1	1	1	1	1
2.90171	9.87507	2	1	1	1	1	1	1	1	1	1	1	1	1
5.81991	11.0117	2	1	1	1	1	1	1	1	1	1	1	1	1
5.95031	8.70186	2	1	1	1	1	1	1	1	1	1	1	1	1
4.96108	6.86764	2	1	1	1	1	1	1	1	1	1	1	1	1
2.70918	9.54584	2	1	1	1	1	1	1	1	1	1	1	1	1
1.89691	9.75335	2	1	1	1	1	1	1	1	1	1	1	1	1
6.9574	10.757	2	1	1	1	1	1	1	1	1	1	1	1	1
4.07093	12.2186	2	1	1	1	1	1	1	1	1	1	1	1	1
4.9586	6.16881	2	1	1	1	1	1	1	1	1	1	1	1	1
7.22148	9.67313	2	1	1	1	1	1	1	1	1	1	1	1	1
5.89843	8.75064	2	1	1	1	1	1	1	1	1	1	1	1	1
3.65392	11.316	2	1	1	1	1	1	1	1	1	1	1	1	1
6.92562	10.7885	2	1	1	1	1	1	1	1	1	1	1	1	1
2.80055	11.6052	2	1	1	1	1	1	1	1	1	1	1	1	1
2.46388	9.85943	2	1	1	1	1	1	1	1	1	1	1	1	1
3.82461	11.0513	2	1	1	1	1	1	1	1	1	1	1	1	1
2.09156	10.1712	2	1	1	1	1	1	1	1	1	1	1	1	1
4.65785	6.81518	2	1	1	1	1	1	1	1	1	1	1	1	1
5.58534	6.07449	2	1	1	1	1	1	1	1	1	1	1	1	1
2.22004	10.5194	2	1	1	1	1	1	1	1	1	1	1	1	1
4.55285	5.8579	1	1	1	1	1	1	1	1	1	1	1	1	1
3.82248	10.9908	2	1	1	1	1	1	1	1	1	1	1	1	1
4.87354	11.6304	2	1	1	1	1	1	1	1	1	1	1	1	1
6.01168	9.35131	2	1	1	1	1	1	1	1	1	1	1	1	1
3.33808	8.99696	2	1	1	1	1	1	1	1	1	1	1	1	1
5.91671	6.20052	1	1	1	1	1	1	1	1	1	1	1	1	1
2.71824	10.3359	2	1	1	1	1	1	1	1	1	1	1	1	1
6.97703	10.4868	2	1	1	1	1	1	1	1	1	1	1	1	1
2.61749	10.442	2	1	1	1	1	1	1	1	1	1	1	1	1
3.173	10.9583	2	1	1	1	1	1	1	1	1	1	1	1	1
6.12951	10.8092	2	1	1	1	1	1	1	1	1	1	1	1	1
4.06879	12.015	2	1	1	1	1	1	1	1	1	1	1	1	1
4.23529	10.8275	2	1	1	1	1	1	1	1	1	1	1	1	1
2.07433	10.3827	2	1	1	1	1	1	1	1	1	1	1	1	1
4.34224	9.2185	3	1	1	1	1	1	1	1	1	1	1	1	1
5.80952	9.3707	2	1	1	1	1	1	1	1	1	1	1	1	1
6.31003	8.74279	2	1	1	1	1	1	1	1	1	1	1	1	1
3.1893	6.72755	2	1	1	1	1	1	1	1	1	1	1	1	1
2.65168	11.3502	2	1	1	1	1	1	1	1	1	1	1	1	1
5.08955	11.0169	2	1	1	1	1	1	1	1	1	1	1	1	1
2.0169	10.4098	2	1	1	1	1	1	1	1	1	1	1	1	1
4.3949	9.27932	3	1	1	1	1	1	1	1	1	1	1	1	1
6.23886	10.6732	2	1	1	1	1	1	1	1	1	1	1	1	1
5.78774	8.80695	2	1	1	1	1	1	1	1	1	1	1	1	1
2.88496	11.9053	2	1	1	1	1	1	1	1	1	1	1	1	1
2.94598	11.8696	2	1	1	1	1	1	1	1	1	1	1	1	1
4.97724	7.46882	2	1	1	1	1	1	1	1	1	1	1	1	1
5.20844	5.73164	3	1	1	1	1	1	1	1	1	1	1	1	1
4.60801	11.6078	2	1	1	1	1	1	1	1	1	1	1	1	1
4.1114	5.03599	2	1	1	1	1	1	1	1	1	1	1	1	1
2.29081	10.9778	2	1	1	1	1	1	1	1	1	1	1	1	1
2.72706	7.59582	2	1	1	1	1	1	1	1	1	1	1	1	1
3.83308	5.33549	2	1	1	1	1	1	1	1	1	1	1	1	1
3.55046	9.96269	2	1	1	1	1	1	1	1	1	1	1	1	1
5.12208	5.62025	2	1	1	1	1	1	1	1	1	1	1	1	1
5.0033	5.94788	1	1	1	1	1	1	1	1	1	1	1	1	1
2.1414	10.7716	2	1	1	1	1	1	1	1	1	1	1	1	1
2.77243	6.71112	2	1	1	1	1	1	1	1	1	1	1	1	1
3.60006	9.92627	2	1	1	1	1	1	1	1	1	1	1	1	1
1.82561	9.84834	2	1	1	1	1	1	1	1	1	1	1	1	1
6.62554	8.22476	2	1	1	1	1	1	1	1	1	1	1	1	1
5.17026	6.56624	1	1	1	1	1	1	1	1	1	1	1	1	1
3.59944	5.47738	2	1	1	1	1	1	1	1	1	1	1	1	1
3.14532	10.3662	2	1	1	1	1	1	1	1	1	1	1	1	1
3.33061	6.34047	1	1	1	1	1	1	1	1	1	1	1	1	1
4.2498	5.16532	2	1	1	1	1	1	1	1	1	1	1	1	1
2.10966	10.4647	2	1	1	1	1	1	1	1	1	1	1	1	1
2.15341	10.068	2	1	1	1	1	1	1	1	1	1	1	1	1
4.63093	11.7067	2	1	1	1	1	1	1	1	1	1	1	1	1
3.83064	11.6342	2	1	1	1	1	1	1	1	1	1	1	1	1
3.22996	10.9031	2	1	1	1	1	1	1	1	1	1	1	1	1
2.30496	10.81	2	1	1	1	1	1	1	1	1	1	1	1	1
2.0779	9.91869	2	1	1	1	1	1	1	1	1	1	1	1	1
5.51489	6.01019	1	1	1	1	1	1	1	1	1	1	1	1	1
6.96262	10.4466	2	1	1	1	1	1	1	1	1	1	1	1	1
5.62018	9.99141	2	1	1	1	1	1	1	1	1	1	1	1	1
4.92642	6.34261	2	1	1	1	1	1	1	1	1	1	1	1	1
2.48709	10.3291	2	1	1	1	1	1	1	1	1	1	1	1	1
3.14582	11.8743	2	1	1	1	1	1	1	1	1	1	1	1	1
2.52353	7.18485	2	1	2	1	1	1	1	1	1	1	1	1	1
5.52102	9.49444	2	1	1	1	1	1	1	1	1	1	1	1	1
1.94224	9.9446	2	1	1	1	1	1	1	1	1	1	1	1	1
3.56526	6.40338	3	1	1	1	1	1	1	1	1	1	1	1	1
5.0952	6.5542	2	1	1	1	1	1	1	1	1	1	1	1	1
5.17709	10.1379	2	1	1	1	1	1	1	1	1	1	1	1	1
2.6922	11.622	2	1	1	1	1	1	1	1	1	1	1	1	1
3.05421	10.0008	2	1	1	1	1	1	1	1	1	1	1	1	1
2.98972	11.6467	2	1	1	1	1	1	1	1	1	1	1	1	1
2.30832	10.9729	2	1	1	1	1	1	1	1	1	1	1	1	1
6.15499	8.93613	2	1	1	1	1	1	1	1	1	1	1	1	1
3.94191	11.0024	2	1	1	1	1	1	1	1	1	1	1	1	1
4.84023	7.3076	2	1	1	1	1	1	1	1	1	1	1	1	1
4.59725	11.9488	2	1	1	1	1	1	1	1	1	1	1	1	1
2.63804	7.40173	2	1	1	1	1	1	2	1	1	1	1	1	1
4.8951	10.1128	2	1	1	1	1	1	1	1	1	1	1	1	1
2.34069	9.51831	2	1	1	1	1	1	1	1	1	1	1	1	1
2.56056	10.9335	2	1	1	1	1	1	1	1	1	1	1	1	1
4.80672	5.24978	2	1	1	1	1	1	1	1	1	1	1	1	1
2.36997	9.89489	2	1	1	1	1	1	1	1	1	1	1	1	1
5.85569	11.1087	2	1	1	1	1	1	1	1	1	1	1	1	1
4.68908	11.0145	2	1	1	1	1	1	1	1	1	1	1	1	1
4.61407	10.9021	2	1	1	1	1	1	1	1	1	1	1	1	1
6.53189	10.5419	2	1	1	1	1	1	1	1	1	1	1	1	1
4.42159	9.36503	2	1	1	1	1	1	1	1	1	1	1	1	1
5.00438	10.2082	2	1	1	1	1	1	1	1	1	1	1	1	1
4.9689	6.03847	1	1	1	1	1	1	1	1	1	1	1	1	1
3.25065	10.3205	2	1	1	1	1	1	1	1	1	1	1	1	1
5.08677	6.49293	2	1	1	1	1	1	1	1	1	1	1	1	1
3.49311	5.95642	2	1	1	1	1	1	1	1	1	1	1	1	1
4.10102	5.64353	2	1	1	1	1	1	1	1	1	1	1	1	1
2.23661	9.92216	2	1	1	1	1	1	1	1	1	1	1	1	1
6.0517	9.57824	2	1	1	1	1	1	1	1	1	1	1	1	1
2.56502	10.3359	2	1	1	1	1	1	1	1	1	1	1	1	1
4.34376	11.3169	2	1	1	1	1	1	1	1	1	1	1	1	1
4.79249	10.4023	2	1	1	1	1	1	1	1	1	1	1	1	1
3.6976	5.89016	3	1	1	1	1	1	1	1	1	1	1	1	1
5.38496	8.79259	2	1	1	1	1	1	1	1	1	1	1	1	1
2.84065	11.645	2	1	1	1	1	1	1	1	1	1	1	1	1
2.32579	9.45372	2	1	1	1	1	1	1	1	1	1	1	1	1
2.13601	10.3566	2	1	1	1	1	1	1	1	1	1	1	1	1
2.62702	11.3924	2	1	1	1	1	1	1	1	1	1	1	1	1
6.03953	8.64564	2	1	1	1	1	1	1	1	1	1	1	1	1
4.52657	11.3262	2	1	1	1	1	1	1	1	1	1	1	1	1
3.07628	10.1608	2	1	1	1	1	1	1	1	1	1	1	1	1
4.88628	11.6878	2	1	1	1	1	1	1	1	1	1	1	1	1
4.9108	11.4674	2	1	1	1	1	1	1	1	1	1	1	1	1
4.59368	10.6586	2	1	1	1	1	1	1	1	1	1	1	1	1
2.3984	10.2512	2	1	1	1	1	1	1	1	1	1	1	1	1
5.3907	7.47134	3	1	1	1	1	1	1	1	1	1	1	1	1
2.43018	10.8056	2	1	1	1	1	1	1	1	1	1	1	1	1
2.66523	10.6697	2	1	1	1	1	1	1	1	1	1	1	1	1
4.3949	4.9686	1	1	1	1	1	1	1	1	1	1	1	1	1
3.12951	7.18273	1	1	1	1	1	1	1	1	1	1	1	1	1
4.90723	11.2894	2	1	1	1	1	1	1	1	1	1	1	1	1
3.09181	10.0704	2	1	1	1	1	1	1	1	1	1	1	1	1
4.41402	11.6801	2	1	1	1	1	1	1	1	1	1	1	1	1
5.6223	8.88818	2	1	1	1	1	1	1	1	1	1	1	1	1
2.28974	10.7673	2	1	1	1	1	1	1	1	1	1	1	1	1
5.05173	10.3277	2	1	1	1	1	1	1	1	1	1	1	1	1
3.1264	6.58135	1	1	1	1	1	1	1	1	1	1	1	1	1
4.50783	9.02418	2	1	1	1	1	1	1	1	1	1	1	1	1
4.59665	8.86067	3	1	1	1	1	1	1	1	1	1	1	1	1
2.86066	7.14555	2	1	1	1	1	1	1	1	1	1	1	2	1
5.90624	8.96789	2	1	1	1	1	1	1	1	1	1	1	1	1
1.92687	9.77225	2	1	1	1	1	1	1	1	1	1	1	1	1
3.2462	10.451	2	1	1	1	1	1	1	1	1	1	1	1	1
6.00325	6.55917	1	1	1	1	1	1	1	1	1	1	1	1	1
2.8014	11.5088	2	1	1	1	1	1	1	1	1	1	1	1	1
5.52696	10.0533	2	1	1	1	1	1	1	1	1	1	1	1	1
5.35456	5.93939	2	1	1	1	1	1	1	1	1	1	1	1	1
4.38482	11.4499	2	1	1	1	1	1	1	1	1	1	1	1	1
1.81478	9.90535	2	1	1	1	1	1	1	1	1	1	1	1	1
4.59993	11.4449	2	1	1	1	1	1	1	1	1	1	1	1	1
5.57696	10.0513	2	1	1	1	1	1	1	1	1	1	1	1	1
2.59855	11.4514	2	1	1	1	1	1	1	1	1	1	1	1	1
4.56878	8.17804	2	1	1	1	1	1	1	1	1	1	1	1	1
2.14553	10.2848	2	1	1	1	1	1	1	1	1	1	1	1	1
5.39802	10.2381	2	1	1	1	1	1	1	1	1	1	1	1	1
4.19826	5.19405	1	1	1	1	1	1	1	1	1	1	1	1	1
3.11412	10.241	2	1	1	1	1	1	1	1	1	1	1	1	1
5.05348	10.2622	2	1	1	1	1	1	1	1	1	1	1	1	1
6.52659	8.03768	2	1	1	1	1	1	1	1	1	1	1	1	1
3.74147	5.19066	1	1	1	1	1	1	1	1	1	1	1	1	1
5.06253	6.19341	1	1	1	1	1	1	1	1	1	1	1	1	1
4.26205	6.72935	2	1	1	1	1	1	1	1	1	1	1	1	1
3.39889	10.8508	2	1	1	1	1	1	1	1	1	1	1	1	1
5.48915	10.1734	2	1	1	1	1	1	1	1	1	1	1	1	1
5.21585	6.68956	1	1	1	1	1	1	1	1	1	1	1	1	1
2.09938	10.5137	2	1	1	1	1	1	1	1	1	1	1	1	1
2.64978	11.1636	2	1	1	1	1	1	1	1	1	1	1	1	1
4.72702	6.83388	2	1	1	1	1	1	1	1	1	1	1	1	1
3.62082	11.1497	2	1	1	1	1	1	1	1	1	1	1	1	1
3.45055	11.7795	2	1	1	1	1	1	1	1	1	1	1	1	1
5.10189	10.6006	2	1	1	1	1	1	1	1	1	1	1	1	1
2.87234	9.86932	2	1	1	1	1	1	1	1	1	1	1	1	1
3.20464	11.5099	2	1	1	1	1	1	1	1	1	1	1	1	1
5.14871	10.2096	2	1	1	1	1	1	1	1	1	1	1	1	1
2.91766	11.8088	2	1	1	1	1	1	1	1	1	1	1	1	1
3.53919	6.22575	3	1	1	1	1	1	1	1	1	1	1	1	1
2.24986	10.6128	2	1	1	1	1	1	1	1	1	1	1	1	1
6.39953	10.7012	2	1	1	1	1	1	1	1	1	1	1	1	1
3.41556	11.1602	2	1	1	1	1	1	1	1	1	1	1	1	1
4.23527	11.805	2	1	1	1	1	1	1	1	1	1	1	1	1
2.48748	11.2649	2	1	1	1	1	1	1	1	1	1	1	1	1
5.78339	8.85675	2	1	1	1	1	1	1	1	1	1	1	1	1
3.21993	10.9236	2	1	1	1	1	1	1	1	1	1	1	1	1
4.72012	6.33945	1	1	1	1	1	1	1	1	1	1	1	1	1
5.24794	6.39083	2	1	1	1	1	1	1	1	1	1	1	1	1
5.07169	7.07989	3	1	1	1	1	1	1	1	1	1	1	1	1
4.87446	10.885	2	1	1	1	1	1	1	1	1	1	1	1	1
5.74714	11.0942	2	1	1	1	1	1	1	1	1	1	1	1	1
3.99702	9.32401	2	1	1	1	1	1	1	1	1	1	1	1	1
2.17088	10.5515	2	1	1	1	1	1	1	1	1	1	1	1	1
6.70757	10.8583	2	1	1	1	1	1	1	1	1	1	1	1	1
2.56955	10.6598	2	1	1	1	1	1	1	1	1	1	1	1	1
2.38611	10.2044	2	1	1	1	1	1	1	1	1	1	1	1	1
6.27246	8.98799	2	1	1	1	1	1	1	1	1	1	1	1	1
2.66092	10.7923	2	1	1	1	1	1	1	1	1	1	1	1	1
3.18367	6.82896	1	1	1	1	1	1	1	1	1	1	1	1	1
3.49917	5.76858	1	1	1	1	1	1	1	1	1	1	1	1	1
2.32386	8.79475	2	1	1	1	1	1	1	1	1	1	1	1	1
4.95531	6.26833	2	1	1	1	1	1	1	1	1	1	1	1	1
4.67121	12.0107	2	1	1	1	1	1	1	1	1	1	1	1	1
6.16788	9.29807	2	1	1	1	1	1	1	1	1	1	1	1	1
2.02222	10.4694	2	1	1	1	1	1	1	1	1	1	1	1	1
2.32786	10.4369	2	1	1	1	1	1	1	1	1	1	1	1	1
7.24811	10.2059	2	1	1	1	1	1	1	1	1	1	1	1	1
4.19335	12.0086	2	1	1	1	1	1	1	1	1	1	1	1	1
1.97085	9.73516	2	1	1	1	1	1	1	1	1	1	1	1	1
2.40588	11.0159	2	1	1	1	1	1	1	1	1	1	1	1	1
2.57135	11.2822	2	1	1	1	1	1	1	1	1	1	1	1	1
3.52736	10.9781	2	1	1	1	1	1	1	1	1	1	1	1	1
3.63107	10.7731	2	1	1	1	1	1	1	1	1	1	1	1	1
6.13629	8.55053	2	1	1	1	1	1	1	1	1	1	1	1	1
4.18297	11.3269	2	1	1	1	1	1	1	1	1	1	1	1	1
5.67957	6.63465	1	1	1	1	1	1	1	1	1	1	1	1	1
3.21452	6.61159	2	1	1	1	1	1	1	1	1	1	1	1	1
6.09318	8.90312	2	1	1	1	1	1	1	1	1	1	1	1	1
1.9961	9.82981	2	1	1	1	1	1	1	1	1	1	1	1	1
3.41334	7.0979	2	1	1	1	1	1	1	1	1	1	1	1	1
4.01435	11.0521	2	1	1	1	1	1	1	1	1	1	1	1	1
3.42413	9.84944	2	1	1	1	1	1	1	1	1	1	1	1	1
5.44648	9.92108	2	1	1	1	1	1	1	1	1	1	1	1	1
3.26702	5.97329	2	1	1	1	1	1	1	1	1	1	1	1	1
5.54989	10.0361	2	1	1	1	1	1	1	1	1	1	1	1	1
4.60417	11.9221	2	1	1	1	1	1	1	1	1	1	1	1	1
6.12348	10.9362	2	1	1	1	1	1	1	1	1	1	1	1	1
5.55421	7.28231	2	1	1	1	1	1	1	1	1	1	1	1	1
6.20484	10.942	2	1	1	1	1	1	1	1	1	1	1	1	1
2.96201	6.98918	1	1	1	1	1	1	1	1	1	1	1	1	1
4.52865	11.3642	2	1	1	1	1	1	1	1	1	1	1	1	1
3.17755	11.9783	2	1	1	1	1	1	1	1	1	1	1	1	1
3.15256	10.9028	2	1	1	1	1	1	1	1	1	1	1	1	1
5.94946	10.9125	2	1	1	1	1	1	1	1	1	1	1	1	1
5.56698	7.70282	1	2	1	1	1	1	1	1	1	1	1	1	1
5.5214	6.32524	2	1	1	1	1	1	1	1	1	1	1	1	1
5.91213	8.8177	2	1	1	1	1	1	1	1	1	1	1	1	1
2.40951	10.8565	2	1	1	1	1	1	1	1	1	1	1	1	1
5.97807	6.16733	1	1	1	1	1	1	1	1	1	1	1	1	1
4.73063	7.38762	2	1	1	1	1	1	1	1	1	1	1	1	1
4.39198	9.34795	3	1	1	1	1	1	1	1	1	1	1	2	1
2.49991	10.4509	2	1	1	1	1	1	1	1	1	1	1	1	1
4.09145	12.0493	2	1	1	1	1	1	1	1	1	1	1	1	1
6.02562	9.43728	2	1	1	1	1	1	1	1	1	1	1	1	1
6.53092	9.61042	2	1	1	1	1	1	1	1	1	1	1	1	1
2.71038	9.90603	2	1	1	1	1	1	1	1	1	1	1	1	1
2.13645	10.1458	2	1	1	1	1	1	1	1	1	1	1	1	1
5.36793	6.31847	2	1	1	1	1	1	1	1	1	1	1	1	1
2.93973	11.1985	2	1	1	1	1	1	1	1	1	1	1	1	1
3.69173	11.8478	2	1	1	1	1	1	1	1	1	1	1	1	1
4.15109	6.54836	2	1	1	1	1	1	1	1	1	1	1	1	1
5.17249	10.3432	2	1	1	1	1	1	1	1	1	1	1	1	1
6.40265	7.97776	1	1	1	1	1	1	1	1	1	1	1	1	1
6.75662	10.9185	2	1	1	1	1	1	1	1	1	1	1	1	1
2.37399	10.3477	2	1	1	1	1	1	1	1	1	1	1	1	1
1.90845	10.2061	2	1	1	1	1	1	1	1	1	1	1	1	1
2.95606	10.0576	2	1	1	1	1	1	1	1	1	1	1	1	1
4.09032	10.9985	2	1	1	1	1	1	1	1	1	1	1	1	1
7.34118	10.216	2	1	1	1	1	1	1	1	1	1	1	1	1
2.20965	10.7797	2	1	1	1	1	1	1	1	1	1	1	1	1
5.48691	7.67289	2	1	1	1	1	1	1	1	1	1	1	1	1
5.92263	8.75108	2	1	1	1	1	1	1	1	1	1	1	1	1
2.46122	10.372	2	1	1	1	1	1	1	1	1	1	1	1	1
4.64914	4.95868	1	1	1	1	1	1	1	1	1	1	1	1	1
3.29146	10.881	2	1	1	1	1	1	1	1	1	1	1	1	1
4.37006	10.7803	2	1	1	1	1	1	1	1	1	1	1	1	1
5.43885	10.2625	2	1	1	1	1	1	1	1	1	1	1	1	1
5.07932	5.45141	1	1	1	1	1	1	1	1	1	1	1	1	1
2.31342	7.92672	2	1	1	1	1	1	1	1	1	1	1	1	1
4.71263	6.12509	1	1	1	1	1	1	1	1	1	1	1	1	1
3.4588	6.39201	3	1	1	1	1	1	1	1	1	1	1	1	1
5.13478	10.1965	2	1	1	1	1	1	1	1	1	1	1	1	1
5.25564	6.29714	2	1	1	1	1	1	1	1	1	1	1	1	1
3.44158	5.85466	2	1	1	1	1	1	1	1	1	1	1	1	1
2.7228	10.466	2	1	1	1	1	1	1	1	1	1	1	1	1
3.98886	9.8641	2	1	1	1	1	1	1	1	1	1	1	1	1
4.56529	7.4386	3	1	1	1	1	1	1	1	1	1	1	1	1
3.11269	6.76768	2	1	1	1	1	1	1	1	1	1	1	1	1
5.41835	5.9516	2	1	1	1	1	1	1	1	1	1	1	1	1
5.90304	7.59695	1	1	1	1	1	1	1	1	1	1	1	1	1
6.06442	10.9413	2	1	1	1	1	1	1	1	1	1	1	1	1
2.21995	10.468	2	1	1	1	1	1	1	1	1	1	1	1	1
4.60651	11.7904	2	1	1	1	1	1	1	1	1	1	1	1	1
2.19936	9.99994	2	1	1	1	1	1	1	1	1	1	1	1	1
2.39091	10.4745	2	1	1	1	1	1	1	1	1	1	1	1	1
3.01601	11.5559	2	1	1	1	1	1	1	1	1	1	1	1	1
5.19065	5.44973	1	1	1	1	1	1	1	1	1	1	1	1	1
2.69991	10.3129	2	1	1	1	1	1	1	1	1	1	1	1	1
3.85362	11.8241	2	1	1	1	1	1	1	1	1	1	1	1	1
5.47189	6.05265	2	1	1	1	1	1	1	1	1	1	1	1	1
4.69777	5.19413	1	1	1	1	1	1	1	1	1	1	1	1	1
4.31465	10.9574	2	1	1	1	1	1	1	1	1	1	1	1	1
2.38772	10.2421	2	1	1	1	1	1	1	1	1	1	1	1	1
5.33314	7.69625	2	1	1	1	1	1	1	1	1	1	1	1	1
1.9684	9.77139	2	1	1	1	1	1	1	1	1	1	1	1	1
3.88909	5.34436	2	1	1	1	1	1	1	1	1	1	1	1	1
4.62553	7.39806	2	1	1	1	1	1	1	1	1	1	1	1	1
4.86367	7.18193	3	1	1	1	1	1	1	1	1	1	1	1	1
3.21434	6.27078	2	1	1	1	1	1	1	1	1	1	1	1	1
3.09462	10.8019	2	1	1	1	1	1	1	1	1	1	1	1	1
4.17256	11.0676	2	1	1	1	1	1	1	1	1	1	1	1	1
5.97103	6.20843	2	1	1	1	1	1	1	1	1	1	1	1	1
3.12898	11.6475	2	1	1	1	1	1	1	1	1	1	1	1	1
5.56644	6.98462	2	1	1	1	1	1	1	1	1	1	1	1	1
4.21344	7.79378	2	1	1	1	1	1	1	1	1	1	1	1	1
4.38409	9.2384	2	1	1	1	1	1	1	1	1	1	1	1	1
2.46142	10.0155	2	1	1	1	1	1	1	1	1	1	1	1	1
3.11093	11.8564	2	1	1	1	1	1	1	1	1	1	1	1	1
2.09436	10.5102	2	1	1	1	1	1	1	1	1	1	1	1	1
4.64167	6.7124	2	1	1	1	1	1	1	1	1	1	1	1	1
4.59563	7.16249	2	1	1	1	1	1	1	1	1	1	1	1	1
5.51487	7.25119	3	1	1	1	1	1	1	1	1	1	1	1	1
4.55704	10.6765	2	1	1	1	1	1	1	1	1	1	1	1	1
2.03236	10.2946	2	1	1	1	1	1	1	1	1	1	1	1	1
3.51102	5.94014	2	1	1	1	1	1	1	1	1	1	1	1	1
4.86961	11.4561	2	1	1	1	1	1	1	1	1	1	1	1	1
2.05551	9.74358	2	1	1	1	1	1	1	1	1	1	1	1	1
5.1352	6.28745	2	1	1	1	1	1	1	1	1	1	1	1	1
2.45896	10.2086	2	1	1	1	1	1	1	1	1	1	1	1	1
2.04847	9.89239	2	1	1	1	1	1	1	1	1	1	1	1	1
3.41817	10.5144	2	1	1	1	1	1	1	1	1	1	1	1	1
3.2816	11.728	2	1	1	1	1	1	1	1	1	1	1	1	1
2.81288	7.01161	2	1	1	1	1	1	1	1	1	1	1	1	1
2.8295	11.7527	2	1	1	1	1	1	1	1	1	1	1	1	1
3.11235	10.85	2	1	1	1	1	1	1	1	1	1	1	1	1
4.14646	5.34958	1	1	1	1	1	1	1	1	1	1	1	1	1
2.82912	10.6116	2	1	1	1	1	1	1	1	1	1	1	1	1
3.54954	7.15237	2	1	1	1	1	1	1	1	1	1	1	1	1
5.75681	8.8612	2	1	1	1	1	1	1	1	1	1	1	1	1
4.88474	11.6009	2	1	1	1	1	1	1	1	1	1	1	1	1
5.28491	5.82227	2	1	1	1	1	1	1	1	1	1	1	1	1
7.07298	9.99497	2	1	1	1	1	1	1	1	1	1	1	1	1
3.23005	6.70946	2	1	1	1	1	1	1	1	2	1	1	1	1
2.56371	11.0197	2	1	1	1	1	1	1	1	1	1	1	1	1
4.07977	5.24103	2	1	1	1	1	1	1	1	2	1	1	1	1
5.5213	8.00723	2	1	1	1	1	1	1	1	1	1	1	1	1
2.54345	9.92384	2	1	1	1	1	1	1	1	1	1	1	1	1
5.40163	9.16496	2	1	1	1	1	1	1	1	1	1	1	1	1
4.34947	7.30832	1	1	1	1	1	1	1	1	1	1	1	1	1
5.77181	6.26056	2	1	1	1	1	1	1	1	1	1	1	1	1
5.24171	10.1739	2	1	1	1	1	1	1	1	1	1	1	1	1
2.2677	10.9121	2	1	1	1	1	1	1	1	1	1	1	1	1
2.95112	11.3925	2	1	1	1	1	1	1	1	1	1	1	1	1
4.66859	10.2626	2	1	1	1	1	1	1	1	1	1	1	1	1
5.39789	6.2266	2	1	1	1	1	1	1	1	1	1	1	1	1
4.70076	6.48826	2	1	1	1	1	1	1	1	1	1	1	1	1
7.34451	9.74342	2	1	1	1	1	1	1	1	1	1	1	1	1
6.84569	10.8812	2	1	1	1	1	1	1	1	1	1	1	1	1
5.84897	6.25516	1	1	1	1	1	1	1	1	1	1	1	1	1
5.45172	8.89097	2	1	1	1	1	1	1	1	1	1	1	1	1
3.34494	6.62248	2	1	1	1	1	1	1	1	1	1	1	1	1
5.1268	6.59199	1	1	1	1	1	1	1	1	1	1	1	1	1
7.1307	10.0819	2	1	1	1	1	1	1	1	1	1	1	1	1
5.37773	10.4317	2	1	1	1	1	1	1	1	1	1	1	1	1
4.57626	10.1347	2	1	1	1	1	1	1	1	1	1	1	1	1
3.2475	6.8455	1	1	1	1	1	1	1	1	1	1	1	1	1
6.08361	8.76324	2	1	1	1	1	1	1	1	1	1	1	1	1
4.90466	6.69289	2	1	1	1	1	1	1	1	1	1	1	1	1
3.84668	5.21947	2	1	1	1	1	1	1	1	1	1	1	1	1
4.67586	10.0731	2	1	1	1	1	1	1	1	1	1	1	1	1
4.65424	8.62102	2	1	1	1	1	1	1	1	1	1	1	1	1
2.29617	10.1821	2	1	1	1	1	1	1	1	1	1	1	1	1
4.88641	11.4244	2	1	1	1	1	1	1	1	1	1	1	1	1
5.29923	6.45364	3	1	1	1	1	1	1	1	1	1	1	1	1
6.05647	10.9884	2	1	1	1	1	1	1	1	1	1	1	1	1
2.92805	11.2332	2	1	1	1	1	1	1	1	1	1	1	1	1
3.74723	5.49453	1	1	1	1	1	1	1	1	1	1	1	1	1
2.86977	11.3345	2	1	1	1	1	1	1	1	1	1	1	1	1
2.9015	6.59105	3	1	1	1	1	1	1	1	1	1	1	1	1
4.82577	7.19694	2	1	1	1	1	1	1	1	1	1	1	1	1
3.19118	11.91	2	1	1	1	1	1	1	1	1	1	1	1	1
4.45326	11.1452	2	1	1	1	1	1	1	1	1	1	1	1	1
4.78535	11.2608	2	1	1	1	1	1	1	1	1	1	1	1	1
5.07258	10.6518	2	1	1	1	1	1	1	1	1	1	1	1	1
4.5216	11.2116	2	1	1	1	1	1	1	1	1	1	1	1	1
3.83863	7.72775	2	1	1	1	1	1	1	1	1	1	1	1	1
2.56909	10.8171	2	1	1	1	1	1	1	1	1	1	1	1	1
7.13939	10.6525	2	1	1	1	1	1	1	1	1	1	1	1	1
3.55729	6.68328	3	1	1	1	1	1	1	1	1	1	1	1	1
3.24977	9.24814	2	1	1	1	1	1	1	1	1	1	1	1	1
3.33315	8.81649	2	1	1	1	1	1	1	1	1	1	1	1	1
3.47248	10.8349	2	1	1	1	1	1	1	1	1	1	1	1	1
5.39569	8.51784	2	1	1	1	1	1	1	1	1	1	1	1	1
2.66277	10.9826	2	1	1	1	1	1	1	1	1	1	1	1	1
5.27338	6.22206	1	1	1	1	1	1	1	1	1	1	1	1	1
6.96148	10.8162	2	1	1	1	1	1	1	1	1	1	1	1	1
5.12714	6.08141	3	1	1	1	1	1	1	1	1	1	1	1	1
5.41204	9.40554	2	1	1	1	1	1	1	1	1	1	1	1	1
5.32592	7.25563	2	1	1	1	1	1	1	1	1	1	1	1	1
2.22836	10.3264	2	1	1	1	1	1	1	1	1	1	1	1	1
2.99138	11.6522	2	1	1	1	1	1	1	1	1	1	1	1	1
2.6843	11.5563	2	1	1	1	1	1	1	1	1	1	1	1	1
4.84194	7.13825	2	1	1	1	1	1	1	1	1	1	1	1	1
5.36597	10.0754	2	1	1	1	1	1	1	1	1	1	1	1	1
2.92343	10.0639	2	1	1	1	1	1	1	1	1	1	1	1	1
3.60882	11.5217	2	1	1	1	1	1	1	1	1	1	1	1	1
3.6727	5.37692	2	1	1	1	1	1	1	1	1	1	1	1	1
2.02791	9.96873	2	1	1	1	1	1	1	1	1	1	1	1	1
5.98627	11.0233	2	1	1	1	1	1	1	1	1	1	1	1	1
4.89269	11.1631	2	1	1	1	1	1	1	1	1	1	1	1	1
4.981	7.0559	2	1	1	1	1	1	1	1	1	1	1	1	1
3.49629	10.9756	2	1	1	1	1	1	1	1	1	1	1	1	1
3.44001	7.35551	1	1	1	1	1	1	1	1	1	1	1	1	1
4.73924	10.4826	2	1	1	1	1	1	1	1	1	1	1	1	1
1.86892	9.67864	2	1	1	1	1	1	1	1	1	1	1	1	1
2.6253	11.2964	2	1	1	1	1	1	1	1	1	1	1	1	1
2.00356	10.2942	2	1	1	1	1	1	1	1	1	1	1	1	1
3.67393	10.1965	2	1	1	1	1	1	1	1	1	1	1	1	1
2.7809	7.4429	1	1	1	1	1	1	1	1	1	1	1	1	1
1.99655	10.4272	2	1	1	1	1	1	1	1	1	1	1	1	1
2.24896	10.2667	2	1	1	1	1	1	1	1	1	1	1	1	1
3.10207	11.8757	2	1	1	1	1	1	1	1	1	1	1	1	1
2.77816	10.1131	2	1	1	1	1	1	1	1	1	1	1	1	1
4.08375	11.1151	2	1	1	1	1	1	1	1	1	1	1	1	1
1.97901	10.119	2	1	1	1	1	1	1	1	1	1	1	1	1
7.1614	9.86315	2	1	1	1	1	1	1	1	1	1	1	1	1
7.04871	10.054	2	1	1	1	1	1	1	1	1	1	1	1	1
5.44513	5.95309	1	1	1	1	1	1	1	1	1	1	1	1	1
3.53347	11.8631	2	1	1	1	1	1	1	1	1	1	1	1	1
4.14582	6.99795	2	1	1	1	1	1	1	1	1	1	1	1	1
4.84172	11.4586	2	1	1	1	1	1	1	1	1	1	1	1	1
2.70336	10.8426	2	1	1	1	1	1	1	1	1	1	1	1	1
2.04034	9.97271	2	1	1	1	1	1	1	1	1	1	1	1	1
2.56918	11.4472	2	1	1	1	1	1	1	1	1	1	1	1	1
3.41696	11.4556	2	1	1	1	1	1	1	1	1	1	1	1	1
2.60571	10.113	2	1	1	1	1	1	1	1	1	1	1	1	1
11.4602	3.22488	2	1	1	1	1	1	1	1	1	1	1	1	1
3.1472	6.20581	1	1	1	1	1	1	1	1	1	1	1	1	1
5.172	9.97843	2	1	1	1	1	1	1	1	2	1	1	1	1
2.27207	10.8124	2	1	1	1	1	1	1	1	1	1	1	1	1
3.37784	10.6501	2	1	1	1	1	1	1	1	1	1	1	1	1
3.22895	6.51664	1	1	1	1	1	1	1	1	1	1	1	1	1
2.67761	10.4202	2	1	1	1	1	1	1	1	1	1	1	1	1
3.2056	11.6387	2	1	1	1	1	1	1	1	1	1	1	1	1
3.95306	5.501	1	1	1	1	1	1	1	1	1	1	1	1	1
3.42945	11.7166	2	1	1	1	1	1	1	1	1	1	1	1	1
5.95827	10.9526	2	1	1	1	1	1	1	1	1	1	1	1	1
4.15115	10.28	2	1	1	1	1	1	1	1	1	1	1	1	1
5.99426	8.85679	2	1	1	1	1	1	1	1	1	1	1	1	1
4.37716	9.22335	2	1	1	1	1	1	1	1	1	1	1	1	1
2.98103	10.3023	3	1	1	1	1	1	1	1	1	1	1	1	1
2.10217	10.7111	2	1	1	1	1	1	1	1	1	1	1	1	1
6.17878	9.29302	2	1	1	1	1	1	1	1	1	1	1	1	1
3.16356	7.16167	2	1	1	1	1	1	1	1	1	1	1	1	1
3.36175	6.46536	2	1	1	1	1	1	1	1	1	1	1	1	1
4.52325	12.0679	2	1	1	1	1	1	1	1	1	1	1	1	1
5.24202	7.21396	2	1	1	1	1	1	1	1	1	1	1	1	1
4.95686	11.3366	2	1	1	1	1	1	1	1	1	1	1	1	1
4.64534	11.7538	2	1	1	1	1	1	1	1	1	1	1	1	1
4.72889	7.08041	3	1	1	1	1	1	1	1	1	1	1	1	1
7.27931	9.69104	2	1	1	1	1	1	1	1	1	1	1	1	1
4.80248	7.56107	2	1	1	1	1	1	1	1	1	1	1	1	1
6.2575	8.79951	2	1	1	1	1	1	1	1	1	1	1	1	1
2.66171	7.47408	2	1	1	1	1	1	1	1	1	1	1	1	1
2.23812	10.3575	2	1	1	1	1	1	1	1	1	1	1	1	1
4.88508	11.2882	2	1	1	1	1	1	1	1	1	1	1	1	1
4.45707	9.26044	1	1	1	1	1	1	1	1	1	1	1	1	1
2.39122	10.817	2	1	1	1	1	1	1	1	1	1	1	1	1
1.86814	10.2043	2	1	1	1	1	1	1	1	1	1	1	1	1
4.53452	4.93208	1	1	1	1	1	1	1	1	1	1	1	1	1
4.73553	6.57699	3	1	1	1	1	1	1	1	1	1	1	1	1
5.40234	8.73899	2	1	1	1	1	1	1	1	1	1	1	1	1
4.94866	10.2671	2	1	1	1	1	1	1	1	1	1	1	1	1
6.86248	8.84599	3	1	1	1	1	1	1	1	1	1	1	1	1
4.06332	12.1794	2	1	1	1	1	1	1	1	1	1	1	1	1
3.14558	6.45582	1	1	1	1	1	1	1	1	1	1	1	1	1
4.20713	11.3325	2	1	1	1	1	1	1	1	1	1	1	1	1
5.21265	10.4257	2	1	1	1	1	1	1	1	1	1	1	1	1
2.67583	10.4589	2	1	1	1	1	1	1	1	1	1	1	1	1
4.72732	11.8708	2	1	1	1	1	1	1	1	1	1	1	1	1
3.09771	6.85426	3	1	1	1	1	1	1	1	1	1	1	1	1
6.41641	10.8524	2	1	1	1	1	1	1	1	1	1	1	1	1
5.22397	6.66658	1	1	1	1	1	1	1	1	1	1	1	1	1
2.99463	11.8446	2	1	1	1	1	1	1	1	1	1	1	1	1
3.08058	10.2827	2	1	1	1	1	1	1	1	1	1	1	1	1
2.498	9.7374	2	1	1	1	1	1	1	1	1	1	1	1	1
2.96258	7.83321	2	1	1	1	1	1	1	1	1	1	1	2	1
3.24052	7.04026	2	1	1	1	1	1	1	1	1	1	1	1	1
2.37863	10.1407	2	1	1	1	1	1	1	1	1	1	1	1	1
5.05377	6.18787	2	1	1	1	1	1	1	1	1	1	1	1	1
4.42465	9.06008	2	1	1	1	1	1	1	1	1	1	1	1	1
3.31833	6.19838	2	1	1	1	1	1	1	1	1	1	1	1	1
2.94108	10.1895	2	1	1	1	1	1	1	1	1	1	1	1	1
1.93725	10.0819	2	1	1	1	1	1	1	1	1	1	1	1	1
4.59507	7.45837	3	1	1	1	1	1	1	1	1	1	1	1	1
2.60492	9.9231	2	1	1	1	1	1	1	1	1	1	1	1	1
3.81784	11.7473	2	1	1	1	1	1	1	1	1	1	1	1	1
6.19561	9.09434	2	1	1	1	1	1	1	1	1	1	1	1	1
2.14803	9.06293	2	1	1	1	1	1	1	1	1	1	1	1	1
4.57623	12.1755	2	1	1	1	1	1	1	1	1	1	1	1	1
2.67284	10.8405	2	1	1	1	1	1	1	1	1	1	1	1	1
2.25976	8.97888	2	1	1	1	1	1	1	1	1	1	1	1	1
2.61177	6.79607	1	1	1	1	1	1	1	1	1	1	1	1	1
3.65117	5.35733	1	1	1	1	1	1	1	1	1	1	1	1	1
2.72177	11.5977	2	1	1	1	1	1	1	1	1	1	1	1	1
5.28963	7.4793	2	1	1	1	1	1	1	1	1	1	1	1	1
2.89378	7.49906	3	1	1	1	1	1	1	1	1	1	1	1	1
2.14259	10.5956	2	1	1	1	1	1	1	1	1	1	1	1	1
5.72637	11.0784	2	1	1	1	1	1	1	1	1	1	1	1	1
3.90654	5.20805	1	1	1	1	1	1	1	1	1	1	1	1	1
4.40423	11.2625	2	1	1	1	1	1	1	1	1	1	1	1	1
2.33624	10.4329	2	1	1	1	1	1	1	1	1	1	1	1	1
6.06315	8.95386	2	1	1	1	1	1	1	1	1	1	1	1	1
5.4124	10.3608	2	1	1	1	1	1	1	1	1	1	1	1	1
5.79702	6.71946	2	1	1	1	1	1	1	1	1	1	1	1	1
2.74204	6.62869	2	1	1	1	1	1	1	1	1	1	1	1	1
3.69612	11.8768	2	1	1	1	1	1	1	1	1	1	1	1	1
5.60478	9.54254	2	1	1	1	1	1	1	1	1	1	1	1	1
2.51062	10.5151	2	1	1	1	1	1	1	1	1	1	1	1	1
4.25507	11.1266	2	1	1	1	1	1	1	1	1	1	1	1	1
1.87991	9.85762	2	1	1	1	1	1	1	1	1	1	1	1	1
4.29692	9.27799	3	1	1	1	1	1	1	1	1	1	1	1	1
2.23875	10.1548	2	1	1	1	1	1	1	1	1	1	1	1	1
3.88569	9.42669	3	1	1	1	1	1	1	1	1	1	1	1	1
3.0352	11.8066	2	1	1	1	1	1	1	1	1	1	1	1	1
3.19617	2.55023	1	1	1	1	1	1	1	1	1	1	1	1	1
5.81169	11.2032	2	1	1	1	1	1	1	1	1	1	1	1	1
4.43769	12.103	2	1	1	1	1	1	1	1	1	1	1	1	1
5.36723	6.42954	1	1	1	1	1	1	1	1	1	1	3	1	1
5.53984	9.03989	2	1	1	1	1	1	1	1	1	1	1	1	1
2.51466	11.2635	2	1	1	1	1	1	1	1	1	1	1	1	1
3.81365	10.7848	2	1	1	1	1	1	1	1	1	1	1	1	1
4.49829	6.5566	2	1	1	1	1	1	1	1	1	1	1	1	1
2.28643	11.112	2	1	1	1	1	1	1	1	1	1	1	1	1
4.95468	10.7585	2	1	1	1	1	1	1	1	1	1	1	1	1
2.04913	9.52904	2	1	1	1	1	1	1	1	1	1	1	1	1
4.2081	11.1226	2	1	1	1	1	1	1	1	1	1	1	1	1
2.91003	10.5209	2	1	1	1	1	1	1	1	1	1	1	1	1
4.17191	11.6345	2	1	1	1	1	1	1	1	1	1	1	1	1
3.50036	11.5404	2	1	1	1	1	1	1	1	1	1	1	1	1
3.31536	9.91437	2	1	1	1	1	1	1	1	1	1	1	1	1
5.1074	6.1074	2	1	1	1	1	1	1	1	1	1	1	1	1
2.76203	6.8688	2	1	1	1	1	1	1	1	2	1	1	2	1
4.98845	11.6218	2	1	1	1	1	1	1	1	1	1	1	1	1
7.2843	10.0819	2	1	1	1	1	1	1	1	1	1	1	1	1
3.63105	5.50966	3	1	1	1	1	1	1	1	1	1	1	1	1
7.15379	10.1161	2	1	1	1	1	1	1	1	1	1	1	1	1
4.62158	10.0757	2	1	1	1	1	1	1	1	1	1	1	1	1
3.49533	11.5693	2	1	1	1	1	1	1	1	1	1	1	1	1
2.55444	9.54033	2	1	1	1	1	1	1	1	1	1	1	1	1
3.99939	10.5978	2	1	1	1	1	1	1	1	1	1	1	1	1
4.98593	5.92173	1	1	1	1	1	1	1	1	1	1	1	1	1
5.49952	11.1228	2	1	1	1	1	1	1	1	1	1	1	1	1
4.93098	7.28016	2	1	1	1	1	1	1	1	1	1	1	1	1
2.42436	10.9733	2	1	1	1	1	1	1	1	1	1	1	1	1
3.08924	10.2667	2	1	1	1	1	1	1	1	1	1	1	1	1
5.41071	9.27083	2	1	1	1	1	1	1	1	1	1	1	1	1
3.60248	11.5962	2	1	1	1	1	1	1	1	1	1	1	1	1
3.73616	5.74234	2	1	1	1	1	1	1	1	1	1	1	1	1
5.70709	8.75883	2	1	1	1	1	1	1	1	1	1	1	1	1
5.45231	9.93539	2	1	1	1	1	1	1	1	1	1	1	1	1
4.63788	8.55365	3	1	1	1	1	1	1	1	1	1	1	1	1
2.28461	9.76261	2	1	1	1	1	1	1	1	1	1	1	1	1
2.61913	10.4904	2	1	1	1	1	1	1	1	1	1	1	1	1
3.02094	11.7297	2	1	1	1	1	1	1	1	1	1	1	1	1
2.80636	10.0165	2	1	1	1	1	1	1	1	1	1	1	1	1
2.82891	10.3291	2	1	1	1	1	1	1	1	1	1	1	1	1
3.32179	11.9142	2	1	1	1	1	1	1	1	1	1	1	1	1
6.22754	8.86523	2	1	1	1	1	1	1	1	1	1	1	1	1
3.2429	5.97292	2	1	1	1	1	1	1	1	1	1	1	1	1
7.19435	9.79947	2	1	1	1	1	1	1	1	2	1	1	1	1
4.18762	6.90379	2	1	1	1	1	1	1	1	1	1	1	1	1
2.79174	10.3141	2	1	1	1	1	1	1	1	1	1	1	1	1
3.47147	11.9312	2	1	1	1	1	1	1	1	1	1	1	1	1
4.48577	9.2679	1	1	1	1	1	1	1	1	1	1	1	1	1
6.13658	7.63419	1	1	1	1	1	1	1	1	1	1	1	1	1
5.60713	5.91218	3	1	1	1	1	1	1	1	1	1	1	1	1
3.80654	5.4151	2	1	1	1	1	1	1	1	1	1	1	1	1
4.46793	9.30587	2	2	2	1	1	1	1	1	1	1	1	1	1
4.52723	11.2498	2	1	1	1	1	1	1	1	1	1	1	1	1
5.73127	9.32714	2	1	1	1	1	1	1	1	1	1	1	1	1
4.51049	12.0718	2	1	1	1	1	1	1	1	1	1	1	1	1
3.67702	5.45517	1	1	1	1	1	1	1	1	1	1	1	1	1
3.89035	6.21791	2	1	1	1	1	1	1	1	1	1	1	1	1
4.5197	11.8028	2	1	1	1	1	1	1	1	1	1	1	1	1
3.24094	7.0408	2	1	1	1	1	1	1	1	1	1	1	1	1
3.69496	10.6055	2	1	1	1	1	1	1	1	1	1	1	1	1
4.10859	11.8887	2	1	1	1	1	1	1	1	1	1	1	1	1
5.41742	10.1528	2	1	1	1	1	1	1	1	1	1	1	1	1
3.81733	9.42237	2	1	1	1	1	1	1	1	1	1	1	1	1
5.33593	11.3387	2	1	1	1	1	1	1	1	1	1	1	1	1
4.55472	7.00534	3	1	1	1	1	1	1	1	1	1	1	1	1
4.74174	10.7804	2	1	1	1	1	1	1	1	1	1	1	1	1
4.50288	10.1348	2	1	1	1	1	1	1	1	1	1	1	1	1
1.95957	9.64299	2	1	1	1	1	1	1	1	1	1	1	1	1
4.28342	12.0004	2	1	1	1	1	1	1	1	1	1	1	1	1
2.39572	9.33974	2	1	1	1	1	1	1	1	1	1	1	1	1
2.35297	10.7817	2	1	1	1	1	1	1	1	1	1	1	1	1
4.75791	10.8928	2	1	1	1	1	1	1	1	1	1	1	1	1
2.08556	9.97974	2	1	1	1	1	1	1	1	1	1	1	1	1
1.88905	9.98434	2	1	1	1	1	1	1	1	1	1	1	1	1
3.76661	11.8678	2	1	1	1	1	1	1	1	1	1	1	1	1
4.63286	11.4459	1	1	1	1	1	1	1	1	1	1	1	1	1
4.36409	11.3278	2	1	1	1	1	1	1	1	1	1	1	1	1
5.28974	6.60568	3	1	1	1	1	1	1	1	1	1	1	1	1
5.755	7.64914	2	1	1	1	1	1	1	1	1	1	1	1	1
1.96072	10.339	2	1	1	1	1	1	1	1	1	1	1	1	1
4.85244	8.78473	2	1	1	1	1	1	1	1	1	1	1	1	1
5.55481	9.00574	2	1	1	1	1	1	1	1	1	1	1	1	1
3.87211	10.7168	2	1	1	1	1	1	1	1	1	1	1	1	1
4.03936	11.1021	2	1	1	1	1	1	1	1	1	1	1	1	1
3.57091	10.9514	2	1	1	1	1	1	1	1	1	1	1	1	1
3.38488	11.5934	2	1	1	1	1	1	1	1	1	1	1	1	1
5.34356	11.1039	2	1	1	1	1	1	1	1	1	1	1	1	1
2.80209	7.78108	2	1	1	1	1	1	1	1	1	1	1	2	1
2.93776	6.5983	2	1	1	1	1	1	1	1	1	1	1	1	1
3.02415	10.6754	2	1	1	1	1	1	1	1	1	1	1	1	1
2.1996	10.0962	2	1	1	1	1	1	1	1	1	1	1	1	1
2.97173	11.3986	2	1	1	1	1	1	1	1	1	1	1	1	1
2.052	10.5399	2	1	1	1	1	1	1	1	1	1	1	1	1
2.74268	11.4096	2	1	1	1	1	1	1	1	1	1	1	1	1
4.969	7.6032	3	1	1	1	1	1	1	1	1	1	1	1	1
2.75381	11.4644	2	1	1	1	1	1	1	1	1	1	1	1	1
4.10692	11.1765	2	1	1	1	1	1	1	1	1	1	1	1	1
2.03056	9.94096	2	1	1	1	1	1	1	1	1	1	1	1	1
5.71817	8.79029	2	1	1	1	1	1	1	1	1	1	1	1	1
2.88325	11.2953	2	1	1	1	1	1	1	1	1	1	1	1	1
3.89504	11.7052	2	1	1	1	1	1	1	1	1	1	1	1	1
3.19245	11.6897	2	1	1	1	1	1	1	1	1	1	1	1	1
3.95913	11.4161	2	1	1	1	1	1	1	1	1	1	1	1	1
3.28845	9.94293	2	1	1	1	1	1	1	1	1	1	1	1	1
2.27542	9.72144	2	1	1	1	1	1	1	1	1	1	1	1	1
2.18821	10.0569	2	1	1	1	1	1	1	1	1	1	1	1	1
2.76533	7.2605	3	1	1	1	1	1	1	1	1	1	1	1	1
3.42593	9.49936	2	1	1	1	1	1	1	1	1	1	1	1	1
5.35048	10.461	2	1	1	1	1	1	1	1	1	1	1	1	1
5.09422	5.16865	1	1	1	1	1	1	1	1	2	1	1	1	1
5.87159	9.64428	2	1	1	1	1	1	1	1	1	1	1	1	1
4.18509	11.6137	2	1	1	1	1	1	1	1	1	1	1	1	1
2.59931	11.3434	2	1	1	1	1	1	1	1	1	1	1	1	1
4.73792	7.33002	2	1	1	1	1	1	1	1	1	1	1	1	1
4.94598	7.25346	3	1	1	1	1	1	1	1	1	1	1	1	1
4.9923	10.1954	2	1	1	1	1	1	1	1	1	1	1	1	1
7.40863	9.92841	2	1	1	1	1	1	1	1	1	1	1	1	1
4.75904	11.2786	2	1	1	1	1	1	1	1	1	1	1	1	1
2.80041	11.4425	2	1	1	1	1	1	1	1	1	1	1	1	1
5.08145	6.2956	2	1	1	1	1	1	1	1	1	1	1	1	1
2.72253	11.149	2	1	1	1	1	1	1	1	1	1	1	1	1
5.85747	11.0883	2	1	1	1	1	1	1	1	1	1	1	1	1
3.28155	11.7807	2	1	1	1	1	1	1	1	1	1	1	1	1
4.86552	6.70851	2	1	1	1	1	1	1	1	1	1	1	1	1
3.34318	10.4103	2	1	1	1	1	1	1	1	1	1	1	1	1
2.60651	11.0501	2	1	1	1	1	1	1	1	1	1	1	1	1
2.91517	10.5255	2	1	1	1	1	1	1	1	1	1	1	1	1
2.81589	9.9887	2	1	1	1	1	1	1	1	1	1	1	1	1
2.75553	11.2167	2	1	1	1	1	1	1	1	1	1	1	1	1
2.85488	11.6258	2	1	1	1	1	1	1	1	1	1	1	1	1
4.63688	5.33937	1	1	1	1	1	1	1	1	1	1	1	1	1
2.98779	11.3743	2	1	1	1	1	1	1	1	1	1	1	1	1
6.22263	8.56544	2	1	1	1	1	1	1	1	1	1	1	1	1
3.91803	5.59798	1	1	1	1	1	1	1	1	1	1	1	1	1
3.49172	10.6493	1	1	1	1	1	1	1	1	1	1	1	1	1
2.72633	8.86014	2	1	1	1	1	1	1	1	1	1	1	1	1
4.03692	12.2659	2	1	1	1	1	1	1	1	1	1	1	1	1
7.18617	9.43739	2	1	1	1	1	1	1	1	1	1	1	1	1
2.50729	10.9339	2	1	1	1	1	1	1	1	1	1	1	1	1
3.70853	12.065	2	1	1	1	1	1	1	1	1	1	1	1	1
3.82342	10.2287	2	1	1	1	1	1	1	1	1	1	1	1	1
6.07759	9.22737	2	1	1	1	1	1	1	1	1	1	1	1	1
5.15418	5.96933	2	1	1	1	1	1	1	1	1	1	1	1	1
3.60479	11.9375	2	1	1	1	1	1	1	1	1	1	1	1	1
3.5915	10.7542	2	1	1	1	1	1	1	1	1	1	1	1	1
2.72333	11.4473	2	1	1	1	1	1	1	1	1	1	1	1	1
3.69493	5.77595	2	1	1	1	1	1	1	1	1	1	1	1	1
4.16464	11.0048	2	1	1	1	1	1	1	1	1	1	1	1	1
4.37398	9.28755	1	1	1	1	1	1	1	1	1	1	1	1	1
5.09382	6.49554	1	1	1	1	1	1	1	1	1	1	1	1	1
6.62045	9.48019	2	1	1	1	1	1	1	1	1	1	1	1	1
5.69461	11.0778	2	1	1	1	1	1	1	1	1	1	1	1	1
4.34467	5.37635	1	1	1	1	1	1	1	1	1	1	1	1	1
3.69367	5.8663	2	1	1	1	1	1	1	1	1	1	1	1	1
4.63849	11.3086	2	1	1	1	1	1	1	1	1	1	1	1	1
4.57686	5.03038	1	1	1	1	1	1	1	1	1	1	1	1	1
5.46074	7.48536	2	1	1	1	1	1	1	1	1	1	1	1	1
2.77098	6.73512	3	1	1	1	1	1	1	1	1	1	1	1	1
4.75186	8.34608	2	1	1	1	1	1	1	1	1	1	1	1	1
5.15114	6.26343	1	1	1	1	1	1	1	1	1	1	1	1	1
4.91407	7.24016	2	1	1	1	1	1	1	1	1	1	1	1	1
4.35466	12.168	2	1	1	1	1	1	1	1	1	1	1	1	1
4.55276	10.0638	2	1	1	1	1	1	1	1	1	1	1	1	1
2.27087	10.1437	2	1	1	1	1	1	1	1	1	1	1	1	1
4.70219	10.3865	2	1	1	1	1	1	1	1	1	1	1	1	1
3.51749	6.45241	1	1	1	1	1	1	1	1	2	1	1	1	1
2.9538	11.2511	2	1	1	1	1	1	1	1	1	1	1	1	1
2.31938	10.2251	2	1	1	1	1	1	1	1	1	1	1	1	1
2.29975	10.9847	2	1	1	1	1	1	1	1	1	1	1	1	1
5.04968	6.02065	2	1	1	1	1	1	1	1	1	1	1	1	1
2.84824	11.6225	2	1	1	1	1	1	1	1	1	1	1	1	1
3.05095	11.4894	2	1	1	1	1	1	1	1	1	1	1	1	1
4.62498	6.88005	2	1	1	1	1	1	1	1	1	1	1	1	1
4.79987	8.59282	2	1	1	1	1	1	1	1	1	1	1	1	1
5.13577	10.8446	2	1	1	1	1	1	1	1	1	1	1	1	1
3.48275	11.8691	2	1	1	1	1	1	1	1	1	1	1	1	1
4.75715	11.9163	2	1	1	1	1	1	1	1	1	1	1	1	1
2.38093	10.9937	2	1	1	1	1	1	1	1	1	1	1	1	1
4.96198	6.22833	3	1	1	1	1	1	1	1	1	1	1	1	1
2.63067	7.38909	2	1	1	1	1	1	1	1	1	1	1	1	1
4.91667	11.5922	2	1	1	1	1	1	1	1	1	1	1	1	1
2.6568	11.4731	2	1	1	1	1	1	1	1	1	1	1	1	1
2.87534	11.0533	2	1	1	1	1	1	1	1	1	1	1	1	1
1.97792	10.4956	2	1	1	1	1	1	1	1	1	1	1	1	1
2.38221	10.4004	2	1	1	1	1	1	1	1	1	1	1	1	1
2.83091	11.6193	2	1	1	1	1	1	1	1	1	1	1	1	1
2.94156	7.30432	2	1	1	1	1	1	1	1	1	1	1	1	1
2.40509	9.5127	2	1	1	1	1	1	1	1	1	1	1	1	1
2.16599	10.2458	2	1	1	1	1	1	1	1	1	1	1	1	1
4.5813	10.6976	2	1	1	1	1	1	1	1	1	1	1	1	1
5.55348	9.09078	2	1	1	1	1	1	1	1	1	1	1	1	1
3.96654	11.4028	2	1	1	1	1	1	1	1	1	1	1	1	1
5.53396	5.76806	1	1	1	1	1	1	1	1	1	1	1	1	1
6.30961	8.64694	2	1	1	1	1	1	1	1	1	1	1	1	1
4.06167	11.8277	2	1	1	1	1	1	1	1	1	1	1	1	1
2.58141	11.3752	2	1	1	1	1	1	1	1	1	1	1	1	1
5.08029	6.47103	2	1	1	1	1	1	1	1	1	1	1	1	1
2.45724	10.4904	2	1	1	1	1	1	1	1	1	1	1	1	1
3.93595	5.2771	2	1	1	1	1	1	1	1	1	1	1	1	1
2.90546	11.2049	2	1	1	1	1	1	1	1	1	1	1	1	1
4.63495	8.47218	2	1	1	1	1	1	1	1	1	1	1	1	1
4.78687	11.0663	2	1	1	1	1	1	1	1	1	1	1	1	1
4.09788	7.28423	2	1	1	1	1	1	1	1	1	1	1	1	1
3.76351	6.35425	2	1	1	1	1	1	1	1	1	1	1	1	1
3.29789	10.4357	2	1	1	1	1	1	1	1	1	1	1	1	1
4.65715	7.13756	3	1	1	1	1	1	1	1	1	1	1	1	1
4.3225	12.049	2	1	1	1	1	1	1	1	1	1	1	1	1
4.82275	11.2653	2	1	1	1	1	1	1	1	1	1	1	1	1
4.75456	11.1164	2	1	1	1	1	1	1	1	1	1	1	1	1
5.06005	7.41336	2	1	1	1	1	1	1	1	1	1	1	1	1
5.6816	7.40426	2	1	1	1	1	1	1	1	1	1	1	1	1
5.2096	6.16374	1	1	1	1	1	1	2	1	1	1	1	1	1
5.59216	9.85904	2	1	1	1	1	1	1	1	1	1	1	1	1
2.06077	9.98071	2	1	1	1	1	1	1	1	1	1	1	1	1
4.80345	6.99121	2	1	1	1	1	1	1	1	1	1	1	1	1
6.31253	9.27409	2	1	1	1	1	1	1	1	1	1	1	1	1
3.88347	10.6592	2	1	1	1	1	1	1	1	1	1	1	1	1
3.11196	7.68786	1	1	1	1	1	1	1	1	1	1	1	1	1
5.48015	10.1773	2	1	1	1	1	1	1	1	1	1	1	1	1
4.65308	10.9629	2	1	1	1	1	1	1	1	1	1	1	1	1
2.21939	10.5366	2	1	1	1	1	1	1	1	1	1	1	1	1
3.38182	9.79991	2	1	1	1	1	1	1	1	1	1	1	1	1
4.93166	11.6406	2	1	1	1	1	1	1	1	1	1	1	1	1
4.00382	10.4924	2	1	1	1	1	1	1	1	1	1	1	1	1
1.91243	9.96225	2	1	1	1	1	1	1	1	1	1	1	1	1
5.17412	6.83347	1	1	1	1	1	1	1	1	1	1	1	1	1
3.7348	9.70295	2	1	1	1	1	1	1	1	1	1	1	1	1
3.21674	11.9832	2	1	1	1	1	1	1	1	1	1	1	1	1
4.74777	11.6402	2	1	1	1	1	1	1	1	1	1	1	1	1
5.94683	6.10554	3	1	1	1	1	1	1	1	1	1	1	1	1
4.88722	5.17638	2	1	1	1	1	1	1	1	1	1	1	1	1
2.25498	10.2405	2	1	1	1	1	1	1	1	1	1	1	1	1
3.63484	12.0994	2	1	1	1	1	1	1	1	1	1	1	1	1
2.08363	10.3038	2	1	1	1	1	1	1	1	1	1	1	1	1
3.57	11.5583	2	1	1	1	1	1	1	1	1	1	1	1	1
2.18798	10.0338	2	1	1	1	1	1	1	1	1	1	1	1	1
4.50981	11.6958	2	1	1	1	1	1	1	1	1	1	1	1	1
3.38485	5.76224	1	2	1	1	1	1	1	1	1	1	1	1	1
5.29145	5.89198	1	1	1	1	1	1	1	1	1	1	1	1	1
6.15867	9.21303	2	1	1	1	1	1	1	1	1	1	1	1	1
3.29965	6.16344	1	1	1	1	1	1	1	1	1	1	1	1	1
5.95994	9.29347	2	1	1	1	1	1	1	1	1	1	1	1	1
3.94936	12.0693	2	1	1	1	1	1	1	1	1	1	1	1	1
3.20324	10.6113	2	1	1	1	1	1	1	1	1	1	1	1	1
5.82408	10.3014	2	1	1	1	1	1	1	1	1	1	1	1	1
4.92052	6.52494	2	1	1	1	1	1	1	1	1	1	1	1	1
2.23311	9.87341	2	1	1	1	1	1	1	1	1	1	1	1	1
3.17754	6.19321	2	1	1	1	1	1	1	1	1	1	1	1	1
6.10615	7.76014	2	1	1	1	1	1	1	1	1	1	1	1	1
4.71134	11.2107	2	1	1	1	1	1	1	1	1	1	1	1	1
2.21627	10.6841	2	1	1	1	1	1	1	1	1	1	1	1	1
3.40538	7.72126	2	1	1	1	1	1	1	1	1	1	1	1	1
5.05475	7.03613	2	1	1	1	1	1	1	1	1	1	1	1	1
4.53778	11.9298	2	1	1	1	1	1	1	1	1	1	1	1	1
4.82616	10.1288	2	1	1	1	1	1	1	1	1	1	1	1	1
3.61583	6.00294	2	1	1	1	1	1	1	1	1	1	1	1	1
2.74211	10.006	2	1	1	1	1	1	1	1	1	1	1	1	1
2.44205	11.1178	2	1	1	1	1	1	1	1	1	1	1	1	1
2.67366	11.457	2	1	1	1	1	1	1	1	1	1	1	1	1
5.26803	7.60141	2	1	1	1	1	1	1	1	1	1	1	1	1
4.20512	7.74679	2	1	1	1	1	1	1	1	2	1	1	1	1
6.93517	10.6384	2	1	1	1	1	1	1	1	1	1	1	1	1
5.09092	10.2277	2	1	1	1	1	1	1	1	1	1	1	1	1
5.15229	7.58657	3	1	1	1	1	1	1	1	1	1	1	1	1
5.05294	6.22629	1	1	1	1	1	1	1	1	1	1	1	1	1
2.69128	10.9773	2	1	1	1	1	1	1	1	1	1	1	1	1
6.83892	10.9035	2	1	1	1	1	1	1	1	1	1	1	1	1
5.08957	10.2206	2	1	1	1	1	1	1	1	1	1	1	1	1
3.36358	6.36377	1	1	1	1	1	1	1	1	1	1	1	1	1
5.98345	8.50021	2	1	1	1	1	1	1	1	1	1	1	1	1
2.19382	8.40057	2	1	1	1	1	1	1	1	1	1	1	1	1
4.36685	12.0085	2	1	1	1	1	1	1	1	1	1	1	1	1
5.13289	9.92086	2	1	1	1	1	1	1	1	1	1	1	1	1
5.92177	9.15062	2	1	1	1	1	1	1	1	1	1	1	1	1
5.43618	11.2447	2	1	1	1	1	1	1	1	1	1	1	1	1
5.40355	5.55443	2	1	1	1	1	1	1	1	2	1	1	1	1
2.23656	10.8736	2	1	1	1	1	1	1	1	1	1	1	1	1
4.28831	5.16263	1	1	1	1	1	1	1	1	1	1	1	1	1
2.63957	10.8322	2	1	1	1	1	1	1	1	1	1	1	1	1
3.25068	11.972	2	1	1	1	1	1	1	1	1	1	1	1	1
2.70239	10.6697	2	1	1	1	1	1	1	1	1	1	1	1	1
4.85377	11.0755	2	1	1	1	1	1	1	1	1	1	1	1	1
2.92585	9.90303	3	1	1	1	1	1	1	1	1	1	1	1	1
5.5926	11.086	2	1	1	1	1	1	1	1	1	1	1	1	1
7.04403	10.7539	2	1	1	1	1	1	1	1	1	1	1	1	1
4.71048	11.5812	2	1	1	1	1	1	1	1	1	1	1	1	1
7.02438	10.7473	2	1	1	1	1	1	1	1	1	1	1	1	1
6.87491	10.4667	2	1	1	1	1	1	1	1	1	1	1	1	1
3.56849	6.24263	2	1	1	1	1	1	1	1	1	1	1	1	1
4.75317	6.9147	2	1	1	1	1	1	1	1	1	1	1	1	1
3.92136	11.1139	2	1	1	1	1	1	1	1	1	1	1	1	1
2.62791	10.7802	2	1	1	1	1	1	1	1	1	1	1	1	1
5.60232	5.90917	1	1	1	1	1	1	1	1	1	1	1	1	1
3.95143	5.92525	2	1	1	1	1	1	1	1	1	1	1	1	1
4.52646	11.1506	2	1	1	1	1	1	1	1	1	1	1	1	1
4.47585	9.26765	2	1	1	1	1	1	1	1	1	1	1	1	1
4.11459	12.1478	2	1	1	1	1	1	1	1	1	1	1	1	1
5.80478	9.47797	2	1	1	1	1	1	1	1	1	1	1	1	1
4.61429	6.48837	2	1	1	1	1	1	1	1	1	1	1	1	1
7.27152	10.1172	2	1	1	1	1	1	1	1	1	1	1	1	1
6.92547	10.8372	2	1	1	1	1	1	1	1	1	1	1	1	1
4.6252	4.86263	1	1	1	1	1	1	1	1	1	1	1	1	1
2.99577	11.7176	2	1	1	1	1	1	1	1	1	1	1	1	1
4.10119	11.7864	2	1	1	1	1	1	1	1	1	1	1	1	1
3.3749	11.5454	2	1	1	1	1	1	1	1	1	1	1	1	1
2.0836	10.4891	2	1	1	1	1	1	1	1	1	1	1	1	1
4.21071	11.5035	2	1	1	1	1	1	1	1	1	1	1	1	1
2.14987	8.20464	2	1	1	1	1	1	1	1	1	1	1	1	1
3.3524	6.81444	2	1	1	1	1	1	1	1	1	1	1	1	1
4.38953	7.83332	2	1	1	1	1	1	1	1	1	1	1	1	1
4.9835	7.68447	2	1	1	1	1	1	1	1	1	1	1	1	1
2.50811	10.5487	2	1	1	1	1	1	1	1	1	1	1	1	1
2.71647	10.17	2	1	1	1	1	1	1	1	1	1	1	1	1
6.16545	9.05853	2	1	1	1	1	1	1	1	1	1	1	1	1
3.85818	10.8447	2	1	1	1	1	1	1	1	1	1	1	1	1
2.48114	10.6328	2	1	1	1	1	1	1	1	1	1	1	1	1
6.8733	8.78199	2	1	1	1	1	1	1	1	1	1	1	1	1
6.29414	8.92582	2	1	1	1	1	1	1	1	1	1	1	1	1
2.54327	11.2866	2	1	1	1	1	1	1	1	1	1	1	1	1
4.79694	6.19916	1	1	1	1	1	1	1	1	1	1	1	1	1
4.49211	12.0289	2	1	1	1	1	1	1	1	1	1	1	1	1
3.00742	6.66667	1	1	1	1	1	1	1	1	1	1	1	1	1
2.55804	7.79103	2	1	1	1	1	1	1	1	1	1	1	1	1
5.545	8.34988	2	1	1	1	1	1	1	1	1	1	1	1	1
3.13422	10.5428	2	1	1	1	1	1	1	1	1	1	1	1	1
6.86119	10.9128	2	1	1	1	1	1	1	1	1	1	1	1	1
3.89954	10.9962	2	1	1	1	1	1	1	1	1	1	1	1	1
2.24085	10.828	2	1	1	1	1	1	1	1	1	1	1	1	1
2.97685	11.8591	2	1	1	1	1	1	1	1	1	1	1	1	1
5.68505	5.89339	2	1	1	1	1	1	1	1	1	1	1	1	1
6.66537	10.7296	2	1	1	1	1	1	1	1	1	1	1	1	1
4.14794	11.499	2	1	1	1	1	1	1	1	1	1	1	1	1
4.87309	11.7037	2	1	1	1	1	1	1	1	1	1	1	1	1
2.74604	11.5043	2	1	1	1	1	1	1	1	1	1	1	1	1
5.06142	6.79538	2	1	1	1	1	1	1	1	1	1	1	1	1
5.83581	9.17902	2	1	1	1	1	1	1	1	1	1	1	1	1
2.68036	10.3814	2	1	1	1	1	1	1	1	1	1	1	1	1
1.87284	10.0093	2	1	1	1	1	1	1	1	1	1	1	1	1
2.11586	10.3253	2	1	1	1	1	1	1	1	1	1	1	1	1
3.93504	12.1093	2	1	1	1	1	1	1	1	1	1	1	1	1
2.16488	10.3461	2	1	1	1	1	1	1	1	1	1	1	1	1
4.09857	11.6891	2	1	1	1	1	1	1	1	1	1	1	1	1
3.24322	7.66432	2	1	1	1	1	1	1	1	1	1	1	1	1
3.26232	5.953	2	1	1	1	1	1	1	1	1	1	1	1	1
4.92846	5.62415	3	1	1	1	1	1	1	1	1	1	1	1	1
5.94387	8.78304	2	1	1	1	1	1	1	1	1	1	1	1	1
4.57854	11.6191	2	1	1	1	1	1	1	1	1	1	1	1	1
4.68541	6.58638	2	1	1	1	1	1	1	1	1	1	1	1	1
3.78809	10.1887	2	1	1	1	1	1	1	1	1	1	1	1	1
5.07568	6.07935	2	1	1	1	1	1	1	1	1	1	1	1	1
3.00623	11.4031	2	1	1	1	1	1	1	1	1	1	1	1	1
5.27261	10.1049	2	1	1	1	1	1	1	1	1	1	1	1	1
2.51017	7.31968	2	1	1	1	1	1	1	1	1	1	1	1	1
2.92828	7.61586	2	1	1	1	1	1	1	1	1	1	1	1	1
3.10185	6.34627	1	1	1	1	1	1	1	1	1	1	1	1	1
3.57364	5.93262	2	1	1	1	1	1	1	1	1	1	1	1	1
4.98511	6.20912	1	1	1	1	1	1	1	1	1	1	1	1	1
6.92493	10.7296	2	1	1	1	1	1	1	1	1	1	1	1	1
4.76924	10.5706	2	1	1	1	1	1	1	1	1	1	1	1	1
3.51072	11.9401	2	1	1	1	1	1	1	1	1	1	1	1	1
2.40679	11.059	2	1	1	1	1	1	1	1	1	1	1	1	1
4.68628	10.9686	2	1	1	1	1	1	1	1	1	1	1	1	1
3.15972	11.3349	2	1	1	1	1	1	1	1	1	1	1	1	1
5.3496	7.47507	2	1	1	1	1	1	1	1	1	1	1	1	1
2.62456	11.4209	2	1	1	1	1	1	1	1	1	1	1	1	1
4.71619	11.3867	2	1	1	1	1	1	1	1	1	1	1	1	1
2.97047	11.6784	2	1	1	1	1	1	1	1	1	1	1	1	1
3.622	11.1626	2	1	1	1	1	1	1	1	1	1	1	1	1
3.18568	5.97069	2	1	1	1	1	1	1	1	1	1	1	1	1
2.4447	10.9719	2	1	1	1	1	1	1	1	1	1	1	1	1
3.05113	10.4039	2	1	1	1	1	1	1	1	1	1	1	1	1
6.33091	8.70944	2	1	1	1	1	1	1	1	1	1	1	1	1
6.45722	10.6535	2	1	1	1	1	1	1	1	1	1	1	1	1
3.95048	12.0053	2	1	1	1	1	1	1	1	1	1	1	1	1
4.92813	11.5888	2	1	1	1	1	1	1	1	1	1	1	1	1
6.50557	8.17446	3	1	1	1	1	1	1	1	1	1	1	1	1
2.81621	11.6216	2	1	1	1	1	1	1	1	1	1	1	1	1
4.7117	9.77768	2	1	1	1	1	1	1	1	1	1	1	1	1
2.12723	10.1258	2	1	1	1	1	1	1	1	1	1	1	1	1
3.19554	11.5105	2	1	1	1	1	1	1	1	1	1	1	1	1
5.48324	10.2406	2	1	1	1	1	1	1	1	1	1	1	1	1
3.24602	6.37176	2	1	1	1	1	1	1	1	1	1	1	1	1
3.32557	11.9617	2	1	1	1	1	1	1	1	1	1	1	1	1
6.03045	9.38729	2	1	1	1	1	1	1	1	1	1	1	1	1
3.2339	11.7808	2	1	1	1	1	1	1	1	1	1	1	1	1
5.1342	5.91857	1	1	1	1	1	1	1	1	1	1	1	1	1
6.01612	8.78925	2	1	1	1	1	1	1	1	1	1	1	1	1
2.21328	7.56053	2	1	1	1	1	1	1	1	1	1	1	1	1
4.28577	12.1614	2	1	1	1	1	1	1	1	1	1	1	1	1
2.85954	6.71828	2	1	1	1	1	1	1	1	1	1	1	1	1
4.47414	10.4382	2	1	1	1	1	1	1	1	1	1	1	1	1
3.10892	6.76879	3	1	1	1	1	1	1	1	1	1	1	1	1
4.52003	10.6719	2	1	1	1	1	1	1	1	1	1	1	1	1
3.78746	11.6552	2	1	1	1	1	1	1	1	1	1	1	1	1
4.15268	9.93641	2	1	1	1	1	2	1	1	1	1	1	1	1
4.84831	10.3549	2	1	1	1	1	1	1	1	1	1	1	1	1
2.13388	10.2222	2	1	1	1	1	1	1	1	1	1	1	1	1
5.06172	9.49141	2	1	1	1	1	1	1	1	1	1	1	1	1
2.35354	8.12554	2	1	1	1	1	1	1	1	1	1	1	1	1
2.57764	10.597	2	1	1	1	1	1	1	1	1	1	1	1	1
3.45118	5.83931	1	1	1	1	1	1	1	1	1	1	1	1	1
3.11787	9.46245	2	1	1	1	1	1	1	1	1	1	1	1	1
5.64964	9.13954	2	1	1	1	1	1	1	1	1	1	1	1	1
6.88151	10.0419	2	1	1	1	1	1	1	1	1	1	1	1	1
4.35725	9.27245	2	1	1	1	1	1	1	1	1	1	1	1	1
5.9873	9.34237	2	1	1	1	1	1	1	1	1	1	1	1	1
4.12881	11.1302	2	1	1	1	1	1	1	1	1	1	1	1	1
5.34854	5.90235	1	1	1	1	1	1	1	1	1	1	1	1	1
5.08155	6.21845	1	1	1	1	1	1	1	1	1	1	1	1	1
3.92114	11.9635	2	1	1	1	1	1	1	1	1	1	1	1	1
3.31274	11.0104	2	1	1	1	1	1	1	1	1	1	1	1	1
4.88403	7.79243	2	1	1	1	1	1	1	1	1	1	1	1	1
4.78877	11.8051	2	1	1	1	1	1	1	1	1	1	1	1	1
4.61828	6.5681	2	1	1	1	1	1	1	1	1	1	1	1	1
3.65264	5.43668	1	1	1	1	1	1	1	1	1	1	1	1	1
2.19854	10.5462	2	1	1	1	1	1	1	1	1	1	1	1	1
2.34084	10.9971	2	1	1	1	1	1	1	1	1	1	1	1	1
3.09097	10.1377	2	1	1	1	1	1	1	1	1	1	1	1	1
5.66789	6.50143	2	1	1	1	1	1	1	1	1	1	1	1	1
4.91853	6.81321	2	1	1	1	1	1	1	1	1	1	1	1	1
2.73705	7.85498	2	1	1	1	1	1	1	1	1	1	1	1	1
4.51588	6.6696	3	1	1	1	1	1	1	1	1	1	1	1	1
3.18623	10.6162	2	1	1	1	1	1	1	1	1	1	1	1	1
5.58163	9.22624	2	1	1	1	1	1	1	1	1	1	1	1	1
4.87652	11.3117	2	1	1	1	1	1	1	1	1	1	1	1	1
3.88925	12.0569	2	1	1	1	1	1	1	1	1	1	1	1	1
3.60709	7.54065	2	1	1	1	1	1	1	1	1	1	1	1	1
3.08988	11.8438	2	1	1	1	1	1	1	1	1	1	1	1	1
2.85031	11.0059	2	1	1	1	1	1	1	1	1	1	1	1	1
5.4813	7.39164	2	1	1	1	1	1	1	1	1	1	1	1	1
6.09034	6.09809	2	1	1	1	1	1	1	1	1	1	1	1	1
3.36904	11.4287	2	1	1	1	1	1	1	1	1	1	1	1	1
3.51677	6.22077	2	1	1	1	1	1	1	1	1	1	1	1	1
2.42015	10.8059	2	1	1	1	1	1	1	1	1	1	1	1	1
3.2732	10.9008	2	1	1	1	1	1	1	1	1	1	1	1	1
3.6201	5.93337	1	1	1	1	1	1	1	1	1	1	1	1	1
5.38815	5.87157	1	1	1	1	1	1	1	1	1	1	1	1	1
2.30535	10.8969	2	1	1	1	1	1	1	1	1	1	1	1	1
4.41155	9.2793	2	1	1	1	1	1	1	1	1	1	1	1	1
7.01955	10.7733	2	1	1	1	1	1	1	1	1	1	1	1	1
2.19868	10.3144	2	1	1	1	1	1	1	1	1	1	1	1	1
4.16803	11.3594	2	1	1	1	1	1	1	1	1	1	1	1	1
2.86046	7.81713	3	1	1	1	1	1	1	1	1	1	1	1	1
3.02102	10.9139	2	1	1	1	1	1	1	1	1	1	1	1	1
3.5876	6.48182	2	1	1	1	1	1	1	1	1	1	1	1	1
4.97765	5.95482	2	1	1	1	1	1	1	1	1	1	1	1	1
2.32657	9.84817	2	1	1	1	1	1	1	1	1	1	1	1	1
4.44815	9.36568	1	1	1	1	1	1	1	1	1	1	1	1	1
7.07492	10.1039	2	1	1	1	1	1	1	1	1	1	1	1	1
4.56408	10.2255	2	1	1	1	1	1	1	1	1	1	1	1	1
2.82123	11.1013	2	1	1	1	1	1	1	1	1	1	1	1	1
4.6656	7.18028	1	1	1	1	1	1	1	1	1	1	1	1	1
4.29063	11.9934	2	1	1	1	1	1	1	1	1	1	1	1	1
3.46749	5.85558	1	1	1	1	1	1	1	1	1	1	1	1	1
5.88875	10.9576	2	1	1	1	1	1	1	1	1	1	1	1	1
2.80862	9.93598	3	1	1	1	1	1	1	1	1	1	1	1	1
7.01058	9.03551	2	1	1	1	1	1	1	1	1	1	1	1	1
1.94928	10.3048	2	1	1	1	1	1	1	1	1	1	1	1	1
3.91651	11.3088	2	1	1	1	1	1	1	1	1	1	1	1	1
5.70137	7.00908	2	1	1	1	1	1	1	1	1	1	1	1	1
2.25341	9.78954	2	1	1	1	1	1	1	1	1	1	1	1	1
5.34638	6.64315	3	1	1	1	1	1	1	1	1	1	1	1	1
4.68693	10.5987	2	1	1	1	1	1	1	1	1	1	1	1	1
3.64844	10.1934	2	1	1	1	1	1	1	1	1	1	1	1	1
3.64067	6.59405	3	1	1	1	1	1	1	1	1	1	1	1	1
4.96018	7.30033	2	1	1	1	1	1	1	1	1	1	1	1	1
3.48252	11.5074	2	1	1	1	1	1	1	1	1	1	1	1	1
4.70005	11.5032	2	1	1	1	1	1	1	1	1	1	1	1	1
6.86453	10.3948	2	1	1	1	1	1	1	1	1	1	1	1	1
4.95845	7.22352	2	1	1	1	1	1	1	1	1	1	1	1	1
2.48743	10.6373	2	1	1	1	1	1	1	1	1	1	1	1	1
4.95864	7.48207	2	1	1	1	1	1	1	1	1	1	1	1	1
5.78036	8.86644	2	1	1	1	1	1	1	1	1	1	1	1	1
4.03383	9.42976	3	1	1	1	1	1	1	1	1	1	1	1	1
2.9336	7.48654	3	1	1	1	1	1	1	1	1	1	1	1	1
3.83247	7.91838	2	1	1	1	1	1	1	1	1	1	1	1	1
7.01513	10.7011	2	1	1	1	1	1	1	1	1	1	1	1	1
7.18205	10.497	2	1	1	1	1	1	1	1	1	1	1	1	1
6.27671	8.7747	2	1	1	1	1	1	1	1	1	1	1	1	1
4.985	7.53802	1	1	1	1	1	1	1	1	1	1	1	1	1
7.24488	9.97966	2	1	1	1	1	1	1	1	1	1	1	1	1
5.02409	11.1826	2	1	1	1	1	1	1	1	1	1	1	1	1
4.9393	10.5273	2	1	1	1	1	1	1	1	1	1	1	1	1
3.41849	11.8081	2	1	1	1	1	1	1	1	1	1	1	1	1
4.9671	7.24445	2	1	1	1	1	1	1	1	1	1	1	1	1
4.58311	7.4476	2	1	1	1	1	1	1	1	1	1	1	1	1
3.06072	11.5435	2	1	1	1	1	1	1	1	1	1	1	1	1
3.43675	11.7664	2	1	1	1	1	1	1	1	1	1	1	1	1
2.88926	11.1991	2	1	1	1	1	1	1	1	1	1	1	1	1
4.44434	9.25972	2	1	1	1	1	1	1	1	1	1	1	1	1
5.40686	6.86506	2	1	1	1	1	1	1	1	1	1	1	1	1
2.55508	11.2945	2	1	1	1	1	1	1	1	1	1	1	1	1
5.65203	10.8722	2	1	1	1	1	1	1	1	1	1	1	1	1
4.85556	11.253	2	1	1	1	1	1	1	1	1	1	1	1	1
2.49097	10.8498	2	1	1	1	1	1	1	1	1	1	1	1	1
4.92105	5.44877	1	1	1	1	1	1	1	1	1	1	1	1	1
4.3686	9.3157	1	1	1	1	1	1	1	1	1	1	1	1	1
5.71829	8.70179	2	1	1	1	1	1	1	1	1	1	1	1	1
2.43832	11.0928	2	1	1	1	1	1	1	1	1	1	1	1	1
4.04903	11.4182	2	1	1	1	1	1	1	1	1	1	1	1	1
4.69684	11.6022	2	1	1	1	1	1	1	1	1	1	1	1	1
4.96911	6.94115	2	1	1	1	1	1	1	1	1	1	1	1	1
3.67954	5.41706	3	1	1	1	1	1	1	1	1	1	1	1	1
6.00315	11.0346	2	1	1	1	1	1	1	1	1	1	1	1	1
5.6884	6.13979	2	1	1	1	1	1	1	1	1	1	1	1	1
3.71298	5.35939	1	1	1	1	1	1	1	1	2	1	1	1	1
2.97826	10.9901	2	1	1	1	1	1	1	1	1	1	1	1	1
5.29609	9.17775	2	1	1	1	1	1	1	1	1	1	1	1	1
4.97109	6.11658	2	1	1	1	1	1	1	1	1	1	1	1	1
4.74384	11.5542	2	1	1	1	1	1	1	1	1	1	1	1	1
5.35439	9.84329	2	1	1	1	1	1	1	1	1	1	1	1	1
3.32489	11.1201	2	1	1	1	1	1	1	1	1	1	1	1	1
2.65525	11.1616	2	1	1	1	1	1	1	1	1	1	1	1	1
2.28082	10.2608	2	1	1	1	1	1	1	1	1	1	1	1	1
4.93459	5.56985	1	1	1	1	1	1	1	1	1	1	1	1	1
5.46373	6.61403	1	1	1	1	1	1	1	1	1	1	1	1	1
4.44045	9.73043	2	1	1	1	1	1	1	1	1	1	1	1	1
4.55938	10.7332	2	1	1	1	1	1	1	1	1	1	1	1	1
3.35133	11.3577	2	1	1	1	1	1	1	1	1	1	1	1	1
5.95783	9.16634	2	1	1	1	1	1	1	1	1	1	1	1	1
7.02869	9.09244	2	1	1	1	1	1	1	1	1	1	1	1	1
4.50893	11.9935	2	1	1	1	1	1	1	1	1	1	1	1	1
5.32727	6.46506	1	1	1	1	1	1	1	1	1	1	1	1	1
4.2474	9.21521	3	1	1	1	1	1	1	1	1	1	1	1	1
2.84065	10.1029	2	1	1	1	1	1	1	1	1	1	1	1	1
4.78414	5.35251	2	1	1	1	1	1	1	1	1	1	1	1	1
5.61961	6.44733	2	1	1	1	1	1	1	1	1	1	1	1	1
5.51396	7.48663	2	1	1	1	1	1	1	1	1	1	1	1	1
4.88371	7.34884	2	1	1	1	1	1	1	1	1	1	1	1	1
4.47282	11.1344	2	1	1	1	1	1	1	1	1	1	1	1	1
4.71969	12.1083	2	1	1	1	1	1	1	1	1	1	1	1	1
2.11795	10.5118	2	1	1	1	1	1	1	1	1	1	1	1	1
6.0415	8.7907	2	1	1	1	1	1	1	1	1	1	1	1	1
3.42875	5.74661	2	1	1	1	1	1	1	1	1	1	1	1	1
3.18393	11.6793	2	1	1	1	1	1	1	1	1	1	1	1	1
6.45369	7.96891	2	1	1	1	1	1	1	1	1	1	1	1	1
4.79187	11.7745	2	1	1	1	1	1	1	1	1	1	1	1	1
5.6156	9.60391	2	1	1	1	1	1	1	1	1	1	1	1	1
2.90008	11.6506	2	1	1	1	1	1	1	1	1	1	1	1	1
7.22223	9.6499	2	1	1	1	1	1	1	1	1	1	1	1	1
2.06843	10.2029	2	1	1	1	1	1	1	1	1	1	1	1	1
4.75302	11.569	2	1	1	1	1	1	1	1	1	1	1	1	1
3.50295	5.95893	1	1	1	1	1	1	1	1	1	1	1	1	1
5.692	9.27166	2	1	1	1	1	1	1	1	1	1	1	1	1
3.18468	6.77119	2	1	1	1	1	1	1	1	1	1	1	1	1
4.39578	11.9	2	1	1	1	1	1	1	1	1	1	1	1	1
2.43949	10.1619	2	1	1	1	1	1	1	1	1	1	1	1	1
4.99731	6.53253	2	1	1	1	1	1	1	1	1	1	1	1	1
7.03218	10.6118	2	1	1	1	1	1	1	1	1	1	1	1	1
4.61982	9.82178	2	1	1	1	1	1	1	1	1	1	1	1	1
1.95039	10.0108	2	1	1	1	1	1	1	1	1	1	1	1	1
3.42496	10.4875	2	1	1	1	1	1	1	1	1	1	1	1	1
2.02141	9.94056	2	1	1	1	1	1	1	1	1	1	1	1	1
3.02385	11.3149	2	1	1	1	1	1	1	1	1	1	1	1	1
3.68751	11.3673	2	1	1	1	1	1	1	1	1	1	1	1	1
3.9916	12.1097	2	1	1	1	1	1	1	1	1	1	1	1	1
6.64502	10.8126	2	1	1	1	1	1	1	1	1	1	1	1	1
7.3354	10.0867	2	1	1	1	1	1	1	1	1	1	1	1	1
4.27839	6.78036	1	1	1	1	1	1	1	1	1	1	1	1	1
3.99806	12.0568	2	1	1	1	1	1	1	1	1	1	1	1	1
1.90756	9.92669	2	1	1	1	1	1	1	1	1	1	1	1	1
5.75606	10.4054	2	1	1	1	1	1	1	1	1	1	1	1	1
4.99101	5.50126	1	1	1	1	1	1	1	1	1	1	1	1	1
4.47768	9.25632	1	1	1	1	1	1	1	1	1	1	1	1	1
5.12916	5.81173	2	1	1	1	1	1	1	1	1	1	1	1	1
4.39673	5.20151	2	1	1	1	1	1	1	1	1	1	1	1	1
5.91805	8.76	2	1	1	1	1	1	1	1	1	1	1	1	1
3.15972	11.815	2	1	1	1	1	1	1	1	1	1	1	1	1
4.18789	11.8593	2	1	1	1	1	1	1	1	1	1	1	1	1
5.47368	9.15333	2	1	1	1	1	1	1	1	1	1	1	1	1
4.87709	7.15168	2	1	1	1	1	1	1	1	1	1	1	1	1
3.75776	10.9358	2	1	1	1	1	1	1	1	1	1	1	1	1
2.76182	10.3936	2	1	1	1	1	1	1	1	1	1	1	1	1
7.1199	10.635	2	1	1	1	1	1	1	1	1	1	1	1	1
4.40599	9.24655	2	1	1	1	1	1	1	1	1	1	1	1	1
2.96493	9.96777	2	1	1	1	1	1	1	1	1	1	1	1	1
3.47083	6.1771	1	1	1	1	1	1	1	1	1	1	1	1	1
2.85558	10.5117	2	1	1	1	1	1	1	1	1	1	1	1	1
4.4972	11.5768	2	1	1	1	1	1	1	1	1	1	1	1	1
4.3102	9.9967	2	1	1	1	1	1	1	1	1	1	1	1	1
5.10243	10.2474	2	1	1	1	1	1	1	1	1	1	1	1	1
4.95205	11.6809	2	1	1	1	1	1	1	1	1	1	1	1	1
4.50247	11.0802	2	1	1	1	1	1	1	1	1	1	1	1	1
4.99523	5.88626	2	1	1	1	1	1	1	1	1	1	1	1	1
5.32714	10.4361	2	1	1	1	1	1	1	1	1	1	1	1	1
3.76333	5.28679	1	1	1	1	1	1	1	1	1	1	1	1	1
5.03983	6.07692	1	1	1	1	1	1	1	1	1	1	1	1	1
4.84317	6.36865	2	1	1	1	1	1	1	1	1	1	1	1	1
2.60937	11.0957	2	1	1	1	1	1	1	1	1	1	1	1	1
6.47504	8.09237	2	1	1	1	1	1	1	1	1	1	1	1	1
3.19424	7.4487	1	1	1	1	1	1	1	1	1	1	1	1	1
5.76243	8.98615	2	1	1	1	1	1	1	1	1	1	1	1	1
6.19841	9.33449	2	1	1	1	1	1	1	1	1	1	1	1	1
3.69037	12.0656	2	1	1	1	1	1	1	1	1	1	1	1	1
2.39337	9.6206	2	1	1	1	1	1	1	1	1	1	1	1	1
3.63294	11.073	2	1	1	1	1	1	1	1	1	1	1	1	1
5.62223	7.71093	2	1	1	1	1	1	1	1	1	1	1	1	1
6.21446	8.71489	2	1	1	1	1	1	1	1	1	1	1	1	1
3.93591	12.1651	2	1	1	1	1	1	1	1	1	1	1	1	1
3.43541	5.8669	1	1	1	1	1	1	1	1	1	1	1	1	1
2.54264	7.30693	2	1	1	1	1	1	1	1	1	1	1	1	1
5.00895	10.3545	2	1	1	1	1	1	1	1	1	1	1	1	1
2.36186	10.1526	2	1	1	1	1	1	1	1	1	1	1	1	1
4.65757	6.9103	2	1	1	1	1	1	1	1	1	1	1	1	1
6.19658	9.15589	2	1	1	1	1	1	1	1	1	1	1	1	1
6.31278	8.68054	2	1	1	1	1	1	1	1	1	1	1	1	1
2.03385	9.77438	2	1	1	1	1	1	1	1	1	1	1	1	1
2.54357	9.73724	2	1	1	1	1	1	1	1	1	1	1	1	1
3.12417	11.8556	2	1	1	1	1	1	1	1	1	1	1	1	1
5.92826	11.0768	2	1	1	1	1	1	1	1	1	1	1	1	1
2.99927	10.2083	2	1	1	1	1	1	1	1	1	1	1	1	1
3.19207	6.36469	2	1	1	1	1	1	1	1	1	1	1	1	1
3.39993	12.0432	2	1	1	1	1	1	1	1	1	1	1	1	1
5.33437	6.75293	2	1	1	1	1	1	1	1	1	1	1	1	1
2.26467	9.62233	2	1	1	1	1	1	1	1	1	1	1	1	1
3.09328	11.7129	2	1	1	1	1	1	1	1	1	1	1	1	1
5.04479	7.51548	2	1	1	1	1	1	1	1	1	1	1	1	1
4.30787	7.55328	3	1	1	1	1	1	1	1	1	1	1	1	1
5.50883	5.95107	2	1	1	1	1	1	1	1	1	1	1	1	1
3.16013	9.33153	2	1	1	1	1	1	1	1	1	1	1	1	1
2.0667	9.87146	2	1	1	1	1	1	1	1	1	1	1	1	1
6.33601	9.04565	2	1	1	1	1	1	1	1	1	1	1	1	1
7.20599	9.80312	2	1	1	1	1	1	1	1	1	1	1	1	1
4.11177	11.8972	2	1	1	1	1	1	1	1	1	1	1	1	1
3.47363	11.8878	2	1	1	1	1	1	1	1	1	1	1	1	1
4.22825	11.2163	2	1	1	1	1	1	1	1	1	1	1	1	1
2.56913	10.6571	2	1	1	1	1	1	1	1	1	1	1	1	1
5.30527	7.42306	2	1	1	1	1	1	1	1	1	1	1	1	1
3.65624	10.703	2	1	1	1	1	1	1	1	1	1	1	1	1
3.92774	11.6488	2	1	1	1	1	1	1	1	1	1	1	1	1
1.94366	9.95497	2	1	1	1	1	1	1	1	1	1	1	1	1
7.12517	10.6472	2	1	1	1	1	1	1	1	1	1	1	1	1
2.62604	10.7269	2	1	1	1	1	1	1	1	1	1	1	1	1
3.18467	11.7749	2	1	1	1	1	1	1	1	1	1	1	1	1
5.26147	6.26996	3	1	1	1	1	1	1	1	1	1	1	1	1
3.25686	7.44455	2	1	1	1	1	1	1	1	1	1	1	1	1
3.96339	11.6565	2	1	1	1	1	1	1	1	1	1	1	1	1
4.62152	5.62339	1	1	1	1	1	1	1	1	1	1	1	1	1
4.02375	5.83586	1	1	1	1	1	1	1	1	1	1	1	1	1
3.82106	11.017	2	1	1	1	1	1	1	1	1	1	1	1	1
4.76057	5.29278	1	1	2	1	1	1	1	1	1	1	1	1	1
5.57283	5.84196	1	1	1	1	1	1	1	1	1	1	1	1	1
4.35696	5.15523	1	1	1	1	1	1	1	1	1	1	1	1	1
4.66426	5.28858	1	1	1	1	1	1	1	1	1	1	1	1	1
2.76449	7.61262	1	1	1	1	1	1	1	1	1	1	1	1	1
4.92957	7.76991	2	1	1	1	1	1	1	1	1	1	1	1	1
4.36162	11.873	2	1	1	1	1	1	1	1	1	1	1	1	1
4.56312	6.04133	1	1	1	1	1	1	1	1	1	1	1	1	1
4.97265	10.1391	2	1	1	1	1	1	1	1	1	1	1	1	1
2.66181	11.3391	2	1	1	1	1	1	1	1	1	1	1	1	1
3.53176	10.8593	2	1	1	1	1	1	1	1	1	1	1	1	1
4.42752	8.09194	2	1	1	1	1	1	1	1	1	1	1	1	1
4.60383	8.67969	2	1	1	1	1	1	1	1	1	1	1	1	1
2.87757	7.1549	2	1	1	1	1	1	1	1	1	1	1	1	1
2.84178	6.88977	2	1	1	1	1	1	1	1	1	1	1	1	1
4.43646	10.3219	1	1	1	1	1	1	1	1	1	1	1	1	1
6.96319	8.97336	2	1	1	1	1	1	1	1	1	1	1	1	1
1.92148	9.81306	2	1	1	1	1	1	1	1	1	1	1	1	1
4.69284	6.33083	2	1	1	1	1	1	1	1	1	1	1	1	1
2.24658	10.4604	2	1	1	1	1	1	1	1	1	1	1	1	1
3.77929	5.75064	1	1	1	1	1	1	1	1	1	1	1	1	1
3.15352	7.35885	3	1	1	1	1	1	1	1	1	1	1	1	1
3.32533	11.9444	2	1	1	1	1	1	1	1	1	1	1	1	1
2.9394	7.74159	1	1	1	1	1	1	1	1	1	1	1	1	1
4.78469	7.01085	1	1	1	1	1	1	1	1	1	1	1	1	1
3.62168	11.3865	2	1	1	1	1	1	1	1	1	1	1	1	1
3.33498	10.7426	2	1	1	1	1	1	1	1	1	1	1	1	1
2.10774	10.345	2	1	1	1	1	1	1	1	1	1	1	1	1
2.63946	6.94998	1	1	1	1	1	1	1	1	1	1	1	1	1
2.32367	10.4381	2	1	1	1	1	1	1	1	1	1	1	1	1
4.84219	11.6279	2	1	1	1	1	1	1	1	1	1	1	1	1
5.75351	8.48496	2	1	1	1	1	1	1	1	1	1	1	1	1
2.797	11.3194	2	1	1	1	1	1	1	1	1	1	1	1	1
3.36591	5.8388	2	1	1	1	1	1	1	1	1	1	1	1	1
3.85727	11.0896	2	1	1	1	1	1	1	1	1	1	1	1	1
5.47455	9.63019	2	1	1	1	1	1	1	1	1	1	1	1	1
5.01751	7.14839	2	1	1	1	1	1	1	1	1	1	1	1	1
4.2905	7.1022	1	1	1	1	1	1	1	1	1	1	1	1	1
4.99986	6.74723	1	1	1	1	1	1	1	1	1	1	1	1	1
5.61468	11.0182	2	1	1	1	1	1	1	1	1	1	1	1	1
6.92239	10.7697	2	1	1	1	1	1	1	1	1	1	1	1	1
4.92626	6.333	1	1	1	1	1	1	1	1	1	1	1	1	1
5.5537	9.07479	2	1	1	1	1	1	1	1	1	1	1	1	1
5.32274	7.78991	2	1	1	1	1	1	1	1	1	1	1	1	1
2.1583	10.773	2	1	1	1	1	1	1	1	1	1	1	1	1
2.23628	7.85811	2	1	1	1	1	1	1	1	1	1	1	1	1
4.02503	11.0528	2	1	1	1	1	1	1	1	1	1	1	1	1
6.11077	7.46745	2	1	1	1	1	1	1	1	1	1	1	1	1
5.93653	6.37605	1	1	1	1	1	1	1	1	1	1	1	1	1
3.6809	7.59598	1	1	1	1	1	1	1	1	1	1	1	1	1
3.7231	6.81637	1	1	1	1	1	1	1	1	1	1	1	1	1
2.81513	8.76502	2	1	1	1	1	1	1	1	1	1	1	1	1
3.80394	11.9003	2	1	1	1	1	1	1	1	1	1	1	1	1
3.11595	8.06973	2	1	1	1	1	1	1	1	1	1	1	1	1
4.03871	10.9955	2	1	1	1	1	1	1	1	1	1	1	1	1
4.40926	11.3495	2	1	1	1	1	1	1	1	1	1	1	1	1
2.68296	10.4853	2	1	1	1	1	1	1	1	1	1	1	1	1
3.02765	7.11768	1	1	1	1	1	1	1	1	1	1	1	1	1
4.18333	5.71249	1	1	1	1	1	1	1	1	1	1	1	1	2
3.93538	11.175	2	1	1	1	1	1	1	1	1	1	1	1	1
3.675	10.1564	2	1	1	1	1	1	1	1	1	1	1	1	1
4.5725	10.8603	2	1	1	1	1	1	1	1	1	1	1	1	1
4.03523	11.8387	2	1	1	1	1	1	1	1	1	1	1	1	1
5.99054	9.15075	2	1	1	1	1	1	1	1	1	1	1	1	1
4.22661	11.7942	2	1	1	1	1	1	1	1	1	1	1	1	1
3.80469	6.98839	3	1	1	1	1	1	1	1	1	1	1	1	1
3.36909	7.97457	2	1	1	1	1	1	1	1	2	2	1	1	1
3.15675	6.15841	2	1	1	1	1	1	1	1	1	1	1	1	1
6.63101	10.731	1	1	1	1	1	1	1	1	1	1	1	1	1
2.65913	9.70813	2	1	1	1	1	1	1	1	1	1	1	1	1
2.03187	10.4541	2	1	1	1	1	1	1	1	1	1	1	1	1
2.00979	10.499	2	1	1	1	1	1	1	1	1	1	1	1	1
2.91296	11.1575	2	1	1	1	1	1	1	1	1	1	1	1	1
2.29244	10.7664	2	1	1	1	1	1	1	1	1	1	1	1	1
4.80363	8.42585	2	1	1	1	1	1	1	1	1	1	1	1	1
7.17863	10.4242	2	1	1	1	1	1	1	1	1	1	1	1	1
2.85458	11.4184	2	1	1	1	1	1	1	1	1	1	1	1	1
5.13457	7.60566	2	1	1	1	1	1	1	1	1	1	1	1	1
3.65314	11.3055	2	1	1	1	1	1	1	1	1	1	1	1	1
4.87061	7.87771	2	1	1	1	1	1	1	1	1	1	1	1	1
4.05886	5.2239	1	1	1	1	1	1	1	1	1	1	1	1	1
3.37143	6.43166	1	1	1	1	1	1	1	1	1	1	1	1	1
4.0117	11.3427	2	1	1	1	1	1	1	1	1	1	1	1	1
4.79191	7.44246	2	1	1	1	1	1	1	1	1	1	1	1	1
2.30898	7.38687	1	1	1	1	1	1	1	1	1	1	1	1	1
4.28008	10.2862	2	1	1	1	1	1	1	1	1	1	1	2	1
6.88982	10.7188	1	1	1	1	1	1	1	1	1	1	1	1	1
7.33991	10.3066	2	1	1	1	1	1	1	1	1	1	1	1	1
4.02108	11.3322	2	1	1	1	1	1	1	1	1	1	1	1	1
2.43223	7.44437	2	1	1	1	1	1	1	1	1	1	1	1	1
3.19509	11.4284	2	1	1	1	1	1	1	1	1	1	1	1	1
4.12139	10.8722	2	1	1	1	1	1	1	1	1	1	1	1	1
3.67928	10.2608	2	1	1	1	1	1	1	1	1	1	1	1	1
5.72724	6.72219	1	1	1	1	1	1	1	1	1	1	3	1	1
5.08131	9.53309	2	1	1	1	1	1	1	1	1	1	1	1	1
4.596	10.845	2	1	1	1	1	1	1	1	1	1	1	1	1
1.92482	9.95373	2	1	1	1	1	1	1	1	1	1	1	1	1
4.70528	11.7046	2	1	1	1	1	1	1	1	1	1	1	1	1
3.62406	11.3584	2	1	1	1	1	1	1	1	1	1	1	1	1
6.08167	9.08647	2	1	1	1	1	1	1	1	1	1	1	1	1
5.45002	10.6761	2	1	1	1	1	1	1	1	1	1	1	1	1
4.25768	12.1828	2	1	1	1	1	1	1	1	1	1	1	1	1
5.70973	8.87649	2	1	1	1	1	1	1	1	1	1	1	1	1
3.11451	11.2523	2	1	1	1	1	1	1	1	1	1	1	1	1
3.7505	11.1366	2	1	1	1	1	1	1	1	1	1	1	1	1
4.82535	6.46491	2	1	1	1	1	1	1	1	1	1	1	1	1
3.20362	10.9164	2	1	1	1	1	1	1	1	1	1	1	1	1
3.18204	10.9749	2	1	1	1	1	1	1	1	1	1	1	1	1
2.91552	8.09625	3	1	1	1	1	1	1	1	1	1	1	1	1
4.04222	12.1194	2	1	1	1	1	1	1	1	1	1	1	1	1
1.80461	9.80597	2	1	1	1	1	1	1	1	1	1	1	1	1
2.63548	10.0568	2	1	1	1	1	1	1	1	1	1	1	1	1
3.23189	11.9169	2	1	1	1	1	1	1	1	1	1	1	1	1
4.1931	6.08559	1	1	1	1	1	1	1	1	1	1	1	1	1
4.83733	7.96834	1	1	1	1	1	1	1	1	1	1	1	1	1
3.63493	11.3238	2	1	1	1	1	1	1	1	1	1	1	1	1
5.33471	6.38302	2	1	1	1	1	1	1	1	1	1	1	1	1
4.12111	9.60517	3	1	1	1	1	1	1	1	1	1	1	1	1
3.17408	11.3198	2	1	1	1	1	1	1	1	1	1	1	1	1
5.89515	8.71229	2	1	1	1	1	1	1	1	1	1	1	1	1
4.31139	9.47598	3	1	1	1	1	1	1	1	1	1	1	1	1
4.64606	5.24466	1	1	1	1	1	1	1	1	1	1	1	1	1
5.10829	5.32913	1	1	2	1	1	1	1	1	1	1	1	1	1
4.66571	7.3884	3	1	1	1	1	1	1	1	1	1	1	1	1
3.26031	6.65276	2	1	1	1	1	1	1	1	1	1	1	1	1
4.12654	6.90703	1	1	1	1	1	1	1	1	1	1	1	1	1
2.2982	10.5897	2	1	1	1	1	1	1	1	1	1	1	1	1
3.72738	11.3187	2	1	1	1	1	1	1	1	1	1	1	1	1
4.75001	11.649	2	1	1	1	1	1	1	1	1	1	1	1	1
5.4917	9.60542	2	1	1	1	1	1	1	1	1	1	1	1	1
5.58221	7.94172	2	1	1	1	1	1	1	1	1	1	1	1	1
5.48671	9.5321	2	1	1	1	1	1	1	1	1	1	1	1	1
4.77249	7.54055	3	1	1	1	1	1	1	1	1	1	1	1	1
2.8846	10.4176	1	1	1	1	1	1	1	1	1	1	1	1	1
3.72821	11.6776	2	1	1	1	1	1	1	1	1	1	1	1	1
4.28672	11.2352	2	1	1	1	1	1	1	1	1	1	1	1	1
3.63281	11.9491	2	1	1	1	1	1	1	1	1	1	1	1	1
2.54967	7.75224	3	1	1	1	1	1	1	1	1	1	1	1	1
4.34757	10.7868	1	1	1	1	1	1	1	1	1	1	1	1	1
2.71281	10.4056	2	1	1	1	1	1	1	1	1	1	1	1	1
4.85595	10.3159	2	1	1	1	1	1	1	1	1	1	1	1	1
3.34946	11.4092	2	1	1	1	1	1	1	1	1	1	1	1	1
3.1091	7.46714	2	1	1	1	1	1	1	1	1	1	1	1	1
6.46827	7.46988	2	1	1	1	1	1	1	1	1	1	1	1	1
4.33527	10.6472	1	1	1	1	1	1	1	1	1	1	1	1	1
2.63315	8.05787	2	1	1	1	1	1	1	1	1	1	1	1	1
6.85227	10.3772	2	1	1	1	1	1	1	1	1	1	1	1	1
2.62314	7.84307	2	1	1	1	1	1	1	1	1	1	1	1	1
4.05183	10.1596	1	1	1	1	1	1	1	1	1	1	1	1	1
4.23821	11.1785	2	1	1	1	1	1	1	1	1	1	1	1	1
1.83287	9.92803	2	1	1	1	1	1	1	1	1	1	1	1	1
2.23472	10.0078	3	1	1	1	1	1	1	1	1	1	1	1	1
2.50794	9.71822	2	1	1	1	1	1	1	1	1	1	1	1	1
5.00896	10.6705	2	1	1	1	1	1	1	1	1	1	1	1	1
2.41422	7.10981	1	1	1	1	1	1	1	1	1	1	1	1	1
6.05634	6.39858	2	1	1	1	1	1	1	1	1	1	1	1	1
5.84148	11.0894	2	1	1	1	1	1	1	1	1	1	1	1	1
2.85918	6.91177	3	1	1	1	1	1	1	1	1	1	1	1	1
3.78761	8.38926	1	1	1	1	1	1	1	1	1	1	1	1	1
4.08024	9.89012	1	1	1	1	1	1	1	1	1	1	1	1	1
3.70219	11.8466	2	1	1	1	1	1	1	1	1	1	1	1	1
4.13216	7.94054	3	1	1	1	1	1	1	1	1	1	1	1	1
3.61423	11.0791	2	1	1	1	1	1	1	1	1	1	1	1	1
3.55159	11.5735	2	1	1	1	1	1	1	1	1	1	1	1	1
4.83885	6.08116	2	1	1	1	1	1	1	1	1	1	1	1	1
5.64865	6.01004	2	1	1	1	1	1	1	1	1	1	1	1	1
3.44172	11.1789	2	1	1	1	1	1	1	1	1	1	1	1	1
5.44781	9.72403	2	1	1	1	1	1	1	1	1	1	1	1	1
5.90826	11.0652	2	1	1	1	1	1	1	1	1	1	1	1	1
4.67683	5.6705	1	1	1	1	1	1	1	1	1	1	1	1	1
4.15917	9.87313	1	1	1	1	1	1	1	1	1	1	1	1	1
5.6619	7.48593	2	1	1	1	1	1	1	1	1	1	1	1	1
[truncated: 52,104 more rows]

## Sheet: Figure 1e_left_panel
Sample	CellTypes	Number	Per
p1	Epithelial	500	5.59284
p2	Epithelial	1097	12.2707
p3	Epithelial	4692	52.4832
p4	Epithelial	1812	20.2685
p5	Epithelial	839	9.38479
p1	MSC	2426	32.5594
p2	MSC	1633	21.9165
p3	MSC	1850	24.8289
p4	MSC	1078	14.4679
p5	MSC	464	6.22735
p1	Endo	410	18.5941
p2	Endo	538	24.3991
p3	Endo	351	15.9184
p4	Endo	646	29.2971
p5	Endo	260	11.7914
p1	Glia	43	9.79499
p2	Glia	85	19.3622
p3	Glia	125	28.4738
p4	Glia	167	38.041
p5	Glia	19	4.32802
p1	B	757	25.2502
p2	B	614	20.4803
p3	B	370	12.3416
p4	B	407	13.5757
p5	B	850	28.3522
p1	PlasmaB	956	13.1826
p2	PlasmaB	2267	31.2603
p3	PlasmaB	1634	22.5317
p4	PlasmaB	1480	20.4082
p5	PlasmaB	915	12.6172
p1	T	3087	17.721
p2	T	4052	23.2606
p3	T	2306	13.2377
p4	T	4278	24.558
p5	T	3697	21.2227
p1	Myeloid	1299	28.1352
p2	Myeloid	1113	24.1066
p3	Myeloid	856	18.5402
p4	Myeloid	829	17.9554
p5	Myeloid	520	11.2627
p1	Mast	713	25.6383
p2	Mast	671	24.128
p3	Mast	603	21.6828
p4	Mast	496	17.8353
p5	Mast	298	10.7156

## Sheet: Figure 1e_middle_panel
Tissues	CellTypes	Number	Per
N	Epithelial	2241	25.0671
T	Epithelial	6699	74.9329
N	MSC	5118	68.6888
T	MSC	2333	31.3112
N	Endo	1031	46.7574
T	Endo	1174	53.2426
N	Glia	290	66.0592
T	Glia	149	33.9408
N	B	2097	69.9466
T	B	901	30.0534
N	PlasmaB	5768	79.5367
T	PlasmaB	1484	20.4633
N	T	9745	55.9414
T	T	7675	44.0586
N	Myeloid	1118	24.2149
T	Myeloid	3499	75.7851
N	Mast	2073	74.5415
T	Mast	708	25.4585

## Sheet: Figure 1e_right_panel
CellTypes	Number
Glia	439
Endo	2205
Mast	2781
B	2998
Myeloid	4617
PlasmaB	7252
MSC	7451
Epithelial	8940
T	17420

## Sheet: Figure 2a
Subtypes	Hallmark.gene.sets	p_val	avg_logFC
Endo	Adipogenesis	1.37458e-20	0.0498517
B	Adipogenesis	1.17213e-16	-0.0503434
T	Adipogenesis	1.76286e-24	0.0367703
Myeloid	Adipogenesis	0.000372116	0.0366113
Mast	Adipogenesis	1.02595e-19	0.0924731
MSC	Allograft rejection	1.62821e-106	0.07506
Endo	Allograft rejection	5.18721e-07	0.0216693
Glia	Allograft rejection	2.18273e-10	0.156198
B	Allograft rejection	0.00456897	-0.0146941
T	Allograft rejection	1.85535e-200	0.0758931
Myeloid	Allograft rejection	6.40834e-06	0.0197737
Mast	Allograft rejection	2.76812e-53	0.140959
MSC	Androgen response	4.60808e-250	0.145671
Endo	Androgen response	1.81499e-49	0.0956196
Glia	Androgen response	0.000241748	0.129584
B	Androgen response	4.32871e-06	-0.0274466
T	Androgen response	1.56707e-36	0.0390163
Myeloid	Androgen response	1.67197e-09	0.055878
Mast	Androgen response	7.54567e-21	0.117765
MSC	Angiogenesis	7.19609e-209	0.241219
Endo	Angiogenesis	3.02939e-66	0.210917
Glia	Angiogenesis	4.74554e-06	-0.182714
B	Angiogenesis	0.000304729	0.0446721
T	Angiogenesis	7.62258e-98	0.106244
Myeloid	Angiogenesis	2.36797e-66	0.394547
Mast	Angiogenesis	4.68058e-34	0.1494
MSC	Apical junction	0	0.176504
Endo	Apical junction	2.6568e-120	0.166989
B	Apical junction	1.18195e-09	0.0452947
T	Apical junction	0	0.108524
Myeloid	Apical junction	3.00126e-19	0.0746271
Mast	Apical junction	6.85124e-86	0.197724
MSC	Apical surface	3.91563e-235	0.193305
Endo	Apical surface	1.17374e-27	0.0944133
Glia	Apical surface	0.00378067	-0.0778726
T	Apical surface	5.3162e-62	0.080108
Myeloid	Apical surface	4.8635e-30	0.135565
Mast	Apical surface	1.74712e-36	0.180964
MSC	Apoptosis	1.02472e-210	0.166582
T	Apoptosis	5.82946e-69	0.0527566
Myeloid	Apoptosis	8.89034e-19	0.0954223
Mast	Apoptosis	2.40053e-23	0.110887
MSC	Bile acid metabolism	4.68459e-101	-0.0945528
Endo	Bile acid metabolism	0.00882903	0.0151745
Glia	Bile acid metabolism	6.09872e-05	-0.107647
B	Bile acid metabolism	0.000297078	-0.0216424
T	Bile acid metabolism	2.45612e-85	0.0590738
Myeloid	Bile acid metabolism	9.35277e-15	0.0705684
Mast	Bile acid metabolism	2.33456e-11	0.0634217
MSC	Cholesterol homeostasis	1.42197e-128	0.109216
Endo	Cholesterol homeostasis	1.24753e-12	0.0446398
T	Cholesterol homeostasis	6.19381e-133	0.094993
Myeloid	Cholesterol homeostasis	1.00756e-27	0.128118
Mast	Cholesterol homeostasis	1.03374e-25	0.119781
MSC	Coagulation	8.09929e-26	0.0498895
Endo	Coagulation	1.4659e-76	0.146003
T	Coagulation	8.05903e-18	0.0219643
Myeloid	Coagulation	1.86782e-53	0.209931
Mast	Coagulation	3.23695e-68	0.162414
MSC	Complement	3.35662e-205	0.12469
Endo	Complement	1.90183e-103	0.129672
Glia	Complement	0.00136793	0.0946354
T	Complement	1.46377e-230	0.0970646
Myeloid	Complement	3.00088e-50	0.201483
Mast	Complement	2.46549e-76	0.18815
Endo	E2f targets	1.86477e-16	0.110862
B	E2f targets	1.12925e-24	-0.0644399
T	E2f targets	0.00531578	0.0125185
Myeloid	E2f targets	1.22175e-06	-0.0462508
MSC	Epithelial mesenchymal transition	0	0.329667
Endo	Epithelial mesenchymal transition	1.72806e-224	0.336647
B	Epithelial mesenchymal transition	1.33071e-06	0.033083
T	Epithelial mesenchymal transition	2.02508e-161	0.0655653
Myeloid	Epithelial mesenchymal transition	4.05439e-45	0.156263
Mast	Epithelial mesenchymal transition	1.00484e-71	0.152431
MSC	Estrogen response early	8.51683e-122	0.0968315
Endo	Estrogen response early	4.26737e-27	0.0601485
B	Estrogen response early	3.9213e-05	-0.0296576
T	Estrogen response early	2.23495e-11	0.0122975
Mast	Estrogen response early	2.05187e-29	0.113611
MSC	Estrogen response late	7.79559e-24	0.0269954
Endo	Estrogen response late	1.17432e-15	-0.0441296
T	Estrogen response late	4.11491e-30	0.0269138
Myeloid	Estrogen response late	5.48557e-15	0.0627618
Mast	Estrogen response late	3.87761e-38	0.11054
MSC	Fatty acid metabolism	4.44609e-47	0.0467217
Endo	Fatty acid metabolism	2.78508e-08	0.034145
T	Fatty acid metabolism	2.83212e-95	0.0616848
Myeloid	Fatty acid metabolism	8.63978e-08	0.0559035
Mast	Fatty acid metabolism	6.35296e-19	0.0942772
MSC	G2m checkpoint	3.40151e-30	0.0619998
Endo	G2m checkpoint	7.38409e-49	0.134276
B	G2m checkpoint	6.29751e-13	-0.0495134
T	G2m checkpoint	1.2762e-05	0.0140063
Mast	G2m checkpoint	0.000367856	0.0366953
MSC	Glycolysis	1.67195e-151	0.114128
Endo	Glycolysis	2.16496e-75	0.120952
B	Glycolysis	3.48107e-07	-0.0232789
T	Glycolysis	2.11702e-21	0.0277057
Myeloid	Glycolysis	9.70576e-15	0.0710313
Mast	Glycolysis	1.18213e-19	0.0853407
MSC	Hedgehog signaling	3.62454e-97	0.134035
Endo	Hedgehog signaling	3.0053e-22	0.107443
B	Hedgehog signaling	0.00209237	0.0353291
T	Hedgehog signaling	4.30934e-62	0.0691581
Myeloid	Hedgehog signaling	6.01757e-16	0.111906
Mast	Hedgehog signaling	7.93274e-22	0.146082
MSC	Heme metabolism	4.55068e-32	0.0329227
B	Heme metabolism	5.29096e-09	-0.0387476
T	Heme metabolism	0.00737027	0.0102239
Myeloid	Heme metabolism	2.06612e-06	0.0467358
Mast	Heme metabolism	5.88924e-37	0.142204
MSC	Hypoxia	7.24175e-169	0.153529
Endo	Hypoxia	6.49893e-91	0.154401
T	Hypoxia	9.47664e-06	0.0122921
Myeloid	Hypoxia	1.25064e-15	0.0945887
Mast	Hypoxia	4.69901e-60	0.190437
MSC	Il2 stat5 signaling	1.41776e-135	0.106101
Endo	Il2 stat5 signaling	6.31535e-72	0.110635
B	Il2 stat5 signaling	0.00693961	-0.01885
T	Il2 stat5 signaling	2.35699e-76	0.0715293
Myeloid	Il2 stat5 signaling	1.09973e-25	0.111789
Mast	Il2 stat5 signaling	1.11408e-55	0.207376
MSC	Il6 jak stat3 signaling	1.00277e-66	0.100535
Endo	Il6 jak stat3 signaling	0.00569738	-0.021046
Glia	Il6 jak stat3 signaling	0.00424011	0.0902209
T	Il6 jak stat3 signaling	2.84864e-98	0.0869097
Myeloid	Il6 jak stat3 signaling	1.43928e-30	0.172539
Mast	Il6 jak stat3 signaling	1.06636e-59	0.216714
MSC	Inflammatory response	1.39749e-212	0.19023
Endo	Inflammatory response	4.20219e-67	0.169347
Glia	Inflammatory response	0.000333921	0.133124
B	Inflammatory response	9.793e-05	-0.031342
T	Inflammatory response	2.39143e-40	0.0352277
Myeloid	Inflammatory response	1.71928e-37	0.217
Mast	Inflammatory response	2.33647e-68	0.209228
MSC	Interferon alpha response	0.00359708	0.0384932
Endo	Interferon alpha response	3.06908e-61	-0.184268
Glia	Interferon alpha response	0.00340698	0.169131
B	Interferon alpha response	1.55258e-12	0.0832042
T	Interferon alpha response	0	0.153252
Myeloid	Interferon alpha response	1.83632e-05	0.0889692
Mast	Interferon alpha response	3.57254e-97	0.292066
MSC	Interferon gamma response	8.70276e-47	0.0847664
Endo	Interferon gamma response	5.01421e-08	-0.0493406
Glia	Interferon gamma response	0.0004084	0.151589
B	Interferon gamma response	0.000215166	0.0399128
T	Interferon gamma response	0	0.139889
Myeloid	Interferon gamma response	2.22278e-15	0.107329
Mast	Interferon gamma response	1.87007e-139	0.321397
Endo	Kras signaling dn	6.80849e-16	-0.0438542
Glia	Kras signaling dn	0.000497166	-0.057466
B	Kras signaling dn	0.00669883	-0.0116326
T	Kras signaling dn	8.66108e-30	-0.0195777
Mast	Kras signaling dn	2.26376e-28	0.0723998
Endo	Kras signaling up	7.22827e-28	0.0558544
B	Kras signaling up	7.366e-05	0.0235331
T	Kras signaling up	5.80678e-102	0.0511765
Myeloid	Kras signaling up	3.67355e-34	0.146266
Mast	Kras signaling up	6.55642e-117	0.255842
MSC	Mitotic spindle	7.33094e-45	0.0727275
Endo	Mitotic spindle	4.18277e-40	0.107748
T	Mitotic spindle	1.91485e-144	0.0774472
Mast	Mitotic spindle	1.08381e-31	0.153365
MSC	Mtorc1 signaling	0	0.207475
Endo	Mtorc1 signaling	2.11155e-125	0.199857
B	Mtorc1 signaling	2.57208e-26	-0.076398
T	Mtorc1 signaling	7.17452e-08	0.0220246
Myeloid	Mtorc1 signaling	2.65927e-10	0.0596402
Mast	Mtorc1 signaling	3.42846e-09	0.0695584
MSC	Myc targets v1	5.47147e-57	0.0623799
Endo	Myc targets v1	3.46241e-81	0.158923
B	Myc targets v1	2.25701e-38	-0.0733473
T	Myc targets v1	6.77339e-81	-0.041842
Myeloid	Myc targets v1	9.65573e-19	-0.100448
Mast	Myc targets v1	0.000615476	-0.0292411
MSC	Myc targets v2	1.68851e-76	0.103351
Endo	Myc targets v2	2.28447e-47	0.140589
B	Myc targets v2	1.40396e-24	-0.106746
T	Myc targets v2	4.66374e-84	-0.0743482
Myeloid	Myc targets v2	6.95919e-07	-0.0552196
MSC	Notch signaling	2.36695e-32	0.0742573
Endo	Notch signaling	3.08601e-10	0.05925
B	Notch signaling	5.19334e-07	-0.05446
Myeloid	Notch signaling	0.00164246	-0.0433057
Mast	Notch signaling	0.00504773	-0.0436016
MSC	Oxidative phosphorylation	8.88682e-52	0.0706981
Endo	Oxidative phosphorylation	1.61652e-35	0.10737
B	Oxidative phosphorylation	4.5086e-27	-0.072897
T	Oxidative phosphorylation	1.34678e-53	0.0746153
Mast	Oxidative phosphorylation	7.59926e-05	0.0589299
MSC	P53 pathway	9.56167e-38	0.0476448
Endo	P53 pathway	2.80177e-14	0.0396995
B	P53 pathway	5.9896e-11	-0.0375732
Myeloid	P53 pathway	8.77649e-07	0.0365256
Mast	P53 pathway	4.39883e-24	0.0981555
Endo	Peroxisome	8.16261e-22	0.0583362
T	Peroxisome	3.32863e-64	0.0592254
Myeloid	Peroxisome	1.00539e-20	0.0971183
Mast	Peroxisome	1.22041e-24	0.11937
MSC	Pi3k akt mtor signaling	4.01267e-182	0.128917
Endo	Pi3k akt mtor signaling	1.21053e-86	0.141911
B	Pi3k akt mtor signaling	2.30962e-16	-0.0627579
T	Pi3k akt mtor signaling	1.97604e-61	0.0578952
Myeloid	Pi3k akt mtor signaling	1.56344e-06	0.0326657
Mast	Pi3k akt mtor signaling	4.6112e-19	0.117204
MSC	Protein secretion	5.52708e-100	0.0943238
Endo	Protein secretion	1.53184e-33	0.0836208
B	Protein secretion	0.00216491	-0.0191221
T	Protein secretion	1.17756e-144	0.107014
Myeloid	Protein secretion	1.37514e-13	0.102633
Mast	Protein secretion	2.04024e-25	0.14006
MSC	Reactive oxygen species pathway	2.96795e-55	0.0702057
Endo	Reactive oxygen species pathway	7.35685e-16	0.0539526
B	Reactive oxygen species pathway	4.40775e-12	-0.0627866
Myeloid	Reactive oxygen species pathway	8.0112e-24	0.11934
MSC	Tgf beta signaling	1.14156e-138	0.175747
Endo	Tgf beta signaling	1.72439e-105	0.234338
B	Tgf beta signaling	0.000848644	-0.0336884
Myeloid	Tgf beta signaling	6.89038e-08	0.0654734
Mast	Tgf beta signaling	1.16426e-44	0.225962
MSC	Tnfa signaling via nfkb	5.39723e-162	0.284288
Endo	Tnfa signaling via nfkb	1.32394e-37	0.184598
Glia	Tnfa signaling via nfkb	0.00183879	0.154513
T	Tnfa signaling via nfkb	9.10401e-25	-0.050292
Myeloid	Tnfa signaling via nfkb	8.46075e-13	0.172494
Mast	Tnfa signaling via nfkb	8.03607e-30	0.201331
MSC	Unfolded protein response	1.81184e-171	0.151265
Endo	Unfolded protein response	2.64973e-88	0.166446
B	Unfolded protein response	1.48469e-45	-0.115526
T	Unfolded protein response	1.54038e-113	-0.0738496
Endo	Wnt beta catenin signaling	1.14641e-62	0.221343
B	Wnt beta catenin signaling	8.77795e-08	-0.0678897
T	Wnt beta catenin signaling	1.59559e-62	0.0794172
Mast	Wnt beta catenin signaling	7.23172e-20	0.145932
MSC	Xenobiotic metabolism	2.39481e-10	0.0197997
T	Xenobiotic metabolism	7.97314e-78	0.0498752
Myeloid	Xenobiotic metabolism	1.64539e-18	0.0963765
Mast	Xenobiotic metabolism	9.52817e-79	0.183227

## Sheet: Figure 2b
Cell.Type.1	Cell.Type.2	Correlation	NumberOfDatasets
B Cells	B Cells	Positive	13
B Cells	B Cells	Negative	0
B Cells	B Cells	Non-significant	0
B Cells	Plasma Cells	Negative	1
B Cells	Plasma Cells	Non-significant	12
B Cells	Plasma Cells	Positive	0
Endothelial	B Cells	Non-significant	13
Endothelial	B Cells	Positive	0
Endothelial	B Cells	Negative	0
Endothelial	Endothelial	Positive	13
Endothelial	Endothelial	Non-significant	0
Endothelial	Endothelial	Negative	0
Endothelial	Glia Cells	Positive	0
Endothelial	Glia Cells	Non-significant	13
Endothelial	Glia Cells	Negative	0
Endothelial	Mast Cells	Negative	0
Endothelial	Mast Cells	Positive	3
Endothelial	Mast Cells	Non-significant	10
Endothelial	Myeloid Cells	Positive	9
Endothelial	Myeloid Cells	Negative	0
Endothelial	Myeloid Cells	Non-significant	4
Endothelial	Plasma Cells	Non-significant	13
Endothelial	Plasma Cells	Positive	0
Endothelial	Plasma Cells	Negative	0
Endothelial	T Cells	Positive	2
Endothelial	T Cells	Negative	0
Endothelial	T Cells	Non-significant	11
Epithelial	B Cells	Positive	1
Epithelial	B Cells	Non-significant	12
Epithelial	B Cells	Negative	0
Epithelial	Endothelial	Non-significant	4
Epithelial	Endothelial	Positive	0
Epithelial	Endothelial	Negative	9
Epithelial	Epithelial	Negative	0
Epithelial	Epithelial	Non-significant	0
Epithelial	Epithelial	Positive	13
Epithelial	Glia Cells	Non-significant	13
Epithelial	Glia Cells	Negative	0
Epithelial	Glia Cells	Positive	0
Epithelial	Mast Cells	Positive	0
Epithelial	Mast Cells	Negative	0
Epithelial	Mast Cells	Non-significant	13
Epithelial	Fibroblast	Non-significant	1
Epithelial	Fibroblast	Negative	12
Epithelial	Fibroblast	Positive	0
Epithelial	Myeloid Cells	Non-significant	1
Epithelial	Myeloid Cells	Positive	0
Epithelial	Myeloid Cells	Negative	12
Epithelial	Plasma Cells	Negative	0
Epithelial	Plasma Cells	Positive	0
Epithelial	Plasma Cells	Non-significant	13
Epithelial	T Cells	Positive	0
Epithelial	T Cells	Negative	5
Epithelial	T Cells	Non-significant	8
Glia Cells	B Cells	Positive	0
Glia Cells	B Cells	Negative	0
Glia Cells	B Cells	Non-significant	13
Glia Cells	Glia Cells	Non-significant	0
Glia Cells	Glia Cells	Positive	13
Glia Cells	Glia Cells	Negative	0
Glia Cells	Mast Cells	Positive	0
Glia Cells	Mast Cells	Non-significant	13
Glia Cells	Mast Cells	Negative	0
Glia Cells	Myeloid Cells	Negative	0
Glia Cells	Myeloid Cells	Non-significant	13
Glia Cells	Myeloid Cells	Positive	0
Glia Cells	Plasma Cells	Non-significant	13
Glia Cells	Plasma Cells	Positive	0
Glia Cells	Plasma Cells	Negative	0
Glia Cells	T Cells	Positive	0
Glia Cells	T Cells	Negative	0
Glia Cells	T Cells	Non-significant	13
Mast Cells	B Cells	Non-significant	13
Mast Cells	B Cells	Positive	0
Mast Cells	B Cells	Negative	0
Mast Cells	Mast Cells	Non-significant	0
Mast Cells	Mast Cells	Negative	0
Mast Cells	Mast Cells	Positive	13
Mast Cells	Plasma Cells	Negative	0
Mast Cells	Plasma Cells	Non-significant	12
Mast Cells	Plasma Cells	Positive	1
Mast Cells	T Cells	Negative	0
Mast Cells	T Cells	Non-significant	13
Mast Cells	T Cells	Positive	0
Fibroblast	B Cells	Positive	0
Fibroblast	B Cells	Negative	0
Fibroblast	B Cells	Non-significant	13
Fibroblast	Endothelial	Positive	7
Fibroblast	Endothelial	Negative	0
Fibroblast	Endothelial	Non-significant	6
Fibroblast	Glia Cells	Negative	0
Fibroblast	Glia Cells	Non-significant	13
Fibroblast	Glia Cells	Positive	0
Fibroblast	Mast Cells	Positive	3
Fibroblast	Mast Cells	Non-significant	10
Fibroblast	Mast Cells	Negative	0
Fibroblast	Fibroblast	Positive	13
Fibroblast	Fibroblast	Non-significant	0
Fibroblast	Fibroblast	Negative	0
Fibroblast	Myeloid Cells	Positive	13
Fibroblast	Myeloid Cells	Negative	0
Fibroblast	Myeloid Cells	Non-significant	0
Fibroblast	Plasma Cells	Positive	0
Fibroblast	Plasma Cells	Non-significant	12
Fibroblast	Plasma Cells	Negative	1
Fibroblast	T Cells	Non-significant	13
Fibroblast	T Cells	Negative	0
Fibroblast	T Cells	Positive	0
Myeloid Cells	B Cells	Non-significant	13
Myeloid Cells	B Cells	Negative	0
Myeloid Cells	B Cells	Positive	0
Myeloid Cells	Mast Cells	Positive	1
Myeloid Cells	Mast Cells	Non-significant	12
Myeloid Cells	Mast Cells	Negative	0
Myeloid Cells	Myeloid Cells	Non-significant	0
Myeloid Cells	Myeloid Cells	Positive	13
Myeloid Cells	Myeloid Cells	Negative	0
Myeloid Cells	Plasma Cells	Positive	0
Myeloid Cells	Plasma Cells	Negative	0
Myeloid Cells	Plasma Cells	Non-significant	13
Myeloid Cells	T Cells	Negative	0
Myeloid Cells	T Cells	Positive	12
Myeloid Cells	T Cells	Non-significant	1
Plasma Cells	Plasma Cells	Non-significant	0
Plasma Cells	Plasma Cells	Negative	0
Plasma Cells	Plasma Cells	Positive	13
T Cells	B Cells	Positive	0
T Cells	B Cells	Non-significant	13
T Cells	B Cells	Negative	0
T Cells	Plasma Cells	Non-significant	6
T Cells	Plasma Cells	Positive	7
T Cells	Plasma Cells	Negative	0
T Cells	T Cells	Positive	13
T Cells	T Cells	Negative	0
T Cells	T Cells	Non-significant	0

## Sheet: Figure 2c
Mixture	Epithelial	MSC	Endo	Glia	B	PlasmaB	T	Myeloid	Mast	P-value	Correlation	RMSE	Absolute.score.(sig.score)	Datasets
TCGA.A6.5667.01A	15.7156	1.71631	0.167879	0	0.0642142	0	0	0.217469	0.025893	0	0.51777	0.856393	17.9074	TCGA COAD
TCGA.AA.3506.01A	19.4032	2.41173	0.101442	0	0.0552568	1.78381	0	1.20151	0	0	0.619508	0.79901	24.9569	TCGA COAD
TCGA.AA.A00F.01A	15.759	1.68705	0.172543	0	0.0351988	0.817155	0	0.306961	0	0	0.74132	0.720227	18.7779	TCGA COAD
TCGA.A6.2672.01A	13.991	1.99769	0.484431	0	0	0.863969	0.314345	2.79517	0	0	0.664469	0.786145	20.4466	TCGA COAD
TCGA.A6.2672.01B	11.0349	1.62922	0.313152	0	0	0.821276	0.383488	1.96956	0	0	0.459925	0.88872	16.1516	TCGA COAD
TCGA.AA.3930.01A	12.5395	0.959309	0.478166	0	0	1.04513	0	1.65152	0	0	0.676833	0.769281	16.6736	TCGA COAD
TCGA.F4.6463.01A	13.0835	3.46152	0.527359	0	0	0.168285	0	0.334163	0	0	0.682701	0.765924	17.5748	TCGA COAD
TCGA.AA.A01P.01A	13.5902	4.14832	0.881855	0	0	3.99778	0.347656	2.59217	0	0	0.385209	0.928629	25.558	TCGA COAD
TCGA.AA.3532.01A	17.5154	2.43246	0.265861	0.0175104	0	2.37726	0	1.70548	0	0	0.670763	0.768145	24.314	TCGA COAD
TCGA.CM.6166.01A	13.5017	1.38823	0.083961	0	0	0	0	0	0	0	0.658923	0.769682	14.9739	TCGA COAD
TCGA.D5.6538.01A	12.6268	0.386944	0.184535	0	0	0	0	0	0	0	0.660448	0.764273	13.1983	TCGA COAD
TCGA.D5.5540.01A	10.7831	0.585366	0.0359693	0	0.00343783	0	0	0.356476	0	0	0.635009	0.784472	11.7644	TCGA COAD
TCGA.NH.A8F8.01A	14.1678	2.07464	0.297293	0	0	0	0	0.445174	0	0	0.649839	0.781336	16.9849	TCGA COAD
TCGA.AA.A010.01A	13.8775	0.626846	0.270472	0.0138162	0	1.61223	0	0.679704	0	0	0.655891	0.770724	17.0806	TCGA COAD
TCGA.AA.3696.01A	15.8344	1.42457	0	0	0.0198761	0.103431	0	0.202535	0	0	0.717912	0.730981	17.5848	TCGA COAD
TCGA.A6.6138.01A	11.6924	2.29817	0.406787	0	0	3.11837	0	2.40655	0	0	0.690285	0.74814	19.9222	TCGA COAD
TCGA.CK.5912.01A	15.4631	1.13295	0.429628	0	0	0.470549	0	0.0175969	0	0	0.551908	0.836296	17.5138	TCGA COAD
TCGA.CM.6169.01A	9.27595	4.45665	1.06039	0	0	2.64176	0	1.95002	0	0	0.6286	0.792438	19.3848	TCGA COAD
TCGA.AA.3531.01A	15.0672	0.4097	0.0669578	0.000176675	0	0.0460664	0	0.0708033	0	0	0.720845	0.72108	15.6609	TCGA COAD
TCGA.AA.A01X.01A	14.2393	1.33126	0.198557	0.0224958	0.0348621	0.0515853	0	0.142502	0	0	0.498985	0.866947	16.0205	TCGA COAD
TCGA.CM.6164.01A	15.5734	1.71554	0.544278	0	0	0.249653	0	0.357812	0	0	0.498258	0.867589	18.4407	TCGA COAD
TCGA.AA.3973.01A	14.3846	1.65117	0.291243	0.0121117	0	0.277585	0	0.152967	0	0	0.503498	0.864512	16.7697	TCGA COAD
TCGA.A6.5656.01B	4.02387	7.98534	0.737931	0	0.0926437	0	0.0727909	0.917023	0	0	0.342299	0.976738	13.8296	TCGA COAD
TCGA.5M.AAT6.01A	8.68779	3.91982	0.712217	0	0	2.86863	0	2.73687	0	0	0.588482	0.814817	18.9253	TCGA COAD
TCGA.AA.A01D.01A	16.5053	3.31357	0.293453	0	0	0	0	1.35123	0	0	0.598627	0.815174	21.4636	TCGA COAD
TCGA.AA.A03J.01A	15.695	0.950434	0.0913011	0.0336568	0	0.593712	0	0.639482	0	0	0.698871	0.745851	18.0036	TCGA COAD
TCGA.D5.5539.01A	16.1512	2.49897	0.438343	0.0601381	0.162195	0.495055	0	1.09209	0	0	0.587541	0.821447	20.898	TCGA COAD
TCGA.D5.5537.01A	16.9705	2.0671	0.247931	0	0	1.45379	0	0.269317	0	0	0.454139	0.891498	21.0086	TCGA COAD
TCGA.D5.6928.01A	8.31917	4.1879	0.317019	0	0	8.55698	1.72912	4.24723	0	0	0.810507	0.594094	27.3574	TCGA COAD
TCGA.F4.6807.01A	10.2169	4.98624	0.792184	0	0	3.23537	0	1.35809	0	0	0.638015	0.780978	20.5888	TCGA COAD
TCGA.A6.6780.01B	5.81877	1.17485	0.207803	0	0.0132996	0.354866	0.409118	4.06665	0	0	0.468247	0.88522	12.0454	TCGA COAD
TCGA.CM.4748.01A	17.0237	1.99615	0.364713	0	0	0.188808	0	0.653257	0	0	0.61461	0.802033	20.2266	TCGA COAD
TCGA.F4.6459.01A	15.0312	3.64298	0.659559	0	0	0.023916	0	0.577331	0.00940299	0	0.562293	0.834427	19.9444	TCGA COAD
TCGA.CA.5256.01A	16.1919	0.588472	0.0251351	0	0	0.332663	0	0.271562	0	0	0.740342	0.71054	17.4098	TCGA COAD
TCGA.A6.A566.01A	11.1604	7.43988	1.89433	0	0	0.224556	0	2.98486	0.0401972	0	0.652574	0.787683	23.7443	TCGA COAD
TCGA.AA.3688.01A	17.516	1.06142	0.0671641	0	0	1.03408	0	0.355621	0	0	0.658572	0.769591	20.0343	TCGA COAD
TCGA.AA.3556.01A	19.9707	1.03823	0.36006	0	0	1.24133	0	0.677906	0.0240572	0	0.54529	0.840259	23.3123	TCGA COAD
TCGA.G4.6306.01A	17.9957	0.0416803	0.05163	0	0	0.0434181	0.0392728	0.0301851	0	0	0.703017	0.730754	18.2019	TCGA COAD
TCGA.AA.3869.01A	17.3536	1.61948	0.313187	0	0	0.378321	0	1.71553	0	0	0.407213	0.914874	21.3801	TCGA COAD
TCGA.F4.6808.01A	17.0066	1.05099	0.223488	0	0.00527759	0	0	0.0876653	0	0.002	0.291927	0.980472	18.3741	TCGA COAD
TCGA.QG.A5Z1.01A	15.5543	2.05334	0.213515	0	0.0725979	0	0	0.131696	0	0	0.64614	0.781016	18.0255	TCGA COAD
TCGA.AA.3525.01A	19.9336	0.840094	0.313159	0.154087	0	2.71944	0	1.33713	0.0220893	0	0.616362	0.795702	25.3196	TCGA COAD
TCGA.AA.A00N.01A	18.3641	3.29134	0.465144	0	0	0.205266	0	1.20959	0	0	0.472699	0.881557	23.5355	TCGA COAD
TCGA.AA.3520.01A	15.3976	2.79287	0.262353	0	0.177503	1.00901	0	0.963075	0.0505099	0	0.62364	0.801135	20.6529	TCGA COAD
TCGA.AA.3522.01A	19.1266	0.535011	0.0962195	0	0	2.04433	0	0.466421	0.0126751	0	0.692387	0.742226	22.2813	TCGA COAD
TCGA.CM.5868.01A	15.2498	2.28699	0.257067	0	0	0.240696	0	0.296322	0	0	0.526909	0.851876	18.3309	TCGA COAD
TCGA.A6.4107.01A	19.4114	2.36139	0.479708	0	0	4.47153	0	1.05127	0	0	0.713162	0.72388	27.7753	TCGA COAD
TCGA.AA.3554.01A	16.6055	2.76338	0.338466	0	0	2.6229	0	2.77502	0	0	0.724754	0.738132	25.1053	TCGA COAD
TCGA.AA.3548.01A	18.03	1.7934	0.0238004	0.0322546	0.0209079	1.5912	0	0.930127	0	0	0.711368	0.739897	22.4216	TCGA COAD
TCGA.AA.A01V.01A	19.1291	0.48034	0.205069	0	0	0.494012	0.00880152	0.277737	0	0	0.431177	0.906346	20.5951	TCGA COAD
TCGA.AA.A02R.01A	9.1725	1.94333	0.461826	0	0	0.647086	0.0230997	2.96425	0	0	0.561561	0.841345	15.2121	TCGA COAD
TCGA.CM.5348.01A	11.1486	5.8485	0.228931	0	0	0	0	2.69343	0.00784145	0	0.543072	0.846446	19.9273	TCGA COAD
TCGA.G4.6588.01A	13.9316	1.11625	0.142838	0	0	0	0	0.875165	0	0	0.66474	0.770274	16.0658	TCGA COAD
TCGA.AA.3819.01A	15.5031	1.03634	0.129856	0	0	0.583594	0	0.255855	0.0168008	0	0.688892	0.750664	17.5256	TCGA COAD
TCGA.A6.3809.01B	4.36431	1.67972	0.000741816	0	0	0.281747	0.49581	2.28775	0.0520431	0	0.470642	0.88566	9.16212	TCGA COAD
TCGA.AA.3552.01A	16.9929	1.80851	0.574537	0	0	4.50571	0	1.46148	0	0	0.711433	0.722027	25.3432	TCGA COAD
TCGA.F4.6460.01A	12.4717	3.31628	0.414802	0	0	0.11764	0	0.305799	0	0	0.706689	0.750836	16.6262	TCGA COAD
TCGA.D5.6930.01A	19.2584	3.61501	0.054302	0	0.0463982	2.42376	0	1.22943	0	0	0.443135	0.89683	26.6273	TCGA COAD
TCGA.CA.6715.01A	15.9506	0.622435	0.0458715	0	0	0	0	0.0273447	0	0	0.663858	0.76178	16.6463	TCGA COAD
TCGA.D5.6532.01A	16.3316	0.596906	0.0556816	0	0	0.520839	0	0	0.0107038	0	0.546418	0.838471	17.5157	TCGA COAD
TCGA.AA.A00O.01A	11.5978	2.71621	1.7645	0	0	0	0	0.320518	0	0	0.486016	0.875252	16.399	TCGA COAD
TCGA.AA.3950.01A	12.8985	2.79657	0.483027	0	0	0.0458951	0	4.47688	0	0	0.347145	0.939752	20.7009	TCGA COAD
TCGA.AA.A00D.01A	12.1622	2.05184	0.567709	0	0	2.27123	0.0908559	2.23567	0	0	0.65013	0.782804	19.3795	TCGA COAD
TCGA.CK.4952.01A	17.7328	0.732493	0.336163	0	0	0.0181056	0	0.736136	0	0.002	0.259288	0.9947	19.5557	TCGA COAD
TCGA.AA.A01R.01A	14.2998	0.809505	0.132949	0	0	1.15814	0.150892	1.32776	0	0	0.579178	0.822203	17.879	TCGA COAD
TCGA.AA.A02E.01A	15.8346	0.802534	0.183678	0	0	0.33447	0	0.168024	0	0	0.71535	0.730437	17.3233	TCGA COAD
TCGA.AA.3494.01A	16.3476	0.855453	0.19813	0	0	0.525971	0	0.328213	0.0186808	0	0.58648	0.815174	18.274	TCGA COAD
TCGA.A6.6140.01A	18.1172	0.473368	0.156829	0	0	0.132787	0	0.0706308	0	0	0.571639	0.822538	18.9508	TCGA COAD
TCGA.AZ.6608.01A	16.1062	0.0557535	0.0666034	0	0	0	0	0.0200031	0	0	0.763508	0.684443	16.2486	TCGA COAD
TCGA.A6.2681.01A	16.5781	2.85383	0.508346	0.0137889	0	0.504792	0	1.17814	0.051711	0	0.587155	0.821808	21.6887	TCGA COAD
TCGA.AA.3837.01A	18.0958	1.85905	0.220145	0.0563916	0.163546	1.5314	0	0.479884	0	0	0.734477	0.72487	22.4062	TCGA COAD
TCGA.AA.3841.01A	18.568	2.09051	0.409859	0	0	4.26029	0	0.758345	0	0	0.688088	0.740654	26.087	TCGA COAD
TCGA.AA.A017.01A	15.6639	1.60184	0.142465	0	0	0.730978	0	0.27621	0	0	0.615506	0.799266	18.4154	TCGA COAD
TCGA.QG.A5YX.01A	20.2922	0.128671	0.0784994	0	0	0.0349173	0	0.0508845	0	0	0.591279	0.808965	20.5852	TCGA COAD
TCGA.AA.3712.01A	15.3992	2.53976	0.249827	0	0	0	0	0.41101	0	0	0.497931	0.867817	18.5998	TCGA COAD
TCGA.D5.7000.01A	17.3291	1.50693	0.187229	0	0	0.124183	0	0.58501	0.000527155	0	0.706538	0.741894	19.733	TCGA COAD
TCGA.A6.A567.01A	12.3056	1.7658	0.24798	0	0.0320781	0	0	0.0645201	0	0	0.598823	0.809987	14.4159	TCGA COAD
TCGA.CM.5861.01A	17.9737	1.03038	0.522584	0	0	0	0	0.347549	0	0	0.451714	0.893566	19.8743	TCGA COAD
TCGA.D5.6530.01A	16.6926	0.588571	0.069136	0	0	0.168851	0	1.09443	0	0	0.646283	0.778677	18.6136	TCGA COAD
TCGA.AA.3673.01A	15.1738	1.51518	0.247824	0	0	1.13924	0	0.129148	0	0	0.784629	0.687266	18.2052	TCGA COAD
TCGA.AZ.4684.01A	15.4016	2.24159	0.151786	0	0	3.6735	0	1.05803	0	0	0.79927	0.657851	22.5265	TCGA COAD
TCGA.A6.6141.01A	18.6582	1.66733	0.0882427	0	0	3.02924	0	0.563385	0	0	0.676704	0.753069	24.0064	TCGA COAD
TCGA.AA.3685.01A	14.9469	1.03634	0.195705	0.0243273	0	2.79215	0	1.65952	0	0	0.665299	0.762669	20.6549	TCGA COAD
TCGA.G4.6627.01A	17.0519	3.2258	0.465272	0.123467	0.278134	2.28841	0	0.67276	0.118431	0	0.661258	0.775332	24.2242	TCGA COAD
TCGA.D5.6536.01A	24.9146	2.94625	0.5838	0	0.00818986	0	0	2.60821	0	0.012	0.114669	1.04923	31.0611	TCGA COAD
TCGA.F4.6703.01A	5.43132	11.0318	0.762664	0	0	3.17099	0	7.09368	0	0	0.614579	0.792923	27.4905	TCGA COAD
TCGA.AA.3697.01A	15.8592	0.890484	0.32262	0	0	1.19012	0	0.645871	0	0	0.603392	0.805869	18.9083	TCGA COAD
TCGA.AD.6888.01A	20.1469	0.0357635	0.00214679	0	0	0.00917953	0	0.0402367	0	0	0.578506	0.817177	20.2342	TCGA COAD
TCGA.AA.A00U.01A	16.0748	0.817355	0.263585	0	0.0389098	0	0	0.148043	0.00683654	0	0.687757	0.748853	17.3496	TCGA COAD
TCGA.CM.6163.01A	12.7883	2.3609	0.170927	0	0	2.86411	0	0.869388	0	0	0.650997	0.77132	19.0537	TCGA COAD
TCGA.AA.A00L.01A	15.135	0.486297	0.0920885	0	0	0	0	0	0	0	0.631244	0.783483	15.7134	TCGA COAD
TCGA.CK.5914.01A	14.2478	1.31253	0.199448	0	0	0	0	0.300245	0	0	0.429676	0.905194	16.06	TCGA COAD
TCGA.AA.A01I.01A	15.764	0.414127	0.138721	0	0	0.207768	0	0.0337329	0.00205949	0	0.576594	0.819427	16.5604	TCGA COAD
TCGA.DM.A0X9.01A	15.6459	0.697376	0.111178	0	0.00918458	0	0	0.141187	0	0	0.604375	0.802331	16.6048	TCGA COAD
TCGA.AA.3875.01A	14.9215	1.37349	0.0943706	0	0	1.8741	0	0.97442	0	0	0.808842	0.669186	19.2379	TCGA COAD
TCGA.G4.6295.01A	11.7665	0.91485	0.254922	0	0.0418411	2.03336	0	0.67444	0	0	0.683461	0.750021	15.6859	TCGA COAD
TCGA.F4.6569.01A	11.785	7.57655	0.90699	0	0	2.28613	0	2.14579	0	0	0.550291	0.83926	24.7005	TCGA COAD
TCGA.CM.4747.01A	17.5921	1.47382	0.265966	0.00247148	0	0.738688	0	0.286858	0.00815571	0	0.603587	0.805996	20.368	TCGA COAD
TCGA.AA.3952.01A	16.0277	2.39939	0.437289	0	0	0.0693016	0	0.573108	0	0	0.637345	0.789839	19.5067	TCGA COAD
TCGA.AA.A00Q.01A	16.9814	0.826675	0.182386	0	0.0625312	0.17138	0	0.250179	0	0	0.689614	0.748112	18.4746	TCGA COAD
TCGA.AY.4071.01A	18.9769	1.58513	0.412502	0.0177393	0	4.64328	0	1.09089	0.0343198	0	0.725815	0.709639	26.7608	TCGA COAD
TCGA.A6.5662.01A	16.761	1.41167	0.400727	0.00419117	0.00125026	0	0	0.0367827	0	0	0.622961	0.79294	18.6156	TCGA COAD
TCGA.AA.3655.01A	16.407	1.68291	0.103921	0	0	0.224831	0	0.559801	0	0	0.571827	0.825666	18.9784	TCGA COAD
TCGA.G4.6310.01A	13.1133	2.75376	0.485781	0.101295	0	0	0	0	0	0	0.462782	0.886536	16.4541	TCGA COAD
TCGA.AA.3862.01A	18.5278	0.993548	0.242959	0	0.0250127	0.545333	0	1.29018	0.0269527	0	0.544077	0.841891	21.6518	TCGA COAD
TCGA.CK.6751.01A	16.6999	1.64614	0.276764	0	0	0.101983	0	0.238711	0.0128861	0	0.714312	0.736159	18.9764	TCGA COAD
TCGA.DM.A1D0.01A	15.6797	0.191456	0.131316	0	0	0	0	0.0249861	0	0	0.510111	0.860965	16.0275	TCGA COAD
TCGA.DM.A1HA.01A	13.751	0.0641728	0.124609	0.00343227	0	0	0	0.128188	0	0	0.577981	0.817974	14.0714	TCGA COAD
TCGA.AA.3855.01A	18.7262	1.08816	0.360366	0.00041598	0	3.36732	0	0.887691	0	0	0.633217	0.781317	24.4301	TCGA COAD
TCGA.A6.2679.01A	27.273	2.36868	0.739692	0.0968417	0	12.3672	0	1.89823	0.184769	0	0.664535	0.74732	44.9284	TCGA COAD
TCGA.NH.A50U.01A	15.6586	0.884747	0.215569	0	0.0919054	0	0	0.304435	0	0	0.681047	0.754995	17.1553	TCGA COAD
TCGA.D5.6929.01A	15.7538	3.08704	0.121933	0	0	4.84894	0	0.662039	0	0	0.720068	0.70965	24.4737	TCGA COAD
TCGA.AZ.4315.01A	19.7742	1.33471	0.132028	0	0	0.31955	0	0.672825	0	0	0.664136	0.767743	22.2333	TCGA COAD
TCGA.AZ.4313.01A	20.8114	0.836755	0.212413	0	0.00979036	0	0	0.167157	0	0	0.517194	0.856336	22.0375	TCGA COAD
TCGA.AA.3521.01A	15.7225	1.41148	0.154844	0	0.113617	0.442284	0	0.608896	0	0	0.670694	0.766928	18.4536	TCGA COAD
TCGA.CK.5915.01A	16.5373	0.5095	0.126718	0	0	0	0	0.0147568	0	0	0.513336	0.858765	17.1882	TCGA COAD
TCGA.CM.4751.01A	15.5018	1.92909	0.342497	0	0	2.03185	0	0.597046	0.0468628	0	0.776151	0.694334	20.4491	TCGA COAD
TCGA.A6.3808.01A	16.2109	3.53857	0.577849	0	0	0.459471	0	1.65401	0.0978563	0	0.529385	0.853883	22.5386	TCGA COAD
TCGA.AZ.4614.01A	14.6222	0.513451	0.249271	0	0	0	0	0.21053	0	0	0.440565	0.900918	15.5955	TCGA COAD
TCGA.CM.6168.01A	13.8761	5.17738	0.519663	0	0.0714847	0.687504	0	1.97755	0.154277	0.002	0.25465	0.981563	22.464	TCGA COAD
TCGA.D5.6537.01A	18.9335	0.475858	0.141842	0	0.0087536	0	0	0.282331	0	0	0.415252	0.916128	19.8423	TCGA COAD
TCGA.DM.A285.01A	14.8354	2.26849	0.190412	0	0.0462175	0	0	0.19215	0	0	0.57402	0.824826	17.5327	TCGA COAD
TCGA.DM.A28K.01A	22.2005	0.69676	0.427317	0	0	0	0	0.281795	0	0	0.389632	0.929561	23.6064	TCGA COAD
TCGA.AA.A02Y.01A	23.7118	0.0509821	0.0885884	0	0	0	0.0661796	0.269734	0	0.002	0.274088	0.996547	24.1873	TCGA COAD
TCGA.AA.3972.01A	14.484	1.01581	0.235188	0	0	0	0	0.40262	0	0	0.588134	0.814772	16.1376	TCGA COAD
TCGA.A6.6650.01A	15.6737	0.563046	0.159215	0	0	1.02265	0	0.0794914	0	0	0.716944	0.726793	17.4981	TCGA COAD
TCGA.A6.2686.01A	11.1227	1.80625	0.411421	0.00319365	0	1.42411	0.149713	2.43475	0	0	0.73963	0.73915	17.3521	TCGA COAD
TCGA.A6.6650.01B	11.6891	1.09259	0.242267	0	0	0.630181	0	0.134245	0	0	0.587536	0.815884	13.7884	TCGA COAD
TCGA.F4.6806.01A	17.4602	1.76536	0.125123	0.114417	0.0785598	1.64406	0	0.317481	0.0525712	0	0.635232	0.78656	21.5578	TCGA COAD
TCGA.AY.A71X.01A	18.5006	0.0297626	0.0735654	0	0.00341457	0	0	0.0369404	0	0	0.682003	0.745779	18.6442	TCGA COAD
TCGA.AZ.6601.01A	13.8164	1.83568	0.496969	0	0	1.22647	0	2.49993	0	0	0.610372	0.811158	19.8754	TCGA COAD
TCGA.CM.6680.01A	17.3725	2.67768	0.45209	0	0	1.12457	0	0.753621	0	0	0.567975	0.83013	22.3804	TCGA COAD
TCGA.5M.AATE.01A	13.5452	1.06442	0.149825	0.00448346	0	0.610384	0	0.0396881	0.00983079	0	0.390962	0.926591	15.4238	TCGA COAD
TCGA.D5.6533.01A	14.9034	1.17592	0.436668	0	0	1.08531	0	0.479971	0.0147895	0	0.524243	0.852852	18.0961	TCGA COAD
TCGA.D5.6920.01A	22.9986	1.34177	0.373745	0	0	3.6894	0	0.801368	0	0	0.514557	0.8576	29.2048	TCGA COAD
TCGA.AA.3877.01A	17.839	3.22906	0.677439	0	0	0.746707	0.0139644	2.4405	0	0.002	0.280196	0.971419	24.9467	TCGA COAD
TCGA.AA.A00J.01A	16.1369	1.74278	0.362888	0	0	0	0	1.02272	0	0	0.388436	0.924947	19.2653	TCGA COAD
TCGA.AA.A004.01A	17.2984	2.57499	1.6368	0.0120842	0	4.50484	0	1.09372	0	0	0.527849	0.849261	27.1208	TCGA COAD
TCGA.G4.6322.01A	22.5477	1.27689	0.735923	0	0	1.2517	0	0.300759	0	0	0.508125	0.861695	26.113	TCGA COAD
TCGA.AA.A00E.01A	20.0286	1.22002	0.332565	0	0	1.36378	0	2.04806	0	0.002	0.191668	1.01986	24.993	TCGA COAD
TCGA.AU.3779.01A	15.4443	2.76803	0.285857	0	0	2.76694	0	1.02805	0	0	0.655944	0.772766	22.2932	TCGA COAD
TCGA.AA.A01K.01A	12.3973	3.02085	0.242392	0	0.102191	1.20142	0	0.78566	0	0	0.698137	0.757679	17.7498	TCGA COAD
TCGA.AA.3509.01A	15.2114	1.10318	0.231136	0	0	1.15865	0	0.598644	0	0	0.70387	0.74322	18.303	TCGA COAD
TCGA.NH.A8F7.01A	13.9975	0.423548	0.108041	0	0.00407315	0	0	0.0349559	0	0	0.486806	0.874764	14.5681	TCGA COAD
TCGA.CM.6161.01A	14.2189	1.32797	0.1952	0	0.0951389	0.18365	0	0.564128	0.0198361	0	0.504905	0.86392	16.6048	TCGA COAD
TCGA.G4.6315.01A	16.9751	0.218115	0.232468	0	0.0295702	0.0476065	0	0.0267545	0.00130698	0	0.647767	0.77191	17.5309	TCGA COAD
TCGA.AA.3516.01A	17.1741	0.647019	0.348567	0.017341	0	0.472005	0	0.892867	0.0494639	0	0.605382	0.805055	19.6014	TCGA COAD
TCGA.CK.5916.01A	12.7793	2.03961	0.403153	0	0	1.01728	0.170673	2.13603	0	0	0.470611	0.883285	18.546	TCGA COAD
TCGA.A6.A5ZU.01A	10.6315	3.45732	0.338029	0	0	1.73653	0	1.00027	0	0	0.500032	0.866772	17.1637	TCGA COAD
TCGA.AA.3970.01A	17.8283	0.649928	0.449997	0.00991105	0	2.17765	0	0.922026	0.0666164	0	0.684902	0.751375	22.1044	TCGA COAD
TCGA.AA.3526.01A	17.6038	1.56424	0.213886	0	0	0.13779	0.0411535	1.08087	0	0	0.357721	0.941118	20.6417	TCGA COAD
TCGA.A6.5660.01A	15.9011	1.80192	0.123692	0	0.00759265	0	0	0.523067	0	0	0.698997	0.748056	18.3574	TCGA COAD
TCGA.F4.6570.01A	13.6777	2.945	0.52534	0	0	2.54372	0	3.07897	0	0	0.568709	0.830491	22.7708	TCGA COAD
TCGA.DM.A0XD.01A	15.0826	1.19301	0.0632886	0	0	0.0317512	0	0.142418	0.0395271	0	0.547137	0.838732	16.5526	TCGA COAD
TCGA.NH.A6GC.01A	15.6791	2.43922	0.158666	0	0.0728736	1.07085	0	0.245173	0	0	0.60433	0.807684	19.6659	TCGA COAD
TCGA.G4.6586.01A	19.3996	0.129008	0.174133	0	0	0	0.220718	0.549431	0	0	0.509854	0.860814	20.4729	TCGA COAD
TCGA.AA.3519.01A	18.2417	1.06112	0.344987	0	0	1.83824	0	0.385392	0.00239747	0	0.662299	0.766414	21.8739	TCGA COAD
TCGA.AA.3850.01A	20.4024	1.92489	0.60814	0	0	5.55799	0	1.10551	0	0	0.706253	0.721906	29.5989	TCGA COAD
TCGA.QL.A97D.01A	16.4238	0.352687	0.3161	0	0	1.10593	0	0.331923	0.0253842	0	0.541306	0.841809	18.5559	TCGA COAD
TCGA.CM.6172.01A	16.706	1.96344	0.215754	0	0.00795412	0.998495	0	0.203359	0	0	0.584915	0.817845	20.095	TCGA COAD
TCGA.CM.5344.01A	15.2339	2.9007	0.347641	0	0	0	0	0.304797	0	0	0.714198	0.742649	18.7871	TCGA COAD
TCGA.AZ.4616.01A	15.0939	1.63536	0.49997	0	0	0.0612746	0	0.619175	0	0	0.550281	0.83907	17.9097	TCGA COAD
TCGA.AA.3977.01A	18.9414	0.982823	0.17489	0	0	0.323084	0	1.03495	0	0	0.633701	0.787583	21.4572	TCGA COAD
TCGA.AA.3866.01A	14.8935	2.62938	0.285775	0	0	1.92073	0	2.90577	0	0	0.64849	0.788392	22.6352	TCGA COAD
TCGA.AM.5820.01A	14.2214	1.23873	0.574118	0	0.0838218	0	0	0.380951	0.00829222	0	0.668652	0.768398	16.5073	TCGA COAD
TCGA.AA.A01S.01A	17.1475	0.143482	0.00950206	0	0.00104227	0	0	0	0	0	0.717937	0.719476	17.3015	TCGA COAD
TCGA.AA.3560.01A	16.3683	0.870022	0.16774	0	0	0.746078	0	0.58515	0.00240471	0	0.58587	0.816113	18.7397	TCGA COAD
TCGA.D5.6535.01A	18.3678	1.27211	0.218579	0	0	1.03276	0	0.673906	0	0	0.573399	0.824132	21.5651	TCGA COAD
TCGA.AA.A01Q.01A	12.7117	0.272468	0.152539	0	0	0.164043	0	0.479833	0	0	0.677591	0.755684	13.7806	TCGA COAD
TCGA.AY.6196.01A	4.17589	7.86045	1.77036	0.248754	0	9.71459	0.102233	5.60259	0	0	0.600108	0.816521	29.4749	TCGA COAD
TCGA.DM.A280.01A	20.6365	0.876609	0.182805	0	0	0	0	0.407772	0.0258441	0	0.527585	0.850153	22.1296	TCGA COAD
TCGA.DM.A1DA.01A	13.8072	0.36111	0.176701	0	0	0.0421607	0	0.291039	0	0	0.540986	0.841972	14.6782	TCGA COAD
TCGA.AA.3502.01A	19.453	0.203602	0.0820252	0	0.014082	0.0925758	0.00613354	0.508368	0	0	0.666172	0.760351	20.3598	TCGA COAD
TCGA.AA.3984.01A	15.9532	1.58544	0.369895	0	0	0.586836	0	0.671686	0	0	0.647992	0.782135	19.1671	TCGA COAD
TCGA.F4.6704.01A	7.93439	7.82156	1.14078	0	0.297363	1.66405	0	1.38186	0	0	0.54943	0.837348	20.24	TCGA COAD
TCGA.NH.A5IV.01A	13.2279	0.868268	0.327589	0	0	0.799371	0.0761122	1.3741	0	0	0.723758	0.738642	16.6733	TCGA COAD
TCGA.CM.4746.01A	28.1626	0.637974	0.303386	0	0	0	0	0.270627	0	0.002	0.286899	0.986798	29.3746	TCGA COAD
TCGA.AD.6964.01A	10.0801	3.64747	0.414879	0	0	7.79683	0.100438	3.13779	0.0336175	0	0.817132	0.585961	25.2111	TCGA COAD
TCGA.A6.3807.01A	16.2585	1.99835	0.146933	0	0	0	0	0.917565	0	0	0.653035	0.779429	19.3213	TCGA COAD
TCGA.AA.3979.01A	18.2789	0.283891	0.098007	0	0.0251363	0	0	0.221371	0.00381539	0	0.68899	0.743529	18.9111	TCGA COAD
TCGA.A6.4105.01A	12.6621	2.29534	0.402107	0	0	0.95879	0	1.99001	0	0	0.745555	0.736869	18.3083	TCGA COAD
TCGA.AA.3527.01A	17.0689	1.62275	0.27014	0.0180115	0	0.678679	0	0.569811	0.0420892	0	0.609788	0.803947	20.2704	TCGA COAD
TCGA.A6.A565.01A	17.6754	2.28456	1.18941	0	0.154151	2.43205	0.259634	0.972216	0	0	0.56977	0.828638	24.9674	TCGA COAD
TCGA.D5.6926.01A	13.3946	4.14372	0.0962775	0	0.0218839	0.943992	0	1.62538	0	0	0.616802	0.807648	20.2259	TCGA COAD
TCGA.A6.2671.01A	13.9947	2.35413	0.438834	0	0	0	0	0.493859	0	0	0.67738	0.766723	17.2815	TCGA COAD
TCGA.CM.5349.01A	11.8045	2.66231	0.312095	0	0.106957	0	0	0.911801	0	0	0.737239	0.73739	15.7976	TCGA COAD
TCGA.AA.3818.01A	19.2095	0.734552	0.233594	0	0	0.224741	0	0.367868	0	0	0.631975	0.785482	20.7702	TCGA COAD
TCGA.DM.A288.01A	15.5716	0.171735	0.115614	0	0	0	0	0.0134266	0	0	0.585245	0.813116	15.8723	TCGA COAD
TCGA.AA.3872.01A	14.0869	4.93396	1.03643	0.0314232	0.0561346	0.289458	0	1.39012	0.0706308	0	0.549935	0.843961	21.895	TCGA COAD
TCGA.CM.6677.01A	12.3401	2.21272	0.640331	0	0	3.95744	0	0.362062	0.0727164	0	0.599317	0.800892	19.5853	TCGA COAD
TCGA.G4.6323.01A	19.1678	0.321839	0.331336	0	0.641289	1.36249	0.108347	0.173057	0.0169767	0	0.505161	0.863413	22.1231	TCGA COAD
TCGA.DM.A28G.01A	14.7857	0.308211	0.106663	0.0073474	0	0.920935	0	0.0446778	0	0	0.753315	0.697927	16.1735	TCGA COAD
TCGA.AA.A00R.01A	10.902	1.16482	0.462678	0	0	1.04857	0.731609	2.44593	0	0	0.505953	0.867112	16.7556	TCGA COAD
TCGA.NH.A6GB.01A	14.9451	0.846573	0.129812	0	0	0.487687	0	0.591659	0	0	0.490346	0.871818	17.0008	TCGA COAD
TCGA.A6.2674.01B	4.48882	6.46497	0.351751	0	0	0.0900895	0	6.17575	0	0	0.433103	0.903282	17.5714	TCGA COAD
TCGA.A6.2674.01A	11.5479	5.1509	0.560642	0	0	0.721821	0	4.2315	0	0	0.49586	0.872297	22.2128	TCGA COAD
TCGA.AY.5543.01A	20.6401	0.503769	0.21613	0	0	0.233682	0.0520355	0.518506	0	0	0.412258	0.916693	22.1643	TCGA COAD
TCGA.AA.A01F.01A	15.8847	0.144199	0.0810764	0	0.0145433	0	0.016465	0.0709109	0.00195892	0	0.629099	0.783908	16.2139	TCGA COAD
TCGA.F4.6854.01A	13.9245	1.8989	0.356505	0	0	0.352733	0	0.406314	0	0	0.679444	0.764056	16.939	TCGA COAD
TCGA.AZ.4323.01A	6.99729	5.07667	0.5585	0	1.34634	3.46375	1.10922	0.841561	0	0	0.574909	0.820192	19.3933	TCGA COAD
TCGA.A6.2678.01A	18.014	1.25473	0.240744	0	0.0448831	0	0	0.627715	0.0259684	0	0.658657	0.771697	20.2081	TCGA COAD
TCGA.AA.3947.01A	14.3407	1.70004	0.644186	0	0	0.132499	0.168368	2.1717	0	0.002	0.204458	1.00478	19.1575	TCGA COAD
TCGA.G4.6307.01A	17.2235	0.264267	0.0207249	0	0.017711	0	0	0	0	0	0.662778	0.760396	17.5262	TCGA COAD
TCGA.CM.4743.01A	17.4918	1.12478	0.897195	0	0.00370943	0	0.0846822	0.358765	0	0	0.577067	0.822508	19.961	TCGA COAD
TCGA.DM.A0XF.01A	14.6549	1.54805	0	0	0.00768615	0	0	0.400674	0	0	0.746775	0.714183	16.6113	TCGA COAD
TCGA.NH.A50V.01A	12.2816	3.04803	0.719059	0	0	2.0542	0	1.26224	0	0	0.446333	0.894821	19.3652	TCGA COAD
TCGA.AA.3949.01A	14.5061	2.16439	0.515317	0	0	0.982066	0.151962	3.50779	0.0398332	0	0.578363	0.83125	21.8674	TCGA COAD
TCGA.AA.3514.01A	15.8501	2.78698	0.370476	0	0	0.547228	0	0.391289	0.0143657	0	0.632049	0.793522	19.9604	TCGA COAD
TCGA.AA.A01Z.01A	15.659	0.448376	0.143299	0	0.0596475	0	0	0.0815071	0	0	0.615263	0.794608	16.3919	TCGA COAD
TCGA.AY.A54L.01A	16.6804	0.0662046	0.105169	0	0.00119168	0.0838783	0	0.0386774	0.00309791	0	0.667982	0.756568	16.9786	TCGA COAD
TCGA.CM.5862.01A	11.5249	1.76486	0.456291	0	0	0	0	0.145771	0	0	0.522722	0.854294	13.8918	TCGA COAD
TCGA.AA.3664.01A	15.1773	0.736127	0.196427	0	0	0.290908	0	0.499556	0	0	0.536275	0.845384	16.9003	TCGA COAD
TCGA.CM.4744.01A	16.104	0.181257	0.0967631	0	0.00912213	0	0.0874201	0.246914	0	0	0.654749	0.767721	16.7254	TCGA COAD
TCGA.AD.6963.01A	14.4422	0.743846	0.225396	0	0	0.959557	0	0.48771	0.00369268	0	0.620306	0.794877	16.8624	TCGA COAD
TCGA.DM.A1D6.01A	17.9133	0.554499	0.0814885	0	0.0232356	0	0	0	0	0	0.434615	0.905631	18.5725	TCGA COAD
TCGA.CM.6679.01A	12.279	4.84148	0.196475	0	0	4.08094	0	0.453075	0	0	0.622512	0.785546	21.8509	TCGA COAD
TCGA.AA.3517.01A	14.0457	1.56017	0.346178	0	0.108368	0.930842	0	0.5428	0	0	0.596247	0.813099	17.5341	TCGA COAD
TCGA.AA.3994.01A	18.5321	1.5883	0.290042	0	0	0.106739	0	0.941248	0.0229858	0	0.496266	0.868629	21.4815	TCGA COAD
TCGA.AA.A01T.01A	19.6609	0.295031	0.0670309	0.0131566	0	0	0.00655467	0.000377907	0.00361042	0	0.691698	0.740001	20.0467	TCGA COAD
TCGA.AZ.5403.01A	16.912	2.55149	0.645079	0	0.0456758	0	0	0.404232	0.00246052	0	0.634443	0.791414	20.5609	TCGA COAD
TCGA.AA.3955.01A	15.733	0.573851	0.113991	0	0	0.613448	0	0.175585	0.00572473	0	0.695219	0.742774	17.2156	TCGA COAD
TCGA.AA.3684.01A	16.4255	4.58336	0.925428	0	0	2.76819	0	2.22852	0.222265	0	0.63038	0.797343	27.1532	TCGA COAD
TCGA.AA.3710.01A	14.4829	1.44471	0.599569	0	0	1.70333	0.43942	3.37828	0	0	0.709888	0.75667	22.0482	TCGA COAD
TCGA.AA.3815.01A	14.5406	1.199	0.14762	0.0652959	0	2.17945	0.0979365	1.9803	0	0	0.518292	0.856108	20.2102	TCGA COAD
TCGA.AA.A00W.01A	18.4695	0.115397	0.149202	0	0	0.520806	0	0.0867499	0.00650761	0	0.583905	0.814337	19.3481	TCGA COAD
TCGA.A6.3810.01A	13.1683	3.73551	0.457635	0	0	1.16583	0	2.05302	0	0	0.640585	0.796731	20.5803	TCGA COAD
TCGA.A6.3810.01B	4.771	6.04668	1.13649	0	0	0.0745277	0	1.02932	0	0	0.307517	0.976954	13.058	TCGA COAD
TCGA.G4.6309.01A	16.9035	0.532567	0.148889	0	0	0.294121	0	0.256465	0.00352393	0	0.564175	0.82777	18.139	TCGA COAD
TCGA.CA.6717.01A	11.7309	3.28024	0.763185	0	0	3.44639	0	1.462	0.0956117	0	0.680046	0.752593	20.7784	TCGA COAD
TCGA.AA.3542.01A	16.6576	0.616999	0.0913778	0	0	0	0	0.369651	0	0	0.704976	0.735568	17.7357	TCGA COAD
TCGA.A6.6651.01A	6.34213	7.76243	0.99753	0	0	4.56456	0	2.7015	0.0780772	0	0.655213	0.758481	22.4462	TCGA COAD
TCGA.A6.6780.01A	14.0102	0.265581	0.257929	0	0	0	0.244507	2.72159	0	0	0.430461	0.903172	17.4998	TCGA COAD
TCGA.G4.6626.01A	15.9354	0.229363	0.182321	0	0	0	0	0.0661664	0	0	0.606083	0.799798	16.4133	TCGA COAD
TCGA.SS.A7HO.01A	12.2787	0.303477	0.394583	0	0	0	0	0.0446723	0	0	0.582751	0.816046	13.0214	TCGA COAD
TCGA.A6.6648.01A	16.487	0.472409	0.217368	0	0	0.546154	0	0.0834672	0.0299364	0	0.544295	0.839907	17.8364	TCGA COAD
TCGA.AD.6895.01A	17.4646	2.13886	0.644558	0	0.124238	0	0	0.670375	0	0	0.661357	0.775732	21.0427	TCGA COAD
TCGA.G4.6628.01A	8.94311	1.83003	0.920723	0	0	1.44883	0.587036	2.39648	0	0	0.348133	0.939631	16.1262	TCGA COAD
TCGA.4T.AA8H.01A	18.5108	0.124482	0.00711872	0	0.0143735	0.193129	0	0.00099649	0.00330838	0	0.697862	0.734922	18.8542	TCGA COAD
TCGA.F4.6461.01A	15.1455	3.09776	0.910497	0	0.392038	0.441013	0	0.455218	0	0	0.430449	0.902682	20.4421	TCGA COAD
TCGA.G4.6321.01A	30.0474	0.308946	0.173771	0	0.0394618	0.489154	0.222337	0.439458	0	0	0.431132	0.907068	31.7205	TCGA COAD
TCGA.DM.A282.01A	13.7478	1.09861	0.0708479	0	0.0365616	0	0	0.0541252	0.00349206	0	0.714523	0.731556	15.0115	TCGA COAD
TCGA.AA.3534.01A	13.6184	1.34623	0.297693	0	0	0.605932	0	0.314952	0.0201913	0	0.654127	0.776901	16.2034	TCGA COAD
TCGA.AA.3842.01A	15.2046	1.97681	0.120089	0	0	0	0	0.94884	0.00430333	0	0.677178	0.765605	18.2546	TCGA COAD
TCGA.CM.4752.01A	15.4553	1.55804	0.239849	0	0	1.93043	0.0888652	0.845312	0.0134946	0	0.697202	0.747787	20.1313	TCGA COAD
TCGA.AA.3821.01A	16.0547	1.41405	0.142695	0	0.0521409	0	0	0.733313	0	0	0.65419	0.776189	18.3969	TCGA COAD
TCGA.AA.3939.01A	19.2473	1.35886	0.163942	0	0	1.1226	0.00441989	0.801198	0.0407808	0	0.694023	0.750055	22.7391	TCGA COAD
TCGA.AA.A02K.01A	15.439	0.306126	0.0818398	0	0.00191257	0	0	0.181835	0	0	0.680672	0.749615	16.0107	TCGA COAD
TCGA.AA.3854.01A	24.279	1.00234	0.308573	0	0	0.229701	0	0.61787	0.013462	0	0.466617	0.885587	26.4509	TCGA COAD
TCGA.AA.A02F.01A	13.535	1.09423	0.372143	0	0.0449849	0	0	0.0412642	0.00935602	0	0.730186	0.723626	15.097	TCGA COAD
TCGA.DM.A28E.01A	14.8099	0.0840954	0.0706368	0	0	0	0	0	0	0	0.540433	0.842015	14.9646	TCGA COAD
TCGA.A6.5665.01A	16.8332	0.401815	0.0787006	0	0	0.549196	0	0.441711	0	0	0.726833	0.72061	18.3047	TCGA COAD
TCGA.A6.5665.01B	10.0092	1.92008	0.54834	0	0.0750685	0.593005	0	0.822638	0.0115669	0	0.463341	0.8866	13.9799	TCGA COAD
TCGA.CM.6675.01A	15.7597	1.64295	0.113181	0	0	0	0	0.308967	0	0	0.586554	0.816121	17.8248	TCGA COAD
TCGA.AA.3544.01A	14.9866	2.25562	0.764536	0	0	3.18901	0	2.50319	0	0	0.552522	0.83643	23.699	TCGA COAD
TCGA.F4.6856.01A	18.6535	1.06419	0.273506	0	0	0.683022	0	0.209077	0	0	0.572342	0.82364	20.8833	TCGA COAD
TCGA.AA.3538.01A	16.0583	1.81862	0.127545	0	0.153438	0.698566	0	0.542922	0.0492138	0	0.652606	0.779447	19.4486	TCGA COAD
TCGA.AA.A024.01A	21.9571	0.379487	0.10431	0	0	0.080321	0	0.148712	0.0103974	0	0.745189	0.70219	22.6804	TCGA COAD
TCGA.AA.A02O.01A	18.0193	0.683665	0.281489	0.00659283	0	0.761478	0	0.299685	0.00551455	0	0.614613	0.797049	20.0577	TCGA COAD
TCGA.AA.3867.01A	16.609	2.89562	0.31803	0.00226502	0.191492	0.779733	0	0.911481	0	0	0.693891	0.760274	21.7077	TCGA COAD
TCGA.D5.6932.01A	14.5988	2.04244	0.242973	0	0	0	0	0.504001	0	0	0.636714	0.788882	17.3882	TCGA COAD
TCGA.DM.A1D4.01A	15.8252	0.0888308	0.0764099	0	0.00474275	0	0.0025272	0.0638303	0.0024889	0	0.6709	0.754436	16.0641	TCGA COAD
TCGA.AA.3861.01A	20.8123	0.261144	0.237785	0.0671559	0	3.63156	0	0.811648	0.0768456	0	0.659639	0.760417	25.8984	TCGA COAD
TCGA.D5.6898.01A	12.9197	2.56285	0.37936	0	0	0.545902	0	1.09173	0	0	0.647482	0.78957	17.4995	TCGA COAD
TCGA.A6.5659.01A	13.6597	1.72728	0.627443	0	0.0279325	0	0	0.348098	0	0	0.446815	0.895023	16.3905	TCGA COAD
TCGA.A6.5659.01B	6.16801	1.48716	0.226431	0	0	0	0	0	0.000842918	0	0.362348	0.937754	7.88245	TCGA COAD
TCGA.AA.3681.01A	17.9293	1.02026	0.475248	0	0	2.29167	0	1.06394	0	0	0.642355	0.780364	22.7804	TCGA COAD
TCGA.AA.3833.01A	16.2196	2.89214	0.330167	0.084645	0	2.57187	0	1.41582	0	0	0.676536	0.76383	23.5142	TCGA COAD
TCGA.AA.3692.01A	16.7121	1.35606	0.276343	0	0	0.66347	0	1.375	0.0104995	0	0.585148	0.819917	20.3935	TCGA COAD
TCGA.CK.6748.01A	15.1928	4.25666	0.242619	0	0	0	0	0.9789	0	0	0.596853	0.815835	20.671	TCGA COAD
TCGA.D5.6927.01A	13.803	2.75608	0.16156	0	0	0.732403	0.0685221	2.41355	0	0	0.333669	0.94719	19.9351	TCGA COAD
TCGA.AZ.6603.01A	13.9144	3.12744	0.192322	0	0	0.540986	0	0.622058	0	0	0.509157	0.8625	18.3972	TCGA COAD
TCGA.AA.A01G.01A	16.5237	0.485142	0.128364	0	0.00779547	0.166209	0	0.0300597	0.0096217	0	0.685959	0.746768	17.3509	TCGA COAD
TCGA.CK.4948.01B	14.7661	2.82614	0.159986	0	0	0	0	0.730815	0	0	0.650945	0.782931	18.483	TCGA COAD
TCGA.AA.3864.01A	16.9946	0.975955	0.190403	0	0.0835494	0.134045	0	0.544481	0	0	0.624293	0.792541	18.9231	TCGA COAD
TCGA.A6.5657.01A	11.2601	4.43482	0.745483	0.00654652	0.296657	0.647356	0	0.30015	0	0	0.691374	0.763874	17.6911	TCGA COAD
TCGA.A6.5666.01A	16.197	0.278046	0.152663	0	0.0293211	0	0	0.175035	0.00220342	0	0.602159	0.802809	16.8342	TCGA COAD
TCGA.A6.5661.01A	19.3986	1.16215	0.108604	0	0	0.580609	0	0.5614	0	0	0.465875	0.885618	21.8114	TCGA COAD
TCGA.A6.5661.01B	4.51766	2.01005	0.213028	0	0	1.73481	0.0924037	1.04754	0.0884824	0	0.516406	0.856163	9.70397	TCGA COAD
TCGA.F4.6809.01A	13.4716	2.90885	1.25447	0.133765	0.19006	0.245041	0.0333215	0.627168	0.0224616	0	0.649964	0.791103	18.8868	TCGA COAD
TCGA.A6.6781.01B	1.66371	9.36068	0.438878	0	0	1.06164	0.55301	5.59349	0	0	0.515867	0.859376	18.6714	TCGA COAD
TCGA.AA.A03F.01A	25.4645	0.741218	0.307333	0	0	3.28645	0	0.458508	0	0	0.597067	0.805464	30.258	TCGA COAD
TCGA.A6.6781.01A	10.9461	8.59079	0.334332	0	0	0.295041	0	3.84219	0	0	0.452695	0.891489	24.0084	TCGA COAD
TCGA.CK.6747.01A	19.0709	1.17812	0.192309	0	0	0.574054	0	0.400084	0	0	0.636559	0.784411	21.4155	TCGA COAD
TCGA.AA.3561.01A	15.4179	0.73071	0.142028	0	0	0.105799	0	0.363783	0	0	0.410731	0.916837	16.7602	TCGA COAD
TCGA.A6.2685.01A	15.354	4.2	0.880412	0.114701	0	2.09228	0	1.92935	0.0651725	0	0.727072	0.744404	24.6359	TCGA COAD
TCGA.AY.6197.01A	16.2573	0.567815	0.267404	0	0	0.224949	0.00454063	0.509785	0.00598751	0	0.590975	0.812163	17.8378	TCGA COAD
TCGA.D5.6534.01A	8.04278	7.63265	0.704669	0.127511	0	3.89748	0	4.1708	0	0	0.758081	0.694177	24.5759	TCGA COAD
TCGA.QG.A5YV.01A	16.333	0.523557	0.153382	0	0	0.59095	0	0.153414	0	0	0.663295	0.763987	17.7543	TCGA COAD
TCGA.D5.6922.01A	13.0279	3.24316	0.362434	0	0	0	0	0.642559	0	0	0.667137	0.775586	17.2761	TCGA COAD
TCGA.CA.5254.01A	18.3667	1.80282	0.213311	0	0	2.20764	0	0.368303	0.0462586	0	0.398508	0.922639	23.005	TCGA COAD
TCGA.AA.3982.01A	16.1078	1.25405	0.234101	0	0	1.39157	0	1.156	0.00849371	0	0.760106	0.709267	20.152	TCGA COAD
TCGA.G4.6304.01A	13.3654	0.0632884	0.041363	0	0	0	0	0.322909	0	0	0.751891	0.69711	13.7929	TCGA COAD
TCGA.DM.A28M.01A	21.0773	0.255441	0.178573	0	0.055074	0	0	0.047046	0	0	0.372035	0.942163	21.6134	TCGA COAD
TCGA.AA.3492.01A	17.7127	1.03861	0.189892	0	0	0.0100587	0	0.739891	0	0	0.635176	0.785761	19.6912	TCGA COAD
TCGA.AA.3518.01A	15.2292	0.799788	0.415123	0	0	1.26246	0	1.14118	0	0	0.71317	0.739557	18.8477	TCGA COAD
TCGA.AA.3679.01A	16.9288	1.27832	0.194764	0	0	1.98295	0	0.485674	0.0519516	0	0.708869	0.735658	20.9225	TCGA COAD
TCGA.AZ.4615.01A	15.4298	2.18992	0.17298	0	0	0.197872	0.355001	1.6497	0	0	0.497811	0.869263	19.9953	TCGA COAD
TCGA.A6.6142.01A	15.4749	5.5448	0.394371	0	0	0	0	1.30535	0	0	0.60123	0.814222	22.7194	TCGA COAD
TCGA.CM.6167.01A	6.97897	9.40701	2.02188	0	0.348867	1.79686	0	1.24543	0.168967	0	0.6958	0.739146	21.968	TCGA COAD
TCGA.AD.6901.01A	13.0797	4.3308	0.553076	0	0	0	0.00909357	1.18849	0	0	0.692171	0.764962	19.1611	TCGA COAD
TCGA.AY.4070.01A	13.2109	1.98812	0.557323	0.155616	0	4.16499	0	0.481166	0	0	0.770893	0.666504	20.5581	TCGA COAD
TCGA.CK.4950.01A	19.6572	1.48746	0	0.0267608	0	5.57838	0	0.921147	0.0543282	0	0.715394	0.709742	27.7253	TCGA COAD
TCGA.AA.3543.01A	18.9813	1.5727	0.116134	0	0	1.99565	0.164349	1.63281	0.0421615	0	0.631711	0.790979	24.5051	TCGA COAD
TCGA.AA.A02H.01A	15.2732	1.25253	0.197814	0	0	0.35753	0	0.276633	0.0120499	0	0.656256	0.77321	17.3698	TCGA COAD
TCGA.DM.A1HB.01A	19.28	0.623048	0.284305	0	0	0	0	0.446086	0.016748	0	0.481064	0.877567	20.6501	TCGA COAD
TCGA.AA.3852.01A	17.6827	2.48132	0.281615	0	0	2.76045	0	1.02049	0	0	0.618519	0.796221	24.2266	TCGA COAD
TCGA.G4.6298.01A	12.1716	2.50823	0.0262327	0	0.0648265	0	0	0.0982637	0	0	0.610679	0.803945	14.8692	TCGA COAD
TCGA.A6.A56B.01A	11.1906	2.27026	0.147544	0	0	0	0	0.164891	0.00302256	0	0.594237	0.814027	13.7763	TCGA COAD
TCGA.AA.3831.01A	18.8328	1.54965	0.38706	0	0	3.27872	0	0.905941	0.0381026	0	0.709808	0.731012	24.9923	TCGA COAD
TCGA.AA.3851.01A	21.2251	1.49371	0.191616	0	0	2.05277	0	0.692534	0.0693498	0	0.658048	0.770649	25.7251	TCGA COAD
TCGA.G4.6297.01A	14.7958	3.92416	0.607303	0	0	0.435057	0	1.07164	0	0	0.636991	0.795984	20.8339	TCGA COAD
TCGA.AA.3495.01A	16.995	0.915217	0.158663	0	0	2.58013	0	0.570947	0.00439487	0	0.697215	0.73795	21.2244	TCGA COAD
TCGA.AZ.4682.01B	16.8977	0.796826	0.183149	0	0	0.537183	0	0.208154	0	0	0.636803	0.782788	18.6231	TCGA COAD
TCGA.A6.6137.01A	19.5902	0.87959	0.378936	0	0	1.36037	0	0.427927	0.0452501	0	0.556894	0.83293	22.6823	TCGA COAD
TCGA.A6.5656.01A	14.1236	1.1443	0.0255978	0	0	0	0	0.201332	0	0	0.505261	0.863331	15.4949	TCGA COAD
TCGA.A6.2676.01A	12.5007	1.09553	0.50699	0	0	0	0.0836261	3.40868	0	0	0.463507	0.886922	17.5955	TCGA COAD
TCGA.AA.3562.01A	18.6148	2.13986	0.0257487	0	0.259695	1.52257	0	0.753174	0	0	0.642933	0.78433	23.3158	TCGA COAD
TCGA.AA.3511.01A	15.6142	2.45107	0.186501	0	0	0.287068	0	0.306573	0	0	0.506918	0.862865	18.8454	TCGA COAD
TCGA.AA.3667.01A	15.1854	1.09178	0.224095	0	0	1.16119	0	0.534004	0	0	0.560341	0.831625	18.1964	TCGA COAD
TCGA.AZ.6607.01A	8.40679	11.2461	0.7741	0	0	0.852711	0	2.27875	0.0765078	0	0.615166	0.792953	23.6349	TCGA COAD
TCGA.CM.5860.01A	14.0901	3.99965	0.204863	0	0	0.460631	0	1.11887	0.00613292	0	0.657956	0.783494	19.8803	TCGA COAD
TCGA.D5.6540.01A	17.161	2.18731	0.362039	0	0	0	0	1.04134	0	0	0.535435	0.847798	20.7517	TCGA COAD
TCGA.4N.A93T.01A	18.6284	0.13481	0.0844474	0.00648257	0	0.377181	0	0.0441001	0.00453408	0	0.646	0.772594	19.28	TCGA COAD
TCGA.AA.3986.01A	17.7649	1.88356	0.260528	0	0	7.83206	0	1.63213	0	0	0.688968	0.725072	29.3732	TCGA COAD
TCGA.A6.6649.01A	16.5997	2.70573	0.876133	0	0.179571	1.27264	0	0.489706	0	0	0.59245	0.817358	22.1234	TCGA COAD
TCGA.AZ.6606.01A	17.1969	0.347239	0.202936	0	0.00814105	0.0226252	0	0.0802636	0.00320477	0	0.610359	0.797367	17.8613	TCGA COAD
TCGA.DM.A1D9.01A	13.5966	0.798709	0.0610423	0	0.0177476	0	0	0.0640904	0	0	0.684739	0.749767	14.5382	TCGA COAD
TCGA.CK.4951.01A	15.1021	3.55191	0.271245	0	0	0	0	1.60913	0	0	0.654603	0.786037	20.5344	TCGA COAD
TCGA.AA.A00A.01A	17.1746	1.12568	0.304819	0	0	1.24924	0	0.7478	0	0	0.625518	0.792944	20.6021	TCGA COAD
TCGA.AY.A8YK.01A	18.8255	0.687789	0.129026	0	0.027707	0.30657	0	0.0803534	0	0	0.582167	0.816309	20.057	TCGA COAD
TCGA.AA.3693.01A	14.9866	0.528918	0.123245	0	0	0	0	0.136503	0	0	0.631953	0.783945	15.7753	TCGA COAD
TCGA.DM.A28A.01A	14.4567	1.88464	0.123848	0	0	0	0	0.374645	0	0	0.659494	0.773343	16.8398	TCGA COAD
TCGA.AA.3966.01A	16.6092	2.98771	0.473217	0.0242552	0	0.526271	0.208285	4.70065	0	0	0.425761	0.90488	25.5296	TCGA COAD
TCGA.DM.A1DB.01A	13.7849	0.0577658	0.16446	0	0	0.0129095	0	0.0783686	0	0	0.600144	0.803401	14.0984	TCGA COAD
TCGA.CA.5797.01A	15.7886	2.03407	0.293519	0	0	0.0395403	0	0.377517	0	0	0.599297	0.810173	18.5333	TCGA COAD
TCGA.RU.A8FL.01A	14.4149	0.0119367	0.0189538	0	0	0	0	0	0	0	0.678164	0.748019	14.4458	TCGA COAD
TCGA.AA.3968.01A	12.875	2.79522	0.20417	0	0	2.41	0	0.778351	0	0	0.685436	0.753728	19.0627	TCGA COAD
TCGA.F4.6855.01A	13.2418	4.7748	0.359622	0	0	0	0	1.11952	0	0	0.644939	0.790057	19.4957	TCGA COAD
TCGA.AZ.6605.01A	12.6042	5.89557	0.347453	0	0	5.38534	0	1.3623	0.0715758	0	0.833867	0.610277	25.6664	TCGA COAD
TCGA.AA.3976.01A	16.2519	1.14965	0.220631	0	0	0.643461	0	0.326446	0	0	0.695096	0.747705	18.5921	TCGA COAD
TCGA.AA.3663.01A	17.3487	0.593763	0.179823	0	0	0	0	0.982458	0	0	0.652966	0.77376	19.1047	TCGA COAD
TCGA.AU.6004.01A	13.9429	1.78785	0.0867882	0	0	0.821556	0	1.60074	0	0	0.615189	0.805406	18.2399	TCGA COAD
TCGA.G4.6320.01A	16.8829	0.367239	0.0086488	0	0.106549	0	0.0353236	0.0554075	0	0	0.685065	0.746289	17.4561	TCGA COAD
TCGA.G4.6314.01A	10.5631	5.78247	0.265736	0	0.205473	0.219778	0	0.229613	0.0676507	0	0.66637	0.771183	17.3338	TCGA COAD
TCGA.QG.A5Z2.01A	16.659	0.207084	0.0559438	0	0.284849	0.889098	0	0.188336	0	0	0.617163	0.793932	18.2843	TCGA COAD
TCGA.A6.2683.01A	17.9859	0.328284	0.129572	0	0.0314482	0.0573571	0	0.134355	0	0	0.665936	0.75984	18.6669	TCGA COAD
TCGA.A6.2684.01C	3.13029	8.46178	0.577214	0	0.383991	0	0	1.10308	0	0	0.44456	0.916857	13.6564	TCGA COAD
TCGA.A6.2684.01A	12.8608	3.01695	0.590168	0	0	0.187825	0	1.28803	0	0	0.513195	0.86198	17.9438	TCGA COAD
TCGA.CA.5255.01A	22.3105	0.517526	0.0666876	0	0.0238667	0	0	0.106799	0	0	0.495002	0.870022	23.0254	TCGA COAD
TCGA.AA.A00K.01A	20.0478	0.935789	0.205184	0	0	0.598525	0	0.403314	0	0	0.733841	0.718474	22.1906	TCGA COAD
TCGA.AA.A029.01A	22.0366	0.240268	0.0966697	0	0.0178143	0	0	0.123988	0.0131541	0	0.753272	0.694641	22.5285	TCGA COAD
TCGA.AA.3553.01A	14.2171	1.9694	0.17138	0	0	1.25348	0	1.01524	0.0541602	0	0.711028	0.74605	18.6807	TCGA COAD
TCGA.F4.6805.01A	12.8207	4.64873	0.290382	0	0.130822	0.55954	0	1.83703	0	0	0.691122	0.769461	20.2872	TCGA COAD
TCGA.CM.6165.01A	15.3378	2.14823	0.456209	0	0	0	0	0.580966	0	0	0.693301	0.755855	18.5232	TCGA COAD
TCGA.AA.3811.01A	14.6105	1.3778	0.68552	0.136367	0	3.89874	0	0.827271	0.0609514	0	0.614513	0.791465	21.5972	TCGA COAD
TCGA.G4.6303.01A	14.6939	2.17008	0.177473	0	0	0.338124	0	0.535641	0	0	0.566258	0.830372	17.9152	TCGA COAD
TCGA.AA.3672.01A	12.0629	1.23401	0.434851	0.0536196	0	3.95585	0	2.13414	0	0	0.67789	0.744362	19.8753	TCGA COAD
TCGA.AZ.4308.01A	15.8731	3.06589	0.0702104	0	0	0.131606	0	0.366431	0	0	0.700144	0.750786	19.5072	TCGA COAD
TCGA.AA.A01C.01A	16.3012	2.16812	0.164249	0	0	0.611888	0	0.339903	0	0	0.708855	0.743371	19.5854	TCGA COAD
TCGA.CM.6674.01A	21.3802	3.32324	0.283806	0	0	0	0.0208726	1.48215	0	0.002	0.227951	1.00049	26.4903	TCGA COAD
TCGA.CA.6719.01A	13.4936	3.18454	0.636291	0	0	0.417689	0	0.963256	0	0	0.591095	0.82094	18.6954	TCGA COAD
TCGA.DM.A1D7.01A	16.2594	0.701198	0.166869	0	0	0.625376	0	0.234254	0	0	0.69034	0.747372	17.9871	TCGA COAD
TCGA.QG.A5YW.01A	17.6115	1.46382	0.21158	0	0	2.85151	0	0.973154	0	0	0.654775	0.769717	23.1116	TCGA COAD
TCGA.AA.A02J.01A	15.9123	0.200144	0.0537799	0	0	0	0	0.0549718	0	0	0.711537	0.725536	16.2212	TCGA COAD
TCGA.AD.6899.01A	14.5297	3.54116	0.19124	0	0	3.11942	0	1.80497	0	0	0.635823	0.786123	23.1865	TCGA COAD
TCGA.D5.5538.01A	12.8838	2.23873	0.292474	0	0	2.2864	0	2.76607	0	0	0.673521	0.769486	20.4675	TCGA COAD
TCGA.AA.3488.01A	18.9772	0.369023	0.254388	0	0	0.976188	0	0.509696	0	0	0.530467	0.848371	21.0865	TCGA COAD
TCGA.G4.6302.01A	9.34718	9.49733	1.86628	0.285421	0	1.15821	0	1.35755	0	0	0.610872	0.799869	23.512	TCGA COAD
TCGA.AZ.6599.01A	20.0866	0.0493934	0.0818327	0	0.0209559	0.0592319	0	0	0.00122777	0	0.529699	0.84886	20.2993	TCGA COAD
TCGA.AA.3989.01A	19.7235	2.09037	0.440202	0	0	4.77882	0	1.09125	0	0	0.600313	0.801682	28.1242	TCGA COAD
TCGA.CA.6718.01A	9.84347	2.45565	0.754259	0	0	1.82891	0.192712	2.38454	0	0	0.509692	0.863294	17.4595	TCGA COAD
TCGA.AA.3956.01A	17.4783	1.89781	0.369427	0.0355943	0	1.76672	0	0.54538	0	0	0.629132	0.791182	22.0932	TCGA COAD
TCGA.AA.3675.01A	17.4591	1.70255	0.197245	0	0	0.293524	0	0.464947	0	0	0.350069	0.946279	20.1174	TCGA COAD
TCGA.D5.5541.01A	12.2849	2.05178	0.301979	0	0	0.97336	0	1.59203	0.00978153	0	0.582839	0.825079	17.2138	TCGA COAD
TCGA.CA.6716.01A	13.1803	2.325	0.247208	0	0	0	0	0	0	0	0.552635	0.837005	15.7525	TCGA COAD
TCGA.CM.6676.01A	15.1558	2.32609	0.284556	0	0.00379702	0	0	0.13496	0	0	0.638422	0.786589	17.9052	TCGA COAD
TCGA.NH.A6GA.01A	14.4191	1.20282	0.310882	0	0	0.531416	0	0.317021	0	0	0.630164	0.790511	16.7813	TCGA COAD
TCGA.A6.3809.01A	11.9722	0.800558	0.227082	0	0	0.219205	0.114344	3.04844	0.00672091	0	0.400941	0.916764	16.3885	TCGA COAD
TCGA.AA.3971.01A	18.1095	1.07277	0.28442	0.0313854	0	3.94332	0	1.01115	0.066417	0	0.720386	0.715499	24.5189	TCGA COAD
TCGA.D5.6529.01A	17.1824	4.50088	0	0	0	4.64531	0	2.06145	0.0213493	0	0.619967	0.791221	28.4114	TCGA COAD
TCGA.CK.4947.01B	18.0058	2.24381	0.0916268	0	0	2.52418	0	0.993668	0.0224987	0	0.411534	0.914799	23.8816	TCGA COAD
TCGA.AA.3555.01A	17.3882	1.81843	0.467273	0	0	0	0	1.39672	0	0	0.454949	0.890699	21.0706	TCGA COAD
TCGA.AA.3845.01A	14.0578	1.77049	0.59364	0.151564	0	1.94903	0	1.35834	0	0	0.657683	0.77755	19.8808	TCGA COAD
TCGA.AD.5900.01A	16.3315	2.05309	0.201387	0	0	0.862831	0.05139	1.10324	0	0	0.58711	0.81956	20.6035	TCGA COAD
TCGA.AA.3715.01A	9.41917	3.80867	0.672797	0.00229023	0	4.34365	0.0352301	3.13764	0.00829069	0	0.629881	0.780942	21.4277	TCGA COAD
TCGA.AA.3846.01A	15.1424	1.02273	0.182654	0	0	1.53747	0	0.611769	0.0487879	0	0.672266	0.761794	18.5458	TCGA COAD
TCGA.AA.3529.01A	17.5417	0.894414	0.130039	0	0.00545815	0.0389276	0	0.343808	0.0621944	0	0.799452	0.669999	19.0166	TCGA COAD
TCGA.AA.3713.01A	17.2213	0.985568	0.301119	0	0	3.04097	0	1.20587	0	0	0.585892	0.813231	22.7548	TCGA COAD
TCGA.AZ.5407.01A	18.3866	0.273257	0.3373	0.0175434	0	1.61235	0	0.535975	0.0332281	0	0.639332	0.779843	21.1963	TCGA COAD
TCGA.T9.A92H.01A	16.6721	0.327967	0.0747833	0	0	0.0253663	0	0.000418579	0	0	0.73916	0.705755	17.1007	TCGA COAD
TCGA.AD.A5EK.01A	12.8747	1.07324	0.232526	0	0	0	0	0.0458415	0	0	0.602059	0.805636	14.2263	TCGA COAD
TCGA.AD.6889.01A	19.0986	0.763916	0.0919653	0	0.0221939	0	0	0.295494	0	0	0.586763	0.81356	20.2722	TCGA COAD
TCGA.DM.A1D8.01A	14.0882	0.812189	0.179133	0	0.0186593	0	0	0.0265687	0	0.002	0.292725	0.980688	15.1248	TCGA COAD
TCGA.D5.6924.01A	10.5958	4.1623	0.245425	0	0	7.16144	0	1.61322	0.166404	0	0.701623	0.712407	23.9446	TCGA COAD
TCGA.D5.6531.01A	13.134	2.28849	0.313084	0	0	0.332158	0.0469355	1.20866	0	0.002	0.266021	0.9799	17.3234	TCGA COAD
TCGA.AD.A5EJ.01A	16.6748	0.952377	0.102665	0	0	0.261715	0	0.30767	0	0	0.660229	0.768083	18.2992	TCGA COAD
TCGA.D5.6539.01A	21.6442	0.923677	0.402038	0	0.00676062	0.882902	0	0.220222	0.00963679	0	0.472779	0.882021	24.0895	TCGA COAD
TCGA.CK.6746.01A	9.61825	0.612195	0.564611	0	0	0	0.262668	2.14627	0	0	0.415274	0.909816	13.204	TCGA COAD
TCGA.AA.3812.01A	19.8637	3.03864	0.472557	0.275427	0.08691	0.997844	0	1.96532	0	0	0.621032	0.804504	26.7004	TCGA COAD
TCGA.AA.3678.01A	17.3955	1.16931	0.290004	0	0	1.52636	0	0.700248	0.0381981	0	0.574811	0.82301	21.1196	TCGA COAD
TCGA.G4.6625.01A	14.7374	2.61858	0.312051	0	0	2.37286	0	1.47859	0	0	0.639974	0.786343	21.5195	TCGA COAD
TCGA.CM.5863.01A	18.6489	2.52914	0.249402	0	0.192231	0.378901	0	0.71133	0	0	0.617349	0.801621	22.7099	TCGA COAD
TCGA.AA.3814.01A	16.279	2.85545	0	0	0	0.877702	0	1.87598	0	0	0.679911	0.770248	21.8881	TCGA COAD
TCGA.AZ.6598.01A	18.145	1.24273	0.28819	0	0	0	0	1.57622	0	0.002	0.183846	1.02457	21.2521	TCGA COAD
TCGA.AA.3496.01A	12.2854	3.41108	0.33809	0	0	2.80473	0	1.8791	0	0	0.605821	0.805296	20.7184	TCGA COAD
TCGA.AZ.6600.01A	14.3163	2.89099	0.622536	0	0	2.59062	0	1.12941	0	0	0.625726	0.793835	21.5498	TCGA COAD
TCGA.AY.A69D.01A	16.3836	0.881492	0.112016	0	0	0.416174	0	0.10804	0	0	0.56215	0.829317	17.9013	TCGA COAD
TCGA.AA.3856.01A	15.3232	0.872387	0.299212	0.00711059	0	3.96342	0	1.16546	0	0	0.7885	0.654406	21.6308	TCGA COAD
TCGA.G4.6294.01A	14.9332	0.984427	0.159064	0	0	0	0	0.274115	0	0	0.46371	0.887081	16.3508	TCGA COAD
TCGA.AA.A022.01A	11.9662	1.21349	0.128128	0	0	3.51444	0.184188	0.903423	0.000246916	0	0.673589	0.746191	17.9101	TCGA COAD
TCGA.A6.5664.01A	14.7917	3.98333	0.908658	0	0	2.13101	0	1.60458	0.111771	0	0.384251	0.925074	23.5311	TCGA COAD
TCGA.CM.6678.01A	16.3152	1.17493	0.199173	0	0.120866	0	0	0	0.0340027	0	0.675721	0.758076	17.8441	TCGA COAD
TCGA.DM.A28F.01A	17.4321	0.549061	0.0293095	0	0	0.413754	0	0	0.0182157	0	0.687767	0.745455	18.4425	TCGA COAD
TCGA.AA.3844.01A	17.1076	0.802565	0.239069	0	0	1.11148	0	0.473401	0	0	0.472176	0.882132	19.7341	TCGA COAD
TCGA.AA.3666.01A	16.8734	1.21548	0.310127	0	0	0.365725	0	1.2692	0	0	0.436361	0.900616	20.0339	TCGA COAD
TCGA.WS.AB45.01A	2.8783	14.0683	3.48082	0	0	1.52701	0	5.29917	0	0	0.546963	0.838977	27.2537	TCGA COAD
TCGA.AA.3530.01A	14.8397	0.712408	0.146761	0	0	2.09734	0	0.499256	0.0365488	0	0.654971	0.767984	18.332	TCGA COAD
TCGA.A6.2682.01A	17.2871	2.53712	0.354742	0	0	2.03733	0	1.10547	0.0736937	0	0.771759	0.704505	23.3954	TCGA COAD
TCGA.G4.6293.01A	25.4104	1.41781	0.473924	0	0	2.33591	0	0.85372	0	0	0.348081	0.949212	30.4917	TCGA COAD
TCGA.DM.A28C.01A	15.2676	0.566732	0.165685	0	0	0.0245632	0	0.00416602	0	0	0.369233	0.941798	16.0288	TCGA COAD
TCGA.A6.2677.01A	16.3271	0.267185	0.101211	0	0	0	0	0.0870798	0	0	0.716444	0.72299	16.7826	TCGA COAD
TCGA.A6.2677.01B	8.32739	3.75182	0.785443	0	0.142103	0	0.00711737	0.0256462	0.001538	0	0.432502	0.901868	13.0411	TCGA COAD
TCGA.CM.6171.01A	17.152	1.24399	0.499177	0	0	0.0739927	0	0.910912	0	0	0.470977	0.882413	19.8801	TCGA COAD
TCGA.CM.6170.01A	14.5019	2.13911	0.113618	0	0	1.11223	0	0.638094	0	0	0.477442	0.878772	18.505	TCGA COAD
TCGA.DM.A28H.01A	13.0379	0.348929	0.120928	0	0	0.188257	0	0	0	0	0.670942	0.75698	13.696	TCGA COAD
TCGA.D5.6931.01A	16.1539	1.69037	0.0543763	0	0	2.62628	0	1.09602	0	0	0.689033	0.748334	21.621	TCGA COAD
TCGA.AD.6965.01A	14.6271	1.03563	0.247051	0	0.0068049	0	0	0.0445529	0	0	0.740397	0.713594	15.9612	TCGA COAD
TCGA.G4.6317.01A	16.2405	0.245403	0.00177979	0	0	0	0	0	0	0	0.649237	0.769675	16.4877	TCGA COAD
TCGA.AA.3860.01A	17.6442	2.86956	0.261589	0	0.311542	1.78346	0	1.12863	0	0	0.597792	0.813752	23.9989	TCGA COAD
TCGA.AA.3980.01A	16.0134	0.9524	0.33796	0	0	0.00601095	0	1.18841	0	0	0.453443	0.891864	18.4982	TCGA COAD
TCGA.AA.A02W.01A	13.6681	1.07324	0.157647	0	0	0.285088	0	0.200259	0.0165283	0	0.574364	0.823047	15.4008	TCGA COAD
TCGA.AA.3524.01A	17.9133	0.788494	0.0497091	0	0	0.37109	0	0.513119	0	0	0.762246	0.697783	19.6357	TCGA COAD
TCGA.AA.3549.01A	17.8474	1.23099	0.376229	0	0	1.02066	0	0.716981	0	0	0.492137	0.870783	21.1922	TCGA COAD
TCGA.5M.AAT4.01A	14.5471	0.537184	0.106856	0	0.00176212	0	0	0.103253	0.00123772	0	0.648501	0.772856	15.2974	TCGA COAD
TCGA.AD.6548.01A	15.621	1.62862	0.0709534	0	0	0.536452	0	1.16532	0.0439734	0	0.662744	0.774799	19.0664	TCGA COAD
TCGA.G4.6311.01A	14.8619	2.54911	0.0862038	0	0.340975	0.460751	0	0.810366	0.0999878	0	0.596104	0.816572	19.2093	TCGA COAD
TCGA.3L.AA1B.01A	14.7528	1.64781	0.348348	0	0	1.42665	0	0.194101	0.0246012	0	0.614038	0.799788	18.3943	TCGA COAD
TCGA.CM.4750.01A	15.4992	1.33644	0.167845	0.00316398	0	1.40474	0	0.242017	0.0332754	0	0.74105	0.715602	18.6867	TCGA COAD
TCGA.AA.3510.01A	16.457	0.783994	0.249014	0	0	3.03575	0	1.09405	0	0	0.710442	0.727009	21.6198	TCGA COAD
TCGA.AA.3848.01A	17.6025	0.944428	0.301314	0	0	1.17442	0	0.177226	0	0	0.581094	0.818042	20.1999	TCGA COAD
TCGA.CK.5913.01A	18.4083	1.70975	0.287529	0	0	0	0	1.01207	0	0	0.537739	0.845655	21.4176	TCGA COAD
TCGA.A6.6654.01A	9.01495	6.85602	0.42858	0	0	1.9412	0	4.33317	0	0	0.651246	0.784046	22.5739	TCGA COAD
TCGA.AA.3662.01A	13.1548	1.53868	0.2039	0	0	0.0587809	0	1.16437	0	0	0.5351	0.848427	16.1205	TCGA COAD
TCGA.AA.3941.01A	17.3565	0.396429	0.166276	0.00164023	0	1.00651	0	0.208316	0	0	0.633717	0.783045	19.1357	TCGA COAD
TCGA.AD.6890.01A	16.3017	1.26011	0.0966164	0	0	1.43116	0	0.244901	0.0543468	0	0.797931	0.673546	19.3888	TCGA COAD
TCGA.A6.6653.01A	17.4917	1.12934	0.235292	0	0.0539599	0	0	0.536153	0	0	0.723811	0.728068	19.4464	TCGA COAD
TCGA.AA.3660.01A	16.8346	1.31318	0.0847448	0	0	0.639228	0	0.436239	0	0	0.502987	0.86466	19.308	TCGA COAD
TCGA.A6.6782.01A	13.1133	2.65378	0.971892	0	0.181371	0.621669	0	1.00911	0.0553812	0	0.55718	0.840323	18.6065	TCGA COAD
TCGA.CM.5341.01A	14.5886	1.91691	0.253377	0	0	0.087762	0	2.78025	0	0	0.610409	0.811638	19.6269	TCGA COAD
TCGA.AY.6386.01A	21.6483	0.497801	0.224585	0	0	0.967915	0	0.553084	0	0	0.695562	0.742945	23.8917	TCGA COAD
TCGA.CM.5864.01A	14.6035	0.519197	0.311132	0	0	1.07365	0	0.218338	0	0	0.547041	0.838435	16.7258	TCGA COAD
TCGA.AA.A00Z.01A	15.783	1.05626	0.0616241	0	0	1.13322	0	0.223723	0.00123225	0	0.589451	0.812932	18.2591	TCGA COAD
TCGA.AM.5821.01A	11.1587	3.26083	0.35716	0	0	1.44159	0.0108271	2.5772	0	0	0.492098	0.872752	18.8063	TCGA COAD
TCGA.CM.6162.01A	13.5258	6.79148	0.711355	0	0	2.24364	0.00264907	3.13862	0.0822792	0	0.349282	0.941225	26.4958	TCGA COAD
TCGA.AA.3975.01A	15.6824	1.37892	0.25204	0	0	1.10752	0	0.631752	0	0	0.693961	0.751391	19.0526	TCGA COAD
TCGA.A6.2680.01A	16.7064	1.34328	0.369471	0	0	1.85796	0	0.708651	0	0	0.687124	0.753045	20.9858	TCGA COAD
TCGA.A6.6652.01A	13.7495	0.901729	0.408666	0	0.0408382	0	0	0.0193856	0	0	0.437847	0.901438	15.1201	TCGA COAD
TCGA.AA.3680.01A	19.8172	0.839219	0.299333	0	0	1.05819	0.0467394	0.487484	0.00817663	0	0.660396	0.768681	22.5563	TCGA COAD
TCGA.D5.6923.01A	12.9036	5.18528	0.258605	0	0.0782322	0	0	0.475884	0.0230566	0	0.622068	0.799827	18.9246	TCGA COAD
TCGA.AA.3870.01A	14.3769	3.58567	0.306643	0.158693	0	2.09835	0	2.15441	0	0	0.567176	0.832282	22.6807	TCGA COAD
TCGA.A6.2675.01A	16.3085	3.22439	0.0337222	0	0.143664	0.490004	0	1.52749	0	0	0.623824	0.802339	21.7277	TCGA COAD
TCGA.D5.6541.01A	14.7066	3.02663	0.283278	0	0	0.565603	0	1.61377	0	0	0.545428	0.845147	20.1959	TCGA COAD
TCGA.AA.3858.01A	14.8601	2.10531	0.241598	0	0	2.33657	0	0.69337	0	0	0.718216	0.73127	20.237	TCGA COAD
TCGA.NH.A50T.01A	14.1547	0.63794	0.0918432	0	0.0328444	0	0	0.0552022	0	0	0.310184	0.972965	14.9726	TCGA COAD
TCGA.G4.6299.01A	10.7794	3.06962	0.833732	0	0	2.07396	0	1.75201	0	0	0.624607	0.799506	18.5087	TCGA COAD
TCGA.CA.5796.01A	24.8255	0.207272	0.555323	0.0334746	0	2.10633	0	0.396901	0.0309543	0	0.587614	0.812543	28.1558	TCGA COAD
TCGA.AA.3489.01A	8.95125	5.87296	1.01574	0	0	6.71623	0	3.14008	0.0222988	0	0.671661	0.741526	25.7186	TCGA COAD
TCGA.EI.6885.01A	12.7525	2.92895	0.594012	0	0	0.434426	0	1.28642	0.0198642	0	0.519946	0.858753	18.0162	TCGA READ
TCGA.AG.A02X.01A	18.4852	0.301143	0.113976	0	0	0.334713	0	0.0588599	0	0	0.61697	0.792822	19.2938	TCGA READ
TCGA.CL.5917.01A	14.2772	1.84726	0.129302	0	0	0	0	0.166206	0	0	0.641936	0.783012	16.42	TCGA READ
TCGA.AG.3586.01A	17.0931	0.786524	0.172576	0	0	0.202251	0	0.35906	0	0	0.76677	0.694221	18.6135	TCGA READ
TCGA.DC.4749.01A	19.0308	0.931982	0	0	0	0.531672	0	0.140722	0	0	0.615474	0.795555	20.6352	TCGA READ
TCGA.AG.3909.01A	20.986	1.303	0.324791	0	0.177003	1.53397	0	0.465197	0	0	0.588428	0.814569	24.79	TCGA READ
TCGA.EI.6512.01A	16.7672	1.11431	0.13841	0	0	0.408522	0	0.582398	0	0	0.463537	0.88674	19.0108	TCGA READ
TCGA.AG.3727.01A	16.9797	1.6855	0.333287	0	0.109248	0.5701	0	0.556677	0	0	0.631922	0.791378	20.2345	TCGA READ
TCGA.EI.6884.01A	18.5539	3.01006	0.129425	0	0.016258	1.73949	0	0.805342	0	0	0.541549	0.843781	24.2545	TCGA READ
TCGA.AG.A011.01A	17.8732	1.20165	0.198041	0	0	1.23349	0	0.252928	0	0	0.429305	0.905944	20.7594	TCGA READ
TCGA.AF.2691.01A	15.4688	1.57935	0.286685	0	0	1.00339	0	0.933757	0	0	0.706951	0.74672	19.272	TCGA READ
TCGA.EF.5830.01A	15.9154	0.493033	0.112657	0.00513428	0.0109673	0	0	0.281041	0.00963297	0	0.611992	0.797288	16.8278	TCGA READ
TCGA.EI.6882.01A	18.1482	1.10855	0.420873	0	0	1.69132	0	0.881082	0	0	0.559202	0.832283	22.2501	TCGA READ
TCGA.EI.6514.01A	14.031	1.64669	0.256228	0.00212803	0.0313594	0	0	0.309524	0.0149711	0	0.524244	0.853017	16.2919	TCGA READ
TCGA.CI.6620.01A	13.6527	1.5413	0.567354	0	0.0549545	0.586366	0	0.124128	0	0	0.578836	0.822563	16.5268	TCGA READ
TCGA.DC.6154.01A	16.4423	0.764769	0.319888	0.00768969	0.055009	0	0	0.274512	0	0	0.704765	0.738169	17.8642	TCGA READ
TCGA.AG.A023.01A	16.0531	2.61364	0.541435	0	0.0592537	0.40964	0	0.179189	0	0	0.726634	0.735344	19.8563	TCGA READ
TCGA.AF.A56K.01A	11.0651	3.13409	1.12425	0	0	1.04081	0	0.767007	0.00975499	0	0.620922	0.805592	17.141	TCGA READ
TCGA.AG.A008.01A	19.7115	0.223099	0.281773	0	0.0235414	0	0	0.164316	0	0	0.456262	0.893077	20.4042	TCGA READ
TCGA.F5.6813.01A	13.1884	2.07849	0.415234	0.0274099	0	2.54138	0	1.05205	0	0	0.609722	0.801063	19.3029	TCGA READ
TCGA.G5.6235.01A	17.5655	0.144402	0.0583618	0	0.0453346	0	0	0.0103505	0	0	0.656817	0.764358	17.8239	TCGA READ
TCGA.AG.3602.01A	16.8066	1.28926	0.138878	0	0	0.718739	0.0146309	0.738457	0	0	0.649204	0.779121	19.7065	TCGA READ
TCGA.DC.6157.01A	14.8816	0.954856	0.34276	0	0.0276796	0.0255339	0	0.114096	0.0035982	0	0.621602	0.793304	16.3502	TCGA READ
TCGA.G5.6641.01A	19.8616	0.0535524	0.0306522	0	0.00970441	0.0599939	0	0.0234716	0.00256513	0	0.729321	0.710737	20.0416	TCGA READ
TCGA.AG.3600.01A	16.2718	1.11419	0.114497	0.021232	0	1.00184	0	1.2526	0	0	0.605093	0.806879	19.7761	TCGA READ
TCGA.F5.6814.01A	12.2027	1.15387	0.50776	0	0	0.665275	0	0.84984	0	0	0.458687	0.888703	15.3794	TCGA READ
TCGA.AF.3400.01A	12.433	7.00319	1.81711	0	0	0.125448	0	6.63243	0	0	0.515701	0.8627	28.0112	TCGA READ
TCGA.CL.4957.01A	14.2985	1.17858	0.21556	0	0	0.471449	0	0.0130698	0.00930612	0	0.558423	0.83233	16.1864	TCGA READ
TCGA.EI.6511.01A	13.4569	2.0044	0.115871	0	0	6.65935	0.320003	2.45869	0	0	0.757738	0.660889	25.0152	TCGA READ
TCGA.AG.3887.01A	16.3718	1.40823	0.413385	0	0	1.73683	0	0.446111	0	0	0.388841	0.926992	20.3763	TCGA READ
TCGA.DC.6158.01A	11.2514	4.5981	0.141153	0	0	1.8848	0	1.633	0	0	0.678302	0.767656	19.5085	TCGA READ
TCGA.AF.2690.01A	8.87222	8.27502	1.42777	0	0	3.6216	0	4.27903	0.225882	0	0.580337	0.81887	26.7015	TCGA READ
TCGA.F5.6702.01A	13.2556	7.90124	0	0	0.0711516	1.3122	0	1.3627	0	0	0.61918	0.800201	23.9029	TCGA READ
TCGA.AG.3902.01A	16.1337	0.811227	0.263155	0	0	1.65797	0	1.17525	0.0763018	0	0.640611	0.783272	20.1176	TCGA READ
TCGA.DC.6160.01A	16.778	0.916638	0.263532	0	0	3.73992	0	0.668434	0	0	0.530283	0.848305	22.3665	TCGA READ
TCGA.F5.6863.01A	14.3176	1.36969	0.589856	0.0415089	0.0161851	0	0	0	0	0	0.647563	0.779381	16.3348	TCGA READ
TCGA.CL.5918.01A	14.6354	0.271733	0.119571	0	0.000781761	0	0.0141192	0.0867176	0.00129365	0	0.589707	0.81068	15.1296	TCGA READ
TCGA.CI.6619.01B	14.9671	1.22608	0.766911	0	0	0.883709	0	0.586021	0.0547054	0	0.603161	0.809226	18.4845	TCGA READ
TCGA.AG.3599.01A	19.6422	0.691751	0.166332	0	0	0.850777	0.000145691	0.442831	0	0	0.706867	0.736	21.794	TCGA READ
TCGA.AG.3587.01A	14.4278	1.55049	0.251269	0	0	0.25813	0	0.228868	0	0	0.673438	0.763942	16.7165	TCGA READ
TCGA.AG.A036.01A	13.0623	1.43994	0.352457	0	0	0.370656	0	0.278789	0	0	0.691975	0.754118	15.5041	TCGA READ
TCGA.AH.6903.01A	18.7951	0.692819	0.227839	0	0	0.193149	0	0.0565678	0	0.002	0.262908	0.997624	19.9655	TCGA READ
TCGA.CI.6623.01B	14.9787	1.24286	0.303774	0	0	0.123078	0	0.298426	0	0	0.550101	0.837714	16.9469	TCGA READ
TCGA.DY.A1DF.01A	11.5341	0.93481	0.496306	0.00550766	0.0258431	0	0	0	0	0	0.544166	0.841078	12.9966	TCGA READ
TCGA.AG.3890.01A	17.6694	2.10561	0.385701	0	0	5.2144	0	0.763324	0	0	0.664857	0.751906	26.1385	TCGA READ
TCGA.DC.4745.01A	14.2801	1.02775	0.207652	0	0.0296562	0.175905	0	0.211817	0.0145024	0	0.717557	0.732055	15.9474	TCGA READ
TCGA.AG.A01L.01A	18.1065	0.401751	0.0960844	0	0	0.0649505	0	0.0305216	0.00387964	0	0.754647	0.695042	18.7036	TCGA READ
TCGA.DY.A1DE.01A	15.64	1.19001	0.387935	0	0	0.0348589	0	0.595268	0	0	0.714228	0.737573	17.8481	TCGA READ
TCGA.AG.3584.01A	18.5851	1.9269	0.163832	0	0.0990563	0.787906	0	0.77029	0	0	0.653996	0.778082	22.333	TCGA READ
TCGA.AG.3601.01A	17.2267	1.28789	0.253341	0	0	0	0	0.350102	0	0	0.678998	0.757377	19.118	TCGA READ
TCGA.AG.4015.01A	16.1955	1.08349	0.178804	0	0	2.47187	0	0.354207	0	0	0.663766	0.761352	20.2839	TCGA READ
TCGA.AG.3583.01A	19.9673	0.443535	0.318288	0	0.0759879	0.737222	0	0.503199	0	0	0.597534	0.80762	22.0455	TCGA READ
TCGA.EI.6881.01A	15.4201	0.495385	0.380209	0	0	0.837044	0	0.443814	0.0141901	0	0.53432	0.846409	17.5907	TCGA READ
TCGA.AH.6549.01A	13.4876	2.34946	0.388055	0	0.044691	0.112899	0	0.325589	0.0199654	0	0.547322	0.841382	16.7282	TCGA READ
TCGA.F5.6464.01A	9.79651	7.29804	1.44488	0	0	0.929866	0	2.68253	0	0	0.628263	0.798766	22.1518	TCGA READ
TCGA.G5.6572.01A	12.5628	3.61516	0.833892	0	0.12693	0	0	0.175025	0	0	0.556804	0.837387	17.3138	TCGA READ
TCGA.AF.2693.01A	18.3867	1.53898	0.228598	0	0.02161	2.49283	0	0.669706	0	0	0.644676	0.777601	23.3384	TCGA READ
TCGA.AG.3611.01A	21.7245	0.595019	0.0451182	0	0	1.67836	0	0.515093	0	0	0.554746	0.833346	24.5581	TCGA READ
TCGA.AG.4022.01A	13.7864	2.89221	0.303986	0	0	0.313674	0	0.85583	0	0	0.698383	0.758289	18.1521	TCGA READ
TCGA.AF.3913.01A	17.434	1.93308	0.241262	0	0.0872425	0	0	0.257885	0	0	0.703972	0.743823	19.9535	TCGA READ
TCGA.AG.3578.01A	17.2527	1.41328	0.357228	0	0	0.46391	0	0.737678	0	0	0.527157	0.851487	20.2248	TCGA READ
TCGA.AG.A01N.01A	15.0677	0.74497	0.123468	0	0	0	0	0.0146005	0.00242821	0	0.680354	0.751786	15.9532	TCGA READ
TCGA.AG.3612.01A	13.8938	2.28877	0.245542	0	0	2.06391	0	0.790574	0.0921288	0	0.759659	0.708198	19.3748	TCGA READ
TCGA.DC.6156.01A	10.8624	5.43669	1.41148	0	0	0.280638	0.0542656	2.47342	0	0	0.581092	0.829513	20.5189	TCGA READ
TCGA.AG.A025.01A	16.8366	0.798505	0.273173	0	0.0486807	0.059126	0	0.0994654	0.0230921	0	0.71286	0.73135	18.1386	TCGA READ
TCGA.DY.A1H8.01A	12.5904	0.101152	0.055069	0	0.00480486	0	0	0.0448108	0	0	0.584259	0.813682	12.7963	TCGA READ
TCGA.AG.3582.01A	15.0244	1.5784	0.296673	0	0.0142639	1.584	0	0.652749	0.0374457	0	0.700866	0.746766	19.188	TCGA READ
TCGA.AF.A56L.01A	14.5402	1.45527	0.0851789	0	0	0.573235	0	0.217381	0	0	0.522908	0.853387	16.8713	TCGA READ
TCGA.AH.6547.01A	20.4966	3.26225	0.179427	0.0174335	0	6.10374	0	2.28154	0.0860274	0	0.653769	0.763503	32.427	TCGA READ
TCGA.AG.3883.01A	13.5897	5.02944	0.69903	0	0	1.31064	0	1.39208	0.14139	0	0.71409	0.753494	22.1623	TCGA READ
TCGA.AG.3725.01A	19.8666	0.352784	0.160727	0	0	0.391837	0	0.195441	0	0	0.494865	0.869827	20.9674	TCGA READ
TCGA.EF.5831.01A	16.4813	1.84854	0.125167	0	0.106025	0.134384	0	0.534251	0	0	0.541718	0.843307	19.2296	TCGA READ
TCGA.EI.6508.01A	16.9806	1.1259	0.138567	0	0	0.383422	0	0.175854	0.0195566	0	0.625177	0.790971	18.8239	TCGA READ
TCGA.AG.3605.01A	16.3487	0.311894	0.296882	0.0336199	0	1.15842	0	0.733154	0	0	0.565509	0.827602	18.8827	TCGA READ
TCGA.AG.A00C.01A	18.8429	0.211922	0.0725327	0	0	0.36028	0	0.0285725	0.00423876	0	0.511638	0.859928	19.5205	TCGA READ
TCGA.F5.6811.01A	14.8983	4.72107	0	0	0.205441	1.34114	0	0.811935	0	0	0.651222	0.784743	21.9778	TCGA READ
TCGA.AF.2692.01A	16.8798	1.72145	0.178703	0	0	0.286211	0	0.250258	0	0	0.560863	0.831526	19.3164	TCGA READ
TCGA.AG.3593.01A	13.6799	1.26879	0.246453	0	0	1.95263	0	0.760762	0	0	0.637729	0.783329	17.9086	TCGA READ
TCGA.AH.6644.01A	12.0407	3.76163	0.399637	0	0.0742269	0	0	0.556863	0.0763215	0	0.558585	0.836905	16.9094	TCGA READ
TCGA.DC.6683.01A	16.8204	1.27721	0.0628283	0	0.135457	0	0	0.355953	0.0291338	0	0.609946	0.801325	18.681	TCGA READ
TCGA.AG.3594.01A	19.8803	0.789636	0.299349	0	0	0.595106	0.290045	1.21841	0	0	0.543713	0.841993	23.0728	TCGA READ
TCGA.EI.6917.01A	10.1243	3.26521	0.271733	0	0	0.185117	0	2.83049	0	0	0.614288	0.814515	16.6769	TCGA READ
TCGA.EI.6509.01A	14.4625	2.20122	0.429741	0	0.0171251	0	0	0.278404	0	0.002	0.214029	1.00988	17.389	TCGA READ
TCGA.BM.6198.01A	14.2356	1.57642	0.183592	0	0	1.11469	0	1.30767	0	0	0.48231	0.876323	18.418	TCGA READ
TCGA.AG.3878.01A	17.3642	4.77555	0.379919	0.0233085	0.00484524	3.67426	0	1.71097	0.113888	0	0.60079	0.807978	28.0469	TCGA READ
TCGA.DY.A0XA.01A	13.925	1.02087	0.018534	0	0	0.932917	0	0.13775	0	0	0.635213	0.784274	16.035	TCGA READ
TCGA.AG.4021.01A	15.2724	2.90181	0.440475	0	0	0	0	1.19024	0	0	0.55609	0.838295	19.8049	TCGA READ
TCGA.DY.A1DD.01A	11.3338	1.08459	0.335765	0	0	0	0	0.0291408	0	0	0.507212	0.862281	12.7833	TCGA READ
TCGA.AG.3732.01A	15.1661	0.734351	0.217736	0	0.104383	2.47182	0	0.459291	0	0	0.675941	0.751994	19.1536	TCGA READ
TCGA.EI.6507.01A	11.7254	3.26878	0.106407	0	0	1.05789	0	3.75093	0	0	0.509654	0.865264	19.9094	TCGA READ
TCGA.EI.7002.01A	14.9776	2.18349	0.0493079	0	0	0	0	0.328313	0	0	0.552317	0.837064	17.5387	TCGA READ
TCGA.CI.6621.01A	13.8958	2.42587	0.594733	0	0.0490247	0.382049	0	1.14033	0.0342391	0	0.602032	0.814977	18.5221	TCGA READ
TCGA.AG.4005.01A	15.3075	2.07123	0.125538	0	0	0.796959	0	0.373201	0	0	0.641276	0.785487	18.6745	TCGA READ
TCGA.EI.6513.01A	13.7432	1.34482	0.134194	0	0	0.0208847	0	0.639848	0	0	0.417303	0.911067	15.883	TCGA READ
TCGA.AG.3885.01A	18.817	1.16368	0.334429	0	0	4.19129	0	0.948724	0.0835968	0	0.661093	0.758778	25.5387	TCGA READ
TCGA.AG.3581.01A	19.6783	1.49595	0.243301	0	0.0703795	1.05529	0	0.678386	0	0	0.57816	0.82167	23.2216	TCGA READ
TCGA.AG.3608.01A	17.5521	1.00675	0.0722649	0	0	0.578606	0	0.944328	0	0	0.709345	0.739562	20.1541	TCGA READ
TCGA.AG.3892.01A	19.7145	0.890795	0.265315	0.00711356	0	2.1384	0	1.84733	0	0	0.655164	0.774124	24.8635	TCGA READ
TCGA.AG.3598.01A	16.256	0.650231	0.181992	0	0	0.740637	0	0.591933	0	0	0.695851	0.745716	18.4207	TCGA READ
TCGA.AG.3742.01A	12.9059	2.18599	0.359811	0	0.0122145	0	0	0.196486	0	0	0.537464	0.846181	15.6604	TCGA READ
TCGA.DC.5337.01A	20.0446	0.92327	0.158352	0	0	0.364519	0.0195867	0.299501	0	0	0.617523	0.7949	21.8098	TCGA READ
TCGA.AG.4001.01A	14.3207	3.76561	0.612475	0	0	0.166906	0	1.10785	0.0420247	0	0.67775	0.773493	20.0156	TCGA READ
TCGA.F5.6864.01A	11.7681	4.46571	0.946533	0	0.231751	1.1072	0	0.975655	0	0	0.611027	0.811236	19.4949	TCGA READ
TCGA.AG.4008.01A	15.8338	3.19701	0.367546	0	0	0.495592	0	0.767009	0	0	0.693909	0.759731	20.661	TCGA READ
TCGA.F5.6812.01A	9.9842	3.64795	0.937337	0.0814013	0.182536	2.16454	0	0.789214	0	0	0.580056	0.822102	17.7872	TCGA READ
TCGA.AG.4007.01A	21.2369	2.73445	0.614901	0	0.143329	2.15271	0	1.02672	0	0	0.567484	0.8294	27.909	TCGA READ
TCGA.AG.3882.01A	14.6091	2.43561	0.786656	0.0148447	0	7.04533	0	1.38448	0.00915898	0	0.687841	0.726366	26.2852	TCGA READ
TCGA.AG.3894.01A	17.9618	1.02052	0.236855	0	0.0718821	0.0339009	0	0.271893	0	0	0.677129	0.75704	19.5968	TCGA READ
TCGA.F5.6465.01A	11.5113	4.3867	0	0	0	4.53759	0	1.23864	0	0	0.653141	0.761261	21.6742	TCGA READ
TCGA.DC.6681.01A	17.059	2.79875	0.416479	0	0	0.469801	0	0.164226	0	0	0.734154	0.729037	20.9083	TCGA READ
TCGA.AF.6136.01A	15.9192	0.980027	0.562373	0	0	0.770067	0	0.18607	0.0227937	0	0.573249	0.824006	18.4406	TCGA READ
TCGA.AG.3580.01A	14.9278	0.885413	0.423314	0	0	1.58879	0	0.665329	0.031298	0	0.585301	0.816451	18.5219	TCGA READ
TCGA.AG.A02N.01A	14.9948	0.206987	0.011042	0	0	0.454984	0	0.286443	0.00905392	0	0.720044	0.722768	15.9633	TCGA READ
TCGA.AG.3881.01A	17.7968	4.46483	1.05573	0	0	1.52938	0	2.92721	0.0900555	0	0.402063	0.915688	27.864	TCGA READ
TCGA.AG.3901.01A	15.1139	6.27524	0.385191	0	0	2.09062	0	2.12639	0.0827717	0	0.640313	0.792513	26.0741	TCGA READ
TCGA.F5.6571.01A	10.4653	3.59325	0.453608	0	0.144622	0.483292	0	1.03556	0	0	0.492792	0.872308	16.1756	TCGA READ
TCGA.AG.A016.01A	16.6507	0.376182	0.109855	0	0	0	0	0.0233265	0	0	0.570122	0.82321	17.1601	TCGA READ
TCGA.AG.A020.01A	18.6657	0.203642	0.0687006	0	0	0	0	0.0426882	0	0	0.646195	0.77191	18.9807	TCGA READ
TCGA.AG.3592.01A	15.5044	1.22124	0.30596	0	0	0.961031	0	0.590136	0	0	0.569287	0.827098	18.5827	TCGA READ
TCGA.AF.5654.01A	17.2117	0.757074	0.304803	0	0	0.0343681	0	0.113389	0	0	0.435726	0.903558	18.4213	TCGA READ
TCGA.AF.3911.01A	15.4515	1.93554	0.270668	0	0	0.0655616	0	0.53772	0	0	0.652634	0.778933	18.261	TCGA READ
TCGA.AG.3893.01A	17.8144	2.6264	0.15688	0	0	0	0	0.55905	0	0	0.710652	0.742742	21.1567	TCGA READ
TCGA.AG.A015.01A	18.5127	0.406508	0.127625	0	0	0.0883469	0	0.0480555	0	0	0.624531	0.787765	19.1833	TCGA READ
TCGA.AG.3999.01A	15.4047	1.55014	0.158812	0.0199867	0	0.0208482	0	0.323665	0	0	0.673511	0.762672	17.4782	TCGA READ
TCGA.EI.6506.01A	19.1869	1.33984	0.444408	0	0	1.60894	0	0.915806	0	0	0.473904	0.880774	23.4959	TCGA READ
TCGA.AG.A002.01A	15.6299	0.67295	1.35415	0	0	0	0	0.296223	0	0	0.298955	0.971629	17.9532	TCGA READ
TCGA.EI.6510.01A	20.9382	0.0945889	0.144942	0.0198482	0	1.88588	0	0.0627009	0	0	0.572809	0.821017	23.1462	TCGA READ
TCGA.F5.6861.01A	15.8931	0.828929	0.196886	0	0.00564178	0	0	0.0844615	0	0	0.735269	0.714724	17.009	TCGA READ
TCGA.AF.6655.01A	14.5769	3.66203	0.399351	0	0	0.335185	0	0.587293	0.00418111	0	0.589967	0.819381	19.5649	TCGA READ
TCGA.AG.3574.01A	16.7734	0.719943	0.292861	0	0	0.159696	0	0.340483	0	0	0.698612	0.742313	18.2863	TCGA READ
TCGA.AG.A026.01A	15.8035	0.946844	0.289045	0.0452407	0.033042	0	0	0.0927853	0.00503126	0	0.659087	0.768696	17.2155	TCGA READ
TCGA.AG.3726.01A	18.2969	1.46393	0.410101	0	0	0.0426463	0	0.202189	0	0	0.59016	0.81345	20.4158	TCGA READ
TCGA.AG.A014.01A	13.5828	1.10616	0.140115	0	0	0	0	0.283721	0	0	0.58499	0.816508	15.1128	TCGA READ
TCGA.AF.6672.01A	15.6984	0.829462	0.174136	0	0	0.645833	0	0.107804	0	0	0.665089	0.76441	17.4556	TCGA READ
TCGA.AF.2687.01A	6.71313	6.53978	0.471428	0	0	1.92605	0	2.84031	0.0501138	0	0.708572	0.740036	18.5408	TCGA READ
TCGA.AG.A01W.01A	14.8301	0.512652	0.238875	0	0	0.424731	0	0.352116	0	0	0.569807	0.824943	16.3584	TCGA READ
TCGA.AH.6643.01A	12.6812	1.56288	0.733926	0	0	0	0	0.526868	0	0	0.479582	0.877855	15.5049	TCGA READ
TCGA.DT.5265.01A	14.5773	4.35906	0.353649	0	0	0	0	1.55279	0	0	0.653983	0.786887	20.8428	TCGA READ
TCGA.AG.3575.01A	10.1899	5.34847	0.354059	0.00839027	0	0.14435	0	2.37395	0	0	0.50266	0.867144	18.4192	TCGA READ
TCGA.CI.6622.01A	19.1037	0.535291	0.115418	0	0	0.0953475	0	0.0990707	0	0	0.686196	0.746252	19.9488	TCGA READ
TCGA.AH.6544.01A	16.7196	0.24465	0.0294707	0	0.0331103	0	0	0	0	0	0.694351	0.737966	17.0268	TCGA READ
TCGA.DY.A1DC.01A	15.0044	1.75327	0.204605	0	0.00517853	0.266885	0	0.344174	0	0	0.721926	0.733991	17.5785	TCGA READ
TCGA.DC.6682.01A	13.1299	0.49865	0.156583	0	0	0.263856	0	0.0883577	0.00100896	0	0.595269	0.808378	14.1384	TCGA READ
TCGA.CI.6624.01C	19.2054	2.12728	0.267546	0	0	1.53248	0	0.580774	0.0226039	0	0.650999	0.778448	23.7361	TCGA READ
TCGA.G5.6233.01A	16.6511	0.858382	0.438124	0	0.0272202	0.206062	0	0.491523	0	0	0.73309	0.722432	18.6724	TCGA READ
TCGA.AG.3728.01A	16.4601	4.69912	0.566504	0	0	4.66086	0.00454767	1.73375	0.251596	0	0.616306	0.794246	28.3765	TCGA READ
TCGA.AF.A56N.01A	15.1103	2.29824	0.0631336	0	0	0.0700113	0	0.202372	0.00794243	0	0.600261	0.809109	17.752	TCGA READ
TCGA.AG.3609.01A	14.669	3.2335	0.231768	0	0	1.37906	0.0151534	0.793074	0.0208423	0	0.604247	0.810422	20.3424	TCGA READ
TCGA.DC.6155.01A	21.3678	0.832696	0.103223	0.00731253	0	1.08749	0	0.177172	0.0145573	0	0.584412	0.815165	23.5902	TCGA READ
TCGA.AG.3898.01A	13.0181	1.73861	0.337827	0	0	0	0	0.765993	0	0	0.591339	0.81698	15.8605	TCGA READ
TCGA.AG.A02G.01A	15.157	0.197146	0.126652	0	0	0.130478	0	0.0964917	0.0075129	0	0.712658	0.726415	15.7153	TCGA READ
TCGA.AG.A032.01A	17.0333	0.993059	0.130049	0.00514529	0.0486216	0.495051	0	0.076738	0	0	0.672859	0.759384	18.782	TCGA READ
TCGA.AG.A01Y.01A	11.2553	1.53099	0.165226	0	0	2.5516	0	1.04647	0.0333487	0	0.647574	0.772952	16.5829	TCGA READ
TCGA.AG.A01J.01A	20.4906	0.358968	0.0494101	0	0	0.0560473	0	0.0434167	0.00585082	0	0.682555	0.747002	21.0042	TCGA READ
TCGA.EI.6883.01A	15.673	0.577519	0.0837722	0	0	0.358309	0	0.219782	0.00801217	0	0.706869	0.734585	16.9204	TCGA READ
TCGA.EI.7004.01A	9.88575	11.1068	1.82513	0	0	0.272545	0	1.88378	0	0	0.449029	0.895807	24.974	TCGA READ
TCGA.AF.4110.01A	16.3026	3.43582	0.846981	0	0	8.3172	0	1.27761	0	0	0.710183	0.705119	30.1802	TCGA READ
TCGA.AG.A00Y.01A	16.9604	0.528871	0.186815	0.00257153	0	0.799863	0	0.334887	0	0	0.624546	0.790209	18.8134	TCGA READ
TCGA.AG.3591.01A	17.5349	0.5386	0.277341	0	0	0.480296	0	0.414316	0	0	0.62103	0.792882	19.2455	TCGA READ
TCGA.AG.3896.01A	17.965	1.63419	0.359824	0	0.155738	0.833146	0	0.597872	0	0	0.596809	0.811918	21.5457	TCGA READ
TCGA.AG.A00H.01A	17.0348	2.91181	0.0136904	0	0	0	0	0.241978	0	0	0.483497	0.875515	20.2023	TCGA READ
TCGA.DC.5869.01A	13.722	1.95732	0.335097	0	0	0.206667	0	0.0852529	0.0098384	0	0.613113	0.802108	16.3162	TCGA READ
TCGA.AG.3731.01A	11.0444	3.63471	0.601609	0	0	4.13291	0	1.39914	0.0770513	0	0.798474	0.651234	20.8898	TCGA READ
TCGA.AH.6897.01A	17.5351	0.511761	0.0507552	0	0	0.0738514	0	0.0418478	0.00237465	0	0.603759	0.80163	18.2157	TCGA READ
TCGA.DY.A1DG.01A	15.5799	0.133584	0.0637316	0	0	0	0	0	0	0	0.641609	0.774794	15.7772	TCGA READ
GSM437093	2.88219	0.300058	0	0	0.0257922	0.00130983	0.0303717	0.132341	0	0	0.650484	0.761953	3.37206	GSE17536
GSM437094	2.98509	0.191033	0.0112606	0	0.0436287	0.00206454	0	0.105317	0	0	0.592967	0.805785	3.33839	GSE17536
GSM437095	2.90267	0.19209	0.0585736	0	0	0.0454488	0	0.0858441	0	0	0.593044	0.805564	3.28463	GSE17536
GSM437096	3.19215	0.179936	0.0272769	0	0	0	0	0.0310737	0	0	0.637648	0.770704	3.43044	GSE17536
GSM437097	2.9356	0.181534	0.0227043	0	0.00575891	0.00135299	0	0.126934	0	0	0.641343	0.767983	3.27388	GSE17536
GSM437098	2.68436	0.421297	0.0180362	0	0.0258572	0.000669244	0.0437056	0.140933	0	0	0.588603	0.808682	3.33486	GSE17536
GSM437099	2.9489	0.0506536	0.0113893	0	0.0158507	0.00100713	0.0207527	0.193776	0	0	0.607266	0.795067	3.24233	GSE17536
GSM437100	2.56206	0.431515	0.060207	0	0.0102712	0	0.056496	0.314283	0	0	0.57878	0.816373	3.43483	GSE17536
GSM437101	2.84141	0.140011	0.0219519	0	0	0.00277407	0.0192748	0.101909	0	0	0.599907	0.80071	3.12733	GSE17536
GSM437102	2.18449	0.67708	0.0453006	0	0	0	0	0.679356	0	0	0.532626	0.846365	3.58622	GSE17536
GSM437103	2.77327	0.363233	0	0	0.0100937	0	0.0177023	0.272343	0	0	0.617844	0.787864	3.43665	GSE17536
GSM437104	3.02168	0.13364	0.0276511	0	0	0	0.0351157	0.0881727	0	0	0.636483	0.771761	3.30626	GSE17536
GSM437105	2.78935	0.169948	0.0201079	0	0.0583087	0.049177	0.0326244	0.240607	0	0	0.602621	0.798802	3.36012	GSE17536
GSM437106	2.78378	0.226505	0	0	0.0190639	0.00207809	0.0149749	0.224118	0	0	0.616198	0.788243	3.27052	GSE17536
GSM437107	2.84446	0.160349	0.0141471	0	0	0.00430678	0	0.158472	0	0	0.644803	0.765268	3.18173	GSE17536
GSM437108	2.95364	0.136243	0.0415652	0	0	0.00100038	0.00207768	0.216345	0	0	0.605023	0.796473	3.35087	GSE17536
GSM437109	2.42993	0.487034	0	0	0.0272393	0	0.0975424	0.418494	0	0	0.551107	0.834861	3.46024	GSE17536
GSM437110	2.94489	0.23473	0.00522584	0	0.00739877	0.0126253	0.00733572	0.162135	0	0	0.630751	0.776758	3.37434	GSE17536
GSM437111	2.60141	0.559693	0.0190816	0	0	0	0	0.385894	0	0	0.612851	0.793141	3.56608	GSE17536
GSM437112	2.48163	0.23716	0.0143654	0	0	0	0.0280729	0.411205	0	0	0.599154	0.801828	3.17243	GSE17536
GSM437113	2.67589	0.400245	0	0	0	0	0	0.193093	0.00137157	0	0.567278	0.823633	3.2706	GSE17536
GSM437114	3.03465	0.179117	0.0223107	0	0.0246251	0.00164398	0	0.118927	0.00239976	0	0.651594	0.759774	3.38368	GSE17536
GSM437115	2.87167	0.141377	0	0	0	0.00169679	0	0.123511	0	0	0.612707	0.790778	3.13825	GSE17536
GSM437116	2.28108	0.394172	0.0167533	0	0	0.0525353	0.059058	0.424036	0	0	0.539813	0.841911	3.22763	GSE17536
GSM437117	2.25251	0.67816	0.0199342	0	0	0	0	0.264381	0	0	0.490633	0.873131	3.21498	GSE17536
GSM437118	1.61051	0.444258	0.112177	0	0	0	0.226117	0.752126	0.0030266	0	0.463164	0.886097	3.14822	GSE17536
GSM437119	2.19859	1.19986	0.269899	0	0	0	0	0.265907	0.017948	0	0.46753	0.888414	3.9522	GSE17536
GSM437120	2.96032	0.336006	0	0	0.00755944	0	0	0.273478	0	0	0.613137	0.790786	3.57736	GSE17536
GSM437121	2.77091	0.289047	0.0085479	0	0	0.00958713	0.0108594	0.245847	0	0	0.616848	0.788061	3.3348	GSE17536
GSM437122	2.61987	0.413274	0.0697619	0	0	0.00167258	0	0.110041	0	0	0.529881	0.849504	3.21462	GSE17536
GSM437123	2.88976	0.332877	0.0237195	0	0	0	0.0167504	0.231904	0	0	0.642361	0.769157	3.49501	GSE17536
GSM437124	2.5178	0.461615	0.03535	0	0	0	0	0.26145	0	0	0.513317	0.859244	3.27621	GSE17536
GSM437125	2.53039	0.493383	0.0736504	0	0	0	0	0.450533	0	0	0.527064	0.849723	3.54796	GSE17536
GSM437126	2.52573	0.170313	0	0	0	0	0.135662	0.283486	0	0	0.58632	0.81058	3.11519	GSE17536
GSM437127	2.93614	0.41305	0.0112688	0	0	0.00296802	0	0.224274	0	0	0.597312	0.802297	3.58771	GSE17536
GSM437128	3.04558	0.20797	0.00484864	0	0	0	0	0.0610285	0	0	0.659053	0.753027	3.31943	GSE17536
GSM437129	2.77051	0.162324	0.023929	0	0.0331983	1.58501e-05	0	0.164642	0	0	0.590474	0.807428	3.15462	GSE17536
GSM437130	2.68743	0.537171	0.0564838	0	0	0	0	0.218286	0	0	0.590122	0.807801	3.49937	GSE17536
GSM437131	2.88272	0.265535	0.0373078	0	0	0.0475834	0	0.114177	0.0123755	0	0.599616	0.800498	3.3597	GSE17536
GSM437132	2.69506	0.294332	0.0116577	0	0	0	0	0.0710362	0	0	0.579989	0.815283	3.07209	GSE17536
GSM437133	1.47719	0.622537	0.0349953	0	0	0.0798314	0.190606	0.759734	0	0	0.445332	0.89563	3.16489	GSE17536
GSM437134	2.74378	0.420179	0.0281693	0	0	0	0	0.191017	0	0	0.61255	0.791331	3.38315	GSE17536
GSM437135	2.25767	0.801884	0.133077	0	0	0	0	0.364388	0.0118514	0	0.515335	0.85692	3.56887	GSE17536
GSM437136	2.72256	0.314314	0.0242071	0	0	0	0	0.0985943	0	0	0.556067	0.832398	3.15968	GSE17536
GSM437137	2.78402	0.313813	0.0189905	0	0	0	0.00852384	0.160131	0	0	0.593369	0.805053	3.28548	GSE17536
GSM437138	2.84606	0.402401	0.0583736	0	0	0	0	0.145497	0.00491735	0	0.535681	0.845639	3.45725	GSE17536
GSM437139	2.57794	0.252953	0.0789137	0	0	0	0	0.21875	0	0	0.585893	0.81053	3.12856	GSE17536
GSM437140	2.62463	0.173378	0.0172906	0	0	0.0110076	0.00484205	0.118791	0	0	0.594415	0.8046	2.94994	GSE17536
GSM437141	2.75769	0.215274	0	0	0	0	0.0660438	0.240631	0	0	0.622913	0.783537	3.27963	GSE17536
GSM437142	2.41828	0.207058	0.0597448	0	0	0	0	0.428648	0.00760159	0	0.589369	0.808702	3.12133	GSE17536
GSM437143	2.59674	0.115505	0.0345766	0	0	5.453e-05	0.0403604	0.303087	0	0	0.640005	0.77069	3.09032	GSE17536
GSM437144	2.81335	0.557637	0.0484776	0	0	0	0	0.180502	0	0	0.590537	0.807284	3.59997	GSE17536
GSM437145	2.4237	0.445572	0.0689537	0	0.0308638	0.0800748	0.00160547	0.477966	0	0	0.567448	0.825045	3.52874	GSE17536
GSM437146	2.88922	0.16196	0.0375733	0	0.0249404	0	0.0109199	0.207001	0	0	0.630254	0.777353	3.33162	GSE17536
GSM437147	2.29475	0.258516	0	0	0	0.0976621	0.0807133	0.460864	0	0	0.474722	0.881389	3.19251	GSE17536
GSM437148	2.39182	0.143789	0.00941065	0	0	0.0154268	0.085079	0.445298	0	0	0.610719	0.794251	3.09083	GSE17536
GSM437149	2.88553	0.461534	0	0	0.0164781	0	0	0.321041	0	0	0.617475	0.788632	3.68458	GSE17536
GSM437150	2.93711	0.1933	0	0	0.0566707	0	0	0.312972	0	0	0.607743	0.794745	3.50005	GSE17536
GSM437151	2.92462	0.294566	0	0	0	0.0257918	0.0295474	0.15055	0	0	0.587876	0.809129	3.42508	GSE17536
GSM437152	2.33661	0.482181	0.00120805	0	0	0	0	0.586156	0	0	0.553406	0.833182	3.40616	GSE17536
GSM437153	2.66728	0.194622	0.0197313	0	0	0.00322571	0	0.089218	0	0	0.586895	0.810458	2.97408	GSE17536
GSM437154	2.95379	0.277494	0.0342292	0	0	0	0	0.0982654	0	0	0.639837	0.769413	3.36377	GSE17536
GSM437155	2.55578	0.473917	0.053727	0	0.0437146	0	0.017873	0.439295	0	0	0.586917	0.811728	3.5843	GSE17536
GSM437156	2.73533	0.298937	0.00224358	0	0	0	0.0689292	0.348646	0	0	0.564485	0.825524	3.45409	GSE17536
GSM437157	2.4103	0.601735	0.0417329	0	0	0	0.0150529	0.548316	0	0	0.544611	0.838843	3.61714	GSE17536
GSM437158	2.94894	0.179745	0.0125576	0	0.0128986	0.000348822	0	0.205275	0	0	0.55555	0.833144	3.35977	GSE17536
GSM437159	2.74335	0.491555	0	0	0	0	0	0.309548	0.00299656	0	0.590683	0.807479	3.54745	GSE17536
GSM437160	2.76641	0.0969432	0.00514942	0	0	0.00748054	0.028581	0.228364	0	0	0.614039	0.789624	3.13293	GSE17536
GSM437161	2.18983	0.534559	0.0563327	0	0.0762098	0	0.0207691	0.711828	0	0	0.547083	0.838317	3.58953	GSE17536
GSM437162	2.8289	0.343964	0.0343301	0	0	0.00816867	0	0.177019	0.00977812	0	0.612021	0.791504	3.40216	GSE17536
GSM437163	2.60975	0.494573	0	0	0	0	0	0.297433	0.0266803	0	0.587407	0.809947	3.42843	GSE17536
GSM437164	2.71933	0.304785	0.0287002	0	0	0	0	0.0634064	0.00237148	0	0.594447	0.804366	3.11859	GSE17536
GSM437165	2.88913	0.0754577	0.0160256	0	0	0.00253657	0	0.0716679	0	0	0.648383	0.761801	3.05482	GSE17536
GSM437166	2.56826	0.388157	0	0	0	0.000652719	0	0.383696	0	0	0.620852	0.78675	3.34077	GSE17536
GSM437167	2.88685	0.16743	0.0265311	0	0	0	0.00827027	0.328315	0	0	0.647274	0.764839	3.4174	GSE17536
GSM437168	2.63003	0.128971	0.0156851	0	0	0	0	0.253128	0	0	0.584147	0.812032	3.02781	GSE17536
GSM437169	2.62216	0.164066	0.0856013	0	0.00326602	0	0	0.226978	0	0	0.559945	0.829079	3.10207	GSE17536
GSM437170	2.76188	0.399077	0	0	0	0	0	0.191047	0	0	0.584685	0.811311	3.35201	GSE17536
GSM437171	2.57472	0.409453	0.0315007	0	0	0	0.0281117	0.45685	0	0	0.618806	0.789665	3.50063	GSE17536
GSM437172	2.57353	0.297179	0.0472212	0	0	0	0	0.207464	0	0	0.582929	0.812607	3.1254	GSE17536
GSM437173	2.40602	0.569345	0.0551387	0	0	0	0	0.301756	0	0	0.540058	0.841505	3.33226	GSE17536
GSM437174	2.50435	0.607042	0.0925222	0	0.0297649	0.00032699	0	0.172455	0	0	0.513259	0.858967	3.40646	GSE17536
GSM437175	1.91796	0.861979	0.0889329	0	0	0	0.0431508	0.59548	0	0	0.536759	0.843835	3.5075	GSE17536
GSM437176	2.58855	0.292219	0.116616	0	0.0494321	0	0	0.244057	0	0	0.554564	0.832172	3.29087	GSE17536
GSM437177	2.70311	0.326068	0.0554079	0	0	0	0	0.106425	0	0	0.604582	0.796746	3.19101	GSE17536
GSM437178	2.68019	0.387289	0.0450879	0	0.00503813	0	0.0122687	0.379507	0	0	0.622297	0.786192	3.50938	GSE17536
GSM437179	2.60834	0.329296	0.0429679	0	0	0	0	0.113745	0	0	0.575774	0.817813	3.09435	GSE17536
GSM437180	2.88828	0.425767	0.0697975	0	0	0	0	0.301973	0	0	0.591943	0.806619	3.68581	GSE17536
GSM437181	2.53179	0.653085	0.0600561	0	0.0206789	0	0.0390562	0.41345	0.0138902	0	0.5751	0.8196	3.73201	GSE17536
GSM437182	2.7467	0.419108	0.0233157	0	0	0	0	0.1936	0	0	0.589008	0.808255	3.38272	GSE17536
GSM437183	2.69651	0.313323	0	0	0.00460127	0.000356707	0	0.214721	0	0	0.606212	0.795716	3.22951	GSE17536
GSM437184	2.59641	0.247882	0.070002	0	0	0	0	0.355344	0	0	0.594435	0.804875	3.26963	GSE17536
GSM437185	2.7452	0.207208	0.039419	0	0	0.0228112	0	0.0921596	0	0	0.581997	0.813848	3.1068	GSE17536
GSM437186	2.79624	0.214041	0.0197928	0	0	0	0	0.0920128	0	0	0.625448	0.780581	3.12208	GSE17536
GSM437187	2.99723	0.31249	0	0	0.00689682	0	0	0.229549	0.00813158	0	0.665379	0.750753	3.55429	GSE17536
GSM437188	2.59656	0.401455	0.0227578	0	0	0.00956093	0	0.218311	0	0	0.570419	0.821357	3.24864	GSE17536
GSM437189	2.54566	0.440164	0	0	0	0	0	0.461344	0	0	0.562036	0.827251	3.44717	GSE17536
GSM437190	2.39886	0.673569	0	0	0	0	0	0.390681	0	0	0.579154	0.816031	3.46311	GSE17536
GSM437191	2.80043	0.386515	0	0	0.0313808	0.000502708	0	0.14099	0	0	0.622641	0.783516	3.35982	GSE17536
GSM437192	2.72703	0.520987	0	0	0	0	0	0.13656	0	0	0.542928	0.840563	3.38458	GSE17536
GSM437193	2.69812	0.184514	0.0377935	0	0	0	0.0327668	0.336356	0	0	0.58622	0.810393	3.28955	GSE17536
GSM437194	2.96688	0.206588	0	0	0	0.00372492	0	0.06003	0	0	0.659865	0.752372	3.23722	GSE17536
GSM437195	2.80331	0.365686	0.0231807	0	0	0.0147233	0	0.156306	0.0183023	0	0.620393	0.785354	3.38151	GSE17536
GSM437196	2.54207	0.312891	0	0	0.019362	0	0	0.347371	0	0	0.559774	0.828667	3.22169	GSE17536
GSM437197	2.71091	0.491081	0.0360943	0	0.0150928	0.000114908	0.00372632	0.233338	0	0	0.534316	0.845632	3.49036	GSE17536
GSM437198	2.16213	0.640478	0.072835	0	0	0	0.0167047	0.418763	0.0224134	0	0.529419	0.848239	3.33333	GSE17536
GSM437199	2.21913	0.702952	0.0976404	0	0	0	0.107794	0.394398	0	0	0.491568	0.870887	3.52192	GSE17536
GSM437200	2.55887	0.633177	0.0304646	0	0	0	0	0.347953	0	0	0.563284	0.826372	3.57046	GSE17536
GSM437201	2.14207	1.15758	0.105789	0	0.0749661	0	0	0.570621	0	0	0.476532	0.880602	4.05103	GSE17536
GSM437202	2.77857	0.431038	0	0	0	0	0	0.27539	0.0234774	0	0.556636	0.830781	3.50848	GSE17536
GSM437203	1.94383	0.36336	0	0	0	0	0.134993	0.898311	0	0	0.594096	0.809612	3.34049	GSE17536
GSM437204	0.108218	2.22568	0.351152	0.262144	0	0.00389261	0	0.491336	0.0553254	0	0.449498	0.991522	3.49775	GSE17536
GSM437205	2.73204	0.397424	0	0	0.00907277	0.00102732	0	0.230945	0.0219889	0	0.631908	0.77757	3.39249	GSE17536
GSM437206	2.66089	0.342123	0.0125053	0	0	0.0221717	0.0142134	0.0767481	0	0	0.59519	0.803709	3.12865	GSE17536
GSM437207	2.42602	0.404372	0.0293309	0	0	0	0	0.310823	0	0	0.59684	0.80351	3.17054	GSE17536
GSM437208	2.87876	0.323715	0.014994	0	0	0.00733635	0	0.118049	0	0	0.59423	0.804447	3.34285	GSE17536
GSM437209	1.88508	0.491786	0.0534293	0	0	0.0291615	0.333688	0.948373	9.5429e-05	0	0.487548	0.873175	3.74161	GSE17536
GSM437210	2.85202	0.342828	0.00789048	0	0	0.000543961	0	0.350173	0	0	0.611599	0.792439	3.55346	GSE17536
GSM437211	2.80052	0.306725	0.0289418	0	0	0	0.0162595	0.390576	0	0	0.619089	0.787585	3.54302	GSE17536
GSM437212	2.35567	0.255751	0.0652698	0	0.0179077	0	0.021321	0.592716	0	0	0.543236	0.839655	3.30864	GSE17536
GSM437213	2.65425	0.255229	0.0091105	0	0	0.0625356	0	0.149525	0	0	0.561601	0.827988	3.13065	GSE17536
GSM437214	2.69025	0.52554	0	0	0.019192	0.000720186	0	0.193189	0.000678483	0	0.604362	0.797539	3.42957	GSE17536
GSM437215	2.88121	0.349479	0	0	0.00387888	0.000243949	0	0.295729	0.00949039	0	0.590082	0.807587	3.54004	GSE17536
GSM437216	3.03969	0.123619	0	0	0.0287679	0.000717859	0	0.0170244	0	0	0.67545	0.738493	3.20982	GSE17536
GSM437217	2.91203	0.258905	0.0109291	0	0.0167315	0.0522805	0.0179541	0.0990483	0	0	0.620854	0.784547	3.36788	GSE17536
GSM437218	2.93213	0.168996	0.0118712	0	0.00116233	0.00908061	0	0.133341	0	0	0.630935	0.776259	3.25659	GSE17536
GSM437219	2.53755	0.162438	0.0308075	0	0	0.0317772	0.0469728	0.325722	0	0	0.479818	0.881637	3.13527	GSE17536
GSM437220	2.61168	0.231035	0	0	0	0	0.0676516	0.410379	0	0	0.581222	0.8142	3.32075	GSE17536
GSM437221	2.48651	0.306503	0.00658273	0	0	0.0103247	0.0504544	0.302021	0	0	0.549356	0.835648	3.16239	GSE17536
GSM437222	2.39037	0.528898	0.0912098	0	0	0	0	0.785827	0	0	0.465535	0.88599	3.79631	GSE17536
GSM437223	2.09872	0.62418	0.116019	0	0.0634629	0.0134939	0	0.660811	0	0	0.501009	0.865267	3.57668	GSE17536
GSM437224	2.63283	0.35036	0.0674666	0	0.016827	0.000116464	0	0.313211	0	0	0.605063	0.797779	3.38082	GSE17536
GSM437225	2.48287	0.356163	0.0533195	0	0	0	0	0.518213	0.0296972	0	0.545248	0.838307	3.44026	GSE17536
GSM437226	1.33411	0.936023	0.0479019	0	0.237629	0.138076	0.274067	0.814281	0	0	0.486532	0.873908	3.78209	GSE17536
GSM437227	2.71386	0.22391	0.0330106	0	0	0.000340199	0	0.455113	0	0	0.581328	0.813944	3.42624	GSE17536
GSM437228	2.70965	0.185858	0.011645	0	0	0	0	0.22152	0	0	0.514148	0.86201	3.12867	GSE17536
GSM437229	2.47336	0.27328	0.0218908	0	0.00796806	0	0	0.582488	0	0	0.563157	0.826604	3.35898	GSE17536
GSM437230	2.85998	0.19282	0	0	0	0.00709351	0	0.0441413	0	0	0.62521	0.780823	3.10404	GSE17536
GSM437231	3.00296	0.411651	0	0	0	0	0.00717702	0.10492	0	0	0.622105	0.783459	3.5267	GSE17536
GSM437232	3.10401	0.182521	0	0	0	0.00400557	0	0.0897462	0	0	0.692106	0.724931	3.38028	GSE17536
GSM437233	2.67836	0.478718	0.0476263	0	0.00210922	0.0330618	0	0.156712	0	0	0.559537	0.82881	3.39659	GSE17536
GSM437234	2.73637	0.469834	0.0515115	0	0	0	0	0.380074	0.00378295	0	0.603028	0.799646	3.64157	GSE17536
GSM437235	2.66829	0.609807	0.052519	0	0	0.000170102	0.00607181	0.254614	0	0	0.592885	0.806198	3.59147	GSE17536
GSM437236	2.52521	0.169999	0.0726343	0	0	0.00309256	0	0.203486	0	0	0.554211	0.833207	2.97442	GSE17536
GSM437237	2.88252	0.243798	0.0150586	0	0	0	0	0.143224	0	0	0.639607	0.769667	3.2846	GSE17536
GSM437238	2.9582	0.264838	0.0293465	0	0	0	0	0.0759684	0	0	0.636458	0.771891	3.32836	GSE17536
GSM437239	2.56313	0.409628	0.0673778	0	0	0	0	0.261578	4.91764e-05	0	0.563473	0.826118	3.30176	GSE17536
GSM437240	2.74483	0.296799	0.0175977	0	0	0.0321018	0	0.08993	0.00981507	0	0.572388	0.820502	3.19108	GSE17536
GSM437241	2.62923	0.400006	0.107334	0	0	0.00948564	0	0.107324	0.00643919	0	0.597932	0.801934	3.25982	GSE17536
GSM437242	2.52297	0.494979	0	0	0.0063036	0	0	0.212858	0	0	0.544206	0.839158	3.23711	GSE17536
GSM437243	2.78305	0.427614	0.06844	0	0	0	0	0.210431	0.000652902	0	0.58354	0.812231	3.49019	GSE17536
GSM437244	2.8105	0.36706	0.0352809	0	0	0	0	0.0658704	0	0	0.605089	0.796285	3.27871	GSE17536
GSM437245	2.65527	0.337982	0.0375502	0	0	0	0	0.305229	0	0	0.604411	0.797719	3.33603	GSE17536
GSM437246	2.68366	0.198512	0.0193822	0	0	0.0265877	0	0.136567	0	0	0.600538	0.799834	3.06471	GSE17536
GSM437247	2.70706	0.498895	0	0	0.00276378	0	0	0.135825	0	0	0.612419	0.791179	3.34454	GSE17536
GSM437248	2.86874	0.172306	0.0149889	0	0	0.0110164	0	0.0602554	0	0	0.631604	0.775644	3.1273	GSE17536
GSM437249	2.67464	0.275442	0.0386536	0	0	0.0171037	0	0.151936	0.00962769	0	0.593544	0.804956	3.1674	GSE17536
GSM437250	2.16245	0.675193	0.0923619	0	0.0498843	0	0	0.47725	0	0	0.489981	0.871848	3.45714	GSE17536
GSM437251	2.88721	0.464915	0.0478543	0	0	0.0045605	0.013534	0.208116	0.00915055	0	0.603701	0.798094	3.63534	GSE17536
GSM437252	2.85472	0.196478	0.0146267	0	0.0278889	0.000124308	0	0.108854	0	0	0.624923	0.78108	3.20269	GSE17536
GSM437253	2.89387	0.160981	0.0458215	0	0.0116276	0.00115252	0	0.105244	0	0	0.599855	0.800578	3.2187	GSE17536
GSM437254	1.58132	0.573504	0.118627	0	0	0.136032	0.0513064	0.736241	0	0	0.413536	0.912478	3.19704	GSE17536
GSM437255	3.06884	0.122596	0.0155016	0	0.0472034	0.000895027	0	0.129941	0	0	0.627326	0.779179	3.38497	GSE17536
GSM437256	2.52768	0.187049	0.0215228	0	0	0.0504117	0.0372605	0.245045	0	0	0.617821	0.787838	3.06897	GSE17536
GSM437257	2.21336	0.715485	0.123044	0	0.0392924	0	0.00424264	0.339124	0	0	0.530364	0.847614	3.43455	GSE17536
GSM437258	2.95032	0.16405	0.0394053	0	0.0179955	0.000366853	0	0.184298	0	0	0.642005	0.767893	3.35643	GSE17536
GSM437259	2.82314	0.238727	0.025073	0	0	0.000929564	0	0.223697	0	0	0.598629	0.801215	3.31156	GSE17536
GSM437260	2.43804	0.289735	0	0	0	0.0396822	0.0425229	0.341985	0	0	0.533258	0.846132	3.15196	GSE17536
GSM437261	2.91326	0.170139	0	0	0.0127714	0.00146596	0	0.193074	0	0	0.630159	0.777041	3.29071	GSE17536
GSM437262	2.70828	0.409863	0	0	0.00404053	0	0	0.163505	0	0	0.609293	0.793445	3.28569	GSE17536
GSM437263	2.45163	0.495485	0.0267762	0	0	0.00395061	0	0.488567	0.00212782	0	0.559698	0.829043	3.46854	GSE17536
GSM437264	2.73707	0.176643	0.00604444	0	0	0.00236243	0.0122929	0.189011	0	0	0.620823	0.784386	3.12342	GSE17536
GSM437265	2.27585	0.543207	0.0845053	0	0	0.0221251	0	0.45053	0	0	0.540358	0.841505	3.37622	GSE17536
GSM437266	2.60725	0.230472	0.019039	0	0	0.144079	0.0486403	0.280492	0.0139154	0	0.601891	0.800634	3.34389	GSE17536
GSM437267	2.43266	0.352465	0.0260201	0	0	0.0181317	0	0.369417	0	0	0.519491	0.854907	3.1987	GSE17536
GSM437268	2.85394	0.136389	0.0305127	0	0	0	0	0.0494568	0	0	0.667401	0.745776	3.0703	GSE17536
GSM437269	2.68946	0.214529	0.021813	0	0	0.0108126	0	0.0418739	0.00236463	0	0.594304	0.804932	2.98086	GSE17536
GSM437270	2.70683	0.437624	0	0	0	0.00656884	0	0.277968	0.0148847	0	0.601269	0.799993	3.44388	GSE17537
GSM437271	2.90094	0.164998	0	0	0	0.026898	0.0193872	0.206284	0	0	0.589775	0.807918	3.3185	GSE17537
GSM437272	1.96755	0.517325	0.23013	0	0	0.0524333	0.0553346	0.72795	0	0	0.401629	0.919018	3.55072	GSE17537
GSM437273	2.97668	0.120219	0	0	0	0	0	0.0666573	0	0	0.636554	0.771692	3.16356	GSE17537
GSM437274	3.2514	0.182683	0	0	0	0.00784334	0	0.076253	0	0	0.651782	0.759029	3.51818	GSE17537
GSM437275	3.12429	0.0469344	0	0	0	0.0079161	0	0.0480304	0	0	0.665148	0.747319	3.22717	GSE17537
GSM437276	2.55484	0.618714	0.0689734	0	0	0.00144947	0	0.210118	0.000985763	0	0.543342	0.839465	3.45508	GSE17537
GSM437277	2.8679	0.219949	0	0	0	0.00490682	0	0.0905396	0	0	0.57256	0.821451	3.1833	GSE17537
GSM437278	3.14947	0.120839	0.012415	0	0.00354495	0.00304307	0	0.0746584	0	0	0.672841	0.740989	3.36397	GSE17537
GSM437279	2.86275	0.321511	0	0	0.00211007	0.00308805	0	0.080734	0	0	0.649256	0.761903	3.2702	GSE17537
GSM437280	2.52578	0.419742	0.0200152	0	0	0	0	0.360594	0	0	0.571775	0.820631	3.32613	GSE17537
GSM437281	2.27548	0.700024	0.1197	0	0.0134752	0	0	0.622315	0.00262149	0	0.576187	0.819839	3.73362	GSE17537
GSM437282	2.76113	0.213997	0.119422	0	0.0119386	0.0392672	0	0.0611949	0.00080269	0	0.608088	0.794186	3.20775	GSE17537
GSM437283	3.47791	0.0937128	0.000268785	0	0	0.0633428	0	0.0862373	0	0	0.644686	0.764977	3.72147	GSE17537
GSM437284	2.37144	0.592084	0.0991283	0	0	0	0.0516037	0.30802	0.00584399	0	0.556709	0.831058	3.42812	GSE17537
GSM437285	2.89433	0.0660303	0.0147873	0	0.0308338	0.0110649	0	0.0237064	0	0	0.657458	0.754099	3.04076	GSE17537
GSM437286	1.76047	0.486711	0.144209	0	0	0	0	0.189637	0	0	0.332095	0.964694	2.58103	GSE17537
GSM437287	2.83597	0.132456	0.039226	0	0	0	0	0.0461779	0	0	0.59987	0.801242	3.05383	GSE17537
GSM437288	2.81864	0.173005	0.0194559	0	0.0249731	0.0216543	0	0.0385743	0	0	0.578911	0.816946	3.09631	GSE17537
GSM437289	2.90209	0.149266	0	0	0	0	0	0.0197649	0	0	0.658404	0.753207	3.07112	GSE17537
GSM437290	2.66142	0.142173	0.00899602	0	0	0.00707336	0	0.0425042	0	0	0.623325	0.78245	2.86217	GSE17537
GSM437291	2.95774	0.106882	0	0	0.0356596	0	0.00643903	0.0048308	0	0	0.640927	0.768157	3.11155	GSE17537
GSM437292	2.8304	0.1145	0	0	0	0.00852687	0	0	0	0	0.63901	0.76984	2.95343	GSE17537
GSM437293	2.56299	0.515488	0.0258928	0	0	0.000641707	0	0.12023	0	0	0.587287	0.809416	3.22524	GSE17537
GSM437294	2.49101	0.1833	0.00811179	0	0	0	0.0453106	0.390732	0	0	0.610418	0.793588	3.11847	GSE17537
GSM437295	2.82133	0.167022	0.0025829	0	0.0258394	0	0	0.0305242	0	0	0.636339	0.771806	3.0473	GSE17537
GSM437296	3.21047	0.168443	0	0	0	0	0	0	0	0	0.701471	0.715072	3.37891	GSE17537
GSM437297	2.0884	0.252392	0.0273401	0	0	0.00039938	0.303537	0.623615	0	0	0.55254	0.836037	3.29568	GSE17537
GSM437298	2.92981	0.0684109	0.0219476	0	0	0.000359422	0	0.00590193	0	0	0.623205	0.783463	3.02643	GSE17537
GSM437299	3.02025	0.163589	0.00280162	0	0.0265742	0.0018953	0	0.234404	0	0	0.625191	0.781068	3.44951	GSE17537
GSM437300	2.75335	0.211552	0	0	0	0.00684336	0	0.126368	0	0	0.620602	0.784427	3.09811	GSE17537
GSM437301	2.15912	0.67808	0.237216	0	0.0176401	0.0629463	0	0.357464	0	0	0.481312	0.876774	3.51246	GSE17537
GSM437302	2.66637	0.161847	0.00491227	0	0	0.0048331	0	0.22912	0	0	0.638983	0.770433	3.06709	GSE17537
GSM437303	3.09112	0.133001	0	0	0.0123679	0.0395568	0	0.046842	0	0	0.661224	0.751098	3.32288	GSE17537
GSM437304	3.12297	0.238132	0.00414149	0	0.0295508	0.00348802	0	0.233237	0.0690832	0	0.658819	0.756287	3.7006	GSE17537
GSM437305	2.74859	0.374364	0.00599268	0	0	0.00741629	0	0.282849	0	0	0.572255	0.820106	3.41921	GSE17537
GSM437306	2.28721	0.8253	0.0145381	0	0.00020509	0.235544	0	0.828343	0	0	0.553633	0.834903	4.19114	GSE17537
GSM437307	1.47658	0.464615	0.00702094	0	0	0.0749799	0.244467	0.958995	0	0	0.491602	0.870781	3.22666	GSE17537
GSM437308	2.71899	0.331039	0.0614519	0	0	0	0	0.237775	0	0	0.519102	0.856337	3.34926	GSE17537
GSM437309	2.86394	0.167314	0	0	0.0109663	0.0170516	0.0321028	0.0873685	0	0	0.696906	0.722003	3.17874	GSE17537
GSM437310	2.81968	0.120222	0.0271417	0	0.001268	0.00408648	0	0	0	0	0.607286	0.795961	2.9724	GSE17537
GSM437311	2.56852	0.146716	0.090336	0	0.00649003	0.00993204	0	0.0662048	0	0	0.613458	0.790002	2.8882	GSE17537
GSM437312	3.07497	0.0373349	0	0	0.011422	0	0	0.0235113	0	0	0.691569	0.723419	3.14724	GSE17537
GSM437313	2.39167	0.234182	0	0	0	0.00413539	0.00825999	0.400588	0	0	0.587381	0.809812	3.03884	GSE17537
GSM437314	2.63925	0.289742	0	0	0	0	0	0.389887	0	0	0.614709	0.790413	3.31887	GSE17537
GSM437315	1.04031	1.48377	0.193877	0	0	0.0797996	0.0246764	1.26	0.0933533	0	0.510701	0.862926	4.17579	GSE17537
GSM437316	2.63042	0.448725	0.0197331	0	0.0507918	0	0	0.256733	0	0	0.496524	0.869918	3.40641	GSE17537
GSM437317	2.74445	0.347978	0.0200824	0	0.048424	0.0959794	0	0.262802	0	0	0.586869	0.810583	3.51971	GSE17537
GSM437318	2.49715	0.464551	0.0723533	0	0	0	0	0.300764	0	0	0.57426	0.819034	3.33482	GSE17537
GSM437319	2.89415	0.338268	0	0	0.0364569	0.00444241	0	0.249101	0	0	0.608355	0.794459	3.52242	GSE17537
GSM437320	3.21744	0.160263	0.039456	0	0	0.00831036	0	0.204259	0.00622069	0	0.612251	0.790948	3.63594	GSE17537
GSM437321	3.04765	0.107709	0	0	0.0304646	0.00221142	0	0.238478	0	0	0.658217	0.754657	3.42651	GSE17537
GSM437322	2.98127	0.12862	0.0291479	0	0.0247564	0.00546236	0	0.16059	0	0	0.62375	0.782023	3.32984	GSE17537
GSM437323	3.07182	0.179719	0	0	0.0576782	0.00301038	0	0.100536	0	0	0.653969	0.757826	3.41277	GSE17537
GSM437324	3.19685	0.111243	0	0	0.0204001	0.00613106	0	0.0441955	0	0	0.648029	0.762115	3.37882	GSE17537
GSM971957	4.71122	0.720686	0	0	0	0	0	0.620896	0	0	0.580188	0.814748	6.05281	GSE39582
GSM971958	3.6869	1.44864	0.126889	0	0.0164994	0	0	0.682611	0	0	0.49206	0.871331	5.96154	GSE39582
GSM971959	5.19358	0.185778	0.0978274	0	0	0.00146353	0.0354897	0.346426	0	0	0.605312	0.796294	5.86057	GSE39582
GSM971960	5.78429	0.167262	0	0	0	0.0896081	0	0.136856	0.0225119	0	0.652741	0.75824	6.20052	GSE39582
GSM971961	3.52139	1.65486	0.0408169	0	0	0	0	2.0697	0	0	0.516126	0.856379	7.28676	GSE39582
GSM971962	3.69457	1.94649	0.122118	0	0	0.143225	0.133409	0.843911	0.0205285	0	0.533768	0.845537	6.90425	GSE39582
GSM971963	3.2634	0.712172	0.0138881	0	0	0.241665	0.712754	1.54145	0.0465667	0	0.496833	0.869002	6.5319	GSE39582
GSM971964	5.4823	0.250597	0.0417366	0	0	0.081441	0.0132596	0.149077	0.0225365	0	0.599675	0.800889	6.04095	GSE39582
GSM971965	5.99205	0.517359	0	0	0	0.00990637	0	0.152712	0.0198445	0	0.655256	0.756663	6.69187	GSE39582
GSM971966	4.65038	0.628622	0.061641	0	0	0	0	0.518259	0	0	0.520302	0.855072	5.8589	GSE39582
GSM971967	5.79071	0.286369	0.0151395	0	0	0	0	0.259411	0	0	0.563664	0.828561	6.35163	GSE39582
GSM971968	4.26013	1.00167	0	0	0	0	0.0456086	1.06902	0.0341748	0	0.506946	0.861905	6.4106	GSE39582
GSM971969	5.03905	0.297928	0.00906419	0	0.00148784	0	0.137843	0.554214	0	0	0.680375	0.74011	6.03959	GSE39582
GSM971970	5.14925	0.244827	0	0	0	0	0	0.180804	0	0	0.653257	0.757822	5.57488	GSE39582
GSM971971	5.38911	0.290059	0.0311043	0	0.00988119	0	0.189468	0.435384	0	0	0.623796	0.782811	6.34501	GSE39582
GSM971972	5.34557	0.576456	0	0	0.00452553	0.00186524	0	0.183181	0	0	0.613731	0.789726	6.1116	GSE39582
GSM971973	4.45813	0.42503	0	0	0	0	0	0.411907	0	0	0.465198	0.893558	5.29507	GSE39582
GSM971974	5.98746	0.595408	0	0	0	0.0149656	0.00274806	0.128599	0	0	0.618191	0.786257	6.72918	GSE39582
GSM971975	5.49937	0.277322	0	0	0	0.0537315	0	0.327388	0	0	0.603772	0.797521	6.15781	GSE39582
GSM971976	4.98784	0.32772	0.0936673	0	0	0.0180239	0	0.0865145	0.00734763	0	0.562274	0.829245	5.52111	GSE39582
GSM971977	4.70119	0.8611	0	0	0.0247943	0	0	0.885159	0	0	0.615847	0.791617	6.47225	GSE39582
GSM971978	4.60833	0.351068	0.0131073	0	0	0.0701402	0.11422	0.401971	0.0135278	0	0.601581	0.799519	5.57237	GSE39582
GSM971979	5.26431	0.483903	0.267702	0	0	0	0	0.768308	0.0207192	0	0.526332	0.850597	6.80494	GSE39582
GSM971980	6.32506	0.260832	0.109502	0	0	0.0578786	0.154328	0.41745	0.0515512	0	0.582653	0.813022	7.3766	GSE39582
GSM971981	4.27843	0.646605	0.0134018	0	0	0.00501772	0.0265363	1.14217	0.0145094	0	0.53552	0.844456	6.12667	GSE39582
GSM971982	4.84654	0.894018	0.0979749	0	0	0	0.00412361	1.22522	0.0627168	0	0.511689	0.859068	7.13059	GSE39582
GSM971983	4.82698	0.626351	0.030271	0	0.0839534	0	0.0758603	0.956701	0.0168384	0	0.647807	0.770744	6.61696	GSE39582
GSM971984	3.89777	0.741651	0	0	0	0.0955207	0.199551	0.851797	0	0	0.528336	0.849199	5.78629	GSE39582
GSM971985	5.86268	0.213667	0	0	0	0.132865	0.0742843	0.143221	0.0222528	0	0.591352	0.807389	6.44897	GSE39582
GSM971986	4.56582	1.20484	0.0642005	0	0.00530249	0	0	0.565453	0.134104	0	0.491054	0.872043	6.53971	GSE39582
GSM971987	4.82097	1.1291	0.0464901	0	0	0.0693978	0.119615	0.433489	0.212624	0	0.525081	0.850945	6.83169	GSE39582
GSM971988	5.80713	0.409247	0.031156	0	0	0.0207137	0	0.225326	0.0100194	0	0.574716	0.81953	6.50359	GSE39582
GSM971989	6.11038	0.23114	0	0	0	0.0226315	0.00834248	0.0604314	0.004555	0	0.636804	0.771582	6.43748	GSE39582
GSM971990	5.0715	0.239338	0	0	0	0.10679	0.160437	0.342395	0.0333036	0	0.603869	0.797615	5.95376	GSE39582
GSM971991	4.53431	0.858849	0.0570851	0	0	0.0495328	0.118563	0.453072	0	0	0.542976	0.839693	6.07141	GSE39582
GSM971992	5.36503	0.201828	0.0309674	0	0	0.152537	0.0221349	0.243321	0.00550871	0	0.522565	0.85746	6.02133	GSE39582
GSM971993	5.45556	0.327217	0	0	0	0	0	0.416726	0	0	0.645942	0.764672	6.19951	GSE39582
GSM971994	5.12007	0.567077	1.11885e-05	0	0	0.0655971	0	0.166232	0.00424707	0	0.629913	0.77743	5.92323	GSE39582
GSM971995	6.1808	0.336531	0	0	0	0.0021402	0.0151906	0.152393	0.0660897	0	0.642924	0.766477	6.75314	GSE39582
GSM971996	2.7239	2.35668	0.206721	0	0	0.0931934	0.344015	1.30195	0.125486	0	0.493244	0.870541	7.15195	GSE39582
GSM971997	3.82472	0.426778	0.037697	0	0.00877265	0.297412	0.695551	0.926678	0.0590551	0	0.486743	0.873955	6.27667	GSE39582
GSM971998	6.28988	0.387683	0.023598	0	0	0.0624101	0.0239064	0.178404	0.101518	0	0.610647	0.792208	7.0674	GSE39582
GSM971999	5.85458	0.558384	0.0166938	0	0.0733189	0	0.105137	0.330994	0.0878128	0	0.606659	0.795706	7.02692	GSE39582
GSM972000	5.19937	0.42584	0.00806965	0	0.000794973	0.00374819	0	0.0970747	0	0	0.607162	0.795018	5.73489	GSE39582
GSM972001	5.54214	0.195706	0.0100936	0	0	0.138304	0.0354922	0.140171	0.0303648	0	0.642925	0.766678	6.09227	GSE39582
GSM972002	5.34127	0.382129	0.00501362	0	0	0	0	0.344026	0	0	0.544008	0.841593	6.07243	GSE39582
GSM972003	5.46733	0.289565	0.00603825	0	0	0.0939388	0	0.0787579	0	0	0.615223	0.788892	5.93563	GSE39582
GSM972004	5.41839	0.391942	0.00251677	0	0.00866274	0.000776516	0	0.133194	0.0279285	0	0.613827	0.789772	5.98341	GSE39582
GSM972005	6.50832	0.0457912	0.0264147	0	0	0.000204782	0	0.0965707	0	0	0.569592	0.827954	6.6773	GSE39582
GSM972006	4.44221	1.25837	0.0483934	0	0	0.0196309	0.101043	0.275648	0.0563395	0	0.483159	0.877822	6.20164	GSE39582
GSM972007	5.44317	1.07367	0.0263608	0	0.0316635	0	0	0.650446	0.0180055	0	0.567264	0.82365	7.24332	GSE39582
GSM972008	2.82961	1.49037	0.29443	0	0	0.0105049	0	1.42925	0	0	0.440342	0.900743	6.05417	GSE39582
GSM972009	6.54857	0.565981	0.0301129	0	0.0299114	0.00221414	0	0.182211	0.0918233	0	0.624705	0.78133	7.45083	GSE39582
GSM972010	4.91826	0.837944	0	0	5.53311e-05	0	0.0283013	0.431597	0	0	0.599839	0.800807	6.21616	GSE39582
GSM972011	3.10685	2.68329	0.2618	0	0	0.0727982	0.118299	0.654834	0.100633	0	0.45054	0.902345	6.99851	GSE39582
GSM972012	6.12301	0.21425	0.0476873	0	0	0.0523154	0.0311015	0.161727	0	0	0.546952	0.841746	6.6301	GSE39582
GSM972013	5.14629	0.694544	0.0511953	0	0	0	0	0.13633	0	0	0.545463	0.839867	6.02836	GSE39582
GSM972014	4.98584	0.427205	0.0457791	0	0	0.000323596	0	0.199928	0	0	0.589848	0.807918	5.65908	GSE39582
GSM972015	5.19977	0.466671	0.0622497	0	0	0	0	0.343073	0	0	0.56035	0.829063	6.07177	GSE39582
GSM972016	5.07817	0.726862	0.117719	0	0	0.0869796	0	0.502909	0.0387824	0	0.500932	0.86696	6.55142	GSE39582
GSM972017	4.64997	0.933646	0	0	0	0	0.0673679	0.243035	0	0	0.53063	0.848507	5.89402	GSE39582
GSM972018	4.1918	1.015	0.163029	0	0.0469975	0	0.157313	0.718188	0	0	0.532091	0.846797	6.29233	GSE39582
GSM972019	4.1402	1.84173	0.0200804	0	0.0692616	0	0.27087	0.608822	0	0	0.53681	0.843581	6.95096	GSE39582
GSM972020	6.2279	0.610706	0.0133294	0	0.0234108	0.000965953	0.0470196	0.0622049	0.0251233	0	0.632364	0.77516	7.01066	GSE39582
GSM972021	3.07079	0.828931	0.188406	0	0.120717	0	0	0.452042	0	0	0.375789	0.936948	4.66088	GSE39582
GSM972022	4.94415	0.775895	0.0549259	0	0	0.00196218	0.0404445	0.178275	0.0323524	0	0.549748	0.835918	6.02801	GSE39582
GSM972023	5.66634	0.679601	0.0886104	0	0.00761723	0	0	0.155396	0.0147736	0	0.651313	0.760861	6.61233	GSE39582
GSM972024	4.92324	0.459973	0.0109461	0	0	0	0.00163493	0.0772591	0	0	0.582891	0.813646	5.47305	GSE39582
GSM972025	5.99668	0.493284	0	0	0	0	0.0116423	0.132116	0.000519096	0	0.647337	0.762921	6.63424	GSE39582
GSM972026	1.92544	2.31501	0.403327	0	0	0	0.0822662	1.17545	0.0940185	0	0.404339	0.933142	5.99551	GSE39582
GSM972027	5.28334	0.640011	0.0264226	0	0	0	0	0.102821	0.0383528	0	0.423656	0.923639	6.09094	GSE39582
GSM972028	5.62533	0.752254	0	0	0	0	0.010014	0.174146	0.0517875	0	0.602221	0.79847	6.61354	GSE39582
GSM972029	5.13878	1.98189	0.0608348	0	0	0.000817966	0	0.123012	0.137702	0	0.537055	0.844115	7.44304	GSE39582
GSM972030	4.12265	2.25364	0.598696	0	0	0.0910454	0	0.242554	0.00980981	0	0.384141	0.941017	7.31839	GSE39582
GSM972031	5.20836	0.923224	0.0138222	0	0.000594634	0.00616778	0	0	0	0	0.577382	0.816931	6.15217	GSE39582
GSM972032	5.64881	0.533559	0.00568335	0	0	0	0	0.0490848	0	0	0.616253	0.787846	6.23713	GSE39582
GSM972033	5.57148	0.0939659	0	0	0	0	0	0	0	0	0.623256	0.784026	5.66545	GSE39582
GSM972034	5.71538	0.123028	0.0500766	0	0	0.044275	0	0.0164782	0	0	0.589656	0.810826	5.94924	GSE39582
GSM972035	4.72874	0.117102	0.0717904	0	0	0.000499792	0	0.0458229	0	0	0.558239	0.835191	4.96396	GSE39582
GSM972036	6.32468	0.232686	0	0	0	0.00467909	0	0	0	0	0.697979	0.717803	6.56204	GSE39582
GSM972037	6.18655	0.110701	0.0144756	0	0	0.0236951	0	0.0918673	0.0050628	0	0.587617	0.81253	6.43235	GSE39582
GSM972038	5.38246	0.246689	0.0724006	0	0	0	0	0.225196	0	0	0.517993	0.861994	5.92675	GSE39582
GSM972039	0.625727	3.90399	0.962546	0.0156764	0	0.431592	0	0.64924	0.15961	0	0.423466	0.981423	6.74838	GSE39582
GSM972040	5.34088	0.304224	0.0597665	0	0	0	0	0.106961	0	0	0.559736	0.83191	5.81184	GSE39582
GSM972041	5.13154	0.564166	0.0589277	0	0	0	0	0.114343	0.0190761	0	0.574134	0.819489	5.88806	GSE39582
GSM972042	6.31942	0.0583548	0.0225001	0	0.0242803	0.0379189	0	0.090535	0	0	0.667075	0.745668	6.55301	GSE39582
GSM972043	5.29301	0.372297	0.01781	0	0	0	0	0.0404693	0	0	0.599254	0.801648	5.72358	GSE39582
GSM972044	5.53164	0.0337313	0	0	0	0.00374815	0	0.104074	0	0	0.563604	0.832795	5.67319	GSE39582
GSM972045	5.93965	0.167899	0.0341482	0	0.0137722	0.00157824	0	0.0481045	0	0	0.637578	0.771048	6.20515	GSE39582
GSM972046	3.10127	1.12485	0.202376	0	0	0.04798	0.378405	1.12003	0	0	0.307369	0.965622	5.97491	GSE39582
GSM972047	4.44161	1.076	0	0	0	0.00520823	0	0.0974361	0	0	0.480732	0.88298	5.62026	GSE39582
GSM972048	5.30502	0.342774	0.0791422	0	0	0.0195423	0	0.0649401	0	0	0.552833	0.836802	5.81141	GSE39582
GSM972049	5.96169	0.148215	0.044268	0	0	0	0	0.0915798	0	0	0.436494	0.925376	6.24575	GSE39582
GSM972050	6.54892	0.0992814	0	0	0.0235278	0.00240527	0	0.0106993	0.0193519	0	0.684368	0.73002	6.70418	GSE39582
GSM972051	2.72532	2.50976	0.620018	0.28726	0	0	0	0.306372	0.0848178	0	0.449436	0.907229	6.53354	GSE39582
GSM972052	5.4358	0.451226	0	0	0	0.00302231	0	0	0	0	0.661315	0.750921	5.89005	GSE39582
GSM972053	4.70277	0.256562	0.000143955	0	0	0.00270147	0	0.0336812	0	0	0.557309	0.835161	4.99586	GSE39582
GSM972054	4.39136	1.77517	0.123081	0.0273605	0.060811	0	0	0.34015	0.0214415	0	0.560097	0.828264	6.73937	GSE39582
GSM972055	4.95342	0.58832	0.0333584	0	0	0.0180157	0.0311965	0.449697	0	0	0.573952	0.818955	6.07401	GSE39582
GSM972056	5.53025	0.415947	0.0756855	0	0	0.0428326	0.0106802	0.139447	0	0	0.531105	0.851392	6.21484	GSE39582
GSM972057	4.67016	0.243832	0.117919	0	0	0	0	0.22641	0.0148523	0	0.569985	0.822797	5.27318	GSE39582
GSM972058	4.84697	0.668779	0.163615	0	0	0.0178985	0.129093	1.23673	0.036809	0	0.528266	0.849116	7.09989	GSE39582
GSM972059	2.1188	1.38267	0.378513	0	0	0.222042	0.352676	1.51978	0.10181	0	0.441462	0.89768	6.0763	GSE39582
GSM972060	4.85007	0.518465	0	0	0	0	0	0.327808	0	0	0.612288	0.791018	5.69634	GSE39582
GSM972061	5.07789	0.434803	0	0	0	0.0306461	0.0417648	0.136861	0	0	0.598893	0.801171	5.72196	GSE39582
GSM972062	5.34765	0.345947	0	0	0	0.00249885	0	0.232084	0.0380057	0	0.689894	0.728065	5.96619	GSE39582
GSM972063	5.03931	0.787162	0	0	0	0	0	0.42684	0.0531751	0	0.604107	0.797727	6.30649	GSE39582
GSM972064	4.26015	0.930262	0.0358652	0	0	0	0.0545737	1.35353	0.0605336	0	0.524399	0.851443	6.69492	GSE39582
GSM972065	5.03727	0.610483	0.0356004	0	0	0.0132078	0	0.395392	0.0120232	0	0.614545	0.789787	6.10397	GSE39582
GSM972066	4.43223	0.541435	0	0	0	0.239694	0.00700176	0.412995	0.0235907	0	0.514695	0.85828	5.65694	GSE39582
GSM972067	5.01485	1.04086	0.0112574	0	0.0478987	0.000905501	0	0.314762	0	0	0.607391	0.795369	6.43054	GSE39582
GSM972068	3.67346	1.89174	0.205019	0	0	0.0144449	0.0689714	1.38061	0.0809749	0	0.445266	0.897756	7.31522	GSE39582
GSM972069	4.4845	0.897622	0	0	0	0.114308	0	0.224351	0	0	0.560085	0.828441	5.72078	GSE39582
GSM972070	6.68487	0.303795	0	0	0.033849	0.00380169	0	0.174912	0.0952573	0	0.64638	0.76368	7.29649	GSE39582
GSM972071	4.68901	0.761713	0.0849341	0	0	0.000679291	0	0.338502	0.0209548	0	0.511224	0.861266	5.8958	GSE39582
GSM972072	3.76392	1.01403	0.127736	0	0	0.076931	0.331179	0.907762	0.0128863	0	0.502456	0.864632	6.23445	GSE39582
GSM972073	4.98577	1.0595	0.0457156	0	0.0309777	0.000338227	0	0.483258	0.077582	0	0.587842	0.809865	6.68315	GSE39582
GSM972074	5.29409	0.403202	0	0	0	0.0466506	0.0297001	0.569326	0	0	0.56519	0.825254	6.34297	GSE39582
GSM972075	4.84819	0.267777	0	0	0	0.0272033	0.0607627	0.513598	0.00764653	0	0.595205	0.803836	5.72518	GSE39582
GSM972076	4.91282	0.727326	0.0306166	0	0	0.0349531	0.0595872	0.742641	0.0188271	0	0.565896	0.824778	6.52677	GSE39582
GSM972077	5.59699	0.922198	0	0	0	0.00630344	0.0826544	0.39219	0.0466378	0	0.639349	0.772509	7.04698	GSE39582
GSM972078	4.82632	1.11938	0.00870011	0	0	0	0	0.399593	0.0391306	0	0.525919	0.851078	6.39312	GSE39582
GSM972079	5.16235	0.906124	0	0	0	0.005452	0.148165	0.5586	0.0756417	0	0.575096	0.8187	6.85634	GSE39582
GSM972080	5.26595	0.640434	0.0322919	0	0	0.0261833	0	0.468939	0	0	0.60176	0.799197	6.4338	GSE39582
GSM972081	5.7897	0.384329	0.0171828	0	0	0.0639743	0	0.13531	0	0	0.627698	0.778809	6.3905	GSE39582
GSM972082	4.95206	1.61297	0.0468806	0	0.0175423	0.00308739	0	0.535683	0.0548418	0	0.504467	0.864258	7.22306	GSE39582
GSM972083	5.33667	0.517313	0	0	0	0	0.108759	0.404898	0	0	0.644237	0.767529	6.36764	GSE39582
GSM972084	5.92318	0.799696	0	0	0.104586	0.0421143	0	0.30951	0.114325	0	0.60681	0.795823	7.29341	GSE39582
GSM972085	5.07185	0.633399	0.0717342	0	0	0.121451	0.0800119	0.423839	0	0	0.552776	0.833401	6.40228	GSE39582
GSM972086	4.76951	0.247632	0	0	0	0	0	0.0681747	0	0	0.648408	0.76174	5.08532	GSE39582
GSM972087	5.19995	0.181387	0.0386804	0	0	0.164198	0.0950403	0.208947	0.018635	0	0.578033	0.816769	5.90684	GSE39582
GSM972088	6.29901	0.811077	0.0786681	0	0.146051	0.00664918	0.0654382	0.123383	0	0	0.575238	0.818164	7.53028	GSE39582
GSM972089	2.98304	1.94718	0.448514	0.361598	0	0	0	0.655864	0.105021	0	0.36054	0.948952	6.50122	GSE39582
GSM972090	5.65103	0.132896	0	0	0	0	0	0.00345244	0	0	0.633372	0.775088	5.78738	GSE39582
GSM972091	6.07595	0.0558988	0	0	0	0.00154594	0	0.0989316	0	0	0.619104	0.787217	6.23233	GSE39582
GSM972092	4.73543	1.03505	0.0436337	0	0	0	0	0.551364	0	0	0.53424	0.845393	6.36549	GSE39582
GSM972093	4.62577	1.378	0.21861	0	0	0.0600496	0	0.201264	0	0	0.532903	0.846384	6.4837	GSE39582
GSM972094	4.46049	0.959346	0.0352686	0	0	0.26077	0.0664509	0.298088	0.0245271	0	0.56741	0.823957	6.10494	GSE39582
GSM972095	4.78562	0.97966	0.0124252	0	0	0	0	0.337996	0	0	0.574392	0.81854	6.11571	GSE39582
GSM972096	5.73034	0.15613	0	0	0	0	0	0	0	0	0.578674	0.820504	5.88647	GSE39582
GSM972097	2.90223	4.05315	0.0450853	0	0	0	0	0.452877	0.142865	0	0.501269	0.891427	7.5962	GSE39582
GSM972098	5.76712	0.113533	0.0185512	0	0	0.00277099	0	0.0323475	0.00231461	0	0.605698	0.798246	5.93663	GSE39582
GSM972099	5.52161	0.228316	0.0187884	0	0	0	0	0.0336424	0.000364587	0	0.602627	0.799853	5.80272	GSE39582
GSM972100	5.94215	0.312435	0	0	0	3.76186e-05	0.00395782	0.140417	0	0	0.616919	0.787614	6.399	GSE39582
GSM972101	5.94411	0.300354	0.000765182	0	0.0491321	0.0671983	0.0219193	0.13818	0	0	0.606063	0.795993	6.52166	GSE39582
GSM972102	5.50016	0.780055	0.0404996	0	0	0.221118	0.10507	0.474318	0.131232	0	0.563354	0.826642	7.25245	GSE39582
GSM972103	4.76536	0.748122	0	0	0	0.0961384	0.0682123	0.32803	0.00433433	0	0.572807	0.819789	6.01019	GSE39582
GSM972104	4.471	1.70702	0.1966	0	0	0.113745	0.0462295	0.385927	0.133673	0	0.558721	0.829598	7.0542	GSE39582
GSM972105	4.92125	0.943381	0.000990269	0	0	0.0030131	0	0.0144562	0.00951744	0	0.584717	0.811389	5.89261	GSE39582
GSM972106	5.0711	0.801651	3.0216e-05	0	0	0	0	0.0535625	0	0	0.574287	0.819269	5.92635	GSE39582
GSM972107	5.35117	0.572943	0	0	0	0.000693934	0	0.372742	0.000887557	0	0.641352	0.769014	6.29844	GSE39582
GSM972108	5.23575	0.25685	0	0	0	0.0651227	0.0751583	0.17558	0.0219581	0	0.58267	0.813678	5.83041	GSE39582
GSM972109	5.60264	0.216882	0.018742	0	0	0	0	0.262822	0.00373148	0	0.649504	0.761043	6.10482	GSE39582
GSM972110	5.41985	0.140955	0.0551811	0	0.00945204	0.00689084	0.0120933	0.173636	0	0	0.665104	0.747772	5.81806	GSE39582
GSM972111	5.61937	0.315512	0.0145225	0	0	0.183537	0.00857732	0.197411	0	0	0.628873	0.778134	6.33893	GSE39582
GSM972112	4.14855	1.32729	0.0614744	0.0129258	0	0	0.0328154	1.506	0	0	0.489273	0.872176	7.08905	GSE39582
GSM972113	3.4096	2.43249	0.268263	0	0.0733637	0	0.0766061	0.656714	0	0	0.493044	0.873173	6.91703	GSE39582
GSM972114	5.59764	0.460371	0.0152789	0	0	0	0	0.261309	0	0	0.610233	0.792445	6.3346	GSE39582
GSM972115	6.64981	0.40481	0.0366915	0	0	0	0	0	0.0238157	0	0.642612	0.766582	7.11513	GSE39582
GSM972116	6.25337	0.415297	0	0.052884	0	0.0756538	0	0.117643	0.0528738	0	0.601235	0.799508	6.96772	GSE39582
GSM972117	5.95611	0.360514	0.0306991	0	0	0	0.436793	0.601013	0	0	0.559662	0.828925	7.38513	GSE39582
GSM972118	5.54472	0.232122	0.0773778	0	0	0.00533644	0	0.014024	0.0229137	0	0.564944	0.829153	5.8965	GSE39582
GSM972119	5.14249	0.543563	0	0	0	0.00070062	0	0.0884338	0.0016392	0	0.57114	0.822272	5.77682	GSE39582
GSM972120	4.2359	0.903569	0	0	0	0	0.0680919	0.573405	0	0	0.564544	0.825607	5.78096	GSE39582
GSM972121	5.53971	0.376726	0.0608604	0	0	0.0925942	0.0618395	0.187505	0	0	0.581841	0.813829	6.31923	GSE39582
GSM972122	4.93049	0.263646	0.0310719	0	0	0	0	0.0458588	0	0	0.593088	0.806866	5.27107	GSE39582
GSM972123	5.07267	0.264526	0.012508	0	0	0.0764695	0	0.0658191	0.0043823	0	0.613611	0.790203	5.49638	GSE39582
GSM972124	6.11614	0.32608	0.00109991	0	0.0390996	0.0013679	0	0.0544587	0.0828316	0	0.657409	0.754395	6.62107	GSE39582
GSM972125	5.58282	1.06336	0	0	0.0218082	0.00331197	0	0.108369	0.0325974	0	0.572929	0.819747	6.81227	GSE39582
GSM972126	4.98474	0.207336	0.0219306	0	0	0	0	0.00660253	0	0	0.563133	0.831555	5.22061	GSE39582
GSM972127	5.394	0.747568	0	0	0	0.0228217	0	0.243365	0.0158813	0	0.639042	0.770883	6.42363	GSE39582
GSM972128	4.86403	1.04729	0.0353085	0	0	0.00114325	0	0.457005	0.00229572	0	0.502546	0.866253	6.40707	GSE39582
GSM972129	4.73228	0.323807	0.00826249	0	0.015842	0.0894652	0	0.329071	0	0	0.619861	0.785397	5.49873	GSE39582
GSM972130	5.32194	0.247373	0.0109173	0	0	0	0	0.0513091	0	0	0.543591	0.84592	5.63154	GSE39582
GSM972131	4.63297	2.06042	0.0425056	0	0.117655	0	0.0423035	0.234217	0.0492899	0	0.539922	0.841853	7.17937	GSE39582
GSM972132	5.14374	0.626321	0	0	0.000538869	0	0	0.110035	0.00437322	0	0.609125	0.79323	5.88501	GSE39582
GSM972133	5.80621	0.913765	0.0741864	0	0.0195636	0	0.0173377	0.487341	0	0	0.569555	0.821958	7.31841	GSE39582
GSM972134	4.2738	0.770762	0.146042	0	0.133631	0.140906	0	0.522288	0.0326534	0	0.516161	0.856433	6.02008	GSE39582
GSM972135	5.45792	0.153173	0.0568411	0	0	0.0319507	0	0.037398	0	0	0.530809	0.856151	5.73728	GSE39582
GSM972136	5.42405	0.46416	0.00543162	0	0	0.0825662	0	0.206301	0.030012	0	0.561348	0.828788	6.21252	GSE39582
GSM972137	4.82685	0.43123	0	0	0	0.0562269	0.0294355	0.140679	0.0441366	0	0.516522	0.860705	5.52856	GSE39582
GSM972138	5.4848	0.272005	0	0	0	0.132776	0	0.130586	0	0	0.611866	0.791443	6.02016	GSE39582
GSM972139	5.16184	0.441774	0	0	0	0.0701707	0	0.0635993	0	0	0.519024	0.86086	5.73738	GSE39582
GSM972140	4.26872	1.52479	0.0816403	0	0.110906	0	0	0.744279	0	0	0.533735	0.845499	6.73033	GSE39582
GSM972141	4.02243	1.26809	0.0784903	0	0.0121273	0	0.0951225	0.875877	0	0	0.528712	0.84871	6.35214	GSE39582
GSM972142	4.79797	0.544125	0.0350986	0	0	0.0732538	0	0.131074	0.0130718	0	0.562196	0.827841	5.59459	GSE39582
GSM972143	4.55072	0.857304	0.0169227	0	0	0.00267382	0.0240408	0.360049	0	0	0.518214	0.856492	5.81171	GSE39582
GSM972144	5.14375	0.368622	0.0154449	0	0	0.0680053	0.00517391	0.107876	0.00991286	0	0.587316	0.810214	5.71879	GSE39582
GSM972145	6.13635	0.48332	0	0	0.0771409	0	0.00866015	0.07079	0	0	0.669384	0.744781	6.77626	GSE39582
GSM972146	4.84923	1.1105	0.024555	0	0.0199481	0.0348299	0	0.321287	0.00514489	0	0.547145	0.837088	6.3655	GSE39582
GSM972147	5.62005	0.494819	0	0	0	0	0.0228718	0.16657	0	0	0.604662	0.796777	6.30431	GSE39582
GSM972148	4.78162	0.507962	0.0269633	0	0	0.00363821	0	0.17124	0	0	0.584588	0.811716	5.49143	GSE39582
GSM972149	5.86024	0.351989	0.0673151	0	0	0.0533279	0	0.173825	0.0188446	0	0.590975	0.80737	6.52554	GSE39582
GSM972150	5.56343	0.661499	0	0	0	0.1581	0	0.202565	0.00670351	0	0.596359	0.802915	6.5923	GSE39582
GSM972151	5.46749	0.223523	0	0	0	0.0763373	0	0.124032	0	0	0.621216	0.784178	5.89139	GSE39582
GSM972152	5.34017	0.300746	0	0	0.0122701	0.00177817	0	0.104125	0	0	0.619616	0.785417	5.75909	GSE39582
GSM972153	5.26179	0.461219	0.00411116	0	0.0448403	0	0.0306108	0.161625	0	0	0.614746	0.789004	5.9642	GSE39582
GSM972154	5.03296	0.60243	0	0	0	0.0340209	0.0494685	0.150792	0	0	0.531309	0.849805	5.86967	GSE39582
GSM972155	5.23362	0.441685	0.05503	0	0	0.0595805	0	0.0697354	0	0	0.550623	0.837484	5.85965	GSE39582
GSM972156	5.83808	0.467514	0	0	0.00249209	0.00121791	0	0.177489	0	0	0.698706	0.720131	6.4868	GSE39582
GSM972157	5.06099	0.796526	0.0450937	0	0	0.0369871	0	0.199607	0.0297944	0	0.557303	0.83067	6.169	GSE39582
GSM972158	4.08848	1.1014	0.000965427	0	0	0.221714	0.09491	1.13006	0.0285912	0	0.535199	0.845469	6.66612	GSE39582
GSM972159	5.44547	0.408699	0.0116653	0	0.0285712	0.000982398	0	0.216924	0	0	0.607251	0.794789	6.11231	GSE39582
GSM972160	4.9572	0.831895	0	0	0	0	0.0783818	0.222592	0	0	0.573903	0.818961	6.09007	GSE39582
GSM972161	4.89871	0.669104	0	0	0.0351035	0	0	0.0514009	0	0	0.591146	0.80683	5.65431	GSE39582
GSM972162	4.67258	0.940715	0.0453841	0	0	0	0	0.703075	0.00562769	0	0.549033	0.83572	6.36738	GSE39582
GSM972163	6.05786	0.43478	0.0107923	0	0.0875711	0.0118248	0	0.0530362	0.0786993	0	0.667226	0.746921	6.73457	GSE39582
GSM972164	4.8403	0.910182	0.0154849	0	0	0	0	0.562427	0	0	0.574093	0.818923	6.32839	GSE39582
GSM972165	5.29204	0.994411	0	0	0	0	0	0.324301	0.0426209	0	0.595964	0.803341	6.65337	GSE39582
GSM972166	5.52465	0.539721	0.00286945	0	0.00585512	0.0251056	0	0.217715	0	0	0.637196	0.771586	6.31592	GSE39582
GSM972167	5.10554	0.510219	0	0	0	0.134172	0.0608278	0.318848	0	0	0.585436	0.810917	6.12961	GSE39582
GSM972168	5.30172	0.768506	0.0523944	0	0	0	0	0.778208	0	0	0.529214	0.84877	6.90083	GSE39582
GSM972169	5.60227	0.396191	0	0	0	0	0.0241018	0.227613	0.00696703	0	0.60369	0.797571	6.25714	GSE39582
GSM972170	4.10813	1.18678	0.00566346	0	0	0.107196	0.0463177	0.391662	0.0289782	0	0.522511	0.852662	5.87473	GSE39582
GSM972171	2.57012	1.19591	0.329037	0	0	0.0719166	0.554112	1.88845	0.00394608	0	0.434278	0.901298	6.6135	GSE39582
GSM972172	5.07092	0.274454	0.129209	0	0	0.0232134	0.0143781	0.174515	0.0129585	0	0.503568	0.870791	5.69964	GSE39582
GSM972173	5.18632	0.421179	0	0	0.00353366	0.0034892	0	0.0929507	0	0	0.635411	0.77254	5.70747	GSE39582
GSM972174	5.89294	0.329964	0.00566188	0	0.018966	0.00528473	0	0	0.009851	0	0.677697	0.736585	6.26267	GSE39582
GSM972175	4.53685	0.416096	0.0522291	0	0	0.078651	0.00556833	0.142936	0.0141812	0	0.626143	0.780449	5.24652	GSE39582
GSM972176	4.52125	1.16822	0.119035	0	0.0251456	0.00127904	0.0802938	0.329499	0	0	0.549776	0.835193	6.24473	GSE39582
GSM972177	6.11078	0.405537	0.0351171	0	0	0.00658066	0.016398	0.0971569	0	0	0.663567	0.749312	6.67157	GSE39582
GSM972178	5.7094	0.202021	0.0217147	0	0	0.00211244	0	0.163812	0.0258598	0	0.684561	0.730976	6.12492	GSE39582
GSM972179	4.05188	0.828144	0.047388	0	0	0.36658	0.187369	1.08792	0.0856425	0	0.562426	0.831045	6.65492	GSE39582
GSM972180	3.73695	0.380507	0.0813178	0	0	0.0926913	0.371468	0.777377	0	0	0.528125	0.849623	5.44031	GSE39582
GSM972181	2.63524	2.22633	0.734859	0	0	0	0	1.57301	0.0520031	0	0.513351	0.858837	7.22144	GSE39582
GSM972182	5.48698	0.337962	0.0162884	0	0	0.00267577	0	0.124567	0	0	0.620901	0.784277	5.96847	GSE39582
GSM972183	5.64359	0.189603	0.0535463	0	0	0.0978157	0	0.0366583	0.00869604	0	0.551508	0.839189	6.02991	GSE39582
GSM972184	3.66989	1.44562	0.193175	0	0	0	0.0406029	0.74198	0	0	0.526775	0.849821	6.09127	GSE39582
GSM972185	5.27019	0.409963	0.000141069	0	0	0	0	0.0569123	0.00999722	0	0.673019	0.741222	5.7472	GSE39582
GSM972186	3.99572	1.99134	0.0857459	0.0175561	0.0700568	0	0.0596894	0.516012	0.00505973	0	0.520267	0.854366	6.74118	GSE39582
GSM972187	4.61107	1.13511	0.0207013	0	0.0124859	0.00913699	0	0.52238	0	0	0.5479	0.836424	6.31088	GSE39582
GSM972188	5.25563	0.482573	0.0276537	0	0	0.026379	0	0.216784	0.0418203	0	0.537111	0.846023	6.05084	GSE39582
GSM972189	4.50599	0.249003	0.042224	0	0	0	0.213505	0.929931	0	0	0.583525	0.813148	5.94065	GSE39582
GSM972190	5.0602	0.467305	0	0	0	0.0444551	0.0229156	0.0208043	0	0	0.58502	0.812076	5.61568	GSE39582
GSM972191	5.26597	0.489905	0	0	0	0.0372996	0	0.121362	0.00968703	0	0.560239	0.830234	5.92423	GSE39582
GSM972192	5.69931	0.505309	0.0375965	0	0	0.0169093	0.038778	0.429104	0.00230907	0	0.610548	0.792482	6.72931	GSE39582
GSM972193	5.22897	0.324425	0.00772776	0	0	0.0631886	0.0466302	0.0625638	0.000634737	0	0.597175	0.802929	5.73414	GSE39582
GSM972194	4.40799	0.522621	0.0647513	0	0	0.13082	0	0.376422	0.00895588	0	0.453606	0.897815	5.51156	GSE39582
GSM972195	5.04626	0.198201	0.0509139	0	0	0.00279465	0.0171632	0.324719	0	0	0.691576	0.726813	5.64005	GSE39582
GSM972196	4.15609	0.34047	0.109406	0	0	0.0831472	0.113051	0.387443	0.00235064	0	0.540255	0.841795	5.19196	GSE39582
GSM972197	5.67459	0.318078	0.00959444	0	0.0504584	0.0174274	0.00303731	0.14156	0	0	0.628834	0.777919	6.21474	GSE39582
GSM972198	5.34298	0.243464	0.00783009	0	0	0.00273537	0	0.13484	0	0	0.647776	0.762314	5.73185	GSE39582
GSM972199	5.29997	0.391428	0.00800261	0	0	0.023307	0	0.0797486	0.000132625	0	0.671035	0.743072	5.80259	GSE39582
GSM972200	4.83452	0.531895	0.00271162	0	0	0.0592423	0	0.207886	0.0176361	0	0.613236	0.7903	5.65389	GSE39582
GSM972201	4.98222	1.31832	0.0543072	0	0.0785743	0.0604085	0.079811	0.500773	0	0	0.562067	0.827403	7.07441	GSE39582
GSM972202	5.21224	0.326273	0.0100698	0	0.045152	0.00630438	0	0.225831	0	0	0.682038	0.734819	5.82587	GSE39582
GSM972203	4.59069	0.419555	0.00364742	0	0	0.0829436	0.0145965	0.455536	0.0327805	0	0.550162	0.835447	5.59975	GSE39582
GSM972204	4.19513	0.965214	0.133036	0	0	0.235153	0.0446519	0.580976	0	0	0.544741	0.838998	6.15416	GSE39582
GSM972205	4.39758	0.466984	0.0614136	0	0	0.0689627	0.302664	0.559118	0.0139271	0	0.522296	0.852849	5.87065	GSE39582
GSM972206	6.01606	0.789879	0	0	0.0178933	0.00410277	0	0.0713908	0.0711666	0	0.646359	0.764456	6.97049	GSE39582
GSM972207	4.72281	0.742242	0.0103765	0	0	0.148596	0.0296564	0.297971	0.00639559	0	0.57822	0.816069	5.95804	GSE39582
GSM972208	4.36663	0.973475	0	0	0	0.163335	0.136458	1.44463	0	0	0.519122	0.854805	7.08453	GSE39582
GSM972209	3.28593	0.729262	0.0363626	0	0.141998	0.0496036	0.0944088	1.32116	0	0	0.513381	0.858341	5.65873	GSE39582
GSM972210	4.18076	0.964468	0.122349	0	0	0.00926797	0	0.30936	0.0420617	0	0.506776	0.863171	5.62827	GSE39582
GSM972211	5.05934	0.637459	0.0242155	0	0	0.0103315	0	0.137322	0.0260007	0	0.575479	0.818262	5.89466	GSE39582
GSM972212	4.91527	0.239977	0.00181015	0	0	0.0465926	0.120908	0.310073	0	0	0.53161	0.849925	5.63463	GSE39582
GSM972213	2.83784	1.70136	0.108911	0	0	0.127799	0	0.433995	0	0	0.357683	0.955165	5.20991	GSE39582
GSM972214	5.03845	0.183806	0.00973078	0	0	0.0689906	0	0.299238	0.0228047	0	0.526324	0.855136	5.62302	GSE39582
GSM972215	4.78201	0.607623	0.00555969	0	0.0193289	0	0.031657	0.330245	0.00458784	0	0.675284	0.743864	5.78101	GSE39582
GSM972216	4.85653	0.343447	0.026569	0	0	0.0824355	0	0.216778	0.0362481	0	0.533126	0.848955	5.56201	GSE39582
GSM972217	4.67908	0.542442	0.0345075	0	0	0	0	0.171698	0	0	0.602846	0.797998	5.42772	GSE39582
GSM972218	5.46356	0.0860152	0.0146979	0	0.0335356	0.000402566	0	0.183486	0	0	0.590939	0.80901	5.7817	GSE39582
GSM972219	5.18003	0.548685	0.0224405	0	0.0226189	0.00250456	0	0.100564	0	0	0.607247	0.794715	5.87685	GSE39582
GSM972220	5.04507	0.463788	0.0225335	0	0	0.0407246	0.149223	0.392081	0.00474699	0	0.564283	0.825767	6.11817	GSE39582
GSM972221	5.41366	0.115026	0.0167244	0	0	0.0176294	0.0391101	0.0750818	0	0	0.596848	0.804632	5.67723	GSE39582
GSM972222	5.39545	0.253809	0.0222141	0	0	0.00934659	0	0.157805	0.0043496	0	0.576579	0.819246	5.84297	GSE39582
GSM972223	5.74306	0.529138	0.103106	0	0	0.0273126	0	0.399488	0	0	0.545513	0.839217	6.8021	GSE39582
GSM972224	4.67139	0.428263	0.0614823	0	0	0.0156156	0.00463329	1.16325	0.0280635	0	0.536169	0.844081	6.3727	GSE39582
GSM972225	4.65832	0.319939	0.0260469	0	0	0.00372734	0.0395204	0.212954	0.0348459	0	0.581395	0.814193	5.29535	GSE39582
GSM972226	5.48153	0.256407	0.0480153	0	0.0201436	0.000660386	0	0.233952	0	0	0.605301	0.796494	6.04071	GSE39582
GSM972227	5.4693	0.10358	0.035839	0	0	0.0384002	0	0.0971912	0.0108449	0	0.619553	0.78599	5.75516	GSE39582
GSM972228	5.59645	0.104141	0.0392163	0	0	0.0289335	0.00518327	0.116367	0.00842437	0	0.583985	0.814708	5.89871	GSE39582
GSM972229	5.35315	0.257538	0.0370503	0	0	0	0.112831	0.637415	0	0	0.45523	0.899377	6.39798	GSE39582
GSM972230	5.32361	0.308348	0.00437621	0	0	0	0	0.0392239	0	0	0.533548	0.853014	5.67556	GSE39582
GSM972231	4.07839	0.777407	0.142072	0	0	0.0668519	0	0.466112	0.103133	0	0.478553	0.879511	5.63397	GSE39582
GSM972232	4.62556	0.680539	0.0443227	0	0.0354174	0	0	0.375988	0	0	0.55595	0.83133	5.76183	GSE39582
GSM972233	4.4827	0.144358	0.118146	0	0	0	0.00665382	0.449316	0	0	0.478643	0.885982	5.20117	GSE39582
GSM972234	4.86388	1.31504	0.00879647	0	0.0403733	0	0	0.369835	0	0	0.554748	0.831908	6.59793	GSE39582
GSM972235	4.20983	1.02981	0	0	0	0	0	0.241899	0	0	0.537825	0.84362	5.48154	GSE39582
GSM972236	4.77943	0.348309	0.0188648	0	0	0.00821926	0	0.0718987	0	0	0.575712	0.819592	5.22672	GSE39582
GSM972237	5.03113	0.24865	0.0493063	0	0	0.00605454	0	0.0475282	0.0185283	0	0.571786	0.823346	5.40119	GSE39582
GSM972238	4.84785	0.720018	0	0	0	0	0	0.233557	0	0	0.539859	0.84323	5.80142	GSE39582
GSM972239	4.47367	0.367014	0.00429121	0	0	0.0946739	0.0178072	0.486612	0.00898329	0	0.479583	0.882461	5.45305	GSE39582
GSM972240	4.75468	1.0133	0.0116546	0	0	0	0.0771226	0.523459	0	0	0.489292	0.874025	6.38022	GSE39582
GSM972241	5.10569	0.266483	0.0376667	0	0	0.00949363	0.066081	0.094816	0	0	0.532196	0.852103	5.58023	GSE39582
GSM972242	5.27936	0.504525	0	0	0	0	0	0.198824	0.00663612	0	0.615159	0.78863	5.98935	GSE39582
GSM972243	4.73188	0.413907	0.0487389	0	0	0.0447474	0.103633	0.13798	0.0018025	0	0.551348	0.835623	5.48268	GSE39582
GSM972244	5.2525	0.383534	0.00584277	0	0	0.0105794	0.0258286	0.19748	0	0	0.608538	0.793816	5.87576	GSE39582
GSM972245	5.14268	0.314826	0.0458313	0	0	0.0389572	0	0.160091	0	0	0.549814	0.838393	5.70239	GSE39582
GSM972246	4.95476	0.433553	0	0	0	0	0	0.0377805	0	0	0.527698	0.855642	5.42609	GSE39582
GSM972247	4.95308	0.239851	0.00866418	0	0	0.0135392	0	0.14223	0.0045017	0	0.490781	0.882951	5.36186	GSE39582
GSM972248	5.27539	0.24551	0.0500138	0	0	0.0216154	0	0.110043	0	0	0.589954	0.808931	5.70257	GSE39582
GSM972249	5.00752	0.461086	0.00364754	0	0	0.00119918	0	0.0948289	0	0	0.582297	0.814083	5.56828	GSE39582
GSM972250	5.01112	0.390369	0	0	0	0	0	0.0540195	0	0	0.557852	0.833429	5.4555	GSE39582
GSM972251	4.67191	1.1735	0.00713797	0	0	0	0	0.103871	0.0348597	0	0.499521	0.87002	5.99128	GSE39582
GSM972252	4.58092	0.602308	0	0	0	0	0	0.321527	0	0	0.545386	0.839139	5.50475	GSE39582
GSM972253	5.32915	0.201011	0.0291165	0	0	0.0272375	0	0.0250229	0.00306411	0	0.575143	0.821726	5.6146	GSE39582
GSM972254	5.00778	0.949528	0.0704069	0	0	0	0	0.166901	0	0	0.506065	0.8658	6.19461	GSE39582
GSM972255	4.76911	1.21465	0	0	0.0118165	0	0	0.0148322	0	0	0.580261	0.814442	6.01041	GSE39582
GSM972256	5.25991	0.324111	0	0	0	0.00262559	0	0.00340795	0.0104589	0	0.633056	0.774562	5.60051	GSE39582
GSM972257	5.00538	0.171235	0.0371221	0	0	0.0186664	0	0.0995782	0.00914043	0	0.57232	0.823221	5.34112	GSE39582
GSM972258	4.82532	0.527538	0.0596937	0	0	0	0	0.0255805	0	0	0.505029	0.870299	5.43813	GSE39582
GSM972259	5.42381	0.225697	0.0356268	0	0	0.0824552	0	0.18137	0	0	0.605972	0.796065	5.94896	GSE39582
GSM972260	5.43483	0.379451	0.0400151	0	0	0.00278026	0	0.0451886	0	0	0.61483	0.789162	5.90227	GSE39582
GSM972261	4.87845	0.265134	0.0598251	0	0	0.119189	0.137252	0.309908	0	0	0.498692	0.870986	5.76975	GSE39582
GSM972262	3.2825	1.73694	0.0645887	0	0	0	0	1.2182	0	0	0.524449	0.851323	6.30223	GSE39582
GSM972263	5.05934	0.377774	0.0156533	0	0	0.1223	0	0.308083	0	0	0.49142	0.877074	5.88315	GSE39582
GSM972264	4.56052	0.103698	0.0466825	0	0	0	0.0260161	0.262194	0	0	0.521464	0.859829	4.99911	GSE39582
GSM972265	4.44033	0.396763	0.109722	0	0	0.0043105	0	0.267392	0	0	0.53974	0.843465	5.21852	GSE39582
GSM972266	4.92469	0.0683257	0.0211402	0	0	0	0	0	0	0	0.685996	0.728435	5.01415	GSE39582
GSM972267	4.76891	0.363358	0.137092	0	0	0.030678	0	0.056845	0	0	0.567811	0.824643	5.35688	GSE39582
GSM972268	5.79035	0.182116	0.00654355	0	0	7.19538e-05	0	0.0292404	0	0	0.651881	0.758866	6.00833	GSE39582
GSM972269	5.12848	0.103116	0.103498	0	0.021563	0.159293	0	0.204777	0	0	0.537044	0.847432	5.72072	GSE39582
GSM972270	5.68984	0.16508	0	0	0	0.0548335	0.0167049	0.0832891	0	0	0.638617	0.770069	6.00975	GSE39582
GSM972271	4.75304	0.193164	0.0129778	0	0	0.00373076	0	0.0514067	0	0	0.564052	0.830335	5.01431	GSE39582
GSM972272	5.70265	0.131175	0.0479481	0	0	0.00830255	0	0.0256537	0	0	0.597376	0.804715	5.91573	GSE39582
GSM972273	5.44788	0.0626024	0.0489805	0	0	0.0708526	0	0.102691	0.00920823	0	0.612436	0.791821	5.74221	GSE39582
GSM972274	4.48266	0.456493	0.137802	0	0	0.0361443	0.113959	0.413609	0	0	0.508557	0.862424	5.64067	GSE39582
GSM972275	2.44346	1.25391	0.226137	0	0	0	0.437607	1.28368	0	0	0.367088	0.936589	5.64479	GSE39582
GSM972276	5.32706	0.187089	0.0535784	0	0	0.0289858	0.0186325	0.130196	0	0	0.605432	0.796797	5.74555	GSE39582
GSM972277	5.21364	0.168027	0	0	0	0.031974	0	0.129537	0	0	0.516309	0.866005	5.54318	GSE39582
GSM972278	4.84646	0.184901	0.0624538	0	0	0.0541672	0.0584603	0.129847	0	0	0.59833	0.801949	5.33629	GSE39582
GSM972279	4.38508	0.814298	0.166437	0	0.005227	0.00156065	0	0.318876	0	0	0.583177	0.812646	5.69148	GSE39582
GSM972280	4.33809	0.535024	0.0912828	0	0	0.0375119	0	0.601472	0.00674764	0	0.477875	0.881464	5.61013	GSE39582
GSM972281	4.94296	0.28392	0.0360092	0	0	0.0468229	0.089709	0.1792	0	0	0.58428	0.812184	5.57862	GSE39582
GSM972282	4.89607	0.244824	0.0416399	0	0	0.00934323	0.027459	0.0716389	0	0	0.604676	0.797342	5.29097	GSE39582
GSM972283	5.19241	0.43997	0.126561	0	0	0.042342	0.0571037	0.257046	0.0186357	0	0.531093	0.849201	6.13407	GSE39582
GSM972284	4.88418	0.0750289	0.0686523	0	0	0.0253516	0	0.0338572	0	0	0.545755	0.845508	5.08707	GSE39582
GSM972285	6.05507	0.193336	0.0300787	0	0	0.0256067	0	0.234864	0	0	0.533717	0.851841	6.53896	GSE39582
GSM972286	5.11236	0.462603	0.0027907	0	0	0.0017882	0.0504295	0.280798	0	0	0.544486	0.840632	5.91077	GSE39582
GSM972287	5.08702	0.684207	0.263565	0	0	0.00584794	0.112631	0.846293	0.0237295	0	0.478491	0.879301	7.0233	GSE39582
GSM972288	4.85336	0.183266	0.0453472	0	0	0.0320892	0	0.00294137	0	0	0.547044	0.843551	5.11701	GSE39582
GSM972289	5.0997	0.271639	0.00252824	0	0	0.045185	0	0.0347809	0.000895418	0	0.539044	0.848595	5.45472	GSE39582
GSM972290	5.13278	0.620387	0.0315165	0	0	0.0526578	0.057668	0.434603	0.00956985	0	0.550614	0.835004	6.33919	GSE39582
GSM972291	4.6204	0.508616	0	0	0	0.00767827	0.0159843	0.131029	0	0	0.469484	0.893615	5.2837	GSE39582
GSM972292	5.39973	0.304304	0.0633392	0	0	0.00328263	0.0824095	0.256616	0	0	0.555552	0.833301	6.10968	GSE39582
GSM972293	5.15692	0.90045	0.0343387	0	0.0638841	0	0.0742443	0.27123	0	0	0.535283	0.845242	6.50107	GSE39582
GSM972294	3.99347	0.273689	0.00221976	0	0	0	0.494359	0.703693	0	0	0.549683	0.83599	5.46743	GSE39582
GSM972295	5.29981	0.147891	0.015393	0	0	0.015202	0	0	0	0	0.56964	0.827321	5.47829	GSE39582
GSM972296	5.56365	0.0298316	0.00978129	0	0.00323077	0.0225045	0.0223989	0.146641	0	0	0.601069	0.801547	5.79804	GSE39582
GSM972297	5.09102	0.792684	0.064258	0	0.0164813	4.0042e-05	0	0.397385	0	0	0.597765	0.802185	6.36186	GSE39582
GSM972298	5.48353	0.165976	0.018684	0	0.00678439	0.00116646	0	0.149628	0	0	0.60407	0.798304	5.82577	GSE39582
GSM972299	5.20518	0.66845	0	0	0	0.00270367	0.00215954	0.0608999	0	0	0.525811	0.854991	5.9394	GSE39582
GSM972300	5.13427	0.199265	0.0342665	0	0	0.0375341	0.0194408	0.188939	0	0	0.488313	0.883712	5.61371	GSE39582
GSM972301	7.03542	0.279589	0.0234866	0	0.0473741	0	0	0.314628	0	0	0.615677	0.788431	7.7005	GSE39582
GSM972302	5.9236	0.113837	0	0	0	0.00976761	0	0.0527872	0.00449424	0	0.607293	0.796874	6.10448	GSE39582
GSM972303	4.96826	0.142558	0	0	0	0	0	0.0359222	0	0	0.57553	0.822454	5.14674	GSE39582
GSM972304	5.90873	0	0	0	0	0.0029832	0	0.029434	0	0	0.666216	0.746556	5.94115	GSE39582
GSM972305	6.08409	0.235557	0.0232311	0	0	0.111972	0.256949	0.564034	0.0814308	0	0.570991	0.821226	7.35727	GSE39582
GSM972306	5.69551	0.100966	0	0	0	0	0	0.0288472	0	0	0.613003	0.792457	5.82532	GSE39582
GSM972307	5.32929	0.0721148	0.00324352	0	0	0.013878	0.0635078	0.072336	0	0	0.641085	0.768161	5.55437	GSE39582
GSM972308	4.71591	0.128352	0.0390786	0	0	0.0416204	0.114731	0.495697	0	0	0.526427	0.85275	5.53539	GSE39582
GSM972309	5.89413	0.0381472	0.0249681	0	0	0.018251	0	0	0	0	0.608736	0.796544	5.9755	GSE39582
GSM972310	5.34966	0.29343	0.0237162	0	0	0	0.0613626	0.0570973	0	0	0.58566	0.812266	5.78527	GSE39582
GSM972311	2.97937	0.547797	0.895695	0	0	0.0494479	0	0.651002	0	0.002	0.13162	1.05373	5.12331	GSE39582
GSM972312	5.03739	0.0356951	0.0517669	0	0	0	0	0.0371846	0	0	0.55804	0.837271	5.16203	GSE39582
GSM972313	4.84377	0.0887005	0.00770275	0	0	0	0	0	0	0	0.574013	0.824814	4.94018	GSE39582
GSM972314	4.69318	0.0493342	0.0401783	0	0	0	0.0909532	0.564951	0	0	0.496323	0.874343	5.43859	GSE39582
GSM972315	6.28635	0.0532806	0.0271984	0	0	0	0.0499956	0.0634058	0.00945282	0	0.609834	0.794705	6.48968	GSE39582
GSM972316	5.31728	0.177073	0	0	0	0.00570615	0	0.259737	0	0	0.591084	0.80801	5.75979	GSE39582
GSM972317	5.34112	0.230237	0.00221764	0	0	0	0.000935041	0.210684	0	0	0.609277	0.793644	5.78519	GSE39582
GSM972318	4.65466	0.289309	0.0408653	0	0	0.0734302	0	0.138747	0	0	0.514632	0.863482	5.19701	GSE39582
GSM972319	5.77101	0.0516278	0.019083	0	0	0.00346116	0	0.0657056	0	0	0.673449	0.739902	5.91089	GSE39582
GSM972320	5.87929	0.142787	0	0	0	0.00449214	0	0.042719	0	0	0.701444	0.714494	6.06929	GSE39582
GSM972321	5.83167	0.193456	0.00494354	0	0.00388053	0.0373828	0	0.0835362	0.00327474	0	0.615378	0.78931	6.15814	GSE39582
GSM972322	5.38695	0.219496	0.003424	0	0	0.126767	0.076594	0.168958	0.00164952	0	0.60096	0.799821	5.98383	GSE39582
GSM972323	5.00858	0.138622	0.00510176	0	0	0.0278348	0	0.0490773	0	0	0.569399	0.826815	5.22922	GSE39582
GSM972324	4.89328	0.166078	0.00715104	0	0	0	0.00939352	0.0968013	0	0	0.556418	0.836107	5.17271	GSE39582
GSM972325	5.23421	0.222891	0.00209053	0	0	0.0380569	0.074649	0.341008	0.0406142	0	0.546533	0.839645	5.95352	GSE39582
GSM972326	5.88711	0.0329604	0.0343087	0	0	0.0136824	0.0342831	0.0703319	0.0136183	0	0.59778	0.804595	6.0863	GSE39582
GSM972327	6.64988	0.338162	0.0846496	0	0.0300621	0	0	0.493286	0	0	0.636504	0.772282	7.59604	GSE39582
GSM972328	4.79015	0.347066	0.0141899	0	0	0.00401341	0	0.0605497	0	0	0.567114	0.826347	5.21597	GSE39582
GSM972329	5.78294	0.273995	0.00723624	0	0.0108645	0	0.00406557	0.130334	0	0	0.689559	0.726599	6.20944	GSE39582
GSM972330	5.07942	0.285455	0.00490927	0	0	0	0.00521576	0.424552	0	0	0.610904	0.79198	5.79955	GSE39582
GSM972331	5.64729	0.16613	0.0241559	0	0	0	0	0.160031	0	0	0.619606	0.785705	5.99761	GSE39582
GSM972332	5.22651	0.439837	0.035425	0	0	0	0	0.130472	0	0	0.531835	0.851354	5.83224	GSE39582
GSM972333	5.36369	0.155299	0.0151132	0	0	0	0	0.0757284	0	0	0.597896	0.803892	5.60983	GSE39582
GSM972334	3.39833	0.754837	0.100176	0	0	0	0.395212	1.14714	0	0	0.520047	0.854954	5.79569	GSE39582
GSM972335	5.33208	0.0923101	0	0	0	0.00620016	0	0.172417	0	0	0.627869	0.779128	5.60301	GSE39582
GSM972336	5.28549	0.153041	0	0	0.000717323	0.00383843	0	0.0493044	0	0	0.664592	0.747789	5.49239	GSE39582
GSM972337	5.52393	0.175002	0.0162955	0	0	0	0.365736	0.378974	0	0	0.622522	0.783798	6.45993	GSE39582
GSM972338	5.91741	0.0730052	0	0	0	0.0017343	0.0049962	0.0974494	0	0	0.672992	0.740337	6.0946	GSE39582
GSM972339	5.53034	0.213729	0	0	0	0.0318882	0	0.0664644	0	0	0.639754	0.769079	5.84242	GSE39582
GSM972340	6.11051	0.0856677	0.0032807	0	0	0	0	0.157797	0	0	0.675659	0.738054	6.35726	GSE39582
GSM972341	5.21763	0.13499	0	0	0	0	0.0455698	0.217875	0	0	0.602648	0.799084	5.61607	GSE39582
GSM972342	5.57813	0.267606	0.0124973	0	0	0.0180362	0.00477939	0.0617828	0	0	0.631086	0.776204	5.94283	GSE39582
GSM972343	4.62153	0.178233	0.0292537	0	0	0	0	0.19904	0	0	0.494659	0.87972	5.02805	GSE39582
GSM972344	4.74293	0.245852	0	0	0	0	0	0.145475	0	0	0.496638	0.87879	5.13425	GSE39582
GSM972345	4.77628	0.653338	0.152372	0	0	0	0	0.250823	0	0	0.486889	0.878187	5.83282	GSE39582
GSM972346	5.28169	0.148498	0.110049	0	0	0.00213308	0	0.0540393	0	0	0.512263	0.869335	5.59641	GSE39582
GSM972347	5.05311	0.183269	0	0	0	0.0458434	0.0324436	0.12859	0	0	0.620067	0.785113	5.44325	GSE39582
GSM972348	5.47787	0.111086	0.0159545	0	0	0.0495539	0.0482997	0.0801005	0	0	0.580304	0.817542	5.78286	GSE39582
GSM972349	4.5248	1.47033	0.38709	0	0	0.358611	0.00327527	0.243863	0.037471	0	0.52121	0.853269	7.02544	GSE39582
GSM972350	5.79178	0.0141198	0	0	0	0.00290755	0.00303013	0.060937	0	0	0.645304	0.76506	5.87277	GSE39582
GSM972351	5.99958	0.279157	0	0	0	0.0033121	0	0.0411242	0	0	0.671641	0.741718	6.32317	GSE39582
GSM972352	4.80807	1.41854	0.191929	0	0	0.0751418	0	0.311421	0	0	0.567996	0.82306	6.8051	GSE39582
GSM972353	3.88723	0.660718	0.231618	0	0	0.153726	0.0894071	0.48917	0	0	0.535093	0.844925	5.51187	GSE39582
GSM972354	4.3266	0.308654	0.0568485	0	0	0	0.105218	0.253316	0	0	0.524588	0.854074	5.05064	GSE39582
GSM972355	5.86966	0.755524	0.0114106	0	0	0	0	0.123379	0	0	0.66809	0.746827	6.75997	GSE39582
GSM972356	4.75229	0.304869	0.000473192	0	0	0.113663	0.102779	0.280364	0	0	0.557719	0.830867	5.55444	GSE39582
GSM972357	7.5144	0.202346	0.0266632	0	0	0.0494208	0.0768352	0.111383	0.0055763	0	0.624335	0.781846	7.98663	GSE39582
GSM972358	4.91572	0.451394	0	0	0	0.0610822	0.011554	0.238255	0.00160703	0	0.568479	0.823423	5.67961	GSE39582
GSM972359	4.99801	0.981568	0.068971	0.126018	0.00767446	0.000325125	0	0.507266	0.150035	0	0.503486	0.864519	6.83987	GSE39582
GSM972360	4.3945	0.795188	0.051633	0	0	0	0.029913	0.232919	0.00532418	0	0.555533	0.831639	5.50948	GSE39582
GSM972361	0.331347	1.64976	0.403876	0	0	0.694206	0.822722	1.99284	0	0	0.334898	0.966154	5.89475	GSE39582
GSM972362	5.5997	0.365279	0.00576602	0	0.0127262	0.0037548	0	0	0.0583333	0	0.648108	0.762051	6.04556	GSE39582
GSM972363	5.33275	0.262148	0	0	0	0	0	0.430639	0	0	0.641791	0.767851	6.02554	GSE39582
GSM972364	5.44504	0.393916	0.0569053	0	0	0.0186781	0	0.109445	0	0	0.530449	0.852782	6.02398	GSE39582
GSM972365	4.64889	1.1175	0.152563	0	0.0246928	0.0255773	0	0.736897	0.055023	0	0.545029	0.838521	6.76115	GSE39582
GSM972366	5.55282	0.913756	0	0	0	0	0.0474772	0.269977	0.0754491	0	0.597618	0.80214	6.85948	GSE39582
GSM972367	4.44391	1.81724	0.0404474	0	0	0.0763218	0.0206041	0.500071	0.0546905	0	0.523852	0.851896	6.95329	GSE39582
GSM972368	5.12485	0.139475	0.000645153	0	0	0.064072	0.0647145	0.162474	0	0	0.552497	0.837515	5.55623	GSE39582
GSM972369	3.68991	1.98487	0.112766	0	0	0	0.172749	1.23097	0	0	0.530385	0.847654	7.19127	GSE39582
GSM972370	5.26933	0.451536	0	0	0	0.0789539	0.00222744	0.113086	0.0205471	0	0.584379	0.812177	5.93568	GSE39582
GSM972371	5.27446	0.446397	0.0128876	0	0.0318183	0	0	0.149198	0	0	0.428896	0.922309	5.91476	GSE39582
GSM972372	5.10145	0.462681	0.0897641	0	0	0.0793603	0	0.42123	0.00189554	0	0.560242	0.82861	6.15638	GSE39582
GSM972373	5.33368	0.33793	0.00134256	0	0	0	0	0.0103702	0	0	0.609629	0.793747	5.68332	GSE39582
GSM972374	5.39103	0.300183	0	0	0	9.9202e-05	0.0389236	0.261349	0.0112063	0	0.647983	0.762661	6.00279	GSE39582
GSM972375	4.41158	0.918717	0.121782	0	0	0	0	0.341844	0.0239416	0	0.497951	0.869067	5.81786	GSE39582
GSM972376	5.09152	0.871838	0.0166686	0	0	0	0	0.113135	0	0	0.616023	0.788071	6.09316	GSE39582
GSM972377	5.47319	0.88023	0.0383535	0	0	0.000330034	0	0.530399	0	0	0.556524	0.830856	6.92251	GSE39582
GSM972378	5.73611	0.687242	0.0327317	0	0.0255097	0.000178026	0	0.251492	0	0	0.60399	0.797181	6.73327	GSE39582
GSM972379	5.9434	0.104628	0.0220361	0	0	0.120562	0.0182625	0.125281	0	0	0.633712	0.774134	6.33417	GSE39582
GSM972380	4.06874	1.32763	0.0578782	0	0.0668149	0	0	0.591714	0.0170692	0	0.48196	0.877536	6.12984	GSE39582
GSM972381	5.69054	0.420229	0	0	0	0	0	0.179531	0	0	0.618786	0.785848	6.2903	GSE39582
GSM972382	5.00967	0.391041	0	0	0	0	0	0.209421	0	0	0.536299	0.847871	5.61014	GSE39582
GSM972383	5.80235	0.212351	0.022677	0	0	0.00668094	0	0	0	0	0.663693	0.748567	6.04405	GSE39582
GSM972384	4.84515	0.683102	0.0219894	0	0	0	0	0.249284	0.0283129	0	0.53162	0.848685	5.82784	GSE39582
GSM972385	4.75437	0.942472	0.0395575	0	0.147429	0	0.0478903	0.536198	0	0	0.566846	0.824304	6.46792	GSE39582
GSM972386	5.10291	0.281181	0.0166148	0	0	0.0892579	0	0.126161	0.00338674	0	0.614349	0.78943	5.61951	GSE39582
GSM972387	5.58019	0.198543	0	0	0	0.0203509	0	0.11493	0.0070099	0	0.629455	0.777618	5.92102	GSE39582
GSM972388	5.08551	0.257087	0.0488269	0	0	0	0	0.0211242	0	0	0.629955	0.777138	5.41255	GSE39582
GSM972389	5.51874	0.140511	0.0273745	0	0	0.0386174	0.12992	0.210361	0	0	0.573194	0.821252	6.06552	GSE39582
GSM972390	5.61882	0.323045	0.021329	0	0	0.181876	0.0134036	0.0779631	0.00372133	0	0.661394	0.751747	6.24016	GSE39582
GSM972391	5.54636	0.418551	0	0	0	0.00439548	0.0447963	0.346072	0	0	0.64023	0.769414	6.36018	GSE39582
GSM972392	5.5746	0.244621	0.0364263	0	0	0.00591749	0.00371501	0.239841	0	0	0.668431	0.745407	6.10512	GSE39582
GSM972393	5.28789	0.487547	0.0425351	0	0.0154853	0.00230857	0.0580522	0.211602	0	0	0.593477	0.805059	6.10542	GSE39582
GSM972394	5.90094	0.642349	0.0232369	0	0	0.0547134	0	0.21257	0.0164497	0	0.665259	0.749842	6.85026	GSE39582
GSM972395	5.15813	0.304122	0	0	0	0.0139219	0.0260103	0.300337	0.0340333	0	0.613932	0.789667	5.83655	GSE39582
GSM972396	5.80797	0.0820203	0.0257739	0	0	0.00891723	0	0	0	0	0.579867	0.820054	5.92469	GSE39582
GSM972397	4.42827	0.148141	0.0346199	0	0	0.132612	0.0871434	0.301314	0.0105607	0	0.509032	0.864999	5.14267	GSE39582
GSM972398	4.59276	0.232077	0.0163161	0	0	0.177821	0.161236	0.41063	0	0	0.554982	0.832221	5.59084	GSE39582
GSM972399	4.99189	0.463952	0.0231467	0	0	0.03325	0	0.151491	0.00329626	0	0.580599	0.814861	5.66703	GSE39582
GSM972400	6.51729	0.405012	0.0940454	0	0.0140346	0	0	0.257784	0	0	0.629508	0.777428	7.28817	GSE39582
GSM972401	2.11176	1.87192	0.472043	0	0	0.417787	0.203452	2.81879	0.0350517	0	0.47186	0.883061	7.9308	GSE39582
GSM972402	4.99577	1.18595	0.252033	0	0	0.0345333	0	0.290733	0.0257472	0	0.443128	0.90293	6.78477	GSE39582
GSM972403	4.78698	0.441007	0.0519774	0	0	0.00973913	0	0.675286	0.0105984	0	0.559277	0.829055	5.97559	GSE39582
GSM972404	5.44974	0.44782	0	0	0	0.00312767	0	0.275374	0.0758721	0	0.641684	0.768267	6.25194	GSE39582
GSM972405	5.09954	0.584233	0.0763078	0	0	0.0141465	0	0.503166	0	0	0.57166	0.820542	6.27739	GSE39582
GSM972406	4.96972	0.482216	0.0440868	0	0	0	0.106884	0.875154	0.0176281	0	0.618002	0.789461	6.49569	GSE39582
GSM972407	4.88734	0.914863	0.00839672	0	0	0.00614981	0	0.196976	0	0	0.551559	0.834725	6.01372	GSE39582
GSM972408	5.3955	0.402947	0.154044	0	0	0	0.00357871	1.02078	0.00907007	0	0.531258	0.847495	6.98593	GSE39582
GSM972409	2.549	1.4478	0.00112594	0	0	0	0.640497	2.52603	0.0259141	0	0.46409	0.886596	7.19036	GSE39582
GSM972410	4.99854	1.56276	0.101308	0	0	0	0	0.70284	0.059884	0	0.521353	0.853295	7.42533	GSE39582
GSM972411	5.05937	0.522464	0	0	0	0.0385278	0.0159237	0.133007	0.0019404	0	0.555041	0.833598	5.77123	GSE39582
GSM972412	4.76068	0.745863	0.0234052	0	0.0825865	0.00148506	0	0.190344	3.91892e-05	0	0.609796	0.793189	5.8044	GSE39582
GSM972413	3.20952	2.70255	0.225953	0	0	0.0139323	0.0542249	1.13632	0.117596	0	0.491499	0.874123	7.4601	GSE39582
GSM972414	4.85824	0.521668	0.00271323	0	0.00766478	0.00177889	0.0107039	0.286986	0	0	0.592034	0.806051	5.68975	GSE39582
GSM972415	5.26327	0.226123	0.047651	0	0	0.0926812	0.00729274	0.0709629	0.00940263	0	0.615816	0.78842	5.71738	GSE39582
GSM972416	5.2955	0.77467	0.0172622	0	0	0.00971763	0	0.183219	0.0389193	0	0.610995	0.792	6.31929	GSE39582
GSM972417	4.74264	0.575303	0.0740156	0	0	0	0	0.349945	0	0	0.552115	0.834264	5.7419	GSE39582
GSM972418	4.87736	0.554662	0.0740686	0	0	0.00189924	0	0.133515	0	0	0.543978	0.841184	5.6415	GSE39582
GSM972419	3.99551	1.15813	0.0696727	0	0	0	0	0.298136	0.00839059	0	0.557588	0.829973	5.52984	GSE39582
GSM972420	3.87527	0.849705	0.0721817	0	0	0.332466	0.140723	0.698464	0.041472	0	0.618113	0.796089	6.01028	GSE39582
GSM972421	5.24143	0.956999	0.0261749	0	0.0171409	0	0	0.37257	0	0	0.575421	0.81785	6.61431	GSE39582
GSM972422	3.64288	1.55417	0.143429	0	0	0	0.122214	1.12089	0.147224	0	0.559338	0.830854	6.73081	GSE39582
GSM972423	6.50637	0.467047	0.016847	0	0.0247933	0.00164383	0	0.0664881	0.000611281	0	0.645307	0.764416	7.0838	GSE39582
GSM972424	5.81155	0.459301	0.0701282	0	0	0	0	0.0503309	0.0128902	0	0.615584	0.788393	6.4042	GSE39582
GSM972425	4.96478	1.08367	0.0356715	0	0	0	0	0.624818	0.0037481	0	0.544369	0.83875	6.71269	GSE39582
GSM972426	5.28759	0.49871	0.0366715	0	0.021394	3.69465e-05	0.0440083	0.397088	0.0225631	0	0.626062	0.78117	6.30806	GSE39582
GSM972427	4.97706	1.01826	0.0589782	0	0	0.0048413	0	0.172588	0	0	0.574683	0.818351	6.23172	GSE39582
GSM972428	4.54621	1.10812	0.24419	0	0	0.0259863	0.0369834	0.564252	0.0651461	0	0.459179	0.890684	6.59089	GSE39582
GSM972429	5.71342	0.273212	0.0459336	0	0.0433666	0.162563	0	0.217789	0.0433023	0	0.64377	0.766696	6.49959	GSE39582
GSM972430	4.36785	0.654608	0.116641	0	0	0.246001	0.0913392	0.565069	0.0921401	0	0.478363	0.878873	6.13365	GSE39582
GSM972431	4.46355	0.898221	0	0	0	0.0547618	0.230817	0.429786	0.0431502	0	0.512974	0.858541	6.12028	GSE39582
GSM972432	5.58527	0.647068	0.076398	0	0	0	0	0.134285	0.0199847	0	0.616171	0.787896	6.46301	GSE39582
GSM972433	3.18392	1.87007	0.55314	0	0	0.0441798	0	1.06725	0.126347	0	0.472525	0.882299	6.84491	GSE39582
GSM972434	5.88533	0.149345	0.0683533	0	0.0392938	0.0417696	0	0.0873247	0	0	0.651915	0.758883	6.27141	GSE39582
GSM972435	5.22035	0.668867	0.0353618	0	0	0.0477095	0	0.134289	0.0369624	0	0.587141	0.809624	6.14354	GSE39582
GSM972436	4.95835	0.365972	0.0935776	0	0	0	0	0.343955	0	0	0.581084	0.814133	5.76186	GSE39582
GSM972437	4.81067	1.23373	0.016033	0	0.0506966	0	0	0.574184	0	0	0.542763	0.839761	6.68531	GSE39582
GSM972438	2.64736	2.99975	0.58138	0	0	0	0.0774493	1.35418	0	0	0.392031	0.942771	7.66012	GSE39582
GSM972439	5.24521	0.655321	0.0629549	0	0	0.091927	0	0.12121	0.0331513	0	0.582772	0.812787	6.20977	GSE39582
GSM972440	4.45566	1.23203	0.139219	0	0	0	0.0844694	0.948343	0.016863	0	0.569997	0.823317	6.87658	GSE39582
GSM972441	5.20672	1.03796	0.0418205	0	0.0368827	0	0.111181	0.45564	0.0254558	0	0.60895	0.795529	6.91566	GSE39582
GSM972442	5.27865	0.240827	0.0466687	0	0.151646	0	0.235061	0.42575	0	0	0.60816	0.795054	6.3786	GSE39582
GSM972443	5.56541	0.195723	0.00442605	0	0	0.0206957	0	0.125641	0.00100679	0	0.49209	0.883856	5.9129	GSE39582
GSM972444	4.32159	1.42523	0.28233	0	0.00510717	0	0.0894623	0.405375	0	0	0.533638	0.845542	6.52909	GSE39582
GSM972445	4.56681	0.363544	0.00661613	0	0	0	0.112851	0.227753	0	0	0.578349	0.816202	5.27757	GSE39582
GSM972446	5.32409	0.484625	0.0275187	0	0	0.00635212	0	0.0848548	0	0	0.580489	0.815423	5.92744	GSE39582
GSM972447	5.90299	0.298134	0.0519113	0	0	0.0464958	0.0311529	0.308032	0.0327061	0	0.568353	0.823972	6.67142	GSE39582
GSM972448	5.53957	0.177361	0.119782	0	0.00102655	0.000561724	0	0.16221	0	0	0.477171	0.892539	6.00052	GSE39582
GSM972449	5.60719	0.291778	0	0	0	0.0237958	0	0.120435	0.019681	0	0.623217	0.782485	6.06288	GSE39582
GSM972450	5.46977	0.108224	0.0245622	0	0	0.0164597	0.032396	0.106062	0.00602925	0	0.539247	0.849506	5.7635	GSE39582
GSM972451	5.40381	0.0862636	0.046099	0	0	0	0	0.056056	0	0	0.567558	0.828895	5.59223	GSE39582
GSM972452	4.403	0.34381	0.016586	0	0	0.0675177	0.390277	0.767675	0	0	0.527078	0.84991	5.98886	GSE39582
GSM972453	5.7858	0.0943834	0.0124999	0	0	0	0.0306728	0.0904854	0	0	0.541699	0.848794	6.01384	GSE39582
GSM972454	5.62151	0.096158	0	0	0.0245077	0	0.0425231	0.0642526	0	0	0.652589	0.758301	5.84895	GSE39582
GSM972455	5.06624	0.662627	0.0987081	0	0	0	0.0586744	0.886463	0.000688345	0	0.596443	0.80456	6.7734	GSE39582
GSM972456	5.38027	0.309418	0	0	0	0.00392885	0	0.0730024	0	0	0.643785	0.765616	5.76662	GSE39582
GSM972457	6.07391	0.0592796	0	0	0	0.00289674	0	0.0563577	0	0	0.677913	0.735846	6.19244	GSE39582
GSM972458	4.22133	0.314344	0.0780172	0	0	0.0285066	0.340154	0.521553	0	0	0.458052	0.892531	5.5039	GSE39582
GSM972459	5.62809	0.134876	0.0311566	0	0	0	0	0.0811635	0	0	0.521627	0.863742	5.87528	GSE39582
GSM972460	5.53919	0.246351	0.0269118	0	0	0	0	0.0592143	0	0	0.625209	0.781121	5.87166	GSE39582
GSM972461	5.43183	0.200315	0.039452	0	0	0	0.0258912	0.0530182	0	0	0.564615	0.829657	5.7505	GSE39582
GSM972462	5.11821	0.174589	0.00351667	0	0	0	0.0557625	0.047783	0	0	0.595437	0.80549	5.39986	GSE39582
GSM972463	6.17597	0.0546143	0.000130194	0	0.0149825	0.00123928	0	0.0724798	0	0	0.696376	0.718972	6.31941	GSE39582
GSM972464	5.02122	0.520022	0	0	0.0720563	0	0.00777864	0.145594	0.018859	0	0.591869	0.806275	5.78553	GSE39582
GSM972465	5.12365	0.237119	0.0347391	0	0	0	0	0.163102	0	0	0.537115	0.849008	5.55861	GSE39582
GSM972466	4.9701	0.111539	0.00719993	0	0	0.00288802	0.048034	0.104723	0	0	0.570898	0.824949	5.24449	GSE39582
GSM972467	4.14342	1.72443	0.30737	0.0170193	0	0	0.048824	0.0363522	0	0	0.500049	0.868953	6.27741	GSE39582
GSM972468	4.75932	0.372766	0.00298948	0	0	0.00635765	0	0.174784	0	0	0.463162	0.899547	5.31622	GSE39582
GSM972469	5.39498	0.251914	0.0412091	0	0	0.0493335	0	0.129042	0	0	0.587506	0.81065	5.86648	GSE39582
GSM972470	2.99189	0.543424	0.127868	0	0	0.331427	0.294389	1.81799	0	0	0.551367	0.837678	6.10699	GSE39582
GSM972471	5.58931	0.155326	0.0119788	0	0	0.0473557	0.0767056	0.270379	0.00545777	0	0.60253	0.798714	6.15652	GSE39582
GSM972472	5.40301	0.391609	0.0678146	0	0	0	0	0.238934	0.0141843	0	0.509324	0.866426	6.11556	GSE39582
GSM972473	6.11697	0.153937	0.00569318	0	0	0.0180833	0.0457888	0.179436	0.0016688	0	0.621744	0.78391	6.52157	GSE39582
GSM972474	5.97491	0.229039	0	0	0	0.0014674	0	0.0955693	0	0	0.647347	0.762662	6.30099	GSE39582
GSM972475	5.96048	0.0708706	0.0132663	0	0	0.0480723	0.0684861	0.101141	0.0159616	0	0.579495	0.818315	6.27828	GSE39582
GSM972476	4.93885	0.941979	0.0773068	0	0.0342206	0	0	0.372193	0	0	0.596795	0.803112	6.36455	GSE39582
GSM972477	5.49265	0.00988332	0	0	0	0.00529429	0	0.0409358	0	0	0.65135	0.759814	5.54877	GSE39582
GSM972478	6.09481	0.150768	0.00493829	0	0	0.0488506	0	0.0774085	0.014656	0	0.647329	0.76275	6.39144	GSE39582
GSM972479	4.23777	1.96736	0.0742081	0.00940349	0.065969	0	0	1.05897	0	0	0.465567	0.887168	7.41368	GSE39582
GSM972480	5.97807	0.0234389	0.0193796	0	0	0	0	0.0786047	0.0049214	0	0.646354	0.763962	6.10441	GSE39582
GSM972481	5.17698	0.716018	0.00584678	0	0	0.0513945	0	0.104007	0.0220303	0	0.605553	0.79597	6.07627	GSE39582
GSM972482	6.01748	0.454001	0.0160341	0	0	0	0	0.134267	0	0	0.543952	0.84321	6.62178	GSE39582
GSM972483	4.89017	0.31345	0	0	0	0	0	0.0726735	0	0	0.545722	0.843016	5.27629	GSE39582
GSM972484	5.00858	0.570292	0	0	0	0	0	0.227996	0	0	0.56471	0.826163	5.80686	GSE39582
GSM972485	5.15026	0.312531	0.125324	0	0	0.0120191	0.0379092	0.0976953	0	0	0.461896	0.900474	5.73574	GSE39582
GSM972486	5.32265	0.41399	0.0126746	0	0	0	0	0.136036	0	0	0.588068	0.809773	5.88535	GSE39582
GSM972487	6.78655	0.0601545	0	0	0	0.00337165	0	0.110931	0	0	0.656089	0.755345	6.96101	GSE39582
GSM972488	5.9527	0.107	0.0068472	0	0	0.270486	0.0542296	0.105795	0.019009	0	0.605059	0.796964	6.51607	GSE39582
GSM972489	6.14068	0.112168	0.00456605	0	0.0155574	0.000137435	0	0.102129	0	0	0.664842	0.747596	6.37524	GSE39582
GSM972490	4.98524	0.194037	0.0471835	0	0	0	0	0.0762966	0.0117448	0	0.530612	0.855111	5.3145	GSE39582
GSM972491	4.77944	0.277397	0.00295383	0	0	0	0	0.141277	0	0	0.566526	0.826758	5.20106	GSE39582
GSM972492	4.68249	0.153186	0.0574777	0	0	0	0.0194422	0.299344	0	0	0.408912	0.936073	5.21194	GSE39582
GSM972493	5.50492	0.344053	0.101857	0	0	0	0	0.0687817	0	0	0.608597	0.794008	6.01961	GSE39582
GSM972494	5.27701	0.311328	0.0258239	0	0	0.0230521	0.0969396	0.187619	0	0	0.560891	0.829678	5.92177	GSE39582
GSM972495	5.21186	0.256812	0.0192554	0	0	0.00193027	0.0346793	0.221109	0.000919458	0	0.469383	0.896213	5.74656	GSE39582
GSM972496	5.59534	0.111632	0.00413894	0	0.00316055	0.22092	0.129007	0.217218	0.0135384	0	0.567594	0.824776	6.29496	GSE39582
GSM972497	4.74332	0.463728	0	0	0	0.0544032	0	0.0447723	0	0	0.604878	0.796658	5.30623	GSE39582
GSM972498	5.43841	0.264911	0.0782411	0	0	0.000164059	0	0.0891369	0	0	0.578556	0.817858	5.87086	GSE39582
GSM972499	3.74686	0.40031	0	0	0	0.143337	0.131288	0.64774	0.03177	0	0.510834	0.859848	5.10131	GSE39582
GSM972500	4.4881	1.84993	0.219986	0	0	0.00626538	0	0.815934	0	0	0.452589	0.895284	7.38021	GSE39582
GSM972501	4.54682	0.283401	0.0118388	0	0	0.283868	0.0263561	0.352902	0	0	0.553141	0.833567	5.50518	GSE39582
GSM972502	6.08817	0.0139964	0	0	0	0.00546364	0	0.00602026	0	0	0.673704	0.739729	6.11365	GSE39582
GSM972503	6.24087	0.369207	0	0	0.133247	0	0.0761906	0.0656523	0.0316748	0	0.707913	0.712603	6.91684	GSE39582
GSM972504	5.2319	0.534767	0	0	0	0.00277622	0.0232742	0.119861	0.0098733	0	0.70398	0.716561	5.92245	GSE39582
GSM972505	6.22459	0.175521	0.0255108	0	0	0.117467	0.0277659	0.092071	0.0157651	0	0.687347	0.72867	6.67869	GSE39582
GSM972506	6.28901	0.220632	0.00173147	0	0.01043	0.00247849	0.00364006	0.135852	0.0232148	0	0.683176	0.7319	6.68699	GSE39582
GSM972507	6.21951	0.107783	0.000637909	0	0	0.0718422	0.0484269	0.148774	0	0	0.645067	0.764674	6.59697	GSE39582
GSM972508	5.45418	0.156038	0	0	0	0.00364323	0.0880737	0.111628	0.00471833	0	0.645772	0.764056	5.81828	GSE39582
GSM972509	5.5737	0.154338	0.00979022	0	0	0.00793166	0.0117887	0.0629159	0	0	0.634686	0.773503	5.82046	GSE39582
GSM972510	6.05436	0.0287494	0.00807646	0	0	0.0586554	0	0.0566901	0	0	0.633411	0.775101	6.20653	GSE39582
GSM972511	5.09269	0.255301	0.00869313	0	0	0.00693663	0	0.149763	0.0061476	0	0.623861	0.781939	5.51954	GSE39582
GSM972512	5.97377	0.132885	0.00176535	0	0.0329107	0.000169359	0	0.141601	0	0	0.622058	0.783927	6.2831	GSE39582
GSM972513	4.81258	0.383345	0.0489517	0	0	0	0	0.0404185	0	0	0.548098	0.840308	5.2853	GSE39582
GSM972514	5.13756	0.177507	0	0	0	0	0.0299042	0.177754	0	0	0.616621	0.787908	5.52272	GSE39582
GSM972515	5.36114	0.114454	0	0	0	0.00330782	0	0.0862153	0	0	0.599394	0.803036	5.56512	GSE39582
GSM972516	5.18249	0.0808219	0	0	0	0	0.00455702	0.0098004	0	0	0.638619	0.77074	5.27767	GSE39582
GSM972517	5.43365	0.425209	0	0	0	0.0197771	0.0132968	0.141096	0.00252526	0	0.61673	0.787457	6.03556	GSE39582
GSM972518	5.34321	0.475554	0.015333	0	0.0143412	0.0468395	0	0.258594	0.0105297	0	0.614257	0.789467	6.1644	GSE39582
GSM972519	5.74898	0.671431	0.0966896	0	0	0.0416185	0.0376105	0.253968	0.0480401	0	0.54576	0.83878	6.89834	GSE39582
GSM972520	5.12065	0.260094	0.00277841	0	0	0.050444	0	0.432155	0	0	0.634834	0.773634	5.86612	GSE39582
GSM972521	4.83908	0.735387	0.0703501	0	0	0.00121033	0.0535067	0.442488	0	0	0.616729	0.789159	6.14202	GSE39582
GSM972522	5.15301	0.593511	0.0342187	0	0.00500039	0.2068	0.30214	1.02544	0	0	0.534072	0.845743	7.32012	GSE39582
GSM358341	3.30502	0.17531	0.0241268	0	0.0309209	0.00237139	0	0.116385	0	0	0.646274	0.763931	3.65413	GSE14333
GSM358342	2.00323	1.01414	0.204107	0	0	0.0134559	0.0807454	0.698378	0	0	0.495035	0.868812	4.01406	GSE14333
GSM358343	3.02059	0.343457	0	0	0.014807	0	0.032473	0.2877	0	0	0.612852	0.791347	3.69903	GSE14333
GSM358344	2.89514	0.408767	0.0106071	0	0	0	0	0.205107	0	0	0.565771	0.824723	3.51962	GSE14333
GSM358345	2.44659	0.408618	0.0240958	0	0	0.0877927	0.043126	0.439872	0.00527096	0	0.532979	0.846152	3.45536	GSE14333
GSM358346	3.12175	0.149774	0	0	0	0.00191676	0	0.104623	0	0	0.616451	0.787922	3.37806	GSE14333
GSM358347	2.74094	0.47209	0.0515364	0	0	0.0535233	0.0644051	0.193893	0.00517584	0	0.588569	0.809424	3.58157	GSE14333
GSM358348	3.16447	0.201827	0.0492268	0	0	0.0477918	0	0.0846178	0	0	0.592372	0.8062	3.54793	GSE14333
GSM358349	2.6931	0.26057	0.0187261	0	0	0	0.0286343	0.409122	0	0	0.599319	0.801567	3.41016	GSE14333
GSM358350	3.07302	0.164135	0.0147883	0	0	0.00480793	0	0.155859	0	0	0.652959	0.758533	3.41261	GSE14333
GSM358351	2.65512	0.457454	0	0	0.0479506	0	0.11962	0.447567	0	0	0.547462	0.837189	3.72771	GSE14333
GSM358352	3.183	0.253235	0	0	0.0159134	0.0159835	0	0.170624	0	0	0.633797	0.774355	3.63876	GSE14333
GSM358353	3.14282	0.199308	0.0250484	0	0.0101539	0.00130368	0	0.142517	0	0	0.640137	0.769026	3.52116	GSE14333
GSM358354	3.18529	0.161176	0.0333646	0	0.002433	0.00139301	0.00682756	0.233315	0	0	0.597602	0.802081	3.6238	GSE14333
GSM358355	3.07514	0.148615	0.0108463	0	0	0.0637848	0	0.113984	0	0	0.612185	0.791092	3.41237	GSE14333
GSM358356	3.12571	0.131236	0	0	0	0	0	0.110275	0	0	0.598077	0.802657	3.36723	GSE14333
GSM358357	3.34965	0.111356	0.0447067	0	0	0.00705629	0	0.0690343	0	0	0.620987	0.784446	3.58181	GSE14333
GSM358358	3.0075	0.230155	0.00698016	0	0.0143239	0.00296688	0.0300394	0.21947	0	0	0.616343	0.788077	3.51143	GSE14333
GSM358359	2.43931	0.616983	0.0503327	0	0.0273392	0	0.0197095	0.918415	0.0087517	0	0.557418	0.831773	4.08084	GSE14333
GSM358360	3.02035	0.187462	0.0147139	0	0.0599174	0.044434	0.0489226	0.249336	0	0	0.593338	0.805406	3.62514	GSE14333
GSM358361	3.17649	0.056549	0.00403437	0	0.0231671	0.00110589	0.0296059	0.207499	0	0	0.602029	0.799138	3.49845	GSE14333
GSM358362	3.26764	0.12802	0.0441316	0	0	0	0.039299	0.0885899	0	0	0.630408	0.776668	3.56768	GSE14333
GSM358363	3.08863	0.218541	0	0	0	0.0526444	0	0.110864	0	0	0.631576	0.775875	3.47068	GSE14333
GSM358364	2.38934	0.716424	0.0453637	0	0	0	0	0.709836	0	0	0.53099	0.847336	3.86097	GSE14333
GSM358365	2.80374	0.415245	0.0573581	0	0	0.000932472	0.0848833	0.330405	0	0	0.577319	0.817213	3.69257	GSE14333
GSM358366	3.40479	0.217783	0.0391314	0	0	0.0106626	0	0.0372753	0.00607403	0	0.627168	0.779217	3.71572	GSE14333
GSM358367	3.25103	0.177467	0	0	0.0527399	0.00673431	0	0.111183	0	0	0.594841	0.804536	3.59916	GSE14333
GSM358368	3.13934	0.294238	0	0	0.0337758	0.00167968	0.0149591	0.139185	0	0	0.653585	0.759084	3.62318	GSE14333
GSM358369	3.39846	0.0848849	0.0511467	0	0.0402065	0.0140228	0	0.124506	0	0	0.665367	0.748041	3.71323	GSE14333
GSM358370	3.12843	0.0481538	0.0305785	0	0	0.00121524	0	0.0190112	0	0	0.597929	0.804557	3.22738	GSE14333
GSM358371	3.27807	0.100504	0	0	0.00590243	0	0	0.0213759	0	0	0.638276	0.770543	3.40585	GSE14333
GSM358372	2.88757	0.212507	0.0579179	0	0	0.0372144	0.00129687	0.060429	0	0	0.532774	0.850006	3.25694	GSE14333
GSM358373	3.03929	0.111101	0.0397348	0	0	0.00368254	0	0.100504	0	0	0.568698	0.825252	3.29431	GSE14333
GSM358374	2.93969	0.333219	0	0	0.212727	0.030439	0.0579781	0.242523	0	0	0.564536	0.825979	3.81658	GSE14333
GSM358375	2.87337	0.141705	0.045668	0	0	0.0493167	0.010018	0.0841924	0	0	0.546937	0.840194	3.20427	GSE14333
GSM358376	3.00675	0.193881	0	0	0.0657902	0	0	0.148808	0	0	0.556669	0.832384	3.41523	GSE14333
GSM358377	2.66136	0.133673	0.00978644	0	0	0.00154942	0.0862817	0.158754	0	0	0.547411	0.838694	3.0514	GSE14333
GSM358378	2.96455	0.089819	0.0319636	0	0	0.00523033	0	0.00867667	0	0	0.612759	0.79175	3.10024	GSE14333
GSM358379	3.12504	0.209957	0	0	0	0.000955928	0	0.0615097	0.00630906	0	0.634224	0.773498	3.40377	GSE14333
GSM358380	3.06427	0.169484	0.0589276	0	0	0	0	0.0575652	0	0	0.541232	0.845506	3.35025	GSE14333
GSM358381	3.23695	0.120968	0.025057	0	0	0.0478454	0.0133895	0.121235	0	0	0.618727	0.786	3.56544	GSE14333
GSM358382	3.12892	0.385536	0.0492554	0	0	0.0010402	0	0.10628	0	0	0.591047	0.806753	3.67103	GSE14333
GSM358383	2.85703	0.489797	0.088312	0	0	0.0127082	0.014945	0.135655	0.00525407	0	0.534039	0.846113	3.6037	GSE14333
GSM358384	2.78545	0.329125	0.0794048	0	0.0575664	0.019891	0.0649095	0.266607	0.051434	0	0.557995	0.830152	3.65439	GSE14333
GSM358385	2.80679	0.410201	0.050847	0	0	0	0.0118779	0.491559	0	0	0.617623	0.790129	3.77128	GSE14333
GSM358386	2.94293	0.567752	0.064166	0	0	0	0	0.101452	0	0	0.550539	0.835236	3.6763	GSE14333
GSM358387	2.77311	0.345911	0	0	0	0.00232087	0	0.209226	0	0	0.6336	0.775371	3.33057	GSE14333
GSM358388	2.90133	0.567097	0.0762465	0	0	0	0	0.229242	0	0	0.59221	0.806369	3.77392	GSE14333
GSM358389	2.70997	0.435877	0.0744589	0	0	0	0.0236512	0.246271	0.00866161	0	0.5587	0.829344	3.49889	GSE14333
GSM358390	2.98379	0.446937	0	0	0	0	0	0.181876	0	0	0.579558	0.81498	3.6126	GSE14333
GSM358391	2.88304	0.354817	0.0202497	0	0	0	0.0804948	0.388153	0	0	0.559464	0.828935	3.72675	GSE14333
GSM358392	2.75456	0.515255	0.041079	0	0	0	0.0619086	0.493208	0	0	0.593558	0.807335	3.86601	GSE14333
GSM358393	2.77252	0.311935	0.0521915	0	0	0	0	0.210115	0	0	0.58667	0.809932	3.34676	GSE14333
GSM358394	2.68028	0.522814	0.0501189	0	0	0	0	0.268814	0	0	0.511388	0.860384	3.52202	GSE14333
GSM358395	2.62837	0.469126	0.0675819	0	0.0610546	0.0826084	0.0142604	0.480188	0	0	0.568898	0.824247	3.80318	GSE14333
GSM358396	2.74621	0.277931	0.0887522	0	0	0	0	0.244225	0	0	0.582146	0.813203	3.35712	GSE14333
GSM358397	2.75011	0.197565	0.10742	0	0	0	0	0.27195	0	0	0.555399	0.831937	3.32704	GSE14333
GSM358398	2.48437	0.279407	0	0	0	0.106396	0.084237	0.481189	0	0	0.467564	0.88572	3.4356	GSE14333
GSM358399	2.58376	0.225942	0.0592838	0	0	0	0	0.473474	0.00974014	0	0.58453	0.812056	3.35219	GSE14333
GSM358400	2.96162	0.544566	0	0	0	0	0	0.314599	0.00215659	0	0.587457	0.809656	3.82294	GSE14333
GSM358401	2.89528	0.132056	0.00751397	0	0	0	0	0.216236	0	0	0.590763	0.807416	3.25109	GSE14333
GSM358402	2.91272	0.308427	0.00255767	0	0	0	0	0.0722111	0	0	0.580695	0.814902	3.29592	GSE14333
GSM358403	3.0693	0.36316	0.00955599	0	0	0.0319568	0	0.176058	0.012504	0	0.615195	0.789083	3.66253	GSE14333
GSM358404	2.74951	0.498317	0.0898863	0	0.0134487	0	0	0.487194	0	0	0.515324	0.857034	3.83835	GSE14333
GSM358405	2.60237	0.626379	0.0410811	0	0	0	0	0.314709	0	0	0.53425	0.845287	3.58454	GSE14333
GSM358406	2.9843	0.307145	0.0112894	0	0.0187958	0.000868255	0	0.259425	0	0	0.623382	0.783183	3.58182	GSE14333
GSM358407	2.91316	0.338836	0.0273653	0	0	0.00433918	0	0.0647006	0.0087916	0	0.586782	0.810058	3.35719	GSE14333
GSM358408	2.96905	0.213823	0	0	0	0	0.0760509	0.264141	0	0	0.61926	0.786225	3.52306	GSE14333
GSM358409	2.82176	0.514529	0	0	0	0	0	0.332241	0.0235803	0	0.581691	0.813826	3.69211	GSE14333
GSM358410	2.8006	0.127759	0.0397319	0	0.0030768	0.000145325	0.0349691	0.306092	0	0	0.639302	0.771039	3.31238	GSE14333
GSM358411	2.79483	0.404603	0	0	0	0	0	0.389763	0	0	0.622646	0.78516	3.5892	GSE14333
GSM358412	3.13027	0.185845	0.0228426	0	0.00114252	0	0.0171104	0.329869	0	0	0.643525	0.767595	3.68708	GSE14333
GSM358413	2.37148	0.598205	0.054595	0	0.0834091	0	0.0176836	0.735415	0	0	0.544262	0.839903	3.86078	GSE14333
GSM358414	3.21741	0.190958	0	0	0.0224584	0	0	0.198615	0	0	0.54292	0.842655	3.62944	GSE14333
GSM358415	1.58318	0.674542	0.0662807	0	0	0.0795291	0.23979	0.746069	0	0	0.445773	0.895222	3.38939	GSE14333
GSM358416	3.03924	0.626966	0.00338851	0	0	0.00382964	0	0.204879	0	0	0.594665	0.804297	3.8783	GSE14333
GSM358417	2.57324	0.659065	0.0415765	0	0.0493129	0	0	0.583514	0	0	0.540561	0.841467	3.90671	GSE14333
GSM358418	3.00039	0.0907179	0.0255078	0	0.013793	0	0	0.240193	0	0	0.613389	0.790106	3.37061	GSE14333
GSM358419	2.56296	0.487214	0.0112466	0	0	0	0.00981281	0.586925	0	0	0.549158	0.835831	3.65816	GSE14333
GSM358420	3.16523	0.315222	0	0	0	0.0285663	0.0304274	0.158226	0	0	0.582448	0.813106	3.69767	GSE14333
GSM358421	3.18227	0.295601	0.0289833	0	0.00312467	0	0	0.105774	0	0	0.646131	0.764391	3.61576	GSE14333
GSM358422	2.62315	0.140092	0	0	0	0	0.0947977	0.446809	0	0	0.611223	0.793233	3.30485	GSE14333
GSM358423	2.77801	0.146067	0.0396348	0	0	0	0.0924937	0.285979	0	0	0.578766	0.8157	3.34218	GSE14333
GSM358424	1.70455	0.45794	0.141109	0	0	0	0.251663	0.817613	0.00311903	0	0.452093	0.891885	3.376	GSE14333
GSM358425	2.40002	0.856337	0.169005	0	0	0	0	0.394804	0.0193038	0	0.520985	0.853396	3.83947	GSE14333
GSM358426	2.761	0.2815	0	0	0.0134242	0	0	0.395407	0	0	0.621459	0.785515	3.45133	GSE14333
GSM358427	3.18496	0.433992	0.0126965	0	0.0233526	0	0	0.329173	0	0	0.615573	0.789678	3.98418	GSE14333
GSM358428	3.24958	0.220948	0.020041	0	0.0098501	0	0	0.291788	0	0	0.594198	0.804508	3.7922	GSE14333
GSM358429	3.13527	0.170356	0.0365457	0	0.028529	0.00015195	0.0108139	0.202252	0	0	0.631431	0.776289	3.58392	GSE14333
GSM358430	2.96444	0.176694	0.0254318	0	0.0401295	0	0	0.175515	0	0	0.594219	0.80461	3.38221	GSE14333
GSM358431	2.93381	0.327839	0.0210341	0	0	0	0	0.107976	0	0	0.554394	0.833704	3.39066	GSE14333
GSM358432	2.99437	0.346686	0.0129253	0	0	0	0	0.17446	0	0	0.593579	0.804889	3.52844	GSE14333
GSM358433	3.10145	0.442075	0.0643001	0	0	0.0044363	0	0.15016	0.00464552	0	0.519268	0.856845	3.76707	GSE14333
GSM358434	2.81878	0.191798	0.0191281	0	0	0.00877999	0	0.112817	0	0	0.591911	0.806585	3.1513	GSE14333
GSM358435	3.14506	0.270588	0.0411584	0	0	0.0418564	0	0.116228	0.016258	0	0.597036	0.802418	3.63115	GSE14333
GSM358436	2.9317	0.484333	0.0241698	0	0	0	0	0.193693	0	0	0.603208	0.798087	3.6339	GSE14333
GSM358437	3.27702	0.23347	0.00279908	0	0	0	0	0.060166	0	0	0.657666	0.754181	3.57345	GSE14333
GSM358438	2.36204	1.33755	0.290278	0	0	0	0	0.283933	0.0250784	0	0.456788	0.895503	4.29887	GSE14333
GSM358439	2.81483	0.453052	0.075661	0	0	0.00220391	0	0.106809	0	0	0.526545	0.851831	3.45255	GSE14333
GSM358440	3.24353	0.351274	0	0	0.020616	0.000247548	0	0.243993	0	0	0.610057	0.792861	3.85966	GSE14333
GSM358441	2.40308	0.715604	0.0477845	0	0.0198015	0	0	0.270469	0	0	0.492441	0.871706	3.45674	GSE14333
GSM358442	2.93463	0.378609	0.00546546	0	0.0318662	0.00315028	0	0.0947848	0	0	0.581402	0.813837	3.4485	GSE14333
GSM358443	2.32312	0.201308	0.0348409	0	0.0332713	0	0.0778385	0.242188	0	0	0.464593	0.890351	2.91256	GSE14333
GSM358444	3.55843	0.213138	0.00447576	0	0	0	0	0.0448909	0	0	0.612311	0.791382	3.82094	GSE14333
GSM358445	3.11462	0.0814567	0	0	0	0.00125973	0.0332587	0.102325	0	0	0.597287	0.803504	3.33292	GSE14333
GSM358446	3.07976	0.386269	0	0	0	0	0	0.348114	0	0	0.594022	0.804836	3.81415	GSE14333
GSM358447	2.3244	0.279734	0.0822511	0	0	0.0248669	0.181362	1.15515	0	0	0.592151	0.811124	4.04776	GSE14333
GSM358448	3.0493	0.1022	0.00310517	0	0	0.0028333	0	0.0146645	0	0	0.583664	0.81567	3.17211	GSE14333
GSM358449	3.01769	0.181339	0	0	0	0	0	0.0124796	0	0	0.554225	0.837451	3.21151	GSE14333
GSM358450	3.34501	0.262939	0.133221	0	0.0218129	0	0.0107027	0.0836109	0	0	0.638496	0.770855	3.8573	GSE14333
GSM358451	2.81353	0.163654	0	0	0	0.00333547	0.00235994	0.137386	0	0	0.602229	0.798792	3.12027	GSE14333
GSM358452	3.33683	0.174558	0.00342049	0	0.0372362	0.0656787	0.0156217	0.0490283	0	0	0.61541	0.788631	3.68237	GSE14333
GSM358453	3.2795	0.106774	0.0041392	0	0.0668091	0	0.0587611	0.126742	0	0	0.637876	0.770937	3.64272	GSE14333
GSM358454	2.75637	0.20759	0.0756329	0	0	0.0105335	0	0.206089	0	0	0.452456	0.901928	3.25621	GSE14333
GSM358455	3.34912	0.0258686	0	0	0.0189205	0	0	0	0	0	0.653057	0.758228	3.39391	GSE14333
GSM358456	3.04642	0.305239	0.0582404	0	0	0	0	0.0637942	0	0	0.531836	0.850374	3.47369	GSE14333
GSM358457	2.4718	0.281173	0	0	0.0279531	0	0	0.378131	0	0	0.550185	0.835091	3.15906	GSE14333
GSM358458	3.15757	0.395089	0	0	0.027218	0.00188278	0	0.231995	0	0	0.601016	0.799603	3.81375	GSE14333
GSM358459	2.91782	0.127528	0.0424223	0	0	0.00661334	0	0.114084	0	0	0.452123	0.908408	3.20847	GSE14333
GSM358460	3.195	0.125158	0.0145969	0	0	0.00377044	0	0.0376491	0.00865632	0	0.612611	0.791461	3.38484	GSE14333
GSM358461	3.18906	0.237712	0.0109775	0	0	0	0	0.0511071	0	0	0.612738	0.790726	3.48885	GSE14333
GSM358462	2.55435	0.822901	0.132159	0	0.10183	0	0.0926435	0.265732	0.0728614	0	0.542126	0.840852	4.04248	GSE14333
GSM358463	2.85951	0.201311	0.00881711	0	0	0	0.0949337	0.193685	0	0	0.639581	0.770782	3.35826	GSE14333
GSM358464	3.14477	0.137048	0.148987	0	0	0	0.019866	0.161101	0	0	0.477773	0.887024	3.61177	GSE14333
GSM358465	3.30939	0.310826	0.0057149	0	0.0300202	0	0	0.173949	0	0	0.627887	0.779088	3.8299	GSE14333
GSM358466	3.0474	0.222174	0.0533311	0	0	0.000728925	0	0.16567	0.00339305	0	0.623975	0.781975	3.49269	GSE14333
GSM358467	2.83097	0.579551	0.0615753	0	0	0.0106972	0	0.229406	0	0	0.480056	0.880593	3.7122	GSE14333
GSM358468	3.49596	0.182806	0	0	0	0.00322377	0	0.115481	0	0	0.637957	0.770478	3.79747	GSE14333
GSM358469	3.32385	0.19978	0.0104926	0	0	0.00747712	0	0.0427445	8.96569e-05	0	0.580277	0.816592	3.58444	GSE14333
GSM358470	2.86272	0.538766	0	0	0	0	0	0.482194	0	0	0.53294	0.846127	3.88368	GSE14333
GSM358471	2.91835	0.31761	0.0265473	0	0	0	0.0202793	0.250883	0	0	0.559344	0.82921	3.53367	GSE14333
GSM358472	2.58141	0.611187	0.104935	0	0	0.00645427	0	0.254043	0	0	0.496272	0.869436	3.55803	GSE14333
GSM358473	3.56795	0.0730749	0.00396552	0	0.0320337	0.00146236	0	0.0754264	0	0	0.703113	0.713779	3.75391	GSE14333
GSM358474	3.1255	0.250706	0.000664995	0	0	0	0	0.0743684	0	0	0.607358	0.794847	3.45123	GSE14333
GSM358475	2.52156	0.759026	0.169186	0	0	0.00109064	0	0.0658895	0.0580265	0	0.494856	0.87092	3.57478	GSE14333
GSM358476	3.13737	0.30615	0	0	0	0.00165973	0	0.184175	0.0289264	0	0.631599	0.776362	3.65829	GSE14333
GSM358477	2.47648	0.294014	0.0195017	0	0.0283908	0	0.0822802	1.17779	0	0	0.590268	0.810474	4.07846	GSE14333
GSM358478	2.65521	1.00307	0.0123231	0	0.0161721	0.00263882	0	0.137135	0.0109944	0	0.571153	0.820674	3.83755	GSE14333
GSM358479	2.87807	0.375941	0.0483533	0	0.0216832	0.000116868	0	0.31059	0	0	0.603415	0.79858	3.63475	GSE14333
GSM358480	2.81095	0.311957	0.0965921	0	0	0.0604196	0	0.159476	0	0	0.552598	0.833748	3.4394	GSE14333
GSM358481	2.92815	0.534673	0.0363659	0	0.0250568	0.000161688	0.0016735	0.252595	0	0	0.52576	0.851241	3.77868	GSE14333
GSM358482	3.16171	0.146271	0.0105337	0	0.030663	0.000671412	0	0.148037	0	0	0.62495	0.781042	3.49789	GSE14333
GSM358483	3.08189	0.1997	0	0	0	0.0116676	0	0.0547975	0	0	0.618256	0.786419	3.34806	GSE14333
GSM358484	2.77559	0.291051	0.0658381	0	0.0146476	0	0.01129	0.3566	0	0	0.592976	0.806027	3.51502	GSE14333
GSM358485	2.76646	0.289888	0.0991934	0	0.117591	0	0	0.282755	0	0	0.539445	0.842116	3.55589	GSE14333
GSM358486	3.12289	0.220759	0.0314397	0	0.0106024	0	0	0.272961	0	0	0.617542	0.787173	3.65865	GSE14333
GSM358487	3.03983	0.322106	0.016046	0	0.00882375	0	0.0184009	0.405235	0	0	0.622654	0.78482	3.81044	GSE14333
GSM358488	2.77654	0.435731	0.0371882	0	0	0.0123172	0	0.222852	0	0	0.570757	0.821122	3.48463	GSE14333
GSM358489	2.67192	0.657276	0.0818441	0	0.0532744	7.62233e-05	0	0.209207	0	0	0.515	0.857655	3.6736	GSE14333
GSM358490	2.91742	0.313276	0.00682257	0	0.0122114	0.000589735	0	0.226272	0	0	0.60537	0.796323	3.47659	GSE14333
GSM358491	2.68714	0.719874	0.0677886	0	0.0242497	0	0.0409625	0.469135	0.0198032	0	0.570848	0.822505	4.02896	GSE14333
GSM358492	2.31531	0.382784	0.0500745	0	0.0529956	0	0.13411	0.752667	0	0	0.53347	0.84661	3.68794	GSE14333
GSM358493	1.44643	1.00939	0.063547	0	0.260747	0.12151	0.283619	0.898802	0	0	0.479695	0.877443	4.08405	GSE14333
GSM358494	2.70535	0.28195	0.0157905	0	0.0125728	0	0	0.596286	0	0	0.555493	0.83156	3.61195	GSE14333
GSM358495	3.01087	0.233577	0.00619415	0	0	0	0	0.100741	0	0	0.623364	0.782216	3.35139	GSE14333
GSM358496	2.91608	0.538101	0	0	0.0286286	0.00084796	0	0.202016	0.00625046	0	0.604477	0.79746	3.69193	GSE14333
GSM358497	3.09667	0.501561	0.0704968	0	0	0	0	0.324442	0	0	0.583062	0.812801	3.99317	GSE14333
GSM358498	2.93	0.178092	0.0488723	0	0	0	0.02101	0.356149	0	0	0.578921	0.815526	3.53412	GSE14333
GSM358499	2.74028	0.49951	0	0	0	0	0	0.478604	0	0	0.558415	0.829616	3.7184	GSE14333
GSM358500	2.31486	0.685819	0.0991603	0	0.0605551	0	0	0.701693	0	0	0.493637	0.869526	3.86209	GSE14333
GSM358501	2.42563	0.747108	0.115145	0	0	0	0.111797	0.396935	0	0	0.484728	0.874967	3.79662	GSE14333
GSM358502	2.56787	0.320822	0.0291474	0	0.0131781	0	0.0097299	0.625323	0	0	0.539262	0.84209	3.56607	GSE14333
GSM358503	3.04991	0.395599	0.0136686	0	0.00011916	0.000914178	0	0.389489	0	0	0.606318	0.796423	3.8497	GSE14333
GSM358504	3.20865	0.343896	0	0	0.0138396	0	0	0.248707	0.0124317	0	0.666718	0.75001	3.82753	GSE14333
GSM358505	2.94984	0.463325	0.0256555	0	0	0	0	0.192891	0	0	0.586041	0.81035	3.63171	GSE14333
GSM358506	2.87671	0.377585	0.0461914	0	0	0.0024025	0	0.120965	0	0	0.604665	0.796714	3.42385	GSE14333
GSM358507	2.68746	0.362143	0.0575992	0	0.0100996	0	0	0.55826	0.0278363	0	0.540464	0.841336	3.7034	GSE14333
GSM358508	2.90942	0.201001	0.0144359	0	0	0	0	0.230695	0	0	0.510759	0.864411	3.35555	GSE14333
GSM358509	2.56904	0.593927	0.103939	0	0.0435732	0	0	0.792356	0	0	0.460085	0.888851	4.10283	GSE14333
GSM358510	2.22232	1.37458	0.110781	0	0.0840555	0	0	0.596566	0	0	0.471549	0.884536	4.38831	GSE14333
GSM358511	3.23633	0.133821	0	0	0.0359777	3.1483e-05	0	0.0479546	0	0	0.669884	0.743565	3.45412	GSE14333
GSM358512	2.76534	0.251025	0.0264639	0	0	0.00641248	0.08111	0.434362	0	0	0.581216	0.814425	3.56471	GSE14333
GSM358513	2.97023	0.412933	0	0	0.00720596	0.00160321	0	0.230019	0.027148	0	0.630906	0.778025	3.64914	GSE14333
GSM358514	2.75417	0.713951	0.00939092	0	0	0	0	0.368316	0	0	0.562194	0.827031	3.84583	GSE14333
GSM358515	3.07985	0.390847	0	0	0.0122335	6.74716e-05	0	0.31224	0.0119116	0	0.5852	0.811076	3.80715	GSE14333
GSM358516	2.67573	0.343919	0.00154994	0	0	0.0115658	0.0463071	0.304592	0	0	0.546804	0.837382	3.38367	GSE14333
GSM358517	2.75818	0.342254	0	0	0.0084042	0	0.00559482	0.350512	0	0	0.549698	0.835508	3.46495	GSE14333
GSM358518	2.76629	0.190924	0.0348465	0	0	0.0403294	0.00298007	0.335413	0	0	0.471593	0.887713	3.37078	GSE14333
GSM358519	3.12723	0.294051	0	0	0.0328826	0.0490251	0.0167053	0.102144	0	0	0.622609	0.783226	3.62204	GSE14333
GSM358520	2.05492	0.41203	0	0	0	0	0.146047	0.98154	0	0	0.586018	0.814705	3.59454	GSE14333
GSM358521	2.82861	0.228659	0.0167347	0	0.0192028	0.0713258	0	0.195756	0	0	0.557501	0.830741	3.36029	GSE14333
GSM358522	2.86204	0.381801	0.0154751	0	0	0.0231904	0	0.0723457	0	0	0.600812	0.799514	3.35485	GSE14333
GSM358523	3.16144	0.28889	0.00821163	0	0	0.00446443	0	0.141899	0	0	0.58913	0.808404	3.60491	GSE14333
GSM358524	3.01933	0.388907	0.0202769	0	0	0.000309637	0	0.18913	0.0239931	0	0.620232	0.785466	3.64195	GSE14333
GSM358525	2.10881	0.564929	0.0258211	0	0	0	0.341413	0.993909	0	0	0.482455	0.875786	4.03488	GSE14333
GSM358526	2.92284	0.580289	0	0	0	0.000374178	0	0.141599	0	0	0.543895	0.839865	3.6451	GSE14333
GSM358527	2.95079	0.473502	0.0312925	0	0	0.0123493	0.0143481	0.294359	0.0154708	0	0.549051	0.835798	3.79211	GSE14333
GSM358528	2.59117	0.438545	0.0370557	0	0	0	0	0.332634	0	0	0.594855	0.804931	3.3994	GSE14333
GSM358529	2.36168	0.682955	0.0646981	0	0	0	0.00856016	0.447255	0.0223316	0	0.524074	0.8515	3.58748	GSE14333
GSM358530	2.28093	0.611218	0.0861469	0	0	0	0	0.448822	0	0	0.532082	0.846562	3.42712	GSE14333
GSM358531	3.19871	0.190971	0.0114289	0	0	0.00245958	0	0.0742875	0	0	0.659823	0.752373	3.47786	GSE14333
GSM358532	1.73047	0.804837	0.110659	0	0	0.0405549	0.163973	1.06713	0	0	0.501576	0.865041	3.91763	GSE14333
GSM358533	3.0349	0.400117	0	0	0.0312006	0.000919666	0	0.146876	0	0	0.619399	0.785827	3.61401	GSE14333
GSM358534	2.92562	0.257532	0.0279343	0	0	0	0	0.481779	0	0	0.580742	0.814342	3.69287	GSE14333
GSM358535	2.63606	0.666444	0	0	0.00114836	0	0	0.415167	0	0	0.580737	0.814927	3.71882	GSE14333
GSM358536	2.94106	0.412136	0.0168143	0	0.0056739	0	0.0207866	0.391373	0	0	0.615768	0.790291	3.78784	GSE14333
GSM358537	2.93999	0.222875	0.0541076	0	0	0.0129588	0	0.104691	0.000678374	0	0.580293	0.815069	3.3353	GSE14333
GSM358538	2.11805	0.855487	0.0772118	0	0	0	0.0582971	0.665548	0	0	0.533904	0.845709	3.77459	GSE14333
GSM358539	2.79752	0.366804	0.0529186	0	0	0	0	0.100956	0	0	0.573576	0.819413	3.3182	GSE14333
GSM358540	3.16476	0.0784825	0.0610008	0	0.00552737	0.0413198	0.00291502	0.0241692	0	0	0.598359	0.802752	3.37817	GSE14333
GSM358541	0.906515	1.36225	1.19922	0	0	0	0	0.527618	0.0190223	0	0.457464	0.907993	4.01463	GSE14333
GSM358542	3.06397	0.207189	0.0658936	0	0	0	0	0.0530042	0.000357349	0	0.589755	0.808448	3.39042	GSE14333
GSM358543	3.25754	0.0933224	0.0174252	0	0.0124919	0	0	0.12237	0	0	0.603505	0.798414	3.50315	GSE14333
GSM358544	3.02426	0.141654	0.0478518	0	0	0	0	0.0381494	0	0	0.526264	0.857723	3.25191	GSE14333
GSM358545	3.54566	0.101683	0	0	0.125486	0	0.00461858	0.0229489	0	0	0.647994	0.762314	3.80039	GSE14333
GSM358546	3.12951	0.501442	0	0	0	0.0282406	0	0.0736699	0.00805159	0	0.59676	0.802501	3.74091	GSE14333
GSM358547	2.84915	0.23038	0.00853548	0	0	0	0	0.262624	0.000175349	0	0.580439	0.814513	3.35086	GSE14333
GSM358548	2.94415	0.224237	0.0731654	0	0	0.00420635	0	0.145047	0	0	0.5486	0.8378	3.3908	GSE14333
GSM358549	3.35919	0.20876	0	0	0.00681871	0	0	0.0827245	0	0	0.614161	0.789661	3.65749	GSE14333
GSM358550	3.28887	0.183022	0	0	0	0	0	0.0286696	0	0	0.630748	0.776479	3.50056	GSE14333
GSM358551	2.90579	0.28314	0.00651286	0	0	0.0781068	0.0858949	0.36023	0.00508115	0	0.576299	0.817816	3.72475	GSE14333
GSM358552	3.23367	0.126379	0.0201252	0	0.0646675	0	0.028971	0.0439556	0	0	0.659437	0.752929	3.51776	GSE14333
GSM358553	2.8267	0.710178	0.0398855	0	0	0	0	0.223438	0	0	0.549912	0.835154	3.80021	GSE14333
GSM358554	2.36463	0.174898	0.0642131	0	0	0	0.15498	0.769405	0	0	0.540508	0.841715	3.52812	GSE14333
GSM358555	3.37378	0.29398	0.00825218	0	0.0447544	0	0	0.12892	0	0	0.637698	0.771263	3.84968	GSE14333
GSM358556	2.90674	0.141664	0.0282593	0	0	0.00881075	0	0.0954067	0	0	0.536194	0.84913	3.18088	GSE14333
GSM358557	3.30415	0.248233	0.0339409	0	0	0	0.00114537	0.0204162	0	0	0.606576	0.795642	3.60789	GSE14333
GSM358558	2.86131	0.549211	0.03774	0	0	0	0	0.160924	0	0	0.557169	0.830501	3.60919	GSE14333
GSM358559	2.86631	0.104086	0.0225959	0	0	0.0216054	0.0284382	0.124519	0	0	0.562779	0.828872	3.16756	GSE14333
GSM358560	3.06998	0.119998	0.0268369	0	0	0.00301707	0	0.0314576	0	0	0.603586	0.798791	3.25129	GSE14333
GSM358561	3.27536	0.263126	0.0417478	0	0.0660332	0	0.00106306	0.0167688	0	0	0.619629	0.785211	3.6641	GSE14333
GSM358562	3.14423	0.150769	0	0	0.00916951	0.0472768	0.012712	0.026975	0	0	0.635295	0.772718	3.39113	GSE14333
GSM358563	3.15073	0.305869	0	0	0.0447097	0	0.0194804	0.231979	0.0307483	0	0.597504	0.802256	3.78352	GSE14333
GSM358564	3.16656	0.250812	0.01657	0	0.011735	0.0202214	0	0.193573	0.0169358	0	0.565245	0.825632	3.67641	GSE14333
GSM358565	3.29982	0.290938	0	0	0.00818538	0	0	0.0613122	0	0	0.588707	0.809234	3.66026	GSE14333
GSM358566	2.95836	0.125238	0.0645717	0	0	0.00197555	0	0.141866	0	0	0.619443	0.785357	3.29201	GSE14333
GSM358567	3.32037	0.461772	0	0	0	0	0	0.184194	0	0	0.621239	0.784395	3.96633	GSE14333
GSM358568	3.57288	0.201308	0	0	0.173874	0	0.0315082	0.0302989	0.0093497	0	0.601443	0.799365	4.01922	GSE14333
GSM358569	3.04556	0.181924	0.0719327	0	0	0	0	0.19263	0	0	0.549017	0.837623	3.49205	GSE14333
GSM358570	2.88295	0.668237	0.0435105	0	0	0	0.00116975	0.277861	0	0	0.589415	0.808497	3.87373	GSE14333
GSM358571	2.69633	0.193055	0.0647611	0	0	0.00345953	0	0.227527	0	0	0.539079	0.843744	3.18513	GSE14333
GSM358572	3.13034	0.243508	0.0145703	0	0	0.00236754	0	0.140032	0	0	0.644925	0.765267	3.53082	GSE14333
GSM358573	2.72998	0.479574	0.0424309	0	0	0	0.00873183	0.338275	0	0	0.596911	0.803601	3.59899	GSE14333
GSM358574	3.15413	0.302125	0.0408507	0	0	0.00209847	0.00348544	0.0816462	0	0	0.643576	0.766399	3.58434	GSE14333
GSM358575	2.73286	0.450106	0.0824699	0	0	0	0	0.289769	0.000569508	0	0.558684	0.829341	3.55578	GSE14333
GSM358576	2.94021	0.329494	0.0262343	0	0	0.0329688	0	0.10249	0.00475874	0	0.561999	0.827923	3.43615	GSE14333
GSM358577	2.80018	0.439065	0.129253	0	0	0.00820414	0	0.118681	0.00728492	0	0.596874	0.802768	3.50266	GSE14333
GSM358578	3.27604	0.438947	0	0	0	0	0.00881565	0.0880367	0	0	0.620313	0.784716	3.81184	GSE14333
GSM358579	2.71342	0.519277	0	0	0.0173376	0	0	0.235575	0	0	0.532874	0.846687	3.48561	GSE14333
GSM358580	2.96769	0.479172	0.0736891	0	0	0	0	0.233994	0.0116881	0	0.583028	0.812666	3.76624	GSE14333
GSM358581	3.06798	0.381678	0.0107323	0	0	0	0	0.0616241	0	0	0.608534	0.793673	3.52202	GSE14333
GSM358582	2.73048	0.422239	0.029	0	0	0	0.0359695	0.327968	0	0	0.606258	0.797097	3.54566	GSE14333
GSM358583	2.81161	0.426646	0.0263994	0	0	0	0	0.327395	0	0	0.59577	0.803938	3.59205	GSE14333
GSM358584	3.36214	0.185754	0	0	0	0.00462068	0	0.0964839	0	0	0.697	0.720521	3.64899	GSE14333
GSM358585	2.83982	0.225465	0.0252898	0	0	0.0284022	0	0.166028	0	0	0.597408	0.802139	3.285	GSE14333
GSM358586	2.95241	0.508775	0	0	0	0	0	0.135163	0	0	0.614544	0.789462	3.59635	GSE14333
GSM358587	0.129763	2.37629	0.420191	0.283047	0	0.00799391	0	0.505182	0.0647118	0	0.440078	0.996841	3.78718	GSE14333
GSM358588	3.09272	0.185866	0.0199538	0	0	0.00922275	0	0.0564521	0	0	0.626321	0.779918	3.36422	GSE14333
GSM358589	2.90091	0.29231	0.00267052	0	0.0244121	0.0005891	0	0.179429	0	0	0.595193	0.803745	3.40032	GSE14333
GSM358590	2.34183	0.746718	0.0776023	0	0.0782507	0	0	0.487895	0	0	0.480476	0.877439	3.73229	GSE14333
GSM358591	3.19396	0.483241	0.054569	0	0	0	0	0.166433	0.0149176	0	0.600861	0.799714	3.91312	GSE14333
GSM358592	3.07489	0.205674	0.0141281	0	0.029698	0.0034956	0.0017048	0.10208	0	0	0.630861	0.77637	3.43167	GSE14333
GSM358593	3.15729	0.189225	0.0178815	0	0	0.00842214	0	0.103894	0	0	0.593905	0.805352	3.47671	GSE14333
GSM358594	1.72894	0.607587	0.145925	0	0	0.168856	0.0391246	0.736528	0	0	0.407585	0.915442	3.42696	GSE14333
GSM358595	3.28814	0.137143	0.0245015	0	0.0189533	0.0296303	0.0180998	0.137706	0.00443386	0	0.625248	0.780864	3.65861	GSE14333
GSM358596	2.85716	0.528902	0.0497211	0	0.0397864	0	0.00238132	0.181936	0	0	0.556459	0.830864	3.65989	GSE14333
GSM358597	2.69705	0.208692	0.0205362	0	0	0.0846357	0.0261553	0.257616	0	0	0.61213	0.792101	3.29468	GSE14333
GSM358598	2.39916	0.777938	0.10665	0	0.0400926	0	0.00304153	0.365668	0	0	0.531114	0.847133	3.69255	GSE14333
GSM358599	3.21615	0.173033	0.0313322	0	0.0271312	0.000458746	0.00171836	0.175451	0	0	0.642298	0.767482	3.62527	GSE14333
GSM358600	3.09632	0.256368	0	0	0	0	0	0.215549	0	0	0.592166	0.806039	3.56823	GSE14333
GSM358601	2.6354	0.326826	0	0	0	0.0355364	0.0365038	0.332824	0.0151583	0	0.528163	0.849501	3.38224	GSE14333
GSM358602	3.1338	0.200737	0	0	0.01773	0.00202922	0.00365686	0.19641	0	0	0.626647	0.779833	3.55437	GSE14333
GSM358603	2.93662	0.399061	0	0	0.00361874	0	0	0.189176	0	0	0.605668	0.796065	3.52847	GSE14333
GSM358604	2.70953	0.526431	0.0150372	0	0	0	0	0.485304	0	0	0.561105	0.827936	3.73631	GSE14333
GSM358605	2.94653	0.194644	0	0	0	0.00361288	0.0180435	0.19268	0	0	0.620631	0.784521	3.35551	GSE14333
GSM358606	2.38667	0.599686	0.103898	0	0	0.0251834	0	0.518663	0	0	0.534092	0.845453	3.6341	GSE14333
GSM358607	2.9139	0.268949	0.0118592	0	0.0266599	0.0833393	0	0.30553	0	0	0.593947	0.805191	3.61024	GSE14333
GSM358608	2.64824	0.343178	0.0250294	0	0	0.0385077	0	0.393433	0	0	0.516248	0.857069	3.44839	GSE14333
GSM358609	3.08251	0.14812	0.0382841	0	0.00065528	0	0	0.030971	0	0	0.664876	0.747826	3.30054	GSE14333
GSM358610	2.88868	0.232199	0.0179019	0	0	0.0116105	0	0.0415334	0.00310168	0	0.594432	0.804879	3.19502	GSE14333
GSM358611	2.92782	0.499457	0.0712715	0	0	0	0	0.41949	0.00624626	0	0.603729	0.799376	3.92428	GSE14333
GSM358612	3.16371	0.0744469	0.0262159	0	0	0	0	0	0	0	0.58696	0.8135	3.26437	GSE14333
GSM358613	3.05369	0.187291	0.0355329	0	0	0	0	0.0121345	0	0	0.617089	0.787476	3.28865	GSE14333
GSM358614	2.60129	0.490811	0.0102025	0	0	0.0380523	0.0554378	0.251624	0.00986844	0	0.567199	0.82384	3.45728	GSE14333
GSM358615	3.28581	0.0293997	0.0176109	0	0.00970893	0.00134494	0	0	0	0	0.622289	0.784842	3.34388	GSE14333
GSM358616	3.169	0.254775	0.0240256	0	0.0262811	0.00279062	0	0.199789	0	0	0.606428	0.795416	3.67666	GSE14333
GSM358617	3.28324	0.343424	0.122639	0	0.00616735	0	0	0.149705	0.00358816	0	0.623879	0.782573	3.90877	GSE14333
GSM358618	2.99207	0.26072	0.000697243	0	0	0.00551074	0	0.172308	0	0	0.568231	0.823766	3.4313	GSE14333
GSM358619	2.96675	0.0983822	0.0244155	0	0	0	0	0.0574478	0	0	0.556615	0.835728	3.147	GSE14333
GSM358620	3.28967	0.122806	0.0118556	0	0	0.000287117	0	0.0440298	0	0	0.645911	0.763879	3.46865	GSE14333
GSM358621	0.188539	2.16796	0.544758	0.456187	0	0	0	0.304119	0.119024	0	0.372197	1.03788	3.78058	GSE14333
GSM358622	3.42964	0.0373443	0.0237246	0	0.00523829	0.0380405	0	0.0396031	0	0	0.615475	0.789689	3.57359	GSE14333
GSM358623	2.99293	0.0647429	0.0435483	0	0	0	0	0.0570937	0	0	0.564511	0.829954	3.15832	GSE14333
GSM358624	3.24015	0.0918347	0.0567354	0	0	0	0.0336719	0.162601	0	0	0.580601	0.815425	3.58499	GSE14333
GSM358625	1.67305	1.17909	0.37993	0	0	0	0	0.539156	4.85549e-05	0	0.457227	0.89403	3.77127	GSE14333
GSM358626	3.17589	0.142807	0.0334524	0	0	0.0052403	0	0.0118238	0	0	0.645822	0.763925	3.36922	GSE14333
GSM358627	2.42785	0.489426	0.0111683	0	0	0	0	0.248001	0	0	0.528897	0.849116	3.17645	GSE14333
GSM358628	2.40826	0.668932	0.0558512	0	0	0	0.00755796	0.339032	0	0	0.502255	0.865283	3.47964	GSE14333
GSM358629	2.6859	0.215129	0.0740442	0	0	0	0	0.14476	0	0	0.474678	0.888537	3.11983	GSE14333
GSM358630	2.76275	0.454395	0.120232	0	0	0.00210172	0.0166148	0.312278	0.0024531	0	0.543433	0.839386	3.67082	GSE14333
GSM929494	6.11397	0.105671	0	0	0	0.000947775	0	0.0319297	0	0	0.621679	0.785133	6.25252	GSE37892
GSM929495	5.76735	0.229129	0.00228658	0	0	0.164065	0.0905207	0.176261	0	0	0.598607	0.801597	6.42961	GSE37892
GSM929496	3.44352	0.727305	0.209512	0	0.0577811	0	0	0.527087	0	0	0.366238	0.943438	4.96521	GSE37892
GSM929497	6.96158	0.164201	0.0213334	0	0.043803	0.000484551	0	0.0297909	0	0	0.664141	0.748212	7.22119	GSE37892
GSM929498	5.74672	0.339619	0.0129651	0	0	0.00189677	0	0.101586	0	0	0.642103	0.767026	6.20278	GSE37892
GSM929499	6.07184	0.738007	0.0224392	0	0.0461204	0	0	0.515951	0	0	0.604459	0.797226	7.39436	GSE37892
GSM929500	5.7186	0.436123	0.0151843	0	0	0	0	0.203652	0.0360544	0	0.59846	0.801541	6.40961	GSE37892
GSM929501	1.04538	2.6973	1.35298	0	0.298767	0.0901351	0.532991	1.51147	0.21801	0	0.41978	0.92105	7.74703	GSE37892
GSM929502	5.10616	0.21008	0.0310939	0	0	0	0.271392	0.609586	0	0	0.508226	0.863577	6.22831	GSE37892
GSM929503	4.65238	2.37243	0.13395	0	0	0	0	0.56967	0.0180821	0	0.509656	0.861942	7.7465	GSE37892
GSM929504	5.30857	1.45627	0	0	0	0	0	0.281115	0.0225701	0	0.546283	0.837806	7.06853	GSE37892
GSM929505	7.19592	0.24815	0.0406387	0	0.234773	0	0.374896	0.137706	0.0314561	0	0.621933	0.784048	8.26354	GSE37892
GSM929506	5.26309	0.182562	0.00598625	0	0	0	0.00934075	0.111778	0	0	0.554543	0.837443	5.57276	GSE37892
GSM929507	5.91771	0.7536	0	0	0	0.015593	0	0.233661	0.0188559	0	0.639442	0.770228	6.93942	GSE37892
GSM929508	5.96327	1.15408	0	0	0.0293707	0.00152779	0	0.146351	0.0452371	0	0.577181	0.81664	7.33984	GSE37892
GSM929509	6.60407	0.349809	0	0	0.0181195	0.00130702	0	0.0901306	0.067418	0	0.652853	0.758142	7.13086	GSE37892
GSM929510	5.1319	0.334458	0.00959246	0	0	0.0677012	0	0.399664	0	0	0.621041	0.784416	5.94332	GSE37892
GSM929511	5.141	0.831852	0	0	0	0.0728949	0.03602	0.371114	0.00326743	0	0.578637	0.815695	6.45614	GSE37892
GSM929512	5.25042	1.06203	0.000612863	0	0	0.00185226	0	0.0260308	0.0044959	0	0.590867	0.806795	6.34543	GSE37892
GSM929513	4.85501	1.80274	0.210096	0	0	0.0984639	0.0500609	0.459014	0.154258	0	0.559003	0.829488	7.62964	GSE37892
GSM929514	5.44499	0.294237	0.00632164	0	0	0.0725501	0	0.0920406	0.00652325	0	0.612529	0.791016	5.91667	GSE37892
GSM929515	5.39037	0.210074	0.0136714	0	0	0.00492038	0	0.0117026	0	0	0.568368	0.827606	5.63074	GSE37892
GSM929516	5.74729	0.279416	0.0131131	0	0	0	0	0.0506491	0	0	0.53991	0.848621	6.09047	GSE37892
GSM929517	6.28026	0.034262	0.0411816	0	0	0.0126776	0.0471297	0.0707881	0.0152332	0	0.607038	0.796912	6.50153	GSE37892
GSM929518	6.16021	0.12902	0.0221642	0	0	0.000422334	0	0.0330337	0	0	0.609664	0.794922	6.34485	GSE37892
GSM929519	5.55706	0.641615	0	0	0	0	0	0	0	0	0.574924	0.819756	6.19868	GSE37892
GSM929520	6.03179	0.244662	0.0116893	0	0	0	0	0.2757	0.00354793	0	0.648218	0.76209	6.56739	GSE37892
GSM929521	4.60664	0.947476	0	0	0	0	0.0745491	0.627897	0	0	0.561041	0.827902	6.25656	GSE37892
GSM929522	5.95696	0.414679	0.0689446	0	0	0.107812	0.0594104	0.210953	0	0	0.583886	0.812269	6.81876	GSE37892
GSM929523	5.49908	0.827064	0	0	0	0	0	0.0674585	0	0	0.571712	0.821222	6.3936	GSE37892
GSM929524	5.33435	0.278095	0.0251461	0	0	0	0	0.0492081	0	0	0.590473	0.809046	5.6868	GSE37892
GSM929525	6.12827	0.160211	0	0	0	0	0	0	0	0	0.593918	0.808143	6.28848	GSE37892
GSM929526	5.91083	0.240256	0.0140681	0	0	0	0	0.0577208	0.00492502	0	0.600415	0.80154	6.2278	GSE37892
GSM929527	6.33365	0.320638	0.0145512	0	0	0.00276968	0.00406252	0.169698	0	0	0.626422	0.779885	6.84537	GSE37892
GSM929528	5.08513	0.336516	0	0	0	0.117058	0.0873011	0.341417	0	0	0.56084	0.828586	5.96742	GSE37892
GSM929529	5.22692	0.219946	0.111149	0	0	0	0	0	0	0	0.603695	0.798585	5.55801	GSE37892
GSM929530	8.03333	0.209028	0.0479679	0	0	0.0367681	0.0511025	0.151152	0.00650291	0	0.614925	0.789528	8.53585	GSE37892
GSM929531	7.19509	0.346784	0.0929492	0	0.0420677	0	0	0.467606	0	0	0.639729	0.769589	8.1445	GSE37892
GSM929532	6.18218	0.292358	0.00589977	0	0.0108739	0	0	0.168274	0	0	0.690111	0.726244	6.65959	GSE37892
GSM929533	6.08048	0.170889	0.0190097	0	0	0	0	0.171634	0	0	0.629507	0.777598	6.44201	GSE37892
GSM929534	5.2305	0.472136	0.0171623	0	0	0.0832412	0.0152288	0.288077	0.0047006	0	0.56532	0.825483	6.11105	GSE37892
GSM929535	5.77161	0.161898	0.0118446	0	0	0	0	0.0817345	0	0	0.599603	0.802576	6.02708	GSE37892
GSM929536	5.80804	0.0600181	0	0	0	0	0.046946	0.038687	0	0	0.645265	0.764831	5.9537	GSE37892
GSM929537	6.55161	0.0916434	0.0153247	0	0	0	0.00705768	0.144527	0	0	0.679997	0.734181	6.81016	GSE37892
GSM929538	4.95277	0.143086	0.0817842	0	0	0	0	0.22303	0	0	0.499709	0.875898	5.40067	GSE37892
GSM929539	5.29898	1.07983	0.136821	0.11943	0	5.95458e-05	0	0.577263	0.15963	0	0.502101	0.865196	7.37202	GSE37892
GSM929540	5.71645	0.300626	0.0711019	0	0	0	0.00820572	0.122953	0	0	0.566952	0.826425	6.21933	GSE37892
GSM929541	5.50102	0.607106	0.0585462	0	0	0	0	0.140435	0.0148048	0	0.577239	0.817164	6.32192	GSE37892
GSM929542	6.80291	0.0556571	0.0176181	0	0.0132228	0.0475108	0	0.0804806	0	0	0.675786	0.737886	7.0174	GSE37892
GSM929543	5.97154	0.0147586	0	0	0	0.00354887	0	0.075173	0	0	0.569823	0.828608	6.06502	GSE37892
GSM929544	4.77743	1.17046	0	0	0	0.00517827	0	0.104082	0	0	0.481387	0.88253	6.05715	GSE37892
GSM929545	5.12901	0.275437	0	0	0	0	0	0.0773462	0	0	0.650409	0.760062	5.48179	GSE37892
GSM929546	5.60015	0.208909	0.0295332	0	0	0.163017	0.114832	0.208539	0.0216907	0	0.586099	0.810821	6.34667	GSE37892
GSM929547	6.27151	0.0390887	0.0261959	0	0	0.0157138	0	0	0	0	0.623291	0.784201	6.35251	GSE37892
GSM929548	6.7252	0.905445	0.0691925	0	0.152225	0.0349434	0.0697292	0.12975	0.000422111	0	0.582052	0.813278	8.08691	GSE37892
GSM929549	3.22769	2.05184	0.454312	0.394967	0.00195185	0	0	0.737318	0.112757	0	0.366308	0.944928	6.98084	GSE37892
GSM929550	6.06167	0.141064	0	0	0.00599063	0	0	0.0060395	0	0	0.63547	0.773256	6.21476	GSE37892
GSM929551	6.50899	0.0638491	0	0	0	0.00100049	0	0.109169	0	0	0.620007	0.786414	6.68301	GSE37892
GSM929552	5.03945	1.10904	0.0514139	0	0	0	0	0.659365	0	0	0.528345	0.849112	6.85926	GSE37892
GSM929553	5.16314	1.5489	0.0315047	0	0.0207039	0.00288974	0	0.209995	0	0	0.53653	0.844497	6.97713	GSE37892
GSM929554	4.92666	0.970019	0.0532099	0	0	0.254899	0.0503122	0.298387	0.0185578	0	0.567362	0.823761	6.57205	GSE37892
GSM929555	5.12153	1.07736	1.62071e-05	0	0	0	0	0.398776	0	0	0.581701	0.813474	6.59769	GSE37892
GSM929556	5.74092	0.532103	0	0	0	0	0	0.0585979	0	0	0.656258	0.755461	6.33162	GSE37892
GSM929557	5.08199	0.257095	0.0348513	0	0	0	0	0.0161628	0	0	0.552646	0.838851	5.3901	GSE37892
GSM929558	5.89505	0.262392	0.0525563	0	0	0.0169381	0	0.0713487	0	0	0.628129	0.778608	6.29828	GSE37892
GSM929559	2.21711	1.91755	0.525065	0	0	0.43103	0.190306	3.21988	0.0726157	0	0.470845	0.88392	8.57355	GSE37892
GSM929560	6.5897	0.139806	0.00149933	0	0	0.0253809	0	0.0981025	0.00518026	0	0.604766	0.798512	6.85967	GSE37892
GSM929561	5.75594	0.269905	0.0651835	0	0	0	0	0.226125	0	0	0.536051	0.849061	6.31715	GSE37892
GSM929562	4.59357	1.88236	0.148752	0.0139208	0.0724721	0	0	0.512847	0.0396376	0	0.565732	0.824697	7.26357	GSE37892
GSM929563	6.39313	0.168186	0.0387696	0	0	0	0	0.0884093	0	0	0.449212	0.916578	6.68849	GSE37892
GSM929564	7.03435	0.117825	0	0	0.0255684	0.00189791	0	0	0.0231439	0	0.688079	0.726628	7.20279	GSE37892
GSM929565	5.58704	0.983715	0.00951352	0	0	0.00582123	0.00421849	0	0.00182437	0	0.581464	0.813919	6.59213	GSE37892
GSM929566	6.03227	0.590323	0.00699366	0	0	0	0.00738297	0.0658086	0.000306071	0	0.617097	0.787138	6.70308	GSE37892
GSM929567	5.96145	0.0972597	0.00162105	0	0	0.0015421	0	0	0	0	0.625059	0.782486	6.06187	GSE37892
GSM929568	6.11653	0.13127	0.0563178	0	0	0.0358112	0	0.0216592	0	0	0.587063	0.812959	6.36159	GSE37892
GSM929569	3.54209	0.499195	0.729998	0	0	0.162237	0	0.506883	0	0.002	0.143107	1.05161	5.4404	GSE37892
GSM929570	5.06146	0.127563	0.0673529	0	0	0	0	0.0651338	0	0	0.55849	0.834882	5.32151	GSE37892
GSM929571	6.77224	0.250624	0	0	0.000534105	0.00341282	0	0	0	0	0.696969	0.718728	7.02681	GSE37892
GSM929572	3.23509	4.24864	0.0558034	0	0	0	0	0.456868	0.124615	0	0.49628	0.893442	8.12102	GSE37892
GSM929573	5.9026	0.827079	0.0417714	0	0.0846831	0.273047	0.105722	0.444229	0.12357	0	0.567987	0.823749	7.8027	GSE37892
GSM929574	6.35187	0.337343	0.00278287	0	0.0299041	0.0989105	0.0372871	0.118984	0	0	0.615016	0.788946	6.97708	GSE37892
GSM929575	3.69017	2.52832	0.324387	0	0	0.068603	0.065096	0.743334	0.0522303	0	0.48611	0.876807	7.47213	GSE37892
GSM929576	5.81183	0.161512	0.0550669	0	0	0.027758	0.0190864	0.203554	0	0	0.667735	0.745689	6.27881	GSE37892
GSM929577	6.05065	0.338885	0.0133307	0	0	0.185987	0.0359136	0.201911	0	0	0.632089	0.775634	6.82668	GSE37892
GSM929578	4.52448	1.27353	0.0840904	0	0	0.0260791	0.00757396	1.66707	0.0563189	0	0.494791	0.868888	7.63914	GSE37892
GSM929579	6.04682	0.232629	0.0456046	0	0	0.0342973	0.0121521	0.152068	0.0028755	0	0.611728	0.791761	6.52645	GSE37892
GSM929580	5.91949	0.133753	0.0422235	0	0	0.0363891	0.130902	0.244672	0	0	0.569505	0.824037	6.50743	GSE37892
GSM929581	5.45258	0.296873	0.0569133	0	0	0	0	0.0276571	0	0	0.637399	0.770926	5.83402	GSE37892
GSM929582	5.09518	1.03357	0.0469607	0	0.1564	0	0.0669873	0.59642	0	0	0.566394	0.8247	6.99552	GSE37892
GSM929583	5.47895	0.30678	0.00508249	0	0	0.0862798	0	0.149259	0.00218515	0	0.617255	0.787139	6.02854	GSE37892
GSM929584	6.2707	0.224872	0.0047915	0	0	0.00424631	0	0	0	0	0.668799	0.744056	6.50461	GSE37892
GSM929585	6.09775	0.490712	0	0	0	0	0	0.185624	0	0	0.619517	0.785247	6.77409	GSE37892
GSM929586	6.03651	0.185477	0	0	0	0	0	0.130057	0	0	0.631233	0.776263	6.35205	GSE37892
GSM929587	5.38874	0.433232	0	0	0	0	0	0.213522	0	0	0.537321	0.847136	6.03549	GSE37892
GSM929588	5.21299	0.717149	0.0332859	0	0	0	0	0.289591	0.0215569	0	0.537653	0.84448	6.27457	GSE37892
GSM929589	5.83674	0.389198	0.0851861	0	0.00267943	0.000229035	0.00971732	0.156163	0	0	0.530994	0.852127	6.47991	GSE37892
GSM929590	4.02704	2.10399	0.100664	0	0	0	0.175512	1.34704	0	0	0.526739	0.849893	7.75425	GSE37892
GSM929591	6.21949	0.869744	0.00756911	0	0	0	0	0.139698	0	0	0.670325	0.7453	7.2365	GSE37892
GSM929592	4.96706	1.24599	0.170002	0	0.0328903	0.0160764	0	0.784975	0.074651	0	0.548782	0.836199	7.29165	GSE37892
GSM929593	5.91206	1.04012	0	0	0	0	0.0421833	0.309254	0.0872218	0	0.594488	0.804446	7.39084	GSE37892
GSM929594	4.77444	2.00522	0.0136249	0	0	0.0406435	0.00113946	0.593437	0.0464374	0	0.521291	0.853689	7.47494	GSE37892
GSM929595	6.01245	0.399743	0.00406539	0	0.0105123	0.00273663	0	0.023129	0.053861	0	0.648389	0.761832	6.5065	GSE37892
GSM929596	5.69928	0.279514	0	0	0	0.045101	0.0910247	0.161036	0.00871175	0	0.580787	0.815365	6.28467	GSE37892
GSM929597	6.29035	0.132052	0.0163767	0	0	0.134204	0.0545985	0.169553	0	0	0.632409	0.775144	6.79713	GSE37892
GSM929598	5.82628	0.342597	0	0	0	0.000398774	0.00955571	0.283784	0.0188901	0	0.652592	0.758871	6.48151	GSE37892
GSM929599	5.496	0.500394	0.0744434	0	0	0.0762274	0	0.474446	0	0	0.567107	0.823833	6.62151	GSE37892
GSM929600	4.733	1.10486	0.0779862	0	0	0	0	0.324372	0.033916	0	0.501962	0.866713	6.27413	GSE37892
GSM929601	5.78961	0.602515	0.00264504	0	0	0	0	0.414342	0	0	0.64345	0.767395	6.80911	GSE37892
GSM929602	4.95157	0.337705	0.045248	0	0	0.0827144	0	0.158109	0	0	0.518161	0.860471	5.57535	GSE37892
GSM929603	6.12912	0.751735	0.0181301	0	0	0.068595	0	0.297001	0.000155047	0	0.612237	0.791138	7.26474	GSE37892
GSM929604	4.66603	0.90274	0.0631413	0	0	0	0.0255505	0.263112	0.00598794	0	0.556586	0.83084	5.92656	GSE37892
GSM929605	6.08209	0.443531	0.01482	0	0	0	0	0.276043	0	0	0.619234	0.785483	6.81648	GSE37892
GSM929606	5.96715	0.909749	0.036395	0	0	0	0	0.561398	0	0	0.558057	0.829859	7.47469	GSE37892
GSM929607	5.6695	0.28941	0	0	0	0.0344578	0	0.480299	0	0	0.641244	0.768534	6.47366	GSE37892
GSM929608	5.67153	0.479211	0.00324327	0	0.0188288	0	0	0.184386	0.000978212	0	0.437409	0.916678	6.35818	GSE37892
GSM929609	4.01288	1.37783	0.221095	0	0	0.167429	0.0597473	0.692665	0.0902475	0	0.472759	0.881563	6.6219	GSE37892
GSM929610	5.74216	0.366965	0	0	0	0	0	0.0167968	0	0	0.615614	0.78886	6.12593	GSE37892
GSM929611	5.44745	0.978969	0.0143508	0	0	0	0	0.128373	0	0	0.614087	0.789566	6.56914	GSE37892
GSM929612	5.67742	0.471254	0	0	0	0.0851506	0	0.138594	0.0200303	0	0.594535	0.804503	6.39245	GSE37892
GSM929613	6.1603	0.0460157	0.00663676	0	0	0.00194598	0	0.0754952	0	0	0.690952	0.723932	6.2904	GSE37892
GSM929614	0.370961	1.76715	0.449489	0	0	0.694803	0.944223	2.14211	0	0	0.336407	0.964538	6.36873	GSE37892
GSM929615	5.56535	0.136651	0.00591421	0	0	0.0630793	0.0596057	0.154383	0.000346222	0	0.563131	0.829902	5.98533	GSE37892
GSM929616	5.27415	0.92839	0	0	0	0	0.00257347	0.588247	0	0	0.583034	0.812728	6.79336	GSE37892
GSM929617	6.3149	0.427099	0.0170014	0	0	0	0.457117	0.723512	0	0	0.560762	0.828179	7.93963	GSE37892
GSM929618	6.00076	0.236918	0.0795954	0	0	0.00546914	0	0.0136636	0.0226597	0	0.569377	0.825909	6.35906	GSE37892
GSM929619	5.55528	0.659879	0	0	0	0	0	0.131661	0.00307093	0	0.610969	0.791819	6.3499	GSE37892
GSM929620	5.00077	2.23483	0.0348687	0	0.0876547	0	0.0774279	0.226979	0.0844405	0	0.539401	0.84222	7.74697	GSE37892
GSM929621	5.22407	1.14591	0.0392038	0	0	0.000853005	0	0.500211	0.00686515	0	0.502756	0.866027	6.91712	GSE37892
GSM929622	6.78876	0.426286	0	0.0646298	0	0.0692859	0	0.118595	0.0548647	0	0.602433	0.798653	7.52242	GSE37892
GSM929623	7.10914	0.467255	0.0185196	0	0	0	0	0.00998988	0.0356399	0	0.645277	0.76436	7.64055	GSE37892
GSM537330	5.27215	0.258482	0.0518915	0	0	0	0	0.0902386	0	0	0.420225	0.932945	5.67276	GSE21510
GSM537331	5.51559	0.469436	0.00855396	0	0	0.000695322	0.122838	0.156652	0	0	0.426996	0.921797	6.27377	GSE21510
GSM537332	5.92702	0.0349465	0	0	0.0105527	0	0	0	0	0	0.513451	0.87403	5.97252	GSE21510
GSM537333	5.19178	0.306227	0.0454322	0	0	0	0	0.172487	0	0	0.395908	0.946133	5.71593	GSE21510
GSM537334	5.20025	0.467511	0.039781	0	0	0.0447439	0.182907	0.122518	0	0	0.392103	0.941472	6.05771	GSE21510
GSM537335	5.48543	0.246997	0.0938747	0	0.0557012	0.029791	0.10058	0.100933	0.0076502	0	0.37634	0.956395	6.12095	GSE21510
GSM537336	6.14475	0.267007	0.103468	0	0.0213175	0	0.00512862	0.0878016	0	0	0.516287	0.864767	6.62947	GSE21510
GSM537337	5.87654	0.316849	0	0	0	0	0	0.126311	0	0	0.553012	0.837656	6.3197	GSE21510
GSM537338	5.33542	0.336893	0.0444038	0	0	0.0569026	0.184796	0.204036	0	0	0.417042	0.926171	6.16246	GSE21510
GSM537339	6.10993	0.267879	0.00296344	0	0	0.0258019	0.0674021	0.0428522	0	0	0.535891	0.851089	6.51683	GSE21510
GSM537340	5.39223	0.254083	0.00634416	0	0	0	0	0.202378	0	0	0.53352	0.851629	5.85504	GSE21510
GSM537341	5.87805	0.394473	0	0	0	0.00192255	0.08053	0.117631	0	0	0.467692	0.897579	6.47261	GSE21510
GSM537342	5.78005	0.415399	0	0	0	0	0	0	0	0	0.498418	0.878693	6.19545	GSE21510
GSM537343	5.61146	0.100673	0.0226728	0	0.0192721	0.000712181	0	0.0181265	0	0	0.490701	0.888614	5.77292	GSE21510
GSM537344	6.11044	0.170347	0.0223866	0	0	0.00850056	0.02166	0.0907031	0	0	0.543873	0.846155	6.42404	GSE21510
GSM537345	5.64649	0.266322	0.0203706	0	0	0	0.335478	0.536847	0	0	0.531879	0.84805	6.80551	GSE21510
GSM537346	6.15934	0.0391946	0	0	0.0222441	0	0.0468328	0	0	0	0.501978	0.881538	6.26761	GSE21510
GSM537347	5.36877	0.12622	0.00488577	0	0.0393108	0.0482471	0.00192397	0.214505	0	0	0.467611	0.899471	5.80386	GSE21510
GSM537348	5.86647	0.234594	0	0	0.00926748	0.0149312	0.0627046	0.0527037	0	0	0.496917	0.88015	6.24067	GSE21510
GSM537349	5.63385	0.27648	0	0	0	0	0	0.0714138	0	0	0.444548	0.917959	5.98174	GSE21510
GSM537350	6.08419	0.19837	0.0222019	0	0	0	0	0.0375399	0	0	0.520031	0.865105	6.3423	GSE21510
GSM537351	5.89093	0.119334	0.0130645	0	0.00819709	0	0	0	0	0	0.564462	0.83219	6.03152	GSE21510
GSM537352	6.05271	0.452903	0	0	0.00598241	0	0	0.243224	0	0	0.536126	0.848157	6.75482	GSE21510
GSM537353	5.77935	0.176361	0.0341406	0	6.48459e-07	0	0	0.00094215	0	0	0.494997	0.884513	5.9908	GSE21510
GSM537354	5.44744	0.402618	0	0	0	0.06702	0	0.0827804	0	0	0.547737	0.840345	5.99986	GSE21510
GSM537355	5.75611	0.249176	0	0	0	0.0169281	0.00895959	0.0892186	0	0	0.533209	0.853384	6.12039	GSE21510
GSM537356	6.37543	0.166859	0.0340795	0	0	0	0	0.0304468	0	0	0.555182	0.838555	6.60682	GSE21510
GSM537357	5.61988	0.345228	0.00689284	0	0.014993	0	0.028403	0.173779	0	0	0.557535	0.832969	6.18917	GSE21510
GSM537358	5.53233	0.185112	0	0	0	0	0	0.0355768	0	0	0.468587	0.903509	5.75302	GSE21510
GSM537359	5.90548	0.125444	0.0359134	0	0	0	0	0.176322	0	0	0.358813	0.976872	6.24316	GSE21510
GSM537360	5.06618	0.185045	0.0967847	0	0	0.0207558	0.0428573	0.0789392	0	0	0.491719	0.882076	5.49056	GSE21510
GSM537361	6.08319	0.0889319	0	0	0	0	0	0.0120203	0	0	0.466426	0.908301	6.18414	GSE21510
GSM537362	4.76569	0.157868	0.0175624	0	0	0.00282374	0.252545	0.286051	0	0	0.423977	0.922047	5.48254	GSE21510
GSM537363	5.67591	0.205231	0.0226161	0	0.0885832	0	0	0.0343398	0	0	0.477276	0.894555	6.02668	GSE21510
GSM537364	6.96586	0.12541	0.0192153	0	0	0	0	0.0708503	0.0141759	0	0.516277	0.868885	7.19551	GSE21510
GSM537365	5.80823	0.112152	0.0020442	0	0	0	0	0.0119775	0	0	0.484807	0.893931	5.9344	GSE21510
GSM537366	6.27057	0.134859	0	0	0	0	0.0220789	0.0507113	0	0	0.603769	0.799665	6.47821	GSE21510
GSM537367	5.37715	0.182236	0.0244958	0	0	0	0	0.0561113	0	0	0.469712	0.901568	5.63999	GSE21510
GSM537368	6.27993	0.226818	0	0	0	0	0	0.0810102	0	0	0.571747	0.824652	6.58776	GSE21510
GSM537369	6.50978	0.0473648	0.0559408	0	0	0.000522593	0.10855	0.0971811	0	0	0.514055	0.869068	6.81934	GSE21510
GSM537370	5.73586	0.252623	0.0193669	0	0	0	0	0.0174816	0	0	0.427208	0.931598	6.02533	GSE21510
GSM537371	6.16248	0.218521	0	0	0	0.00974321	0.0218627	0.0499817	0	0	0.566901	0.828478	6.46259	GSE21510
GSM537372	6.1984	0.229401	0.0404041	0	0.0116911	0	0.0438533	0.00489204	0	0	0.471186	0.899947	6.52864	GSE21510
GSM537373	5.55466	0.201741	0.00862998	0	0.00563898	0.00194822	0.00287286	0.0756641	0	0	0.502678	0.876997	5.85115	GSE21510
GSM537374	5.18825	0.303529	0.153058	0	0	0.0199202	0	0.104071	0	0	0.406985	0.937582	5.76883	GSE21510
GSM537375	5.15069	0.321255	0	0	0	0.0766162	0.0623179	0.113706	0	0	0.457796	0.903369	5.72459	GSE21510
GSM537376	5.38853	0.384142	0.00520081	0	0	0	0	0.233795	0	0	0.427673	0.92358	6.01167	GSE21510
GSM537377	5.60538	0.431666	0.1297	0	0.0384251	0	0.18779	0.397708	0	0	0.449093	0.901903	6.79067	GSE21510
GSM537378	5.6651	0.210935	0.0234535	0	0	0	0	0.0463298	0	0	0.455858	0.911443	5.94582	GSE21510
GSM537379	5.40761	0.242965	0.0182678	0	0	0	0.0771802	0.128805	0	0	0.459153	0.904755	5.87483	GSE21510
GSM537380	5.36057	0.125592	0.0378839	0	0	0	0.0135713	0.0735745	0.00173562	0	0.382388	0.962755	5.61293	GSE21510
GSM537381	6.1222	0.135044	0.0273585	0	0	0	0	0.0810019	0	0	0.562096	0.83286	6.3656	GSE21510
GSM537382	6.04709	0.297949	0	0	0	0	0	0.096761	0	0	0.517188	0.865231	6.4418	GSE21510
GSM537383	5.27102	0.313291	0	0	0	0	0.0013442	0.0398775	0	0	0.397953	0.949404	5.62553	GSE21510
GSM537384	5.71061	0.314472	0.0238782	0	0	0.00689266	0.00279958	0.0996406	0	0	0.534533	0.851375	6.15829	GSE21510
GSM537385	5.75084	0.253083	0.0143015	0	0	0.00479842	0.0770064	0.0931328	0	0	0.450269	0.911962	6.19316	GSE21510
GSM537386	5.62371	0.14235	0.0360152	0	0.0147813	0	0	0	0	0	0.400608	0.952486	5.81686	GSE21510
GSM537387	5.71074	0.360491	0	0	0	0	0.0408268	0.257902	0	0	0.486084	0.883652	6.36996	GSE21510
GSM537388	6.02686	0.435691	0	0	0.0269623	0	0	0.0504566	0	0	0.46811	0.899022	6.53997	GSE21510
GSM537389	5.46503	0.288187	0.00206773	0	0	0	0	0.100738	0	0	0.470184	0.898754	5.85602	GSE21510
GSM537390	5.56193	0.121196	0	0	0	0.00426234	0	0	0	0	0.513388	0.872246	5.68739	GSE21510
GSM537391	5.42805	0.419529	0.00388399	0	0	0.338136	0.156539	0.241571	0	0	0.397521	0.933897	6.58771	GSE21510
GSM537392	5.90381	0.167345	0.000137489	0	0	0.0169003	0	0.0316467	0	0	0.472058	0.901392	6.11984	GSE21510
GSM537393	5.17296	0.193778	0.0360947	0	0.0166831	0.0344773	0	0.0650636	0	0	0.426386	0.929777	5.51906	GSE21510
GSM537394	5.6373	0.0802098	0	0	0.00337417	0	0	0	0	0	0.454785	0.91713	5.72088	GSE21510
GSM537395	5.4868	0.355982	0	0	0	0	0	0.11896	0	0	0.432806	0.923228	5.96174	GSE21510
GSM537396	5.35664	0.223003	0	0	0	0.0443662	0.0171217	0.0886731	0	0	0.445934	0.915899	5.72981	GSE21510
GSM537397	6.18336	0.419547	0	0	0	0	0	0.0901476	0	0	0.47752	0.892604	6.69306	GSE21510
GSM537398	5.92062	0.330948	0.0511428	0	0	0.0988629	0.103385	0.236573	0.00485175	0	0.431994	0.91796	6.74639	GSE21510
GSM537399	5.9801	0.0887988	0.0189676	0	0.0257429	0	0	0	0	0	0.454165	0.916411	6.11361	GSE21510
GSM537400	5.94272	0.4509	0	0	0	0	0	0.0200515	0	0	0.43201	0.924909	6.41368	GSE21510
GSM537401	5.69293	0.45816	0	0	0	0	0.0173832	0.0692155	0	0	0.459964	0.903777	6.23769	GSE21510
GSM537402	4.82934	0.416213	0	0	0	0	0.130607	0.176874	0	0	0.448962	0.906229	5.55304	GSE21510
GSM537403	6.10348	0.305648	0	0	0.0188087	0	0	0.0234755	0	0	0.579049	0.818483	6.45141	GSE21510
GSM537404	5.30772	0.231641	0.0157147	0	0	0.0104429	0	0.14494	0	0	0.429264	0.926721	5.71046	GSE21510
GSM537405	5.67727	0.236489	0.0149868	0	0	0	0.0523644	0.0763848	0	0	0.506458	0.872902	6.05749	GSE21510
GSM537406	6.10388	0.191807	0	0	0.0171333	0	0	0	0	0	0.539376	0.851056	6.31282	GSE21510
GSM537407	5.96726	0.139393	0.000840982	0	0	0	0	0.000111289	0	0	0.470392	0.904375	6.10761	GSE21510
GSM537408	6.12848	0.0782637	0	0	0	0	0	0.0273326	0	0	0.522639	0.865749	6.23407	GSE21510
GSM537409	5.40887	0.101616	0	0	0	0	0	0.00753517	0	0	0.509218	0.875708	5.51802	GSE21510
GSM537410	5.99601	0.222159	0.011527	0	0	0	0	0.025577	0	0	0.526241	0.860334	6.25527	GSE21510
GSM537411	5.1748	0.309961	0	0	0	0	0.0201764	0.11638	0	0	0.398601	0.946209	5.62132	GSE21510
GSM537412	5.24059	0.217808	0.0305824	0	0	0	0	0	0	0	0.391266	0.956849	5.48898	GSE21510
GSM537413	5.43242	0.166867	0	0	0.0362622	0	0	0.019274	0	0	0.452228	0.915115	5.65483	GSE21510
GSM537414	5.45873	0.140821	0.0293	0	0	0	0	0	0	0	0.482885	0.894143	5.62885	GSE21510
GSM537415	5.41221	0.204161	0	0	0	0.00368163	0	0	0	0	0.482486	0.893575	5.62005	GSE21510
GSM537416	5.41973	0.282764	0	0	0	0.0129804	0	0.0352058	0	0	0.449958	0.914282	5.75068	GSE21510
GSM537417	5.60159	0.102865	0.0328333	0	0.00238418	0	0.0268719	0.0858345	0	0	0.571133	0.82539	5.85238	GSE21510
GSM537418	5.32638	0.153223	0.0146935	0	0	0	0.1633	0.162963	0	0	0.520026	0.860907	5.82056	GSE21510
GSM537419	5.23138	0.259116	0.00516158	0	0	0	0.086755	0.10935	0	0	0.495928	0.878699	5.69176	GSE21510
GSM537420	6.15386	0.212831	0.04017	0	0.0533034	0	0	0.28101	0	0	0.495823	0.878232	6.74118	GSE21510
GSM537421	4.94293	0.450025	0	0	0	0	0	0.0848305	0	0	0.410557	0.936188	5.47778	GSE21510
GSM537422	5.77373	0.280019	0.0148747	0	0	0.00173884	0	0.110453	0	0	0.572283	0.823107	6.18081	GSE21510
GSM537423	5.45415	0.246975	0.0186026	0	0	0.000460086	0	0.0266131	0	0	0.477242	0.895639	5.7468	GSE21510
GSM537424	5.28221	0.187694	0.000923138	0	0.00802107	0.0733902	0.129783	0.122788	0	0	0.501345	0.873891	5.80481	GSE21510
GSM537425	5.98329	0.162825	0	0	0	0.00315255	0	0.0644871	0	0	0.487488	0.889824	6.21376	GSE21510
GSM537426	5.44234	0.32312	0	0	0	0.010954	0	0.0400312	0	0	0.500505	0.877283	5.81645	GSE21510
GSM537427	5.81971	0.293007	0.0392137	0	0	0	0.0317595	0.135094	0	0	0.494167	0.880227	6.31879	GSE21510
GSM537428	5.61045	0.251003	0	0	0.151803	0	0.0764633	0.0667459	0	0	0.488373	0.883168	6.15646	GSE21510
GSM537429	5.97039	0.363374	0	0	0	0	0	0	0	0	0.455818	0.910312	6.33376	GSE21510
GSM537430	5.88585	0.220701	0.0145	0	0	0	0.0632223	0.0213843	0	0	0.426094	0.931653	6.20566	GSE21510
GSM537431	5.42022	0.254137	0.00856378	0	0.0708191	0	0	0.0866653	0	0	0.442222	0.917514	5.84041	GSE21510
GSM537432	5.65047	0.274231	0.0063336	0	0	0	0.0034983	0.0333269	0	0	0.417071	0.937831	5.96786	GSE21510
GSM537433	6.11892	0.0726235	0	0	0	0.00678616	0.0200601	0.0156017	0	0	0.555028	0.840162	6.23399	GSE21510
GSM549124	6.08798	0	0	0	0.0193024	0	0	0	0	0	0.561948	0.836124	6.10728	GSE21510
GSM549125	6.25201	0.0595627	0.00989837	0	0.0494879	0	0	0.0164546	0	0	0.556303	0.838901	6.38741	GSE21510
GSM549126	7.11464	0.00814072	0	0	0.0344687	0	0.0809423	0.0279224	0	0	0.606052	0.798421	7.26612	GSE21510
GSM549127	5.7622	1.33395	0.00103963	0	0	0	0	0.603151	0	0	0.512589	0.859628	7.70035	GSE21510
GSM549128	5.59453	0.35903	0.0565953	0	0	0	0	0.307973	0	0	0.521534	0.857932	6.31813	GSE21510
GSM549129	5.73296	0.149056	0	0	0	0	0	0.0278526	0	0	0.517134	0.868466	5.90987	GSE21510
GSM549130	6.5284	0.0217047	0.0157508	0	0.00369483	0	0	0	0	0	0.598279	0.805821	6.56955	GSE21510
GSM549131	6.11251	0.190882	0	0	0	0.00393387	0	0	0	0	0.639091	0.769977	6.30732	GSE21510
GSM549132	6.0735	0.162304	0.0341526	0	0	0	0	0.0984144	0	0	0.603106	0.799552	6.36837	GSE21510
GSM549133	5.84546	0.0359513	0	0	0.0279149	0	0	0.0141503	0	0	0.599029	0.804723	5.92348	GSE21510
GSM549134	6.91445	0.0690536	0.00762244	0	0	0	0.0519259	0.0226493	0	0	0.621353	0.785463	7.0657	GSE21510
GSM549135	5.45241	0.176084	0	0	0.0487515	0	0	0	0	0	0.538819	0.850858	5.67725	GSE21510
GSM549136	5.81747	0.146374	0.0213474	0	0	0	0	0.0477291	0	0	0.561224	0.833742	6.03292	GSE21510
GSM549137	6.33644	0.0456791	0	0	0	0.0032588	0	0.0951116	0	0	0.636937	0.772099	6.48049	GSE21510
GSM549138	6.26812	0.280277	0.00542418	0	0.00797019	0	0	0.118498	0	0	0.559479	0.833238	6.68029	GSE21510
GSM549139	5.69408	0.123597	0.0627693	0	0	0	0.0644754	0.114894	0	0	0.58474	0.813626	6.05982	GSE21510
GSM549140	6.13915	0.0681209	0.00374976	0	0	0	0.0961094	0.125736	0	0	0.636096	0.772316	6.43287	GSE21510
GSM549141	5.74099	0.330397	0.034519	0	0	0	0	0.102512	0	0	0.555247	0.835647	6.20842	GSE21510
GSM549142	5.53092	0.447451	0.305196	0	0.00468597	0	0	0.462837	0	0	0.520218	0.855671	6.75109	GSE21510
GSM335510	5.3396	0.202367	0.0204818	0	0	0	0	0.274954	0	0	0.546374	0.841684	5.8374	GSE13294
GSM335511	7.12487	0.0708879	0	0	0	0.0019838	0.00888579	0.157096	0	0	0.648431	0.761943	7.36372	GSE13294
GSM335512	4.0759	0.725881	0	0	0	0	0	0.610158	0	0	0.438587	0.905417	5.41194	GSE13294
GSM335513	7.30889	0.0790566	0.00656489	0	0.0192145	0.00105891	0	0.0552507	0.00877691	0	0.677931	0.735863	7.47881	GSE13294
GSM335514	5.3271	0.518686	0	0	0	0.0370088	0.00285985	0.249814	0	0	0.579801	0.815207	6.13547	GSE13294
GSM335515	4.65383	0.43251	0	0	0	0	0.00169525	0.55151	0.0253795	0	0.579409	0.81514	5.66492	GSE13294
GSM335516	5.78261	0.33334	0	0	0.019785	0.032621	0	0.143188	0	0	0.616113	0.788094	6.31154	GSE13294
GSM335517	5.57631	0.174707	0.0371012	0	0	0.0411351	0	0.0789149	0	0	0.554443	0.837482	5.90817	GSE13294
GSM335518	6.06523	0.31186	0	0	0	0.0537544	0.145215	0.53359	0.000673743	0	0.589179	0.808261	7.11032	GSE13294
GSM335519	6.11351	0.481278	0	0	0.0860181	0.0145717	0.0629153	0.47893	0	0	0.591952	0.806212	7.23722	GSE13294
GSM335520	7.75296	0.36097	0	0	0	0.00321651	0	0.0938172	0.0407117	0	0.641209	0.767795	8.25168	GSE13294
GSM335521	6.79247	0.355448	0	0	0.000125253	0.00032123	0	0.137626	0.0105302	0	0.658856	0.752999	7.29652	GSE13294
GSM335522	5.85493	0.20689	0.0111627	0	0	0	0	0.138534	0	0	0.605626	0.797089	6.21152	GSE13294
GSM335523	6.57565	0.163436	0.00950969	0	0	0	0	0.125514	0	0	0.642298	0.767035	6.87411	GSE13294
GSM335524	5.30028	0.483648	0	0	0	0.018297	0.0439336	0.441099	0.00342051	0	0.579022	0.815479	6.29068	GSE13294
GSM335525	6.32664	0.247611	0.0179202	0	0	0.0789824	0.0294602	0.329099	0	0	0.59719	0.802688	7.02971	GSE13294
GSM335526	6.07356	0.273516	0	0	0	0.0579173	0	0.136883	0	0	0.696295	0.720862	6.54188	GSE13294
GSM335527	6.56989	0.52714	0.0837417	0	0	0.186398	0.0412931	0.553245	0.025035	0	0.554034	0.832822	7.98674	GSE13294
GSM335528	6.72962	0.163909	0	0	0.00921565	0.000205433	0	0.214164	0.0438699	0	0.682	0.732976	7.16099	GSE13294
GSM335529	6.52031	0.184616	0.000205833	0	0.0228386	0.023127	0	0.161552	0	0	0.663772	0.748708	6.91265	GSE13294
GSM335530	6.32503	0.166717	0	0	0	0.0543694	0.0969821	0.351847	0.0151876	0	0.611197	0.79191	7.01013	GSE13294
GSM335531	6.19387	0.141396	0.0119043	0	0	0.00739937	0.0282603	0.175115	0	0	0.687024	0.728403	6.55794	GSE13294
GSM335532	5.65477	0.467965	0.000527486	0	0	0	0	0.564214	0	0	0.53802	0.844542	6.68747	GSE13294
GSM335533	5.94742	0.490801	0.0141999	0	0	0	0	0.159197	0	0	0.63117	0.776002	6.61161	GSE13294
GSM335534	5.80689	0.316572	0.0163177	0	0	0.0458509	0	0.25953	0	0	0.634816	0.773181	6.44516	GSE13294
GSM335535	6.78047	0.439612	0	0	0	0.151412	0.0843105	0.273993	0.0442172	0	0.613303	0.790284	7.77402	GSE13294
[truncated: 592 more rows]

## Sheet: Figure 2d
bcr_patient_barcode	OS	OS.time	MSCs	Myeloid.cells
TCGA-3L-AA1B	0	475	1.64781	0.194101
TCGA-4N-A93T	0	146	0.13481	0.0441001
TCGA-4T-AA8H	0	385	0.124482	0.00099649
TCGA-5M-AAT4	1	49	0.537184	0.103253
TCGA-5M-AAT6	1	290	3.91982	2.73687
TCGA-5M-AATE	0	1200	1.06442	0.0396881
TCGA-A6-2671	1	1331	2.35413	0.493859
TCGA-A6-2672	0	1419	1.99769	2.79517
TCGA-A6-2672	0	1419	1.62922	1.96956
TCGA-A6-2674	0	1331	6.46497	6.17575
TCGA-A6-2674	0	1331	5.1509	4.2315
TCGA-A6-2675	0	1321	3.22439	1.52749
TCGA-A6-2676	1	1305	1.09553	3.40868
TCGA-A6-2677	1	740	0.267185	0.0870798
TCGA-A6-2677	1	740	3.75182	0.0256462
TCGA-A6-2678	0	1286	1.25473	0.627715
TCGA-A6-2679	0	1366	2.36868	1.89823
TCGA-A6-2680	0	1068	1.34328	0.708651
TCGA-A6-2681	0	1387	2.85383	1.17814
TCGA-A6-2682	1	424	2.53712	1.10547
TCGA-A6-2683	1	504	0.328284	0.134355
TCGA-A6-2684	0	1127	8.46178	1.10308
TCGA-A6-2684	0	1127	3.01695	1.28803
TCGA-A6-2685	0	1133	4.2	1.92935
TCGA-A6-2686	1	1126	1.80625	2.43475
TCGA-A6-3807	0	1054	1.99835	0.917565
TCGA-A6-3808	0	1014	3.53857	1.65401
TCGA-A6-3809	0	996	1.67972	2.28775
TCGA-A6-3809	0	996	0.800558	3.04844
TCGA-A6-3810	0	1111	3.73551	2.05302
TCGA-A6-3810	0	1111	6.04668	1.02932
TCGA-A6-4105	1	442	2.29534	1.99001
TCGA-A6-4107	0	987	2.36139	1.05127
TCGA-A6-5656	0	1001	7.98534	0.917023
TCGA-A6-5656	0	1001	1.1443	0.201332
TCGA-A6-5657	0	962	4.43482	0.30015
TCGA-A6-5659	0	926	1.72728	0.348098
TCGA-A6-5659	0	926	1.48716	0
TCGA-A6-5660	0	888	1.80192	0.523067
TCGA-A6-5661	0	1020	1.16215	0.5614
TCGA-A6-5661	0	1020	2.01005	1.04754
TCGA-A6-5662	0	718	1.41167	0.0367827
TCGA-A6-5664	0	672	3.98333	1.60458
TCGA-A6-5665	0	671	0.401815	0.441711
TCGA-A6-5665	0	671	1.92008	0.822638
TCGA-A6-5666	0	995	0.278046	0.175035
TCGA-A6-5667	0	887	1.71631	0.217469
TCGA-A6-6137	0	824	0.87959	0.427927
TCGA-A6-6138	0	685	2.29817	2.40655
TCGA-A6-6140	0	734	0.473368	0.0706308
TCGA-A6-6141	0	255	1.66733	0.563385
TCGA-A6-6142	0	763	5.5448	1.30535
TCGA-A6-6648	0	766	0.472409	0.0834672
TCGA-A6-6649	0	735	2.70573	0.489706
TCGA-A6-6650	0	627	0.563046	0.0794914
TCGA-A6-6650	0	627	1.09259	0.134245
TCGA-A6-6651	0	662	7.76243	2.7015
TCGA-A6-6652	0	751	0.901729	0.0193856
TCGA-A6-6653	0	742	1.12934	0.536153
TCGA-A6-6654	0	726	6.85602	4.33317
TCGA-A6-6780	0	612	1.17485	4.06665
TCGA-A6-6780	0	612	0.265581	2.72159
TCGA-A6-6781	0	598	9.36068	5.59349
TCGA-A6-6781	0	598	8.59079	3.84219
TCGA-A6-6782	0	617	2.65378	1.00911
TCGA-A6-A565	1	494	2.28456	0.972216
TCGA-A6-A566	1	758	7.43988	2.98486
TCGA-A6-A567	1	1881	1.7658	0.0645201
TCGA-A6-A56B	1	1711	2.27026	0.164891
TCGA-A6-A5ZU	0	293	3.45732	1.00027
TCGA-AA-3488	1	153	0.369023	0.509696
TCGA-AA-3489	1	214	5.87296	3.14008
TCGA-AA-3492	1	92	1.03861	0.739891
TCGA-AA-3494	0	31	0.855453	0.328213
TCGA-AA-3495	0	1127	0.915217	0.570947
TCGA-AA-3496	0	31	3.41108	1.8791
TCGA-AA-3502	0	1065	0.203602	0.508368
TCGA-AA-3506	0	1765	2.41173	1.20151
TCGA-AA-3509	0	1915	1.10318	0.598644
TCGA-AA-3510	0	1946	0.783994	1.09405
TCGA-AA-3511	0	212	2.45107	0.306573
TCGA-AA-3514	0	31	2.78698	0.391289
TCGA-AA-3516	1	396	0.647019	0.892867
TCGA-AA-3517	0	1186	1.56017	0.5428
TCGA-AA-3518	0	31	0.799788	1.14118
TCGA-AA-3519	0	276	1.06112	0.385392
TCGA-AA-3520	0	731	2.79287	0.963075
TCGA-AA-3521	0	#N/A	1.41148	0.608896
TCGA-AA-3522	0	1127	0.535011	0.466421
TCGA-AA-3524	0	1096	0.788494	0.513119
TCGA-AA-3525	0	245	0.840094	1.33713
TCGA-AA-3526	0	580	1.56424	1.08087
TCGA-AA-3527	0	0	1.62275	0.569811
TCGA-AA-3529	1	0	0.894414	0.343808
TCGA-AA-3530	0	580	0.712408	0.499256
TCGA-AA-3531	0	1035	0.4097	0.0708033
TCGA-AA-3532	0	882	2.43246	1.70548
TCGA-AA-3534	0	882	1.34623	0.314952
TCGA-AA-3538	0	791	1.81862	0.542922
TCGA-AA-3542	0	395	0.616999	0.369651
TCGA-AA-3543	0	30	1.5727	1.63281
TCGA-AA-3544	0	426	2.25562	2.50319
TCGA-AA-3548	0	1034	1.7934	0.930127
TCGA-AA-3549	0	639	1.23099	0.716981
TCGA-AA-3552	1	396	1.80851	1.46148
TCGA-AA-3553	0	730	1.9694	1.01524
TCGA-AA-3554	0	546	2.76338	2.77502
TCGA-AA-3555	0	911	1.81843	1.39672
TCGA-AA-3556	0	700	1.03823	0.677906
TCGA-AA-3560	0	608	0.870022	0.58515
TCGA-AA-3561	0	424	0.73071	0.363783
TCGA-AA-3562	0	608	2.13986	0.753174
TCGA-AA-3655	0	1856	1.68291	0.559801
TCGA-AA-3660	0	2375	1.31318	0.436239
TCGA-AA-3662	0	184	1.53868	1.16437
TCGA-AA-3663	0	212	0.593763	0.982458
TCGA-AA-3664	0	1643	0.736127	0.499556
TCGA-AA-3666	1	61	1.21548	1.2692
TCGA-AA-3667	0	426	1.09178	0.534004
TCGA-AA-3672	0	28	1.23401	2.13414
TCGA-AA-3673	0	1522	1.51518	0.129148
TCGA-AA-3675	0	1431	1.70255	0.464947
TCGA-AA-3678	0	1430	1.16931	0.700248
TCGA-AA-3679	0	457	1.27832	0.485674
TCGA-AA-3680	1	335	0.839219	0.487484
TCGA-AA-3681	0	182	1.02026	1.06394
TCGA-AA-3684	0	0	4.58336	2.22852
TCGA-AA-3685	0	1127	1.03634	1.65952
TCGA-AA-3688	0	578	1.06142	0.355621
TCGA-AA-3692	1	1095	1.35606	1.375
TCGA-AA-3693	0	0	0.528918	0.136503
TCGA-AA-3696	1	153	1.42457	0.202535
TCGA-AA-3697	0	2587	0.890484	0.645871
TCGA-AA-3710	0	821	1.44471	3.37828
TCGA-AA-3712	0	0	2.53976	0.41101
TCGA-AA-3713	0	579	0.985568	1.20587
TCGA-AA-3715	1	579	3.80867	3.13764
TCGA-AA-3811	1	306	1.3778	0.827271
TCGA-AA-3812	0	1066	3.03864	1.96532
TCGA-AA-3814	0	0	2.85545	1.87598
TCGA-AA-3815	0	1005	1.199	1.9803
TCGA-AA-3818	1	30	0.734552	0.367868
TCGA-AA-3819	0	761	1.03634	0.255855
TCGA-AA-3821	0	31	1.41405	0.733313
TCGA-AA-3831	0	547	1.54965	0.905941
TCGA-AA-3833	0	485	2.89214	1.41582
TCGA-AA-3837	0	1186	1.85905	0.479884
TCGA-AA-3841	0	1124	2.09051	0.758345
TCGA-AA-3842	0	1126	1.97681	0.94884
TCGA-AA-3844	0	454	0.802565	0.473401
TCGA-AA-3845	1	0	1.77049	1.35834
TCGA-AA-3846	0	518	1.02273	0.611769
TCGA-AA-3848	1	306	0.944428	0.177226
TCGA-AA-3850	1	0	1.92489	1.10551
TCGA-AA-3851	0	1006	1.49371	0.692534
TCGA-AA-3852	1	0	2.48132	1.02049
TCGA-AA-3854	0	1096	1.00234	0.61787
TCGA-AA-3855	0	975	1.08816	0.887691
TCGA-AA-3856	0	30	0.872387	1.16546
TCGA-AA-3858	0	945	2.10531	0.69337
TCGA-AA-3860	0	945	2.86956	1.12863
TCGA-AA-3861	0	914	0.261144	0.811648
TCGA-AA-3862	0	914	0.993548	1.29018
TCGA-AA-3864	0	1612	0.975955	0.544481
TCGA-AA-3866	0	518	2.62938	2.90577
TCGA-AA-3867	0	731	2.89562	0.911481
TCGA-AA-3869	1	822	1.61948	1.71553
TCGA-AA-3870	0	912	3.58567	2.15441
TCGA-AA-3872	0	0	4.93396	1.39012
TCGA-AA-3875	0	549	1.37349	0.97442
TCGA-AA-3877	0	943	3.22906	2.4405
TCGA-AA-3930	1	61	0.959309	1.65152
TCGA-AA-3939	0	395	1.35886	0.801198
TCGA-AA-3941	0	730	0.396429	0.208316
TCGA-AA-3947	0	1004	1.70004	2.1717
TCGA-AA-3949	0	791	2.16439	3.50779
TCGA-AA-3950	0	730	2.79657	4.47688
TCGA-AA-3952	1	61	2.39939	0.573108
TCGA-AA-3955	0	638	0.573851	0.175585
TCGA-AA-3956	0	1035	1.89781	0.54538
TCGA-AA-3966	0	61	2.98771	4.70065
TCGA-AA-3968	0	669	2.79522	0.778351
TCGA-AA-3970	0	1096	0.649928	0.922026
TCGA-AA-3971	0	489	1.07277	1.01115
TCGA-AA-3972	0	1551	1.01581	0.40262
TCGA-AA-3973	0	397	1.65117	0.152967
TCGA-AA-3975	0	1036	1.37892	0.631752
TCGA-AA-3976	0	791	1.14965	0.326446
TCGA-AA-3977	0	761	0.982823	1.03495
TCGA-AA-3979	0	730	0.283891	0.221371
TCGA-AA-3980	0	822	0.9524	1.18841
TCGA-AA-3982	0	822	1.25405	1.156
TCGA-AA-3984	0	0	1.58544	0.671686
TCGA-AA-3986	0	580	1.88356	1.63213
TCGA-AA-3989	1	242	2.09037	1.09125
TCGA-AA-3994	0	822	1.5883	0.941248
TCGA-AA-A004	0	424	2.57499	1.09372
TCGA-AA-A00A	0	1157	1.12568	0.7478
TCGA-AA-A00D	0	578	2.05184	2.23567
TCGA-AA-A00E	0	913	1.22002	2.04806
TCGA-AA-A00F	0	1035	1.68705	0.306961
TCGA-AA-A00J	0	549	1.74278	1.02272
TCGA-AA-A00K	0	549	0.935789	0.403314
TCGA-AA-A00L	0	1157	0.486297	0
TCGA-AA-A00N	1	122	3.29134	1.20959
TCGA-AA-A00O	0	822	2.71621	0.320518
TCGA-AA-A00Q	0	1278	0.826675	0.250179
TCGA-AA-A00R	0	30	1.16482	2.44593
TCGA-AA-A00U	0	518	0.817355	0.148043
TCGA-AA-A00W	0	456	0.115397	0.0867499
TCGA-AA-A00Z	0	669	1.05626	0.223723
TCGA-AA-A010	0	1064	0.626846	0.679704
TCGA-AA-A017	0	457	1.60184	0.27621
TCGA-AA-A01C	0	457	2.16812	0.339903
TCGA-AA-A01D	1	334	3.31357	1.35123
TCGA-AA-A01F	0	974	0.144199	0.0709109
TCGA-AA-A01G	0	365	0.485142	0.0300597
TCGA-AA-A01I	0	943	0.414127	0.0337329
TCGA-AA-A01K	0	943	3.02085	0.78566
TCGA-AA-A01P	1	1158	4.14832	2.59217
TCGA-AA-A01Q	0	31	0.272468	0.479833
TCGA-AA-A01R	0	1065	0.809505	1.32776
TCGA-AA-A01S	0	31	0.143482	0
TCGA-AA-A01T	0	1005	0.295031	0.000377907
TCGA-AA-A01V	0	31	0.48034	0.277737
TCGA-AA-A01X	0	791	1.33126	0.142502
TCGA-AA-A01Z	0	1126	0.448376	0.0815071
TCGA-AA-A022	0	0	1.21349	0.903423
TCGA-AA-A024	1	1188	0.379487	0.148712
TCGA-AA-A029	0	1581	0.240268	0.123988
TCGA-AA-A02E	1	90	0.802534	0.168024
TCGA-AA-A02F	0	1216	1.09423	0.0412642
TCGA-AA-A02H	1	61	1.25253	0.276633
TCGA-AA-A02J	1	153	0.200144	0.0549718
TCGA-AA-A02K	1	426	0.306126	0.181835
TCGA-AA-A02O	0	28	0.683665	0.299685
TCGA-AA-A02R	1	670	1.94333	2.96425
TCGA-AA-A02W	0	1247	1.07324	0.200259
TCGA-AA-A02Y	0	1216	0.0509821	0.269734
TCGA-AA-A03F	1	549	0.741218	0.458508
TCGA-AA-A03J	0	1246	0.950434	0.639482
TCGA-AD-5900	0	370	2.05309	1.10324
TCGA-AD-6548	0	650	1.62862	1.16532
TCGA-AD-6888	1	472	0.0357635	0.0402367
TCGA-AD-6889	1	2532	0.763916	0.295494
TCGA-AD-6890	0	746	1.26011	0.244901
TCGA-AD-6895	0	763	2.13886	0.670375
TCGA-AD-6899	1	176	3.54116	1.80497
TCGA-AD-6901	1	682	4.3308	1.18849
TCGA-AD-6963	0	834	0.743846	0.48771
TCGA-AD-6964	1	331	3.64747	3.13779
TCGA-AD-6965	0	805	1.03563	0.0445529
TCGA-AD-A5EJ	0	0	0.952377	0.30767
TCGA-AD-A5EK	0	500	1.07324	0.0458415
TCGA-AM-5820	0	14	1.23873	0.380951
TCGA-AM-5821	0	28	3.26083	2.5772
TCGA-AU-3779	0	441	2.76803	1.02805
TCGA-AU-6004	0	824	1.78785	1.60074
TCGA-AY-4070	1	496	1.98812	0.481166
TCGA-AY-4071	1	29	1.58513	1.09089
TCGA-AY-5543	0	1004	0.503769	0.518506
TCGA-AY-6196	0	6	7.86045	5.60259
TCGA-AY-6197	0	652	0.567815	0.509785
TCGA-AY-6386	0	542	0.497801	0.553084
TCGA-AY-A54L	0	525	0.0662046	0.0386774
TCGA-AY-A69D	0	543	0.881492	0.10804
TCGA-AY-A71X	0	588	0.0297626	0.0369404
TCGA-AY-A8YK	0	573	0.687789	0.0803534
TCGA-AZ-4308	0	3324	3.06589	0.366431
TCGA-AZ-4313	0	2310	0.836755	0.167157
TCGA-AZ-4315	0	1776	1.33471	0.672825
TCGA-AZ-4323	1	43	5.07667	0.841561
TCGA-AZ-4614	1	172	0.513451	0.21053
TCGA-AZ-4615	0	1002	2.18992	1.6497
TCGA-AZ-4616	1	156	1.63536	0.619175
TCGA-AZ-4682	1	680	0.796826	0.208154
TCGA-AZ-4684	0	1977	2.24159	1.05803
TCGA-AZ-5403	1	1910	2.55149	0.404232
TCGA-AZ-5407	0	2683	0.273257	0.535975
TCGA-AZ-6598	1	1503	1.24273	1.57622
TCGA-AZ-6599	1	206	0.0493934	0
TCGA-AZ-6600	1	368	2.89099	1.12941
TCGA-AZ-6601	1	3042	1.83568	2.49993
TCGA-AZ-6603	1	899	3.12744	0.622058
TCGA-AZ-6605	1	159	5.89557	1.3623
TCGA-AZ-6606	1	357	0.347239	0.0802636
TCGA-AZ-6607	1	97	11.2461	2.27875
TCGA-AZ-6608	1	59	0.0557535	0.0200031
TCGA-CA-5254	0	386	1.80282	0.368303
TCGA-CA-5255	0	376	0.517526	0.106799
TCGA-CA-5256	0	379	0.588472	0.271562
TCGA-CA-5796	0	377	0.207272	0.396901
TCGA-CA-5797	0	383	2.03407	0.377517
TCGA-CA-6715	0	383	0.622435	0.0273447
TCGA-CA-6716	0	371	2.325	0
TCGA-CA-6717	0	388	3.28024	1.462
TCGA-CA-6718	1	306	2.45565	2.38454
TCGA-CA-6719	0	435	3.18454	0.963256
TCGA-CK-4947	0	534	2.24381	0.993668
TCGA-CK-4948	0	4502	2.82614	0.730815
TCGA-CK-4950	0	2599	1.48746	0.921147
TCGA-CK-4951	1	2134	3.55191	1.60913
TCGA-CK-4952	0	475	0.732493	0.736136
TCGA-CK-5912	1	1493	1.13295	0.0175969
TCGA-CK-5913	0	1561	1.70975	1.01207
TCGA-CK-5914	0	669	1.31253	0.300245
TCGA-CK-5915	0	0	0.5095	0.0147568
TCGA-CK-5916	1	643	2.03961	2.13603
TCGA-CK-6746	0	0	0.612195	2.14627
TCGA-CK-6747	0	2523	1.17812	0.400084
TCGA-CK-6748	0	61	4.25666	0.9789
TCGA-CK-6751	0	3780	1.64614	0.238711
TCGA-CM-4743	0	701	1.12478	0.358765
TCGA-CM-4744	0	609	0.181257	0.246914
TCGA-CM-4746	0	1126	0.637974	0.270627
TCGA-CM-4747	0	761	1.47382	0.286858
TCGA-CM-4748	0	792	1.99615	0.653257
TCGA-CM-4750	0	244	1.33644	0.242017
TCGA-CM-4751	0	822	1.92909	0.597046
TCGA-CM-4752	0	396	1.55804	0.845312
TCGA-CM-5341	0	884	1.91691	2.78025
TCGA-CM-5344	0	670	2.9007	0.304797
TCGA-CM-5348	0	699	5.8485	2.69343
TCGA-CM-5349	0	915	2.66231	0.911801
TCGA-CM-5860	0	974	3.99965	1.11887
TCGA-CM-5861	0	457	1.03038	0.347549
TCGA-CM-5862	1	153	1.76486	0.145771
TCGA-CM-5863	0	457	2.52914	0.71133
TCGA-CM-5864	0	457	0.519197	0.218338
TCGA-CM-5868	0	518	2.28699	0.296322
TCGA-CM-6161	0	457	1.32797	0.564128
TCGA-CM-6162	0	365	6.79148	3.13862
TCGA-CM-6163	0	427	2.3609	0.869388
TCGA-CM-6164	0	883	1.71554	0.357812
TCGA-CM-6165	0	488	2.14823	0.580966
TCGA-CM-6166	0	669	1.38823	0
TCGA-CM-6167	0	456	9.40701	1.24543
TCGA-CM-6168	0	395	5.17738	1.97755
TCGA-CM-6169	0	396	4.45665	1.95002
TCGA-CM-6170	0	457	2.13911	0.638094
TCGA-CM-6171	0	427	1.24399	0.910912
TCGA-CM-6172	0	335	1.96344	0.203359
TCGA-CM-6674	0	394	3.32324	1.48215
TCGA-CM-6675	0	397	1.64295	0.308967
TCGA-CM-6676	0	337	2.32609	0.13496
TCGA-CM-6677	0	337	2.21272	0.362062
TCGA-CM-6678	0	335	1.17493	0
TCGA-CM-6679	0	306	4.84148	0.453075
TCGA-CM-6680	0	366	2.67768	0.753621
TCGA-D5-5537	1	1381	2.0671	0.269317
TCGA-D5-5538	1	1661	2.23873	2.76607
TCGA-D5-5539	0	596	2.49897	1.09209
TCGA-D5-5540	0	1706	0.585366	0.356476
TCGA-D5-5541	0	1701	2.05178	1.59203
TCGA-D5-6529	0	614	4.50088	2.06145
TCGA-D5-6530	0	621	0.588571	1.09443
TCGA-D5-6531	0	540	2.28849	1.20866
TCGA-D5-6532	0	555	0.596906	0
TCGA-D5-6533	0	775	1.17592	0.479971
TCGA-D5-6534	0	1316	7.63265	4.1708
TCGA-D5-6535	0	460	1.27211	0.673906
TCGA-D5-6536	0	543	2.94625	2.60821
TCGA-D5-6537	1	146	0.475858	0.282331
TCGA-D5-6538	0	521	0.386944	0
TCGA-D5-6539	0	380	0.923677	0.220222
TCGA-D5-6540	0	491	2.18731	1.04134
TCGA-D5-6541	0	474	3.02663	1.61377
TCGA-D5-6898	0	229	2.56285	1.09173
TCGA-D5-6920	0	377	1.34177	0.801368
TCGA-D5-6922	0	308	3.24316	0.642559
TCGA-D5-6923	0	378	5.18528	0.475884
TCGA-D5-6924	0	435	4.1623	1.61322
TCGA-D5-6926	0	275	4.14372	1.62538
TCGA-D5-6927	0	287	2.75608	2.41355
TCGA-D5-6928	0	354	4.1879	4.24723
TCGA-D5-6929	0	408	3.08704	0.662039
TCGA-D5-6930	0	406	3.61501	1.22943
TCGA-D5-6931	0	365	1.69037	1.09602
TCGA-D5-6932	0	346	2.04244	0.504001
TCGA-D5-7000	0	312	1.50693	0.58501
TCGA-DM-A0X9	0	3641	0.697376	0.141187
TCGA-DM-A0XD	1	743	1.19301	0.142418
TCGA-DM-A0XF	1	1162	1.54805	0.400674
TCGA-DM-A1D0	0	3974	0.191456	0.0249861
TCGA-DM-A1D4	1	2821	0.0888308	0.0638303
TCGA-DM-A1D6	1	1518	0.554499	0
TCGA-DM-A1D7	1	405	0.701198	0.234254
TCGA-DM-A1D8	1	383	0.812189	0.0265687
TCGA-DM-A1D9	0	4270	0.798709	0.0640904
TCGA-DM-A1DA	1	228	0.36111	0.291039
TCGA-DM-A1DB	1	1348	0.0577658	0.0783686
TCGA-DM-A1HA	0	4000	0.0641728	0.128188
TCGA-DM-A1HB	0	4126	0.623048	0.446086
TCGA-DM-A280	1	236	0.876609	0.407772
TCGA-DM-A282	0	4233	1.09861	0.0541252
TCGA-DM-A285	1	179	2.26849	0.19215
TCGA-DM-A288	1	427	0.171735	0.0134266
TCGA-DM-A28A	1	805	1.88464	0.374645
TCGA-DM-A28C	1	2475	0.566732	0.00416602
TCGA-DM-A28E	0	3648	0.0840954	0
TCGA-DM-A28F	1	1094	0.549061	0
TCGA-DM-A28G	1	1849	0.308211	0.0446778
TCGA-DM-A28H	0	3561	0.348929	0
TCGA-DM-A28K	0	2988	0.69676	0.281795
TCGA-DM-A28M	0	2895	0.255441	0.047046
TCGA-F4-6459	1	262	3.64298	0.577331
TCGA-F4-6460	1	972	3.31628	0.305799
TCGA-F4-6461	1	338	3.09776	0.455218
TCGA-F4-6463	0	1087	3.46152	0.334163
TCGA-F4-6569	0	1087	7.57655	2.14579
TCGA-F4-6570	1	188	2.945	3.07897
TCGA-F4-6703	0	1456	11.0318	7.09368
TCGA-F4-6704	0	47	7.82156	1.38186
TCGA-F4-6805	0	1047	4.64873	1.83703
TCGA-F4-6806	0	1260	1.76536	0.317481
TCGA-F4-6807	0	1309	4.98624	1.35809
TCGA-F4-6808	0	1024	1.05099	0.0876653
TCGA-F4-6809	1	403	2.90885	0.627168
TCGA-F4-6854	0	16	1.8989	0.406314
TCGA-F4-6855	0	1442	4.7748	1.11952
TCGA-F4-6856	0	1074	1.06419	0.209077
TCGA-G4-6293	0	4051	1.41781	0.85372
TCGA-G4-6294	1	858	0.984427	0.274115
TCGA-G4-6295	0	254	0.91485	0.67444
TCGA-G4-6297	0	2506	3.92416	1.07164
TCGA-G4-6298	1	715	2.50823	0.0982637
TCGA-G4-6299	0	2268	3.06962	1.75201
TCGA-G4-6302	1	2047	9.49733	1.35755
TCGA-G4-6303	1	2003	2.17008	0.535641
TCGA-G4-6304	0	1631	0.0632884	0.322909
TCGA-G4-6306	0	1359	0.0416803	0.0301851
TCGA-G4-6307	0	1674	0.264267	0
TCGA-G4-6309	0	2600	0.532567	0.256465
TCGA-G4-6310	0	1935	2.75376	0
TCGA-G4-6311	0	1199	2.54911	0.810366
TCGA-G4-6314	0	1093	5.78247	0.229613
TCGA-G4-6315	0	1883	0.218115	0.0267545
TCGA-G4-6317	0	1095	0.245403	0
TCGA-G4-6320	0	804	0.367239	0.0554075
TCGA-G4-6321	0	672	0.308946	0.439458
TCGA-G4-6322	0	792	1.27689	0.300759
TCGA-G4-6323	0	419	0.321839	0.173057
TCGA-G4-6586	0	1089	0.129008	0.549431
TCGA-G4-6588	0	796	1.11625	0.875165
TCGA-G4-6625	0	2792	2.61858	1.47859
TCGA-G4-6626	1	1422	0.229363	0.0661664
TCGA-G4-6627	0	2275	3.2258	0.67276
TCGA-G4-6628	0	2424	1.83003	2.39648
TCGA-NH-A50T	0	553	0.63794	0.0552022
TCGA-NH-A50U	1	334	0.884747	0.304435
TCGA-NH-A50V	0	588	3.04803	1.26224
TCGA-NH-A5IV	0	588	0.868268	1.3741
TCGA-NH-A6GA	1	302	1.20282	0.317021
TCGA-NH-A6GB	0	476	0.846573	0.591659
TCGA-NH-A6GC	0	389	2.43922	0.245173
TCGA-NH-A8F7	0	543	0.423548	0.0349559
TCGA-NH-A8F8	1	511	2.07464	0.445174
TCGA-QG-A5YV	0	1301	0.523557	0.153414
TCGA-QG-A5YW	0	896	1.46382	0.973154
TCGA-QG-A5YX	0	1003	0.128671	0.0508845
TCGA-QG-A5Z1	1	256	2.05334	0.131696
TCGA-QG-A5Z2	0	952	0.207084	0.188336
TCGA-QL-A97D	0	666	0.352687	0.331923
TCGA-RU-A8FL	0	1177	0.0119367	0
TCGA-SS-A7HO	0	1829	0.303477	0.0446723
TCGA-T9-A92H	0	362	0.327967	0.000418579
TCGA-WS-AB45	0	2130	14.0683	5.29917
TCGA-AF-2687	0	1427	6.53978	2.84031
TCGA-AF-2690	1	524	8.27502	4.27903
TCGA-AF-2691	0	1309	1.57935	0.933757
TCGA-AF-2692	0	412	1.72145	0.250258
TCGA-AF-2693	0	1155	1.53898	0.669706
TCGA-AF-3400	0	1049	7.00319	6.63243
TCGA-AF-3911	0	1148	1.93554	0.53772
TCGA-AF-3913	1	316	1.93308	0.257885
TCGA-AF-4110	0	912	3.43582	1.27761
TCGA-AF-5654	1	512	0.757074	0.113389
TCGA-AF-6136	0	741	0.980027	0.18607
TCGA-AF-6655	0	609	3.66203	0.587293
TCGA-AF-6672	0	748	0.829462	0.107804
TCGA-AF-A56K	0	2635	3.13409	0.767007
TCGA-AF-A56L	0	2007	1.45527	0.217381
TCGA-AF-A56N	0	360	2.29824	0.202372
TCGA-AG-3574	1	1096	0.719943	0.340483
TCGA-AG-3575	0	365	5.34847	2.37395
TCGA-AG-3578	0	974	1.41328	0.737678
TCGA-AG-3580	0	244	0.885413	0.665329
TCGA-AG-3581	0	215	1.49595	0.678386
TCGA-AG-3582	1	1096	1.5784	0.652749
TCGA-AG-3583	1	610	0.443535	0.503199
TCGA-AG-3584	1	730	1.9269	0.77029
TCGA-AG-3586	0	31	0.786524	0.35906
TCGA-AG-3587	0	1400	1.55049	0.228868
TCGA-AG-3591	0	1035	0.5386	0.414316
TCGA-AG-3592	0	1035	1.22124	0.590136
TCGA-AG-3593	0	1035	1.26879	0.760762
TCGA-AG-3594	1	61	0.789636	1.21841
TCGA-AG-3598	0	1522	0.650231	0.591933
TCGA-AG-3599	0	366	0.691751	0.442831
TCGA-AG-3600	0	184	1.11419	1.2526
TCGA-AG-3601	0	0	1.28789	0.350102
TCGA-AG-3602	0	0	1.28926	0.738457
TCGA-AG-3605	0	30	0.311894	0.733154
TCGA-AG-3608	0	485	1.00675	0.944328
TCGA-AG-3609	0	608	3.2335	0.793074
TCGA-AG-3611	0	424	0.595019	0.515093
TCGA-AG-3612	0	608	2.28877	0.790574
TCGA-AG-3725	0	638	0.352784	0.195441
TCGA-AG-3726	0	243	1.46393	0.202189
TCGA-AG-3727	0	30	1.6855	0.556677
TCGA-AG-3728	0	912	4.69912	1.73375
TCGA-AG-3731	0	1126	3.63471	1.39914
TCGA-AG-3732	0	1003	0.734351	0.459291
TCGA-AG-3742	0	30	2.18599	0.196486
TCGA-AG-3878	0	30	4.77555	1.71097
TCGA-AG-3881	0	579	4.46483	2.92721
TCGA-AG-3882	0	608	2.43561	1.38448
TCGA-AG-3883	0	31	5.02944	1.39208
TCGA-AG-3885	0	546	1.16368	0.948724
TCGA-AG-3887	0	1124	1.40823	0.446111
TCGA-AG-3890	0	518	2.10561	0.763324
TCGA-AG-3892	0	396	0.890795	1.84733
TCGA-AG-3893	0	1065	2.6264	0.55905
TCGA-AG-3894	0	426	1.02052	0.271893
TCGA-AG-3896	0	31	1.63419	0.597872
TCGA-AG-3898	0	1461	1.73861	0.765993
TCGA-AG-3901	0	761	6.27524	2.12639
TCGA-AG-3902	0	974	0.811227	1.17525
TCGA-AG-3909	0	608	1.303	0.465197
TCGA-AG-3999	0	853	1.55014	0.323665
TCGA-AG-4001	0	1096	3.76561	1.10785
TCGA-AG-4005	0	427	2.07123	0.373201
TCGA-AG-4007	0	31	2.73445	1.02672
TCGA-AG-4008	0	518	3.19701	0.767009
TCGA-AG-4015	0	0	1.08349	0.354207
TCGA-AG-4021	1	121	2.90181	1.19024
TCGA-AG-4022	0	1400	2.89221	0.85583
TCGA-AG-A002	0	638	0.67295	0.296223
TCGA-AG-A008	0	424	0.223099	0.164316
TCGA-AG-A00C	0	183	0.211922	0.0285725
TCGA-AG-A00H	0	790	2.91181	0.241978
TCGA-AG-A00Y	0	700	0.528871	0.334887
TCGA-AG-A011	0	1126	1.20165	0.252928
TCGA-AG-A014	0	485	1.10616	0.283721
TCGA-AG-A015	0	1096	0.406508	0.0480555
TCGA-AG-A016	0	276	0.376182	0.0233265
TCGA-AG-A01J	0	31	0.358968	0.0434167
TCGA-AG-A01L	0	0	0.401751	0.0305216
TCGA-AG-A01N	0	943	0.74497	0.0146005
TCGA-AG-A01W	0	0	0.512652	0.352116
TCGA-AG-A01Y	0	0	1.53099	1.04647
TCGA-AG-A020	0	31	0.203642	0.0426882
TCGA-AG-A023	1	1581	2.61364	0.179189
TCGA-AG-A025	0	1520	0.798505	0.0994654
TCGA-AG-A026	1	59	0.946844	0.0927853
TCGA-AG-A02G	1	1185	0.197146	0.0964917
TCGA-AG-A02N	0	1885	0.206987	0.286443
TCGA-AG-A02X	0	1247	0.301143	0.0588599
TCGA-AG-A032	0	1157	0.993059	0.076738
TCGA-AG-A036	0	3562	1.43994	0.278789
TCGA-AH-6544	0	1173	0.24465	0
TCGA-AH-6547	1	76	3.26225	2.28154
TCGA-AH-6549	0	532	2.34946	0.325589
TCGA-AH-6643	1	1314	1.56288	0.526868
TCGA-AH-6644	0	838	3.76163	0.556863
TCGA-AH-6897	0	804	0.511761	0.0418478
TCGA-AH-6903	0	592	0.692819	0.0565678
TCGA-BM-6198	0	646	1.57642	1.30767
TCGA-CI-6619	0	184	1.22608	0.586021
TCGA-CI-6620	0	1009	1.5413	0.124128
TCGA-CI-6621	0	419	2.42587	1.14033
TCGA-CI-6622	0	1362	0.535291	0.0990707
TCGA-CI-6623	0	1443	1.24286	0.298426
TCGA-CI-6624	0	1466	2.12728	0.580774
TCGA-CL-4957	0	425	1.17858	0.0130698
TCGA-CL-5917	0	2376	1.84726	0.166206
TCGA-CL-5918	0	218	0.271733	0.0867176
TCGA-DC-4745	0	639	1.02775	0.211817
TCGA-DC-4749	0	762	0.931982	0.140722
TCGA-DC-5337	0	792	0.92327	0.299501
TCGA-DC-5869	0	943	1.95732	0.0852529
TCGA-DC-6154	0	365	0.764769	0.274512
TCGA-DC-6155	0	425	0.832696	0.177172
TCGA-DC-6156	0	943	5.43669	2.47342
TCGA-DC-6157	0	1581	0.954856	0.114096
TCGA-DC-6158	1	334	4.5981	1.633
[truncated: 46 more rows]

[truncated: 118 more sheets: Figure 2e, Figure 3a, Figure 3b, Figure 3c, Figure 3d, Figure 3e, Figure 3f, Figure 3g, Figure 3k, Figure 3l, Figure 3m, Figure 4a, Figure 4b, Figure 4c, Figure 4d, Figure 4e, Figure 4f, Figure 4g, Figure 4k, Figure 4l …]
